# Supplementary material for: EHMT2 suppresses the variation of transcriptional switches in the mouse embryo
Source: PLoS Genet. 2021 Nov 18;17(11):e1009908. doi: 10.1371/journal.pgen.1009908 (PMC8601470; doi:10.1371/journal.pgen.1009908)
Supplement: S3 Table — (XLSX) [file pgen.1009908.s011.xlsx]

## Sheet: DEG_WT12HOMO6
Row.names	logFC	logCPM	F	PValue	FDR	mgi_symbol	entrezgene_id	chromosome_name	start_position	end_position	ZYG_HOMO.SIX.J1.1	ZYG_HOMO.SIX.J1.2	ZYG_HOMO.SIX.J1.3	ZYG_HOMO.SIX.J1.4	ZYG_WT.TWELVE.J1.1	ZYG_WT.TWELVE.J1.2	ZYG_WT.TWELVE.J1.3	ZYG_WT.TWELVE.J1.4	ZYG_WT.SIX.J1.1	ZYG_WT.SIX.J1.2	ZYG_WT.SIX.J1.3	ZYG_WT.SIX.J1.4	clusterinfo
ENSMUSG00000003657	-3.84899	1.10389	116.074	1.46609e-13	3.37508e-11	Calb2	12308	8	110137502	110168210	2.35187	2.26503	2.3665	2.31125	-1.46579	-1.47746	-0.662932	-1.69904	-0.178638	0.371869	0.143665	0.0754576	Intersection-Down
ENSMUSG00000022488	-4.55069	1.87387	263.028	1.68873e-19	1.74943e-16	Nckap1l	105855	15	103453794	103498810	3.46035	3.70422	3.23114	3.24577	-1.04643	-0.942611	-1.20573	-0.611825	0.689922	0.730414	0.649664	0.376125	Intersection-Down
ENSMUSG00000032661	-3.50955	-0.176295	131.769	2.03326e-14	5.87918e-12	Oas3	246727	5	120753098	120777661	1.00053	0.925941	1.12216	0.724145	-1.83332	-2.3368	-1.86189	-2.37684	-1.11684	-0.46173	-2.04205	-1.31254	Intersection-Down
ENSMUSG00000058550	-4.36538	-0.75765	94.3	3.25068e-12	5.885e-10	Dppa4	73693	16	48283733	48294237	0.684605	0.809105	0.517718	0.724145	-3.69766	-2.3368	-2.35183	-3.11332	-1.89386	-0.826606	-2.5021	-2.32808	Intersection-Down
ENSMUSG00000060212	-2.85078	0.751045	69.2714	2.29601e-10	2.67585e-08	Pcnx2	270109	8	125751508	125898317	1.40955	1.69158	2.22736	2.0828	-0.166083	-1.0589	-0.963624	-1.11424	0.20459	1.04598	0.738337	0.662388	Intersection-Down
ENSMUSG00000067341	-2.7534	-0.723899	60.7779	1.22253e-09	1.15718e-07	H2-Eb2	381091	17	34325665	34341412	0.379869	0.767958	-0.0124056	0.0651718	-2.32771	-1.47746	-2.35183	-2.11393	-1.2423	-0.632663	-0.800086	-1.31254	Intersection-Down
ENSMUSG00000073408	-3.43638	-0.161583	109.621	3.50163e-13	7.59242e-11	Mucl3	268949	17	35635752	35643695	0.644818	0.998885	1.02946	1.41221	-1.04643	-1.84407	-2.67771	-3.11332	-1.11684	-1.17736	-1.07441	-0.628679	Intersection-Down
ENSMUSG00000086810	-5.30605	0.403947	264.652	1.51257e-19	1.65912e-16	Gm13110		4	154645754	154655318	2.19541	1.62401	2.08492	2.2756	-2.05944	-3.09094	-3.09937	-2.11393	-1.2423	-1.17736	-2.25381	-1.83375	Intersection-Down
ENSMUSG00000000154	-1.48647	0.114412	43.0039	6.79623e-08	3.55567e-06	Slc22a18	18400	7	143473736	143499334	0.427546	0.542532	0.878195	0.272301	-0.233532	-1.0589	-0.963624	-1.11424	0.426935	0.178578	0.382508	-0.0405119	WT12HOMO6-Down
ENSMUSG00000000365	-1.62807	2.55537	96.9388	2.17594e-12	4.09845e-10	Rnf17	30054	14	56402581	56525032	3.3959	3.36799	3.08909	3.20844	1.71945	1.57441	1.80051	1.52936	1.9979	1.8826	2.05466	2.44586	WT12HOMO6-Down
ENSMUSG00000003227	-1.5178	-0.0678405	18.8324	9.02544e-05	0.00141784	Edar	13608	10	58600789	58675654	0.226588	-0.581505	0.411526	0.858732	-0.822186	-1.18539	-1.86189	-0.611825	-0.178638	-0.383303	0.268024	0.130124	WT12HOMO6-Down
ENSMUSG00000015441	-3.88759	-0.585673	11.9677	0.00127152	0.0111386	Gzmf	14943	14	56205263	56211417	-2.60375	-1.6286	2.60199	-0.638452	-3.08583	-2.66514	-1.49682	-3.11332	0.723864	-1.17736	-0.3105	-1.04693	WT12HOMO6-Down
ENSMUSG00000016346	-1.44187	2.76213	90.3908	5.97946e-12	1.02293e-09	Kcnq2	16536	2	181075579	181135300	3.57593	3.1126	3.01849	3.27615	2.08046	1.63181	1.76732	1.8241	3.0656	3.05516	2.7669	2.85579	WT12HOMO6-Down
ENSMUSG00000020331	-1.40797	1.26047	66.127	4.19743e-10	4.39716e-08	Hcn2	15166	10	79716634	79736108	2.08081	1.62401	2.22736	1.74326	0.804183	0.450418	0.587831	0.470522	1.27481	1.15512	1.48302	0.734729	WT12HOMO6-Down
ENSMUSG00000021194	-1.297	1.89034	50.018	1.26467e-08	8.59931e-07	Chga	12652	12	102554969	102565028	2.40046	1.91535	2.3085	2.49815	1.10652	0.948999	1.01285	1.08192	2.35272	2.20801	1.98389	1.75411	WT12HOMO6-Down
ENSMUSG00000021587	-1.57647	2.18071	119.628	9.21548e-14	2.32218e-11	Pcsk1	18548	13	75089826	75134861	3.08258	2.90053	2.85253	2.82849	1.30972	1.47336	1.53072	1.13345	2.09187	1.6413	2.1111	2.14769	WT12HOMO6-Down
ENSMUSG00000021758	-1.39571	0.175071	18.1072	0.000117328	0.00176153	Ddx4	13206	13	112598333	112652475	1.00053	-0.128791	0.878195	1.36775	-0.721912	-0.641225	-0.0763361	-0.377393	-0.380207	-0.170758	-0.3105	0.330167	WT12HOMO6-Down
ENSMUSG00000021913	-1.4225	4.77904	207.484	1.09528e-17	6.58831e-15	Ogdhl	239017	14	32322019	32348151	5.40889	5.21624	5.58588	5.46509	4.00317	3.84609	4.12969	4.04197	4.73617	4.72931	4.61129	4.57541	WT12HOMO6-Down
ENSMUSG00000022054	-1.41191	4.13258	47.5913	2.22773e-08	1.38932e-06	Nefm	18040	14	68082590	68124846	4.83042	4.29179	4.36691	4.86748	3.31752	3.14087	3.21815	3.15226	3.97335	4.0834	4.81191	4.09135	WT12HOMO6-Down
ENSMUSG00000022602	-1.27402	1.46315	55.6478	3.60239e-09	2.90923e-07	Arc	11838	15	74669083	74672570	2.37637	1.81791	2.08492	1.98318	0.869931	0.611273	0.984254	0.885534	1.22827	1.46173	1.67497	1.10594	WT12HOMO6-Down
ENSMUSG00000023829	-1.72326	-0.94073	32.9023	1.0086e-06	3.55527e-05	Slc22a1	20517	17	12648869	12675829	0.226588	0.0188196	-0.114493	-0.314867	-1.31206	-1.47746	-2.08616	-1.37721	-0.795079	-1.05073	-0.569685	-1.04693	WT12HOMO6-Down
ENSMUSG00000025515	-1.42421	0.2287	15.7748	0.000279859	0.00344685	Muc2		7	141690340	141754693	1.09214	1.03402	0.878195	0.00838466	-0.378698	-0.641225	-0.340024	-0.699275	-0.117255	-0.106341	-0.252378	0.420664	WT12HOMO6-Down
ENSMUSG00000026204	-1.36423	2.19448	68.9956	2.4191e-10	2.76742e-08	Ptprn	19275	1	75247027	75264502	2.82217	2.32299	2.29861	2.63574	1.4667	0.789996	1.27142	1.1832	2.45731	2.26999	2.28799	2.35698	WT12HOMO6-Down
ENSMUSG00000028255	-1.90796	1.44274	73.2667	1.09354e-10	1.37778e-08	Clca1	23844	3	145003817	145032776	2.67191	2.20463	2.07336	2.56859	0.625373	0.316792	0.549301	0.658137	1.54543	1.41859	1.53346	1.56864	WT12HOMO6-Down
ENSMUSG00000028750	-1.50568	-0.556601	26.1638	7.64106e-06	0.000194649	Pla2g2c	18781	4	138724792	138746132	-0.0717761	-0.0530985	-0.114493	0.00838466	-1.46579	-2.0695	-1.0796	-1.11424	-0.702011	-0.544667	-1.17881	-0.54065	WT12HOMO6-Down
ENSMUSG00000029304	-1.33309	0.142137	7.90964	0.00749674	0.0431989	Spp1	20750	5	104435118	104441050	0.330563	0.0873223	2.03811	-0.0507296	-0.540123	-0.247026	-0.0173118	-0.699275	0.91228	-0.238186	-0.0908638	-0.379232	WT12HOMO6-Down
ENSMUSG00000030209	-1.32777	0.211403	25.7205	8.79604e-06	0.000217548	Grin2b	14812	6	135713233	136173511	0.379869	0.962874	0.648144	0.410205	-0.101646	-0.835	-1.0796	-0.611825	0.467569	0.178578	0.143665	0.376125	WT12HOMO6-Down
ENSMUSG00000030607	-1.22853	0.832086	19.2838	7.67981e-05	0.00124526	Acan	11595	7	79053483	79115099	0.868577	0.542532	1.0532	1.49721	0.662952	-0.39205	-0.269448	-0.699275	1.27481	1.32825	0.649664	0.546583	WT12HOMO6-Down
ENSMUSG00000030830	-1.39	-0.1823	25.9051	8.29414e-06	0.000207877	Itgal	16408	7	127296260	127335138	0.936063	0.725603	0.709186	0.365686	-0.822186	-1.0589	-0.340024	-0.307012	-0.795079	-0.308921	-0.142718	-0.457685	WT12HOMO6-Down
ENSMUSG00000030854	-1.56037	-0.0347379	19.1022	8.19371e-05	0.0013072	Ptpn5	19259	7	47077795	47133684	0.723324	0.332807	0.678988	0.272301	-0.233532	-2.3368	-0.856277	-0.891887	-0.0583784	-0.238186	0.307203	-0.54065	WT12HOMO6-Down
ENSMUSG00000031204	-1.3195	0.744704	58.7901	1.84578e-09	1.67079e-07	Asb12	70392	X	95470201	95557987	1.50152	1.34505	2.15241	1.47642	0.421224	0.450418	0.293635	0.388066	0.20459	0.799291	0.70938	0.62481	WT12HOMO6-Down
ENSMUSG00000031549	-1.51112	0.167388	21.6793	3.33231e-05	0.000636004	Ido2	209176	8	24531892	24576333	0.968658	1.13456	0.483182	0.724145	-1.17314	-0.179639	-1.0796	-0.175783	-0.309841	0.229382	-0.0908638	0.46387	WT12HOMO6-Down
ENSMUSG00000032517	-1.36681	-0.0981036	19.7321	6.55053e-05	0.00108769	Mobp	17433	9	120149707	120181484	0.518417	0.152719	0.128339	0.410205	-0.540123	-1.32405	-0.756368	-1.23974	-0.242749	-2.33085	0.00756802	-0.54065	WT12HOMO6-Down
ENSMUSG00000033427	-1.49484	-0.503034	27.7827	4.60843e-06	0.00012845	Upb1	103149	10	75401115	75441679	0.427546	-0.208675	-0.114493	-0.314867	-0.929955	-1.64915	-1.49682	-1.37721	-0.702011	-1.64177	-0.885859	-0.72243	WT12HOMO6-Down
ENSMUSG00000034156	-1.31998	2.2065	48.3822	1.84914e-08	1.17682e-06	Tspoap1	207777	11	87760541	87785928	2.73958	2.47135	3.16186	3.04159	1.83919	1.49414	1.38517	1.62247	2.39547	2.10295	2.38274	2.02324	WT12HOMO6-Down
ENSMUSG00000034891	-1.87629	0.202068	28.0979	4.18245e-06	0.000118167	Sncb	104069	13	54758860	54766595	1.06225	0.590523	1.54684	0.0651718	-1.04643	-1.0589	-0.575181	-0.611825	-0.0583784	0.371869	0.22775	0.182795	WT12HOMO6-Down
ENSMUSG00000035208	-1.2073	-0.53135	9.94195	0.00301016	0.0215389	Slfn8	276950	11	83002158	83020810	0.171649	0.21528	-0.472901	-0.550502	-0.628156	-1.47746	-1.49682	-1.37721	-0.614584	-1.31619	-1.07441	-0.457685	WT12HOMO6-Down
ENSMUSG00000036594	-2.13428	-0.582916	17.4622	0.000148619	0.00213012	H2-Aa	14960	17	34282744	34287823	0.833611	-0.293244	0.0829326	0.495323	-1.17314	-0.835	-2.08616	-2.69858	-1.37971	-0.46173	-0.252378	-0.304827	WT12HOMO6-Down
ENSMUSG00000039676	-1.84447	-0.459757	25.8901	8.33381e-06	0.000208591	Capsl	75568	15	9436028	9466038	-0.0717761	0.27524	0.0829326	0.365686	-1.83332	-1.18539	-0.756368	-2.69858	-1.00143	-0.308921	-0.252378	-1.17363	WT12HOMO6-Down
ENSMUSG00000040065	-2.69545	-0.910104	7.77589	0.007976	0.0453855	Pfpl	56093	19	12427905	12432110	0.0550643	-2.5096	2.19572	-1.84179	-1.83332	-1.84407	-1.34395	-2.11393	-0.614584	-1.05073	-1.07441	-1.83375	WT12HOMO6-Down
ENSMUSG00000040284	-2.7747	-1.13311	8.35204	0.00611829	0.0370897	Gzmg	14944	14	56156582	56159579	-3.69766	-2.15284	1.64384	-2.33487	-1.63788	-2.66514	-2.67771	-2.69858	-1.37971	-1.31619	-1.07441	-3.08603	WT12HOMO6-Down
ENSMUSG00000040412	-1.68723	0.280278	48.7794	1.6851e-08	1.08727e-06	5330417C22Rik	229722	3	108455694	108536536	1.03172	1.16658	0.374318	0.921593	-0.540123	-0.835	-0.662932	-0.699275	0.0526235	-0.46173	-0.252378	-0.166625	WT12HOMO6-Down
ENSMUSG00000041143	-1.39273	1.07205	80.8413	2.87321e-11	4.08983e-09	Tmco4	77056	4	138972888	139059171	2.0199	1.69158	1.70506	1.616	0.50638	0.450418	0.246245	0.470522	0.723864	0.95834	0.794562	0.992498	WT12HOMO6-Down
ENSMUSG00000041609	-1.31369	3.55093	83.1954	1.92934e-11	2.90133e-09	Bicdl1	75665	5	115648175	115731621	4.42331	3.63725	4.10258	4.12105	3.03179	2.7668	2.82534	2.52934	3.50685	3.54079	3.67881	3.07366	WT12HOMO6-Down
ENSMUSG00000041809	-1.52529	0.285744	59.9939	1.43682e-09	1.35315e-07	Efhc1	71877	1	20951626	20990841	1.17827	1.5287	0.796164	0.981829	-0.628156	0.0622526	-0.662932	-0.114389	0.0526235	0.371869	0.054375	0.62481	WT12HOMO6-Down
ENSMUSG00000042078	-2.37565	-0.433761	13.7733	0.000610467	0.00638008	Svop	68666	5	114026910	114091570	-0.00696236	-0.581505	-0.472901	0.0651718	-1.63788	-1.84407	-3.09937	-2.37684	-1.00143	-1.31619	-1.85742	-1.17363	WT12HOMO6-Down
ENSMUSG00000042282	-1.32919	-0.297899	20.8323	4.45825e-05	0.000805405	Gucy2f	245650	X	142081160	142196931	-0.364781	0.388165	0.296893	0.495323	-1.17314	-1.18539	-0.756368	-0.792369	-1.00143	-0.934321	-0.569685	-0.822699	WT12HOMO6-Down
ENSMUSG00000042759	-1.20535	-0.344884	18.2661	0.000110741	0.00168296	Apobr	171504	7	126584942	126589112	0.279512	0.0188196	0.584404	0.17245	-0.721912	-0.835	-1.0796	-0.611825	-0.00181016	-0.308921	-0.800086	-0.0405119	WT12HOMO6-Down
ENSMUSG00000042842	-1.33838	1.28403	42.1574	8.4071e-08	4.19164e-06	Serpinb6b	20708	13	32965209	32979067	2.09564	1.89638	2.2685	1.74326	0.376683	0.82323	1.22328	0.25481	1.25172	0.988148	0.848678	0.586226	WT12HOMO6-Down
ENSMUSG00000043621	-1.37621	0.439431	28.2274	4.0197e-06	0.000113914	Ubxn10	212190	4	138709837	138737167	1.20588	0.21528	1.09954	1.20039	-0.540123	-0.641225	0.0939516	-0.239906	0.385123	0.125918	0.22775	0.420664	WT12HOMO6-Down
ENSMUSG00000046337	-1.78545	0.176751	29.9714	2.37293e-06	7.338e-05	Fam178b	381337	1	36562692	36683183	0.868577	0.542532	0.709186	0.793007	-0.540123	-1.32405	-1.66784	-0.451384	-0.309841	-0.726378	0.345347	-0.379232	WT12HOMO6-Down
ENSMUSG00000047842	-1.203	0.316223	32.7175	1.06335e-06	3.70623e-05	Diras2	68203	13	52504380	52531279	1.00053	0.767958	0.824029	0.53607	-0.30429	-0.470422	0.0393922	-0.699275	0.251885	-0.0446776	0.679831	0.46387	WT12HOMO6-Down
ENSMUSG00000049160	-1.54955	-0.604071	28.0865	4.19719e-06	0.000118404	Tex50	100502590	1	161154558	161159314	0.226588	0.542532	-0.472901	-0.314867	-1.04643	-1.47746	-1.20573	-1.69904	-0.532155	-1.64177	-1.29136	-0.628679	WT12HOMO6-Down
ENSMUSG00000049515	-1.71944	-0.534667	30.6302	1.95148e-06	6.22037e-05	Espnl	227357	1	91322075	91348306	0.603903	-0.0530985	0.738765	-0.467606	-0.929955	-1.32405	-1.20573	-1.52917	-0.614584	-0.46173	-1.29136	-0.822699	WT12HOMO6-Down
ENSMUSG00000051980	-1.26983	1.5462	25.9988	8.05107e-06	0.000203702	Casr	12374	16	36493696	36562141	2.06582	1.31679	2.14138	1.98318	1.10652	0.0622526	0.661935	0.76001	1.48733	1.62241	1.65992	1.71887	WT12HOMO6-Down
ENSMUSG00000054626	-2.0471	0.0972218	29.8054	2.49349e-06	7.63483e-05	Xlr	22441	X	53777118	53797706	1.17827	0.636969	0.584404	1.09524	-0.929955	-0.835	-1.0796	-1.11424	-0.532155	-0.170758	0.382508	-0.102191	WT12HOMO6-Down
ENSMUSG00000055826	-1.84778	-0.861667	30.9159	1.79391e-06	5.81759e-05	Tescl	69301	7	24333082	24333936	-0.139639	-0.208675	0.256565	0.119808	-2.05944	-1.64915	-1.34395	-1.37721	-0.380207	-1.46982	-0.977055	-1.17363	WT12HOMO6-Down
ENSMUSG00000056752	-1.51141	0.238596	21.2515	3.85787e-05	0.000717942	Dnah9	237806	11	65831282	66168551	1.00053	0.590523	0.796164	1.01103	-0.457154	-0.553297	-0.575181	-0.611825	0.426935	0.0144577	0.345347	-0.102191	WT12HOMO6-Down
ENSMUSG00000059456	-1.48443	2.4436	70.2044	1.92619e-10	2.28775e-08	Ptk2b	19229	14	66153257	66281052	3.31582	2.64047	3.1509	3.35798	1.97983	1.17177	1.49061	1.94439	2.53584	2.73306	2.4543	2.17395	WT12HOMO6-Down
ENSMUSG00000059481	-1.56059	0.984552	22.55	2.48162e-05	0.000498114	Plg	18815	17	12378608	12419385	2.11033	1.03402	2.02616	2.18882	0.804183	0.11688	0.293635	0.345001	1.02548	1.35137	-0.0908638	1.15949	WT12HOMO6-Down
ENSMUSG00000059854	-1.68039	0.855997	24.526	1.29185e-05	0.000294488	Hydin	244653	8	110266977	110610253	1.58799	1.03402	1.49578	1.87616	-0.166083	0.11688	-0.492462	0.207508	0.689922	0.988148	0.975702	0.932244	WT12HOMO6-Down
ENSMUSG00000061527	-1.75586	1.11234	44.4099	4.79679e-08	2.68606e-06	Krt5	110308	15	101707070	101712898	2.05068	1.37276	1.83399	2.13679	0.283252	0.00547486	0.46901	-0.0555014	1.13043	0.896808	0.268024	0.46387	WT12HOMO6-Down
ENSMUSG00000061762	-1.21254	0.323341	14.3222	0.000491275	0.00538871	Tac1	21333	6	7554879	7565834	0.279512	0.21528	0.76775	1.09524	-0.30429	-0.835	-0.662932	-0.239906	0.385123	-0.170758	0.926226	0.420664	WT12HOMO6-Down
ENSMUSG00000064344	-1.83842	4.87955	7.97052	0.00728886	0.0423189	mt-Tm		MT	3845	3913	5.83952	6.46375	5.839	6.25239	4.38683	3.2116	3.97476	4.85892	4.00475	4.42051	5.15166	5.11714	WT12HOMO6-Down
ENSMUSG00000064371	-1.23848	3.08097	18.3895	0.000105892	0.00162249	mt-Tt		MT	15289	15355	3.7407	5.01773	3.85498	3.55918	2.61889	2.52565	2.96362	3.3612	2.58283	3.15709	3.31552	3.155	WT12HOMO6-Down
ENSMUSG00000068302	-1.46202	1.08975	28.4115	3.79967e-06	0.000108669	Noto	384452	6	85423886	85428877	2.08081	0.809105	1.31122	1.87616	0.0191862	0.269351	-0.0173118	0.470522	1.07891	0.371869	1.17948	1.40093	WT12HOMO6-Down
ENSMUSG00000069793	-1.30713	2.86348	34.4611	6.4922e-07	2.44073e-05	Slfn9	237886	11	82978390	82991830	3.54924	3.43524	3.36993	3.24577	2.51996	1.90447	1.80051	2.12071	2.41638	2.47337	2.51412	2.7287	WT12HOMO6-Down
ENSMUSG00000069874	-1.75772	0.666563	50.9023	1.03289e-08	7.29557e-07	Irgm2	54396	11	58199618	58222782	1.62935	0.725603	1.69	1.32188	-0.101646	-0.734862	-0.856277	0.30061	0.689922	-0.170758	0.307203	0.0754576	WT12HOMO6-Down
ENSMUSG00000070985	-1.62329	-0.319819	16.6453	0.00020136	0.00269352	Acnat1	230161	4	49447105	49473912	0.518417	-0.691988	-0.0124056	0.53607	-0.822186	-1.84407	-2.08616	-0.792369	-1.2423	-0.308921	-0.371063	-0.166625	WT12HOMO6-Down
ENSMUSG00000071550	-1.83231	1.01929	73.5583	1.03698e-10	1.32442e-08	Cfap44	212517	16	44394796	44482428	2.08081	2.1254	1.91395	1.79454	0.0760078	0.407237	0.383986	-0.0555014	0.467569	0.620511	1.39484	0.662388	WT12HOMO6-Down
ENSMUSG00000071665	-1.30258	-0.0347351	13.2641	0.000748513	0.00743608	Foxr2	436240	X	153118786	153132861	0.171649	0.0188196	-0.0124056	0.921593	-0.540123	-1.47746	-0.756368	-0.792369	0.342063	-0.106341	-0.0408086	0.23361	WT12HOMO6-Down
ENSMUSG00000073411	-1.48336	3.26829	204.912	1.35835e-17	7.35279e-15	H2-D1	14964	17	35262730	35267499	4.17709	3.78378	4.27652	4.14759	2.80687	2.43181	2.60824	2.68422	3.2804	3.10363	3.12035	3.13509	WT12HOMO6-Down
ENSMUSG00000074731	-1.44972	0.65368	22.8492	2.24487e-05	0.000462032	Zfp345	545471	2	150470991	150485091	1.56685	1.55312	1.00533	1.06771	-0.540123	-0.247026	-0.137879	0.429883	0.385123	0.178578	-0.371063	0.662388	WT12HOMO6-Down
ENSMUSG00000075224	-1.37744	0.875215	31.6821	1.43377e-06	4.7913e-05	Lrrc55	241528	2	85162334	85197197	1.25955	0.888037	1.07656	1.72576	0.586789	-0.317716	-0.492462	-0.175783	0.342063	0.178578	0.70938	0.546583	WT12HOMO6-Down
ENSMUSG00000075391	-1.33399	3.63327	26.3068	7.30357e-06	0.000188301	Gm13443		2	35340409	35340963	3.66813	3.3885	3.83458	3.7703	2.39154	2.38806	2.44992	2.19534	2.57356	3.86784	4.16815	2.14769	WT12HOMO6-Down
ENSMUSG00000079017	-1.71753	-0.981373	25.1946	1.04082e-05	0.000247239	Ifi27l2a	76933	12	103442167	103443680	-0.285765	-0.581505	-0.282595	0.223239	-1.46579	-2.0695	-1.0796	-2.37684	-1.2423	-1.64177	-0.885859	-1.31254	WT12HOMO6-Down
ENSMUSG00000086515	-1.3624	-0.689743	11.8172	0.00135359	0.0116822	Erich2os		2	70503433	70509199	-0.285765	-0.478884	-0.542355	0.365686	-1.83332	-1.18539	-1.0796	-1.52917	-1.00143	-1.05073	-1.07441	-0.54065	WT12HOMO6-Down
ENSMUSG00000090071	-1.24574	-0.315028	13.6948	0.000629861	0.00653954	Cdk5r2	12570	1	74854934	74857732	0.0550643	0.441477	0.0360509	0.119808	-1.31206	-0.835	-0.856277	-0.891887	-0.380207	-0.0446776	0.0997109	-0.0405119	WT12HOMO6-Down
ENSMUSG00000091110	-2.40326	-1.13806	17.7117	0.00013558	0.00198132	Gm2832	100040545	14	41278805	41288815	-0.448376	-0.81164	0.128339	-0.550502	-3.08583	-2.3368	-2.08616	-1.89162	-2.37872	-1.46982	-1.85742	-0.379232	WT12HOMO6-Down
ENSMUSG00000096141	-1.43985	0.332337	27.0339	5.81328e-06	0.000155972	Dnah7a	627872	1	53397006	53706784	0.936063	1.5287	0.709186	0.53607	-0.101646	-0.0536293	-0.756368	-0.792369	-0.117255	0.459598	0.345347	-0.54065	WT12HOMO6-Down
ENSMUSG00000096446	-1.69226	-0.235068	21.9155	3.07485e-05	0.000597881	Gm8104	101056159	14	43100601	43115190	0.330563	0.809105	0.551446	0.223239	-0.378698	-2.0695	-0.963624	-1.23974	-0.702011	-0.383303	-1.07441	-0.102191	WT12HOMO6-Down
ENSMUSG00000097393	-1.40402	2.21565	97.1052	2.12209e-12	4.03782e-10	D030068K23Rik	628686	8	109075222	109273811	2.93368	2.69637	2.87269	2.66359	1.56922	1.29533	1.40688	1.38801	2.14294	2.08926	2.18658	2.21246	WT12HOMO6-Down
ENSMUSG00000097825	-1.5822	-0.540889	14.7052	0.000422815	0.00478412	9630001P10Rik	319251	5	45638699	45645469	0.0550643	0.388165	-0.0625463	-0.389217	-0.822186	-2.0695	-0.963624	-2.11393	-0.702011	-0.632663	-1.07441	-0.379232	WT12HOMO6-Down
ENSMUSG00000102702	-1.27109	-0.583106	15.5715	0.00030248	0.00365544	Gm37260		9	102273736	102274986	-0.537115	0.27524	-0.168379	0.00838466	-1.04643	-1.32405	-1.49682	-0.998782	-0.702011	-1.05073	-0.196506	-0.234072	WT12HOMO6-Down
ENSMUSG00000103332	-1.31929	2.37267	94.2233	3.28921e-12	5.89749e-10	Pcdhga2	93710	18	37668953	37841870	3.01396	3.07092	3.38404	3.09711	1.77199	1.66885	2.0827	1.83969	2.26323	1.8826	1.77618	1.97925	WT12HOMO6-Down
ENSMUSG00000107385	-1.30665	2.98749	59.4005	1.62502e-09	1.51508e-07	C330024D21Rik	320479	5	67463897	67477632	3.61764	3.67669	3.7169	3.91249	2.82356	2.66048	1.71606	2.34492	2.33087	2.71535	2.68746	2.45659	WT12HOMO6-Down
ENSMUSG00000012017	1.41614	2.51648	50.0197	1.26418e-08	8.59931e-07	Scarf2	224024	16	17797282	17808293	1.92343	1.75613	2.04995	1.5177	3.36389	3.20531	3.18711	3.146	2.27473	2.63283	2.05466	2.27444	WT12HOMO6-UP
ENSMUSG00000016458	1.29095	0.550986	17.7287	0.000134741	0.00197214	Wt1	22431	2	105126529	105173616	-0.00696236	0.441477	0.709186	-0.832282	1.64629	1.49414	1.06841	1.40907	0.689922	0.125918	0.454076	-0.166625	WT12HOMO6-UP
ENSMUSG00000022514	1.316	2.10885	81.0304	2.78196e-11	4.02133e-09	Il1rap	16180	16	26581704	26730117	1.60882	1.60077	1.2914	1.12226	2.68431	2.80056	2.5411	2.78433	2.15543	2.15643	2.53077	2.42415	WT12HOMO6-UP
ENSMUSG00000022941	1.25334	2.30006	58.8624	1.81807e-09	1.65373e-07	Ripply3	170765	16	94328420	94336935	1.4331	1.93407	1.54684	1.69009	3.07425	2.84169	2.77614	2.8551	2.07882	1.97481	2.1111	1.99406	WT12HOMO6-UP
ENSMUSG00000026389	1.3782	0.455297	11.9087	0.00130301	0.0113539	Steap3	68428	1	120190757	120272705	-0.364781	0.21528	-0.0124056	-1.32151	0.932813	1.38709	0.894887	0.79243	0.467569	0.542297	-0.500395	0.23361	WT12HOMO6-UP
ENSMUSG00000026398	1.61028	0.785792	49.4925	1.42773e-08	9.45621e-07	Nr5a2	26424	1	136842571	136960448	-0.0717761	0.27524	-0.168379	0.0651718	1.42356	1.72268	1.40688	1.65809	0.789442	0.658084	0.555182	0.586226	WT12HOMO6-UP
ENSMUSG00000027078	1.20237	0.397911	9.23186	0.00411612	0.0274806	Ube2l6	56791	2	84798828	84810335	-0.00696236	-0.128791	-0.0124056	-0.732114	0.804183	1.11922	0.549301	1.15854	0.155692	0.178578	0.382508	-0.628679	WT12HOMO6-UP
ENSMUSG00000027716	1.55015	0.961184	65.2914	4.9423e-10	5.09166e-08	Trpc3	22065	3	36620482	36690167	0.684605	0.21528	0.411526	0.0651718	1.94974	1.84098	1.81682	1.8241	0.757025	0.865029	0.766723	0.769584	WT12HOMO6-UP
ENSMUSG00000028399	1.34486	4.71427	80.9268	2.83155e-11	4.06153e-09	Ptprd	19266	4	75941238	78211961	4.29102	4.22114	4.04751	3.83704	5.45417	5.51883	5.30478	5.50507	4.55948	4.59289	4.52875	4.55557	WT12HOMO6-UP
ENSMUSG00000028565	1.29211	1.35268	16.9251	0.000181367	0.00249223	Nfia	18027	4	97772734	98118874	0.473697	1.37276	0.955811	0.17245	2.13497	1.98009	1.95587	2.17089	1.18018	1.30476	0.679831	1.44472	WT12HOMO6-UP
ENSMUSG00000029671	1.33573	0.40198	20.7754	4.54702e-05	0.000816056	Wnt16	93735	6	22288227	22298522	-0.285765	-0.691988	-0.472901	-0.11237	0.625373	1.24717	0.549301	1.00101	0.467569	0.0144577	1.28137	0.23361	WT12HOMO6-UP
ENSMUSG00000030226	1.24863	2.0265	28.5692	3.62121e-06	0.000104689	Lmo3	109593	6	138362918	138581968	1.36126	2.09245	1.36911	0.890505	2.56035	2.85781	2.82534	2.58592	1.27481	1.32825	1.65992	2.06593	WT12HOMO6-UP
ENSMUSG00000034555	1.49228	0.604545	32.1256	1.26081e-06	4.29804e-05	Tex16	83556	X	112011007	112127326	0.114534	0.542532	-0.0625463	-0.732114	1.54929	1.43087	1.38517	1.38801	0.385123	0.799291	-0.196506	1.26096	WT12HOMO6-UP
ENSMUSG00000034912	1.36606	0.190052	25.0359	1.09536e-05	0.000258219	Mdga2	320772	12	66466060	67222549	-0.210853	-0.38308	0.0360509	-0.314867	0.837432	1.31883	0.661935	1.38801	0.655162	0.178578	-0.142718	0.0186378	WT12HOMO6-UP
ENSMUSG00000041695	1.73906	0.951655	35.353	5.06724e-07	2.02766e-05	Kcnj2	16518	11	111066164	111076821	-0.732864	0.767958	-0.0124056	-0.0507296	1.50859	1.98009	1.58886	1.80833	0.821146	0.581934	0.307203	1.21112	WT12HOMO6-UP
ENSMUSG00000043903	1.31651	-0.520574	12.623	0.000970836	0.00903352	Zfp469	195209	8	122258620	122272650	-0.841693	-0.581505	-1.52286	-1.64676	0.234164	0.11688	0.0393922	-0.175783	-0.454181	-0.0446776	-0.800086	-1.17363	WT12HOMO6-UP
ENSMUSG00000052364	1.22403	-0.180309	15.5861	0.000300796	0.00364217	B630019K06Rik		X	8892382	8894964	-0.537115	-0.38308	-1.52286	-1.05625	-0.101646	-0.0536293	0.661935	0.429883	-0.178638	-0.826606	-0.800086	-0.54065	WT12HOMO6-UP
ENSMUSG00000052504	1.2694	0.0945476	27.4814	5.05822e-06	0.000138503	Epha3	13837	16	63543534	63864175	0.114534	-0.0530985	-0.472901	-0.732114	0.547145	1.31883	0.955076	0.79243	0.155692	-0.383303	-0.196506	-0.234072	WT12HOMO6-UP
ENSMUSG00000053199	1.42463	0.495643	31.2331	1.63449e-06	5.35646e-05	Arhgap20	244867	9	51765337	51853856	-0.732864	-0.581505	-0.615323	0.272301	0.586789	1.0922	1.0409	1.15854	0.426935	0.229382	0.418735	-0.379232	WT12HOMO6-UP
ENSMUSG00000053980	1.46921	-0.516858	16.8138	0.000189061	0.00258083	Gm9930		10	9532531	9535681	-1.38417	-0.0530985	-1.83514	-0.550502	0.547145	0.648833	0.549301	0.25481	-0.454181	-0.308921	0.054375	-0.304827	WT12HOMO6-UP
ENSMUSG00000056380	1.67364	-0.122823	21.7815	3.21822e-05	0.000617388	Gpr50	14765	X	71663667	71669257	-0.732864	-0.81164	-0.615323	-1.64676	0.586789	0.72114	0.587831	0.658137	0.583025	-0.170758	-0.885859	-0.166625	WT12HOMO6-UP
ENSMUSG00000058897	1.4486	0.918296	30.0895	2.29088e-06	7.14348e-05	Col25a1	77018	3	130131501	130599877	0.279512	0.492889	0.584404	-0.0507296	1.66493	1.45227	1.97053	1.83969	0.997998	0.865029	0.345347	0.962685	WT12HOMO6-UP
ENSMUSG00000059974	1.30095	0.868382	56.2459	3.1665e-09	2.60113e-07	Ntm	235106	9	28994750	29963141	0.427546	0.767958	0.374318	0.272301	1.4878	1.80816	1.66291	1.8855	0.789442	0.50154	0.618852	0.769584	WT12HOMO6-UP
ENSMUSG00000060487	1.32456	2.37513	73.3304	1.08091e-10	1.37114e-08	Samd5	320825	10	9622936	9675208	1.76544	1.34505	1.46071	1.77765	2.8805	2.82538	2.95627	2.95157	2.57356	2.54531	2.82204	2.57954	WT12HOMO6-UP
ENSMUSG00000064325	1.41065	2.47013	111.535	2.69415e-13	6.05274e-11	Hhip	15245	8	79965851	80058006	1.82005	1.66941	1.47835	1.87616	3.01008	3.17988	3.1554	3.0753	2.36353	2.5553	2.28799	2.44586	WT12HOMO6-UP
ENSMUSG00000066613	1.33535	2.90675	45.1465	4.00595e-08	2.29843e-06	Zfp932	69504	5	109996521	110010411	2.38847	2.39233	1.33078	2.01235	3.42532	3.4051	3.5066	3.23125	2.90475	3.17664	2.84884	3.57515	WT12HOMO6-UP
ENSMUSG00000067578	1.48057	0.484595	21.1098	4.0507e-05	0.000747855	Cbln4	228942	2	172036233	172043466	0.226588	0.0873223	-0.406637	-0.638452	1.05091	1.63181	1.44935	0.622515	-0.178638	0.0144577	0.0997109	0.505819	WT12HOMO6-UP
ENSMUSG00000069755	1.47423	1.97037	42.9333	6.91727e-08	3.58295e-06	Zfp125		12	20877084	20921262	1.40955	1.10182	0.551446	1.17481	2.63789	2.56548	2.34135	2.52934	2.18009	1.94472	1.33922	2.54978	WT12HOMO6-UP
ENSMUSG00000070443	1.2265	-0.374678	7.82554	0.00779438	0.0445394	Gm10291		3	78917258	78918256	-1.08758	-1.24491	0.128339	-0.314867	-0.378698	2.07971	-0.340024	-0.611825	-0.614584	-0.826606	0.268024	-0.234072	WT12HOMO6-UP
ENSMUSG00000074505	1.37511	5.69604	147.288	3.41884e-15	1.13841e-12	Fat3	270120	9	15910189	16501285	5.1097	5.32308	5.0036	4.88927	6.29207	6.56136	6.48977	6.49094	5.8111	5.60147	5.44743	5.78488	WT12HOMO6-UP
ENSMUSG00000075707	1.23035	0.448659	19.4459	7.24954e-05	0.00118477	Dio3	107585	12	110279068	110281097	-0.285765	0.0873223	-0.282595	0.365686	0.662952	0.9788	1.56974	1.27783	-0.242749	0.865029	-0.371063	0.182795	WT12HOMO6-UP
ENSMUSG00000078877	1.4737	0.82449	29.942	2.3938e-06	7.37806e-05	Gm14295	100039123	2	176798612	176811223	-0.285765	0.0188196	-0.114493	0.119808	1.6274	1.34194	1.318	1.05545	1.31989	0.371869	0.488571	1.33264	WT12HOMO6-UP
ENSMUSG00000078902	1.21787	-0.174708	17.5017	0.000146469	0.00210578	Gm14443		2	175166255	175175871	-0.448376	-0.128791	-1.15331	-0.732114	0.735295	0.533086	0.625359	0.158603	-0.614584	-0.383303	0.0997109	0.130124	WT12HOMO6-UP
ENSMUSG00000083817	1.60395	-0.771695	15.8573	0.000271195	0.00336407	Gm14400		2	177225473	177228963	-1.75794	-1.24491	-1.38888	-1.84179	-0.30429	0.362723	-0.856277	-0.0555014	-0.614584	-1.31619	-0.500395	-0.628679	WT12HOMO6-UP
ENSMUSG00000085702	1.56843	-0.134938	25.5374	9.32512e-06	0.000227897	Mecomos		3	30012379	30054808	-1.08758	-0.478884	-1.2663	0.0651718	1.02228	1.03662	0.955076	0.207508	-0.614584	-0.632663	0.18632	-0.102191	WT12HOMO6-UP
ENSMUSG00000094786	1.39939	2.73835	50.2772	1.19155e-08	8.19886e-07	Gm14403		2	177498215	177509763	1.8378	1.73493	1.71997	1.98318	3.46309	3.199	3.12951	3.01476	3.1429	2.75923	2.60339	3.26291	WT12HOMO6-UP
ENSMUSG00000095403	1.93919	3.9779	40.8205	1.18178e-07	5.67956e-06	Gm21092		8	20567597	20582771	2.51524	3.3885	2.44037	2.52876	4.49757	4.77587	4.58262	4.91889	3.73202	3.48439	3.41302	4.60707	WT12HOMO6-UP
ENSMUSG00000097230	1.24646	2.89371	44.9612	4.19107e-08	2.38994e-06	Gm26853		8	19789798	19798548	2.19541	2.37872	2.09639	2.06898	3.32339	3.3996	3.39152	3.5626	2.65498	2.62337	2.78783	3.29317	WT12HOMO6-UP
ENSMUSG00000097805	1.24567	0.269221	18.2752	0.000110372	0.00167872	Gm17473		15	42676241	42704616	-1.08758	-0.0530985	-0.168379	-0.832282	0.586789	0.72114	0.697606	0.726845	-0.00181016	-0.383303	0.454076	0.0186378	WT12HOMO6-UP
ENSMUSG00000099250	5.59401	7.21982	7.69833	0.00826876	0.0466105	Rn7s2	103949	12	69361182	69361481	3.21753	3.08773	3.34129	3.00577	9.0016	8.98584	3.08306	2.89297	3.3418	9.07725	3.57428	3.38594	WT12HOMO6-UP
ENSMUSG00000099907	1.68963	0.603535	34.4951	6.43081e-07	2.42743e-05	Gm10421	100038689	12	117144530	117151651	-0.631672	0.681967	-0.406637	-1.32151	1.10652	1.57441	1.318	1.27783	0.0526235	0.32592	0.268024	0.376125	WT12HOMO6-UP
ENSMUSG00000100980	1.32405	0.661903	22.4448	2.57092e-05	0.000513033	Gm29100		1	91798528	91802937	-0.364781	0.492889	0.584404	-0.638452	1.4015	1.45227	1.5108	1.15854	0.50709	0.32592	0.382508	-0.166625	WT12HOMO6-UP
ENSMUSG00000103710	1.40425	-0.204084	25.6071	9.11994e-06	0.000223762	D030062O11Rik		9	87729285	87732090	-0.841693	-1.6286	-0.542355	-0.550502	0.699577	0.169515	0.246245	0.726845	-0.454181	-1.46982	-0.569685	-0.102191	WT12HOMO6-UP
ENSMUSG00000107226	1.52011	-0.666332	20.8633	4.4107e-05	0.00080084	Gm43594		5	81249249	81252690	-0.631672	-0.691988	-1.38888	-1.84179	0.46443	-0.0536293	0.427124	0.25481	-0.532155	-1.64177	-0.500395	-0.628679	WT12HOMO6-UP
ENSMUSG00000000632	-1.88786	2.15513	34.1675	7.04852e-07	2.59932e-05	Sez6	20370	11	77930800	77979048	2.28873	1.71342	2.35699	2.4878	0.963255	0.11688	0.246245	0.25481	2.56422	2.54531	2.48024	2.29851	WT12WT6_WT12HOMO6-Down
ENSMUSG00000001260	-1.77294	2.11383	20.3744	5.22772e-05	0.000917903	Gabrg1	14405	5	70751047	70842617	2.38847	1.13456	1.33078	2.57837	0.547145	0.407237	-0.0173118	0.158603	2.91947	2.26999	3.16369	2.86387	WT12WT6_WT12HOMO6-Down
ENSMUSG00000004187	-1.21167	3.56769	13.3748	0.000715938	0.00719294	Kifc2	16581	15	76659858	76668196	3.45461	2.67427	3.1509	3.95067	2.18748	2.13369	2.13567	2.33395	4.31141	4.38454	4.648	4.05296	WT12WT6_WT12HOMO6-Down
ENSMUSG00000012282	-2.69122	3.43299	15.4056	0.000322372	0.00385092	Wnt8a	20890	18	34542313	34548273	3.11206	1.62401	2.44037	4.15742	0.586789	0.220296	0.697606	0.658137	4.5874	4.28598	5.1024	4.06002	WT12WT6_WT12HOMO6-Down
ENSMUSG00000015843	-1.38309	1.51252	9.0054	0.00455392	0.0297016	Rxrg	20183	1	167598384	167639623	0.833611	0.388165	0.336125	2.09649	0.376683	-0.39205	-0.202164	-0.611825	2.3849	2.28207	2.72411	1.87107	WT12WT6_WT12HOMO6-Down
ENSMUSG00000017311	-2.33133	1.78081	66.422	3.9634e-10	4.17545e-08	Pyy	217212	11	102106676	102107832	2.47042	1.22855	2.47593	2.99119	0.234164	-0.115259	0.0939516	0.429883	2.58283	2.57508	2.28799	1.90281	WT12WT6_WT12HOMO6-Down
ENSMUSG00000018865	-1.52924	3.13461	131.703	2.04937e-14	5.87918e-12	Sult4a1	29859	15	84076097	84105754	3.71211	3.40872	3.30714	3.62205	2.05242	2.07971	2.05546	1.83969	3.18615	3.38706	3.57428	3.06667	WT12WT6_WT12HOMO6-Down
ENSMUSG00000019866	-1.35165	3.57752	44.5497	4.63499e-08	2.61114e-06	Crybg1	11630	10	43950636	44148853	4.18751	3.4154	3.82427	4.30618	2.85637	2.64197	2.55089	2.50997	3.93764	3.89563	3.82094	3.70687	WT12WT6_WT12HOMO6-Down
ENSMUSG00000021539	-1.75478	-0.748936	9.23941	0.00410232	0.0274252	Lect2	16841	13	56542464	56548502	0.114534	-2.98465	-1.38888	0.365686	-1.46579	-3.09094	-1.49682	-2.11393	-0.614584	-0.170758	-0.569685	-0.379232	WT12WT6_WT12HOMO6-Down
ENSMUSG00000022040	-1.2336	1.22549	23.4334	1.84845e-05	0.000394822	Ephx2	13850	14	66084374	66124500	1.88979	1.22855	1.07656	1.87616	0.586789	0.362723	0.246245	0.30061	1.63734	1.71445	1.74798	1.15949	WT12WT6_WT12HOMO6-Down
ENSMUSG00000022096	-1.76972	1.17778	65.9953	4.30652e-10	4.48623e-08	Hr	15460	14	70552212	70573548	1.95631	1.64689	1.02946	2.04094	0.330724	-0.247026	-0.137879	0.055519	0.969988	1.44032	1.41291	1.18553	WT12WT6_WT12HOMO6-Down
ENSMUSG00000022435	-1.75978	-0.801843	13.5594	0.000664864	0.00681943	Upk3a	22270	15	85017141	85022547	-0.00696236	-1.24491	-0.615323	-0.314867	-2.05944	-1.18539	-2.35183	-2.37684	-0.614584	-0.0446776	-0.142718	-0.304827	WT12WT6_WT12HOMO6-Down
ENSMUSG00000022441	-1.37301	-0.597584	16.7474	0.00019381	0.00262072	Efcab6	77627	15	83866712	84065379	-0.285765	-0.581505	-0.472901	-0.176762	-1.17314	-1.32405	-2.08616	-1.69904	-0.0583784	0.32592	0.0997109	-0.304827	WT12WT6_WT12HOMO6-Down
ENSMUSG00000022996	-1.30164	-0.549214	8.00816	0.00716342	0.0418195	Wnt10b	22410	15	98770712	98778150	-0.448376	-1.24491	-0.282595	-0.832282	-2.05944	-1.84407	-1.49682	-1.52917	-0.532155	0.371869	-0.43428	-2.05984	WT12WT6_WT12HOMO6-Down
ENSMUSG00000023473	-1.79523	4.52536	154.635	1.54691e-15	5.4425e-13	Celsr3	107934	9	108826320	108852969	5.38192	4.78748	5.18511	5.36404	3.4684	3.33194	3.46062	3.38797	4.72783	4.52588	4.76166	4.42502	WT12WT6_WT12HOMO6-Down
ENSMUSG00000024164	-1.83854	-0.35407	10.7411	0.00213138	0.0165738	C3	12266	17	57203970	57228136	-0.210853	-0.94212	0.796164	-0.550502	-1.04643	-2.0695	-1.86189	-1.69904	0.105078	-0.383303	0.649664	-0.72243	WT12WT6_WT12HOMO6-Down
ENSMUSG00000024406	-3.60489	3.4138	13.5073	0.000678879	0.00693194	Pou5f1	18999	17	35506018	35510772	2.64191	0.542532	1.54684	4.06298	-0.30429	-1.64915	-0.202164	-0.699275	4.42409	4.32446	5.26669	4.08791	WT12WT6_WT12HOMO6-Down
ENSMUSG00000024503	-1.31744	4.32049	12.0068	0.00125103	0.0109985	Spink1	20730	18	43728082	43737557	4.43793	3.26085	4.30399	4.98986	3.49989	2.44254	2.96362	3.24888	5.09828	5.55866	4.67258	5.13228	WT12WT6_WT12HOMO6-Down
ENSMUSG00000024619	-1.95823	5.20784	17.8755	0.000127684	0.00189113	Cdx1	12590	18	61018862	61036199	5.11517	3.82949	4.47192	5.75017	3.50508	2.88167	2.95627	2.73514	6.14208	6.04872	6.68194	5.85654	WT12WT6_WT12HOMO6-Down
ENSMUSG00000024678	-1.4044	1.57998	52.444	7.29162e-09	5.48253e-07	Ms4a4d	66607	19	11536801	11558467	1.90671	2.00661	1.67477	2.22666	0.837432	0.407237	0.625359	0.510048	1.70688	1.58389	2.12213	1.68276	WT12WT6_WT12HOMO6-Down
ENSMUSG00000025328	-1.69051	1.77255	56.1798	3.21177e-09	2.62675e-07	Padi3	18601	4	140785365	140810648	2.26267	1.89638	2.41311	2.90826	1.13354	0.533086	0.732417	0.6929	2.16782	2.23312	1.84436	1.71887	WT12WT6_WT12HOMO6-Down
ENSMUSG00000026124	-2.4454	2.12664	21.328	3.75794e-05	0.000702148	Cfc1	12627	1	34535648	34544313	2.1676	0.809105	1.95233	2.72656	0.130676	-0.470422	-0.269448	-0.451384	2.77316	3.04811	3.69736	2.71982	WT12WT6_WT12HOMO6-Down
ENSMUSG00000026830	-1.66079	1.5715	20.911	4.33848e-05	0.000791507	Ermn	77767	2	58045113	58052864	1.25955	0.849111	1.56347	2.18882	0.130676	-0.39205	0.293635	-0.175783	2.05235	1.81767	1.79008	2.03761	WT12WT6_WT12HOMO6-Down
ENSMUSG00000027419	-1.84868	1.08524	15.1223	0.000359581	0.0042091	Pcsk2	18549	2	143546156	143816285	0.561793	0.725603	1.56347	2.16304	-0.233532	-0.39205	0.0939516	-0.792369	1.92682	1.41859	1.90946	1.13296	WT12WT6_WT12HOMO6-Down
ENSMUSG00000027485	-2.85677	-1.48284	26.8282	6.1993e-06	0.000163737	Bpifb1	228801	2	154190818	154220369	0.114534	-1.08558	-0.615323	-0.939926	-2.32771	-3.09094	-2.08616	-3.69766	-0.795079	-1.64177	-1.41343	-1.17363	WT12WT6_WT12HOMO6-Down
ENSMUSG00000027500	-1.3356	3.73313	43.3608	6.21743e-08	3.31247e-06	Stmn2	20257	3	8509360	8561606	4.09827	3.70422	4.04455	3.9768	2.95055	2.47427	2.48096	2.6043	3.94844	3.71579	4.17611	3.72029	WT12WT6_WT12HOMO6-Down
ENSMUSG00000030041	-2.08788	1.57602	56.9661	2.71389e-09	2.30027e-07	M1ap	110958	6	82946902	83030309	2.33946	2.15762	2.22736	2.85289	0.804183	0.533086	0.0939516	0.158603	1.75691	1.46173	1.51684	1.71887	WT12WT6_WT12HOMO6-Down
ENSMUSG00000030302	-1.59297	0.728224	26.882	6.0959e-06	0.000162154	Atp2b2	11941	6	113743831	114042613	1.03172	0.0873223	1.16637	1.55783	-0.540123	-0.115259	-0.492462	-0.529375	1.20442	0.371869	0.874993	0.836864	WT12WT6_WT12HOMO6-Down
ENSMUSG00000030683	-1.68446	2.65249	74.9973	7.99528e-11	1.06491e-08	Sez6l2	233878	7	126950563	126970606	3.31582	2.75018	3.33162	3.38053	1.90339	1.22247	1.53072	1.52936	3.10477	2.72423	2.94513	2.66533	WT12WT6_WT12HOMO6-Down
ENSMUSG00000030851	-1.72382	0.31407	23.5473	1.78011e-05	0.0003827	Ldhc	16833	7	46861203	46878142	0.761031	0.0873223	0.517718	1.17481	-0.929955	-1.0589	-0.963624	-0.611825	0.689922	-0.170758	1.04687	0.376125	WT12WT6_WT12HOMO6-Down
ENSMUSG00000031870	-1.24888	2.0851	21.685	3.32577e-05	0.000635406	Pgr	18667	9	8899833	8968611	2.51524	1.71342	1.74933	2.86893	1.23683	1.06468	0.732417	1.20745	1.95568	2.30594	2.85547	2.43504	WT12WT6_WT12HOMO6-Down
ENSMUSG00000032128	-2.40753	3.16098	20.2911	5.38216e-05	0.000942129	Robo3	19649	9	37415669	37433246	3.06761	2.00661	3.22069	4.05949	1.28583	0.648833	1.06841	0.79243	4.34723	4.09372	4.19972	3.98043	WT12WT6_WT12HOMO6-Down
ENSMUSG00000033063	-1.69275	-0.453856	19.6319	6.78666e-05	0.00112091	Cntnap3	238680	13	64736182	64903955	-0.448376	-0.581505	-0.615323	0.453392	-2.05944	-2.3368	-1.20573	-1.37721	-0.454181	-0.238186	-0.0408086	-1.04693	WT12WT6_WT12HOMO6-Down
ENSMUSG00000033508	-2.04985	-0.448919	38.0757	2.42227e-07	1.06278e-05	Asprv1	67855	6	86628164	86629710	-0.0717761	0.152719	0.551446	0.119808	-1.04643	-1.84407	-1.66784	-1.89162	-0.702011	-0.826606	0.0997109	-0.822699	WT12WT6_WT12HOMO6-Down
ENSMUSG00000033837	-1.4051	4.41187	12.6542	0.000958508	0.00898155	Foxh1	14106	15	76668225	76669948	3.9097	2.92881	3.89822	4.71168	2.8805	2.2725	2.70781	2.6134	5.2646	5.37343	5.72386	4.94486	WT12WT6_WT12HOMO6-Down
ENSMUSG00000034818	-1.21046	1.24175	23.5234	1.79424e-05	0.000385009	Celf5	319586	10	81459227	81482709	1.45627	1.39995	1.49578	1.17481	0.283252	-0.179639	0.625359	0.055519	1.89738	1.67834	1.56613	1.60769	WT12WT6_WT12HOMO6-Down
ENSMUSG00000035984	-1.58879	0.104994	11.6318	0.00146248	0.0123453	Nme5	75533	18	34562634	34579115	0.171649	-0.128791	-0.114493	0.826244	-1.83332	-0.641225	-0.856277	-1.69904	0.467569	0.694702	1.06984	0.869363	WT12WT6_WT12HOMO6-Down
ENSMUSG00000037529	-2.35991	1.02214	23.9973	1.53514e-05	0.000340026	Prss40	21756	1	34543968	34560943	1.20588	-0.208675	1.18797	1.72576	-0.822186	-1.47746	-0.963624	-0.891887	1.63734	1.91399	2.34558	1.46612	WT12WT6_WT12HOMO6-Down
ENSMUSG00000040726	-1.59952	2.8544	23.5451	1.78143e-05	0.0003827	Hesx1	15209	14	26994416	27002329	1.90671	2.48411	3.06009	2.95409	1.13354	1.22247	0.832077	1.34494	3.33083	3.25842	3.24664	3.20041	WT12WT6_WT12HOMO6-Down
ENSMUSG00000040797	-2.31794	0.178385	42.6056	7.5095e-08	3.83643e-06	Iqsec3	243621	6	121372933	121473678	0.603903	0.809105	0.374318	1.345	-1.83332	-1.18539	-0.856277	-1.37721	0.105078	-0.46173	-0.3105	0.23361	WT12WT6_WT12HOMO6-Down
ENSMUSG00000041986	-1.54979	-0.528676	10.8651	0.00202148	0.0158749	Elmod1	270162	9	53911457	53975301	-0.364781	-0.581505	-0.542355	0.00838466	-1.83332	-2.0695	-0.963624	-2.11393	0.251885	-0.934321	-0.252378	-0.628679	WT12WT6_WT12HOMO6-Down
ENSMUSG00000042064	-1.66021	-0.866788	16.8052	0.000189667	0.00258721	Myo3b	329421	2	70039126	70429198	-0.537115	0.152719	-0.773361	0.00838466	-1.04643	-1.64915	-2.08616	-2.11393	-0.178638	-0.934321	-0.642472	-0.930461	WT12WT6_WT12HOMO6-Down
ENSMUSG00000042631	-2.35239	0.90067	21.414	3.64864e-05	0.000685159	Xkr7	228787	2	153031852	153055775	1.45627	-0.691988	0.296893	1.96836	-0.721912	-1.0589	-1.0796	-1.37721	1.50696	1.50361	1.13661	1.23625	WT12WT6_WT12HOMO6-Down
ENSMUSG00000042808	-2.02724	1.11172	23.1513	2.02979e-05	0.000423847	Gpx2	14776	12	76792333	76795554	1.70868	0.767958	0.904534	1.89194	-0.540123	-0.39205	-0.575181	-0.529375	1.25172	1.69651	1.89667	1.5285	WT12WT6_WT12HOMO6-Down
ENSMUSG00000042988	-1.2994	3.20784	29.8639	2.45028e-06	7.51531e-05	Notum	77583	11	120653788	120661175	3.61249	3.22329	3.38404	3.80406	2.46784	1.87307	2.35258	2.18317	3.1616	3.52054	3.80734	3.25678	WT12WT6_WT12HOMO6-Down
ENSMUSG00000043460	-2.28831	-0.639095	14.4352	0.000469937	0.00520363	Elfn2	207393	15	78667331	78718771	-0.448376	-1.24491	-1.2663	0.410205	-2.32771	-2.3368	-1.86189	-2.69858	-0.242749	-0.170758	0.382508	-0.304827	WT12WT6_WT12HOMO6-Down
ENSMUSG00000045053	-1.47909	0.38006	14.4521	0.000466839	0.00517855	Kcng3	225030	17	83585957	83631895	0.684605	0.0873223	0.296893	0.890505	-0.628156	-1.18539	-0.756368	-0.792369	0.969988	0.765264	1.30091	0.62481	WT12WT6_WT12HOMO6-Down
ENSMUSG00000045174	-2.55239	-0.557934	24.8614	1.15878e-05	0.000269423	Amer3	211383	1	34579657	34590944	0.330563	-0.94212	-0.343283	-0.244163	-1.83332	-2.66514	-2.35183	-2.37684	-0.702011	-0.544667	-0.371063	-0.930461	WT12WT6_WT12HOMO6-Down
ENSMUSG00000046204	-1.32384	3.37501	62.1506	9.24236e-10	9.3158e-08	Pnma2	239157	14	66911170	66921023	3.94289	2.99271	3.35568	3.76603	2.44645	1.80816	2.39666	2.26631	3.76907	3.59991	3.73735	3.70687	WT12WT6_WT12HOMO6-Down
ENSMUSG00000047021	-1.99562	-0.818098	8.4206	0.00593008	0.0362789	Cfap65	241116	1	74902071	74935599	-0.0717761	-2.15284	-0.472901	0.119808	-2.65754	-1.32405	-1.86189	-2.69858	-0.00181016	-1.31619	0.618852	-0.234072	WT12WT6_WT12HOMO6-Down
ENSMUSG00000051457	-2.05184	-0.631422	16.1433	0.000243287	0.00309031	Spn	20737	7	127132232	127137823	-0.0717761	-2.15284	0.215076	0.365686	-1.17314	-1.84407	-2.35183	-2.37684	-0.178638	-0.826606	-0.0908638	-1.04693	WT12WT6_WT12HOMO6-Down
ENSMUSG00000051490	-2.51214	2.83552	19.6487	6.74667e-05	0.00111529	Foxd4	14237	19	24899236	24901197	1.95631	1.85768	2.71047	3.38053	0.804183	-0.641225	0.509714	-0.175783	3.71102	3.59022	3.85439	3.39713	WT12WT6_WT12HOMO6-Down
ENSMUSG00000052180	-2.11483	-0.256073	34.3552	6.68737e-07	2.504e-05	Serpinb6c	97848	13	33879816	33905708	-0.285765	0.0873223	0.296893	0.453392	-1.46579	-2.66514	-1.66784	-1.23974	-0.309841	-0.826606	-0.885859	-0.234072	WT12WT6_WT12HOMO6-Down
ENSMUSG00000052861	-2.08468	0.560653	18.2867	0.000109913	0.00167447	Dnah6	330355	6	73017606	73221651	1.00053	-0.0530985	0.584404	1.29839	-0.457154	-1.0589	-1.86189	-1.23974	0.882537	0.765264	1.46581	0.662388	WT12WT6_WT12HOMO6-Down
ENSMUSG00000053613	-1.256	1.27616	22.6407	2.4072e-05	0.000487904	Notumos		11	120659157	120661815	1.8378	1.10182	1.54684	1.89194	0.234164	0.533086	0.625359	0.25481	1.22827	1.91399	1.76215	1.71887	WT12WT6_WT12HOMO6-Down
ENSMUSG00000054136	-1.9282	-0.19159	21.3545	3.72389e-05	0.000697183	Adm2	223780	15	89322720	89324731	0.518417	-0.94212	0.709186	-0.314867	-1.04643	-2.3368	-1.66784	-1.37721	-0.614584	-0.238186	0.22775	-0.628679	WT12WT6_WT12HOMO6-Down
ENSMUSG00000054727	-2.19131	0.250242	42.2579	8.19646e-08	4.10859e-06	1700013H16Rik	75514	X	53742901	53757831	1.3365	1.22855	0.0829326	1.22552	-1.17314	-1.84407	-0.856277	-0.451384	0.0526235	0.371869	-0.0908638	0.0754576	WT12WT6_WT12HOMO6-Down
ENSMUSG00000055567	-1.67216	1.56946	42.0633	8.60932e-08	4.28101e-06	Unc80	329178	1	66468367	66699148	2.06582	1.06832	1.25091	1.84406	-0.233532	0.169515	0.339517	-0.307012	2.03893	1.95985	2.04311	1.88703	WT12WT6_WT12HOMO6-Down
ENSMUSG00000056856	-2.01694	-0.101136	20.0336	5.89036e-05	0.00100861	Jakmip3	74004	7	138940730	139083977	0.379869	-1.24491	-0.343283	0.758987	-1.63788	-1.84407	-1.49682	-1.69904	0.91228	0.416401	0.794562	0.546583	WT12WT6_WT12HOMO6-Down
ENSMUSG00000058966	-1.42717	3.29313	29.4021	2.81411e-06	8.46162e-05	Fam57b	68952	7	126797668	126830219	3.38386	2.84226	3.49653	3.60299	2.03819	1.68701	2.17417	1.90045	3.71102	3.79803	3.86428	3.62834	WT12WT6_WT12HOMO6-Down
ENSMUSG00000059334	-2.33516	-0.696869	13.8013	0.000603693	0.00632774	Zfp36l3	333473	X	53774048	53776394	-0.210853	0.0188196	-0.282595	0.0651718	-1.31206	-2.66514	-2.08616	-2.37684	-0.0583784	-0.934321	-0.3105	-1.04693	WT12WT6_WT12HOMO6-Down
ENSMUSG00000061718	-1.46784	1.55358	8.03024	0.00709089	0.0415667	Ppp1r1b	19049	11	98348404	98357796	1.70868	-2.15284	-0.0124056	1.76056	-0.457154	-0.641225	-0.137879	-0.377393	2.48726	2.34102	1.68987	2.34547	WT12WT6_WT12HOMO6-Down
ENSMUSG00000063646	-1.46423	-0.000850988	24.1143	1.47742e-05	0.000329933	Jakmip1	76071	5	37028335	37150607	0.797778	-0.0530985	0.483182	0.758987	-0.457154	-0.734862	-0.963624	-1.11424	0.385123	0.278458	0.649664	-0.234072	WT12WT6_WT12HOMO6-Down
ENSMUSG00000066652	-4.81034	3.2424	8.4715	0.0057943	0.0356706	Lefty2	320202	1	180893108	180899103	0.936063	-2.98465	0.483182	4.23062	-1.63788	-2.0695	-1.20573	-2.37684	4.83266	5.15101	5.54387	4.76223	WT12WT6_WT12HOMO6-Down
ENSMUSG00000068327	-2.84442	0.50696	27.345	5.27682e-06	0.000143436	Tlx2	21909	6	83068324	83070293	1.25955	0.0188196	0.447799	1.2745	-1.04643	-2.0695	-2.08616	-1.69904	0.789442	1.37413	1.81747	0.330167	WT12WT6_WT12HOMO6-Down
ENSMUSG00000068547	-2.1052	-1.03764	24.5975	1.26219e-05	0.000288787	Clca4a	99663	3	144952480	144975045	0.114534	-0.581505	-0.114493	-0.11237	-1.83332	-2.66514	-2.08616	-1.37721	-0.454181	-1.17736	-0.977055	-1.31254	WT12WT6_WT12HOMO6-Down
ENSMUSG00000070695	-1.45088	-0.0185779	18.9513	8.64861e-05	0.00136786	Cntnap5a	636808	1	115684756	116587323	0.473697	0.0188196	0.411526	0.272301	-0.929955	-0.553297	-1.49682	-1.11424	0.0526235	0.765264	0.418735	0.586226	WT12WT6_WT12HOMO6-Down
ENSMUSG00000071235	-3.00493	2.05294	33.1696	9.34552e-07	3.33843e-05	Vrtn	432677	12	84641019	84651455	2.41236	1.50385	2.39465	2.68187	0.0191862	-1.32405	-0.41423	-0.699275	2.69831	2.71535	3.23145	2.52958	WT12WT6_WT12HOMO6-Down
ENSMUSG00000075162	-2.09617	-0.92503	24.681	1.22845e-05	0.000282453	Gm10812		10	44004154	44004701	-0.631672	-0.81164	-0.343283	0.223239	-2.05944	-2.3368	-2.08616	-1.69904	-0.795079	-0.826606	-0.719128	-1.31254	WT12WT6_WT12HOMO6-Down
ENSMUSG00000085123	-1.64554	-0.439026	25.4597	9.55996e-06	0.000232559	Rubie		14	46568263	46598425	0.226588	0.152719	-0.282595	0.00838466	-1.83332	-1.18539	-2.35183	-0.792369	-0.178638	-0.383303	-0.500395	-0.457685	WT12WT6_WT12HOMO6-Down
ENSMUSG00000085352	-1.2114	-0.413101	10.9937	0.00191382	0.0152598	Gm4128		5	14056438	14074157	0.684605	-0.0530985	-0.859385	0.495323	-0.721912	-0.942611	-0.856277	-1.23974	0.0526235	-0.383303	0.307203	0.586226	WT12WT6_WT12HOMO6-Down
ENSMUSG00000086563	-2.35371	-1.00502	10.0081	0.00292451	0.0210553	Platr15		2	150704536	150706876	-0.959406	-1.24491	-0.472901	0.119808	-1.04643	-3.69766	-3.09937	-3.11332	-1.70139	0.178578	-0.719128	-0.54065	WT12WT6_WT12HOMO6-Down
ENSMUSG00000093516	-3.63568	2.15319	10.9934	0.00191413	0.0152598	Gm19553		17	35509077	35510551	1.45627	-0.208675	0.256565	2.72656	-1.63788	-3.09094	-1.0796	-1.69904	3.19223	3.15052	4.05761	2.68373	WT12WT6_WT12HOMO6-Down
ENSMUSG00000097023	-2.13531	-0.331059	20.6862	4.68987e-05	0.000838466	Mir9-3hg	101694	7	79500026	79534403	-0.0717761	-0.94212	-0.168379	0.119808	-1.63788	-1.84407	-1.86189	-2.69858	-0.117255	-0.106341	-0.371063	-0.0405119	WT12WT6_WT12HOMO6-Down
ENSMUSG00000099098	-1.5161	-0.2215	25.2176	1.03313e-05	0.000246669	1110035H17Rik		7	29155680	29156920	0.330563	0.441477	0.551446	-0.314867	-0.822186	-1.64915	-1.34395	-0.699275	0.50709	-0.238186	0.488571	-0.72243	WT12WT6_WT12HOMO6-Down
ENSMUSG00000103189	-1.99497	-0.360246	31.6908	1.43017e-06	4.78977e-05	Gm37092		6	83074599	83076116	0.561793	-0.128791	-0.168379	0.453392	-1.31206	-2.0695	-1.86189	-1.11424	-1.11684	0.125918	0.268024	0.282696	WT12WT6_WT12HOMO6-Down
ENSMUSG00000105261	-3.77696	-0.41739	10.0503	0.00287135	0.020793	Gm43333		5	104070064	104072325	-1.38417	-1.24491	2.89256	-0.732114	-1.17314	-2.0695	-3.09937	-2.37684	-2.37872	2.85131	-1.5468	-3.08603	WT12WT6_WT12HOMO6-Down
ENSMUSG00000000938	1.83232	1.13366	14.6427	0.000433261	0.00486982	Hoxa10	15395	6	52231197	52240854	-0.139639	0.725603	0.878195	-0.467606	1.71945	2.50532	2.10943	2.042	-0.532155	1.44032	0.951176	1.10594	WT12WT6_WT12HOMO6-UP
ENSMUSG00000004951	1.42036	1.27047	19.2084	7.88903e-05	0.00126926	Hspb1	15507	5	135887919	135889563	0.379869	1.03402	1.18797	-0.314867	1.88761	2.05194	2.26018	2.05542	0.583025	0.694702	0.0997109	0.62481	WT12WT6_WT12HOMO6-UP
ENSMUSG00000006574	3.953	2.80927	10.9579	0.0019432	0.0154388	Slc4a1	20533	11	102348824	102366203	-1.98879	1.62401	0.517718	-3.08986	3.29376	4.41082	3.80527	4.09167	-3.69766	-2.33085	-3.69766	-3.08603	WT12WT6_WT12HOMO6-UP
ENSMUSG00000007805	1.33101	1.46615	28.7028	3.4769e-06	0.000101303	Twist2	13345	1	91801461	91848028	0.603903	1.25857	1.07656	0.68844	2.25055	2.31984	2.14862	2.18317	1.07891	1.35137	0.738337	0.662388	WT12WT6_WT12HOMO6-UP
ENSMUSG00000012520	1.34806	0.0874537	7.66604	0.00839402	0.0470181	Phox2b	18935	5	67094399	67099301	-0.0717761	0.27524	-0.114493	-1.32151	1.23683	1.38709	0.549301	0.944425	-0.614584	-1.31619	-2.5021	-0.930461	WT12WT6_WT12HOMO6-UP
ENSMUSG00000015134	3.1075	1.78932	26.8393	6.17795e-06	0.000163404	Aldh1a3	56847	7	66390890	66427517	0.114534	1.60077	0.447799	-0.832282	3.48947	3.76717	3.55115	3.59513	-0.795079	-1.05073	-1.17881	-1.04693	WT12WT6_WT12HOMO6-UP
ENSMUSG00000015533	1.32461	0.366669	30.7656	1.87505e-06	6.02828e-05	Itga2	16398	13	114833081	114932100	-0.285765	-0.38308	0.256565	-0.176762	1.02228	1.29533	0.894887	1.27783	-0.0583784	-0.544667	-0.0408086	0.130124	WT12WT6_WT12HOMO6-UP
ENSMUSG00000018654	1.31567	1.27527	15.2953	0.000336352	0.0039898	Ikzf1	22778	11	11685003	11772926	0.0550643	0.998885	0.616626	0.223239	1.90339	1.80816	1.62636	1.70993	0.789442	0.459598	0.821873	0.23361	WT12WT6_WT12HOMO6-UP
ENSMUSG00000019278	1.47272	-1.31411	11.8136	0.00135559	0.0116822	Dpep1	13479	8	123186242	123201812	-2.60375	-1.86703	-1.52286	-1.64676	-0.166083	-0.734862	-1.66784	-0.307012	-2.37872	-1.83703	-1.85742	-1.31254	WT12WT6_WT12HOMO6-UP
ENSMUSG00000019803	2.36821	-0.100991	15.9573	0.00026107	0.00327382	Nr2e1	21907	10	42561963	42583632	-2.26375	0.636969	-0.950866	-2.33487	1.42356	1.49414	1.58886	1.36664	-3.11436	-2.06291	-3.18153	-1.83375	WT12WT6_WT12HOMO6-UP
ENSMUSG00000020052	3.21449	0.174064	42.9973	6.80738e-08	3.55567e-06	Ascl1	17172	10	87490819	87493660	-1.55899	0.21528	-1.52286	-1.64676	1.68334	2.31984	2.14862	2.08189	-1.5316	-1.46982	-1.41343	-1.63833	WT12WT6_WT12HOMO6-UP
ENSMUSG00000021367	1.33316	0.889794	9.67733	0.0033801	0.0235747	Edn1	13614	13	42301476	42307990	0.0550643	1.31679	0.584404	-0.467606	1.90339	1.98009	1.89572	1.27783	0.105078	-0.106341	-0.977055	0.0754576	WT12WT6_WT12HOMO6-UP
ENSMUSG00000022144	1.84945	0.370395	35.3011	5.14047e-07	2.04817e-05	Gdnf	14573	15	7810846	7837575	-0.537115	0.27524	0.0829326	-1.64676	1.44529	1.22247	1.58886	1.56733	0.0526235	-0.170758	-0.885859	-0.379232	WT12WT6_WT12HOMO6-UP
ENSMUSG00000022484	3.55695	1.01734	33.4314	8.67561e-07	3.13516e-05	Hoxc10	209448	15	102966796	102971893	-2.26375	-0.81164	-0.282595	-2.33487	1.82268	2.421	2.14862	2.26631	-3.11436	0.0144577	-1.41343	-0.166625	WT12WT6_WT12HOMO6-UP
ENSMUSG00000024076	1.26836	0.623542	9.97586	0.00296595	0.0212914	Vit	74199	17	78508064	78627408	0.561793	0.725603	0.648144	-0.732114	1.6274	1.53484	1.94107	1.34494	-0.702011	-0.544667	-0.977055	-0.0405119	WT12WT6_WT12HOMO6-UP
ENSMUSG00000024176	1.43962	0.516416	27.4399	5.12374e-06	0.000139886	Sox8	20681	17	25565892	25570686	0.0550643	0.542532	-0.114493	-0.389217	1.33322	1.72268	1.2949	1.27783	0.20459	-0.826606	0.522261	-0.0405119	WT12WT6_WT12HOMO6-UP
ENSMUSG00000024593	1.51029	1.54583	25.9123	8.27518e-06	0.000207877	Megf10	70417	18	57133090	57297467	1.03172	2.04156	1.0532	-0.314867	2.33446	2.66964	2.68133	2.82408	0.583025	0.799291	0.00756802	0.836864	WT12WT6_WT12HOMO6-UP
ENSMUSG00000025013	1.32377	-0.717385	9.80292	0.00319885	0.022543	Tll2	24087	19	41082753	41206835	-2.26375	-0.581505	-0.406637	-1.84179	-0.378698	0.220296	0.427124	0.107982	-1.37971	-1.31619	-0.719128	-1.46626	WT12WT6_WT12HOMO6-UP
ENSMUSG00000025877	1.26853	-0.80536	10.6919	0.00217673	0.0168421	Hk3	212032	13	55005985	55021385	-1.38417	-0.293244	-1.2663	-1.84179	0.130676	0.450418	-0.575181	-0.114389	-1.11684	-0.826606	-1.5468	-1.17363	WT12WT6_WT12HOMO6-UP
ENSMUSG00000025889	1.68802	-0.434011	10.1444	0.00275623	0.0201788	Snca	20617	6	60731575	60829855	-1.08758	-1.08558	-2.48465	-1.18279	0.183348	0.220296	-0.202164	0.00107645	-1.5316	-0.826606	-0.885859	-1.83375	WT12WT6_WT12HOMO6-UP
ENSMUSG00000026360	1.20531	2.64926	41.8358	9.11997e-08	4.51088e-06	Rgs2	19735	1	143999338	144004161	2.47042	2.54627	2.41311	1.84406	3.35817	3.66547	3.53645	3.56729	2.35272	2.23312	2.35496	2.16088	WT12WT6_WT12HOMO6-UP
ENSMUSG00000026815	3.23729	-1.41086	7.62775	0.00854518	0.0476216	Gfi1b	14582	2	28609450	28621982	-3.69766	-2.15284	-2.48465	-3.69766	-0.378698	-1.0589	-0.662932	-0.611825	-3.69766	-2.33085	-3.18153	-3.08603	WT12WT6_WT12HOMO6-UP
ENSMUSG00000026840	1.68661	-0.724144	23.2057	1.99338e-05	0.000418117	Lamc3	23928	2	31887291	31946539	-1.38417	-1.42403	-1.2663	-1.64676	0.0191862	0.572709	-0.0173118	-0.529375	-1.37971	-1.64177	-1.41343	-1.31254	WT12WT6_WT12HOMO6-UP
ENSMUSG00000026841	1.5804	-0.739872	14.7086	0.000422263	0.00478368	Fibcd1	98970	2	31813290	31846005	-1.38417	-0.478884	-0.950866	-1.84179	0.586789	0.492344	-0.0763361	0.25481	-1.70139	-1.83703	-1.5468	-2.05984	WT12WT6_WT12HOMO6-UP
ENSMUSG00000026890	2.11501	-0.320254	35.819	4.45722e-07	1.8029e-05	Lhx6	16874	2	36081953	36105408	-2.26375	-0.38308	-0.406637	-2.33487	0.901715	0.82323	0.925295	0.855162	-1.2423	-1.05073	-0.977055	-0.457685	WT12WT6_WT12HOMO6-UP
ENSMUSG00000027750	1.32437	3.00348	9.80478	0.00319624	0.0225332	Postn	50706	3	54361109	54391037	2.59047	3.37486	2.90566	1.12226	4.30897	4.0102	3.69487	3.97998	1.13043	2.22062	0.382508	1.50801	WT12WT6_WT12HOMO6-UP
ENSMUSG00000027832	1.91201	-0.419039	27.7386	4.6715e-06	0.000129627	Ptx3	19288	3	66219910	66225805	-1.55899	-1.42403	-1.52286	-0.550502	0.283252	0.855715	0.697606	0.107982	-0.309841	-0.934321	-1.07441	-1.17363	WT12WT6_WT12HOMO6-UP
ENSMUSG00000028031	1.29759	-0.346438	13.9251	0.000574722	0.00611691	Dkk2	56811	3	132085292	132180304	-0.448376	-0.293244	-1.15331	-1.47499	0.662952	0.492344	0.339517	0.00107645	-0.894567	-0.826606	-0.977055	-0.930461	WT12WT6_WT12HOMO6-UP
ENSMUSG00000028332	3.74323	-0.340149	10.3466	0.00252517	0.0188574	Hemgn	93966	4	46393989	46413506	-3.04942	-1.86703	-1.83514	-3.08986	-0.0399654	1.19734	0.427124	0.25481	-2.11601	-3.69766	-3.69766	-3.08603	WT12WT6_WT12HOMO6-UP
ENSMUSG00000028339	1.83938	1.30466	31.9483	1.32715e-06	4.49245e-05	Col15a1	12819	4	47208161	47313167	0.330563	1.39995	0.616626	0.0651718	2.53017	2.39912	2.59884	2.33395	0.155692	-0.106341	0.00756802	0.282696	WT12WT6_WT12HOMO6-UP
ENSMUSG00000028644	2.75238	0.526	8.94904	0.0046704	0.0303024	Ermap	27028	4	119175457	119190011	-1.98879	0.152719	-0.692179	-2.66353	1.16006	1.91991	0.984254	1.90045	-1.11684	-2.33085	-1.85742	-1.31254	WT12WT6_WT12HOMO6-UP
ENSMUSG00000029019	2.09125	0.6934	11.451	0.00157762	0.0131037	Nppb	18158	4	147985788	147987205	0.279512	0.590523	0.648144	-1.84179	2.84824	1.61293	1.97053	2.08189	-0.702011	-1.46982	-2.04205	-0.930461	WT12WT6_WT12HOMO6-UP
ENSMUSG00000029335	1.44991	1.59677	45.5471	3.63439e-08	2.11123e-06	Bmp3	110075	5	98854415	98884396	0.936063	1.50385	1.36911	0.890505	2.36898	2.6968	2.58938	2.78433	1.1049	0.799291	0.22775	1.48722	WT12WT6_WT12HOMO6-UP
ENSMUSG00000029563	1.54033	3.09158	39.7004	1.57908e-07	7.34291e-06	Foxp2	114142	6	14901349	15441977	2.83106	3.1126	2.22736	1.72576	3.96607	4.23058	4.02125	4.13655	2.59205	2.18245	2.55539	3.28114	WT12WT6_WT12HOMO6-UP
ENSMUSG00000030000	2.1821	0.96379	13.1196	0.000793436	0.00777467	Add2	11519	6	86028681	86124409	-0.285765	0.636969	-0.114493	-1.18279	1.70151	2.14688	2.10943	1.83969	-0.894567	-0.383303	-0.642472	0.0754576	WT12WT6_WT12HOMO6-UP
ENSMUSG00000030507	2.12662	1.27186	22.1009	2.88747e-05	0.000566275	Dbx1	13172	7	49631499	49636849	-0.139639	1.71342	0.616626	-1.84179	2.58992	2.66048	2.64525	2.58592	-0.242749	-1.05073	-1.07441	-0.379232	WT12WT6_WT12HOMO6-UP
ENSMUSG00000030551	1.20155	6.24355	19.9795	6.00348e-05	0.00102062	Nr2f2	11819	7	70351944	70366735	5.75678	6.57752	5.74192	5.02786	7.05521	7.12151	7.04064	7.13259	5.56884	5.35209	4.83722	5.7173	WT12WT6_WT12HOMO6-UP
ENSMUSG00000031448	2.29077	-0.423942	23.6058	1.74608e-05	0.000377716	Adprhl1	234072	8	13221663	13254162	-1.55899	-0.94212	-0.692179	-2.33487	0.804183	1.11922	0.697606	0.54852	-1.2423	-2.06291	-1.17881	-2.32808	WT12WT6_WT12HOMO6-UP
ENSMUSG00000032118	1.53387	2.59179	48.1954	1.932e-08	1.22537e-06	Fez1	235180	9	36821864	36878924	1.97248	2.32299	2.23776	1.5379	3.42532	3.63304	3.63633	3.55789	1.94132	1.71445	1.68987	1.97925	WT12WT6_WT12HOMO6-UP
ENSMUSG00000032368	2.54585	3.26409	19.214	7.87325e-05	0.00126891	Zic1	22771	9	91358058	91365810	1.80207	3.73657	1.9649	-0.832282	4.576	5.01756	4.98211	5.17086	1.36361	0.799291	0.18632	1.18553	WT12WT6_WT12HOMO6-UP
ENSMUSG00000032487	1.30297	-0.996625	10.5178	0.00234553	0.017881	Ptgs2	19225	1	150100031	150108227	-0.732864	-1.08558	-0.773361	-2.06737	0.130676	0.169515	-0.137879	0.158603	-2.70015	-2.33085	-1.69377	-1.63833	WT12WT6_WT12HOMO6-UP
ENSMUSG00000032744	2.13753	-0.167986	46.5138	2.87919e-08	1.7488e-06	Heyl	56198	4	123233556	123249875	-0.841693	-0.94212	-0.615323	-1.47499	0.932813	1.17177	0.925295	1.13345	-0.894567	-0.726378	-1.5468	-1.46626	WT12WT6_WT12HOMO6-UP
ENSMUSG00000033207	1.52925	-0.120152	24.4947	1.30503e-05	0.000296574	Mamdc2	71738	19	23302609	23448442	-1.08758	-0.81164	-0.542355	-0.832282	0.330724	0.789996	0.697606	0.510048	-0.795079	-0.544667	-0.800086	-0.304827	WT12WT6_WT12HOMO6-UP
ENSMUSG00000035456	2.37984	-0.448531	57.7373	2.30366e-09	2.01673e-07	Prdm8	77630	5	98167198	98188991	-1.75794	-0.691988	-0.950866	-1.05625	0.699577	1.24717	1.22328	1.25475	-1.37971	-1.64177	-1.29136	-2.05984	WT12WT6_WT12HOMO6-UP
ENSMUSG00000035459	2.07069	-0.612716	24.8773	1.15287e-05	0.000269056	Stab2	192188	10	86841198	87008025	-1.75794	-0.581505	-0.472901	-1.64676	1.05091	0.685439	0.246245	1.42983	-1.37971	-0.383303	-1.29136	-0.304827	WT12WT6_WT12HOMO6-UP
ENSMUSG00000036139	1.61506	2.4678	11.9672	0.00127174	0.0111386	Hoxc9	15427	15	102976439	102985099	1.95631	2.8223	2.22736	1.45533	3.72533	3.83798	3.93047	3.7393	-0.117255	1.41859	1.50003	1.8054	WT12WT6_WT12HOMO6-UP
ENSMUSG00000036144	1.92415	0.869093	28.2054	4.04684e-06	0.000114509	Meox2	17286	12	37108540	37179534	0.968658	0.590523	0.551446	-1.05625	2.03819	2.47427	2.2482	2.39855	-0.702011	-0.632663	-0.977055	-0.457685	WT12WT6_WT12HOMO6-UP
ENSMUSG00000036169	1.56115	0.286504	9.08454	0.00439556	0.0288911	Sostdc1	66042	12	36314139	36318452	-0.364781	1.10182	0.215076	-2.33487	1.13354	1.88885	1.66291	1.52936	-1.11684	-1.31619	-2.80218	-1.04693	WT12WT6_WT12HOMO6-UP
ENSMUSG00000036510	2.21584	-0.117568	34.1651	7.05344e-07	2.59932e-05	Cdh8	12564	8	99024471	99416471	-1.98879	0.590523	-0.950866	-1.47499	1.4667	1.29533	1.58886	1.32292	-1.11684	-1.83703	-1.29136	-1.04693	WT12WT6_WT12HOMO6-UP
ENSMUSG00000037034	3.84253	1.18991	50.4437	1.14694e-08	7.95055e-07	Pax1	18503	2	147361925	147393295	-1.22827	0.27524	-0.950866	-2.33487	2.65664	3.02425	2.83338	2.80036	0.20459	-1.31619	-0.569685	-0.166625	WT12WT6_WT12HOMO6-UP
ENSMUSG00000037254	1.78693	-1.19747	11.5462	0.00151583	0.012698	Itih2	16425	2	10094593	10131396	-1.75794	-1.24491	-1.67057	-3.69766	-0.30429	-0.179639	-0.492462	-0.611825	-1.89386	-1.83703	-2.04205	-2.32808	WT12WT6_WT12HOMO6-UP
ENSMUSG00000037660	1.38835	-0.747037	16.0283	0.000254122	0.00320177	Gdf7	238057	12	8297918	8301954	-1.38417	-0.581505	-1.2663	-1.64676	0.130676	-0.0536293	0.0393922	0.055519	-2.70015	-1.83703	-1.85742	-1.31254	WT12WT6_WT12HOMO6-UP
ENSMUSG00000037887	1.53599	-0.0913421	15.3997	0.000323102	0.0038547	Dusp8	18218	7	142079490	142095843	-0.631672	0.27524	0.0360509	-0.832282	0.901715	1.17177	1.0954	1.65809	-1.11684	-1.64177	-0.885859	-1.63833	WT12WT6_WT12HOMO6-UP
ENSMUSG00000038591	1.75261	0.617877	10.9225	0.00197271	0.0155803	Colec10	239447	15	54410774	54466358	1.00053	-0.0530985	1.18797	-1.32151	2.6093	1.77457	1.83295	2.45027	-1.11684	-1.17736	-2.80218	0.0754576	WT12WT6_WT12HOMO6-UP
ENSMUSG00000039167	1.49787	1.16583	17.9326	0.000125047	0.00185945	Adgrl4	170757	3	151437887	151545086	0.561793	1.22855	1.00533	0.00838466	2.13497	2.24824	2.23612	2.2778	0.297678	-0.238186	-0.642472	0.803616	WT12WT6_WT12HOMO6-UP
ENSMUSG00000040478	1.40173	1.00517	9.51292	0.00363401	0.0249865	Prdm13	230025	4	21677480	21685963	0.723324	1.5287	0.824029	-1.18279	1.78908	2.13369	2.21166	2.28921	-0.454181	-0.0446776	-1.41343	-0.379232	WT12WT6_WT12HOMO6-UP
ENSMUSG00000041616	2.19364	2.30232	13.1761	0.000775548	0.00765166	Nppa	230899	4	148000722	148002079	1.4331	2.35113	1.9649	-0.467606	4.02136	3.77992	3.68157	3.67119	-0.178638	0.50154	-0.0908638	-0.628679	WT12WT6_WT12HOMO6-UP
ENSMUSG00000041674	1.24027	-0.959665	12.4613	0.00103724	0.0095372	BC006965	217294	11	112663927	112781976	-0.841693	-2.15284	-0.859385	-1.05625	-0.540123	0.492344	-0.137879	-0.114389	-1.70139	-1.46982	-1.07441	-1.83375	WT12WT6_WT12HOMO6-UP
ENSMUSG00000041911	1.80186	-0.304597	28.967	3.20905e-06	9.45327e-05	Dlx1	13390	2	71528113	71533981	-1.38417	-1.08558	-0.692179	-1.47499	0.50638	0.91857	0.427124	0.055519	-0.702011	-1.31619	-0.800086	-0.822699	WT12WT6_WT12HOMO6-UP
ENSMUSG00000042256	1.77896	-0.344205	35.0254	5.54809e-07	2.18722e-05	Ptchd4	627626	17	42315947	42505077	-1.22827	-0.478884	-1.2663	-0.832282	0.50638	1.008	0.894887	0.207508	-0.702011	-0.726378	-0.800086	-0.379232	WT12WT6_WT12HOMO6-UP
ENSMUSG00000042499	2.57298	-1.2734	18.8336	9.02175e-05	0.00141784	Hoxd11	15431	2	74679557	74687016	-2.60375	-2.98465	-2.02094	-3.08986	-1.17314	-0.317716	-0.340024	-0.891887	-3.11436	-2.06291	-1.5468	-2.65784	WT12WT6_WT12HOMO6-UP
ENSMUSG00000043013	1.65677	0.0497328	34.2332	6.91983e-07	2.57553e-05	Onecut1	15379	9	74861921	74891781	-0.841693	-0.38308	-0.282595	-0.732114	1.02228	0.91857	0.894887	1.20745	-0.178638	-0.238186	-0.977055	-0.234072	WT12WT6_WT12HOMO6-UP
ENSMUSG00000043531	1.22063	1.29663	23.6125	1.74221e-05	0.000377435	Sorcs1	58178	19	50143299	50678646	0.723324	1.13456	0.824029	0.65183	2.09428	1.99475	1.92611	2.08189	0.545557	0.896808	0.555182	0.734729	WT12WT6_WT12HOMO6-UP
ENSMUSG00000044681	2.3875	0.176872	25.7788	8.63405e-06	0.000214665	Cnpy1	269637	5	28200819	28245806	-1.38417	-0.691988	-0.0124056	-2.06737	0.837432	1.45227	1.55036	1.69286	-1.5316	-1.83703	-1.5468	-1.31254	WT12WT6_WT12HOMO6-UP
ENSMUSG00000045238	1.86284	-0.840434	39.0036	1.89502e-07	8.57681e-06	A730035I17Rik		5	98183121	98185984	-1.22827	-0.478884	-1.2663	-1.64676	0.183348	0.450418	0.799616	0.76001	-2.11601	-1.64177	-2.04205	-1.31254	WT12WT6_WT12HOMO6-UP
ENSMUSG00000045515	2.46085	1.53359	78.0053	4.69125e-11	6.57727e-09	Pou3f3	18993	1	42695768	42703176	0.603903	0.767958	0.76775	0.0651718	2.69342	3.27903	2.96362	2.87037	0.50709	0.0712642	0.679831	0.505819	WT12WT6_WT12HOMO6-UP
ENSMUSG00000045930	2.52867	1.18785	40.0697	1.43451e-07	6.80646e-06	Clec14a	66864	12	58264720	58269290	0.0550643	0.681967	0.447799	-1.32151	2.50969	2.71462	2.57985	2.48043	-0.117255	0.229382	-0.500395	-0.379232	WT12WT6_WT12HOMO6-UP
ENSMUSG00000047143	1.24777	1.23369	25.7202	8.79667e-06	0.000217548	Dmrta2	242620	4	109978053	109983687	0.761031	1.31679	1.07656	0.223239	1.97983	2.21106	2.40747	1.75997	0.426935	0.927902	0.70938	1.02171	WT12WT6_WT12HOMO6-UP
ENSMUSG00000047216	2.32044	-0.163723	14.5367	0.000451609	0.00504261	Cdh19	227485	1	110888326	110977584	-1.08758	0.27524	-1.04854	-2.06737	1.28583	1.45227	1.318	1.49037	-3.11436	-3.08759	-3.69766	-1.63833	WT12WT6_WT12HOMO6-UP
ENSMUSG00000047414	1.37016	5.22564	42.2074	8.30167e-08	4.15017e-06	Flrt2	399558	12	95692226	95785215	4.8282	5.17158	4.61236	4.26132	6.02887	6.24157	6.00369	6.19985	4.80518	4.56102	4.44779	4.84013	WT12WT6_WT12HOMO6-UP
ENSMUSG00000047867	2.45737	-0.216753	28.9752	3.20109e-06	9.44473e-05	Gimap6	231931	6	48701582	48708225	-1.08758	-1.86703	-0.950866	-1.64676	0.963255	1.06468	0.925295	0.585992	-0.614584	-2.33085	-0.977055	-1.63833	WT12WT6_WT12HOMO6-UP
ENSMUSG00000048015	3.30181	-1.16926	39.9236	1.48995e-07	7.03368e-06	Neurod4	11923	10	130268152	130280240	-2.26375	-2.15284	-3.69766	-2.33487	-0.30429	0.407237	-0.0173118	0.055519	-3.11436	-2.66016	-3.69766	-3.08603	WT12WT6_WT12HOMO6-UP
ENSMUSG00000048904	2.36228	-0.167608	27.2608	5.41668e-06	0.000146596	Neurog1	18014	13	56250478	56252163	-1.98879	-0.691988	-0.542355	-1.64676	0.804183	1.22247	1.01285	1.20745	-1.70139	-0.726378	-1.85742	-0.822699	WT12WT6_WT12HOMO6-UP
ENSMUSG00000049537	1.65801	0.584185	10.5315	0.00233175	0.0178051	Tecrl	243078	5	83278145	83355195	0.171649	0.767958	-0.0124056	-0.638452	1.6274	1.87307	1.68085	1.7268	-0.795079	-0.826606	-1.29136	0.0186378	WT12WT6_WT12HOMO6-UP
ENSMUSG00000049691	1.78235	-1.36343	13.1962	0.000769275	0.00760229	Nkx3-2	12020	5	41761483	41764501	-3.04942	-2.5096	-0.406637	-3.69766	-0.721912	0.0622526	-0.137879	-0.239906	-2.11601	-3.08759	-2.80218	-2.32808	WT12WT6_WT12HOMO6-UP
ENSMUSG00000050010	1.44303	1.47758	23.2358	1.97356e-05	0.00041536	Shisa3	330096	5	67607882	67623552	0.936063	1.79761	1.09954	0.365686	2.69342	2.4532	2.17417	2.75995	0.821146	0.832535	0.454076	0.282696	WT12WT6_WT12HOMO6-UP
ENSMUSG00000050368	1.92375	-0.980236	11.6805	0.00143301	0.0121682	Hoxd10	15430	2	74691924	74695105	-1.98879	-1.42403	-1.2663	-2.33487	-0.378698	0.533086	-0.202164	-0.377393	-3.69766	-1.64177	-1.69377	-2.32808	WT12WT6_WT12HOMO6-UP
ENSMUSG00000051048	1.24061	0.904819	17.8162	0.000130488	0.00192196	P4ha3	320452	7	100285520	100319699	0.761031	0.441477	0.678988	0.17245	1.44529	1.72268	1.8489	1.8855	0.342063	0.620511	0.345347	0.23361	WT12WT6_WT12HOMO6-UP
ENSMUSG00000051251	2.19764	-1.1215	20.4133	5.15713e-05	0.000907216	Nhlh1	18071	1	172052292	172057573	-3.04942	-1.6286	-2.02094	-2.33487	-1.04643	-0.317716	-0.575181	0.055519	-2.11601	-2.33085	-2.5021	-2.32808	WT12WT6_WT12HOMO6-UP
ENSMUSG00000051839	3.36124	0.594863	8.20892	0.00653205	0.0390645	Gypa	14934	8	80493781	80510542	-2.60375	-0.0530985	-1.38888	-3.69766	1.02228	1.85711	1.53072	1.58594	-3.11436	-3.69766	-3.18153	-3.69766	WT12WT6_WT12HOMO6-UP
ENSMUSG00000051920	1.95624	0.0729084	45.7074	3.49608e-08	2.04362e-06	Rspo2	239405	15	43020794	43170826	-0.732864	-0.38308	-0.542355	-0.832282	1.26154	1.45227	1.0954	0.972993	-0.242749	-0.238186	0.054375	0.130124	WT12WT6_WT12HOMO6-UP
ENSMUSG00000053007	2.14588	1.36125	44.2905	4.93975e-08	2.73338e-06	Creb5	231991	6	53287270	53700376	0.0550643	1.03402	0.296893	0.223239	2.46784	2.62323	2.39666	2.57664	0.655162	0.459598	0.587368	0.836864	WT12WT6_WT12HOMO6-UP
ENSMUSG00000053399	1.35068	1.39018	37.5414	2.79395e-07	1.2032e-05	Adamts18	208936	8	113697126	113848738	0.968658	0.809105	1.23024	1.03965	2.35756	2.2725	2.27206	2.46039	0.789442	0.988148	0.900837	0.182795	WT12WT6_WT12HOMO6-UP
ENSMUSG00000053475	1.77786	0.843718	38.4698	2.18167e-07	9.73244e-06	Tnfaip6	21930	2	52038009	52056686	-0.210853	0.21528	0.0360509	0.0651718	1.70151	1.84098	1.73335	1.64039	-0.178638	-0.308921	0.345347	0.0754576	WT12WT6_WT12HOMO6-UP
ENSMUSG00000054191	2.76991	-0.198268	12.053	0.00122735	0.0108466	Klf1	16596	8	84901928	84905291	-1.38417	-1.24491	-1.83514	-2.06737	0.283252	1.24717	0.509714	0.944425	-1.37971	-1.64177	-0.977055	-1.83375	WT12WT6_WT12HOMO6-UP
ENSMUSG00000055148	1.79482	0.445563	43.5695	5.90312e-08	3.1722e-06	Klf2	16598	8	72319033	72321656	-0.139639	0.0188196	-0.343283	-0.389217	1.68334	1.31883	1.44935	1.49037	-0.0583784	0.0712642	-0.142718	-0.54065	WT12WT6_WT12HOMO6-UP
ENSMUSG00000055421	1.43809	1.02465	52.1333	7.81789e-09	5.78493e-07	Pcdh9	211712	14	93013410	93890679	0.723324	0.925941	0.980783	0.272301	2.16146	2.2725	2.09613	2.06871	0.385123	0.50154	1.09244	0.420664	WT12WT6_WT12HOMO6-UP
ENSMUSG00000056854	1.22182	0.687372	18.7846	9.18205e-05	0.00143669	Pou3f4	18994	X	110814280	110817207	0.473697	0.925941	-0.343283	0.365686	1.56922	1.80816	1.36313	1.51	-0.532155	-0.726378	-0.0408086	0.182795	WT12WT6_WT12HOMO6-UP
ENSMUSG00000057021	2.2827	-0.473372	9.17197	0.00422738	0.0280427	Vmn2r-ps159	22300	4	156331103	156339499	-1.55899	-1.86703	-0.859385	-2.06737	1.4878	1.14573	-0.575181	-1.23974	-1.00143	-1.31619	-2.80218	-0.930461	WT12WT6_WT12HOMO6-UP
ENSMUSG00000057123	1.91743	2.50982	54.7527	4.37606e-09	3.44305e-07	Gja5	14613	3	96904693	97077416	1.74676	2.07568	2.02616	1.63489	3.58065	3.95505	3.74261	3.80035	2.30867	2.1165	1.88377	1.5883	WT12WT6_WT12HOMO6-UP
ENSMUSG00000060424	2.50075	-0.442443	40.4498	1.30014e-07	6.1846e-06	Pantr1	66297	1	42590782	42694842	-2.26375	-0.691988	-1.67057	-1.84179	0.625373	1.0922	0.509714	0.470522	-1.00143	-1.05073	-1.41343	-0.822699	WT12WT6_WT12HOMO6-UP
ENSMUSG00000063415	2.57349	3.05393	39.4818	1.67177e-07	7.69717e-06	Cyp26b1	232174	6	84571414	84593908	1.90671	2.61749	2.16336	1.17481	4.61007	4.73934	4.38621	4.63812	1.31989	1.28087	0.70938	1.48722	WT12WT6_WT12HOMO6-UP
ENSMUSG00000063887	2.43801	-0.779046	23.5711	1.76616e-05	0.000380735	Nlgn1	192167	3	25426215	26332460	-1.55899	-0.478884	-1.83514	-2.66353	0.625373	0.72114	0.383986	0.972993	-1.5316	-1.64177	-2.04205	-1.31254	WT12WT6_WT12HOMO6-UP
ENSMUSG00000069171	1.69585	4.94066	27.4296	5.14009e-06	0.000140128	Nr2f1	13865	13	78188973	78199757	4.26173	5.16368	4.55324	3.04159	5.96825	6.26217	6.10014	6.18772	3.61481	3.8313	3.47455	3.78985	WT12WT6_WT12HOMO6-UP
ENSMUSG00000069919	3.23394	2.0382	9.7711	0.00324378	0.0227904	Hba-a1	15122	11	32283511	32284465	-1.98879	0.590523	0.447799	-2.06737	2.3803	2.90514	2.58938	2.44007	-3.11436	-2.66016	-2.5021	-2.65784	WT12WT6_WT12HOMO6-UP
ENSMUSG00000070803	2.4167	0.532204	13.4166	0.000704001	0.00711518	Cited4	56222	4	120666572	120667820	-0.732864	-0.581505	-0.472901	-1.32151	1.21169	1.75748	1.2949	1.54847	-0.532155	-1.17736	-0.0408086	-0.930461	WT12WT6_WT12HOMO6-UP
ENSMUSG00000070990	4.25546	-1.22967	33.7779	7.86551e-07	2.87022e-05	Foxe1	110805	4	46343609	46346412	-2.26375	-3.69766	-2.78785	-3.69766	-0.30429	0.11688	0.197245	0.585992	-2.37872	-1.83703	-2.5021	-3.69766	WT12WT6_WT12HOMO6-UP
ENSMUSG00000071052	1.53665	-1.11262	7.99726	0.00719951	0.0419529	Rpl7a-ps5		17	57838430	57839221	-1.55899	-1.24491	-1.67057	-2.06737	-1.83332	0.00547486	0.509714	-0.998782	-1.89386	-1.31619	-1.07441	-1.83375	WT12WT6_WT12HOMO6-UP
ENSMUSG00000071713	2.40846	-0.896073	15.369	0.000326934	0.00389293	Csf2rb	12983	15	78325752	78353847	-1.75794	-2.5096	-1.15331	-2.33487	0.0760078	0.572709	-0.0173118	0.429883	-0.454181	-1.31619	-1.85742	-1.63833	WT12WT6_WT12HOMO6-UP
ENSMUSG00000074415	1.96667	1.0682	33.0382	9.70212e-07	3.44601e-05	3110039I08Rik	73144	9	41327077	41716994	0.379869	1.16658	-0.224357	-0.314867	1.91901	2.47427	2.2482	2.34492	-0.614584	-0.383303	-0.800086	0.0754576	WT12WT6_WT12HOMO6-UP
ENSMUSG00000085700	3.91505	2.31304	10.8564	0.00202903	0.015902	Hbb-bh0		7	103850020	103850148	-0.841693	1.50385	0.215076	-3.69766	3.65713	4.09088	3.55115	4.00094	-3.69766	-2.33085	-1.17881	-3.69766	WT12WT6_WT12HOMO6-UP
ENSMUSG00000086741	1.89524	-0.971733	13.4013	0.000708344	0.00713586	Gm15816	101056408	8	23138794	23149585	-1.55899	-1.42403	-1.83514	-2.66353	-0.721912	0.169515	0.0393922	-0.611825	-1.5316	-1.31619	-1.69377	-2.05984	WT12WT6_WT12HOMO6-UP
ENSMUSG00000086806	2.0869	2.03652	13.5044	0.000679664	0.00693309	Gm13054		4	148001091	148004014	1.25955	2.00661	1.84763	0.0651718	3.72976	3.45896	3.46062	3.39327	-0.0583784	0.125918	-0.142718	-0.304827	WT12WT6_WT12HOMO6-UP
ENSMUSG00000087143	1.65088	3.4409	28.7682	3.40851e-06	9.94656e-05	A830082K12Rik	320174	13	78198017	78279391	2.97438	3.75248	2.99417	1.63489	4.48189	4.79693	4.59213	4.73095	2.27473	2.35252	1.77618	2.42415	WT12WT6_WT12HOMO6-UP
ENSMUSG00000090122	1.76345	0.601412	57.6875	2.32808e-09	2.01959e-07	Kcne1l	66240	X	142304752	142306294	-0.210853	0.0873223	0.0360509	-0.732114	0.993068	1.47336	1.83295	1.60432	0.297678	0.32592	0.618852	0.0186378	WT12WT6_WT12HOMO6-UP
ENSMUSG00000090386	2.32127	1.24356	24.511	1.29814e-05	0.00029556	Mir99ahg	77994	16	77236317	77773427	0.833611	0.849111	0.824029	-1.05625	2.98805	2.92824	2.44992	2.75995	-1.37971	-0.46173	-1.17881	0.420664	WT12WT6_WT12HOMO6-UP
ENSMUSG00000090523	1.40663	1.51323	12.9131	0.000862639	0.00831299	Gypc	71683	18	32528322	32560034	0.723324	1.37276	0.648144	0.68844	2.25055	2.34294	2.16145	2.21939	0.757025	1.04598	0.22775	0.901146	WT12WT6_WT12HOMO6-UP
ENSMUSG00000090698	2.38891	-0.897937	26.1527	7.66787e-06	0.000195065	Apold1	381823	6	134981718	134986836	-1.98879	-2.5096	-1.67057	-1.64676	0.330724	0.269351	-0.269448	-0.0555014	-3.11436	-3.08759	-1.41343	-1.46626	WT12WT6_WT12HOMO6-UP
ENSMUSG00000090958	1.68606	0.496977	26.633	6.59056e-06	0.000172665	Lrrc32	434215	7	98489283	98502181	-0.285765	0.21528	0.76775	-0.732114	2.00931	1.53484	1.81682	1.45029	-0.178638	-0.383303	-0.500395	-0.457685	WT12WT6_WT12HOMO6-UP
ENSMUSG00000095139	1.6846	3.60182	12.984	0.000838183	0.008148	Pou3f2	18992	4	22482780	22488366	2.69157	4.15485	2.9569	1.76056	4.50794	5.02293	4.90601	4.85701	1.9979	1.65994	1.37653	2.28653	WT12WT6_WT12HOMO6-UP
ENSMUSG00000096001	1.28044	0.420708	9.50118	0.0036529	0.0250701	2610528A11Rik	70045	14	37102140	37114022	-0.285765	0.590523	0.616626	-0.832282	1.3791	1.27145	1.38517	1.40907	-0.614584	0.0712642	0.00756802	-0.304827	WT12WT6_WT12HOMO6-UP
ENSMUSG00000096753	1.47692	0.562913	17.0285	0.000174514	0.00241765	Fam181a	100504156	12	103310975	103317065	-0.364781	-0.208675	0.517718	-0.638452	1.50859	1.24717	1.2949	1.15854	-0.117255	-1.05073	-0.43428	-0.379232	WT12WT6_WT12HOMO6-UP
ENSMUSG00000096870	1.91684	-0.263777	23.9557	1.55619e-05	0.000343411	Gm21816		16	77400030	77403135	-0.364781	-0.293244	-0.859385	-1.64676	0.837432	1.40915	0.832077	1.08192	-2.11601	-1.83703	-1.41343	-1.04693	WT12WT6_WT12HOMO6-UP
ENSMUSG00000098243	1.26618	0.459534	21.5662	3.46347e-05	0.000657672	Gm4258		1	137898595	138000384	0.518417	0.542532	0.215076	-0.0507296	1.73718	1.47336	1.318	1.56733	-0.702011	-0.632663	0.382508	0.0754576	WT12WT6_WT12HOMO6-UP
ENSMUSG00000100005	1.57517	1.82665	27.0625	5.76169e-06	0.000154914	B130024G19Rik		7	70364910	70489972	1.06225	1.79761	1.44285	0.453392	2.98062	2.60423	2.74238	2.89297	0.91228	0.581934	0.679831	1.30914	WT12WT6_WT12HOMO6-UP
ENSMUSG00000101559	1.28611	-1.00802	7.57005	0.0087785	0.0485879	Gm28258		7	70372038	70388410	-1.75794	-0.581505	-0.615323	-3.08986	-0.457154	0.11688	-0.202164	0.158603	-1.89386	-3.08759	-2.04205	-1.17363	WT12WT6_WT12HOMO6-UP
ENSMUSG00000102205	2.48866	-1.63717	15.6042	0.000298718	0.00362237	9430092D12Rik		16	77413643	77414916	-2.26375	-2.98465	-1.38888	-3.08986	0.283252	0.00547486	-0.856277	-0.377393	-2.70015	-3.08759	-3.69766	-2.05984	WT12WT6_WT12HOMO6-UP
ENSMUSG00000102277	1.25392	-0.0507873	18.3819	0.000106185	0.00162564	A130050O07Rik		1	137927251	137930273	0.0550643	-0.293244	-0.0625463	-0.389217	1.44529	0.887484	0.832077	0.855162	-1.2423	-0.934321	-0.800086	-0.457685	WT12WT6_WT12HOMO6-UP
ENSMUSG00000102344	2.21969	-1.33908	15.5956	0.000299699	0.00363125	9430053O09Rik		16	77419251	77421820	-1.75794	-1.42403	-1.38888	-2.66353	0.46443	0.0622526	-0.137879	0.30061	-2.70015	-2.06291	-2.80218	-1.46626	WT12WT6_WT12HOMO6-UP
ENSMUSG00000102562	2.06718	-1.86212	13.1638	0.000779414	0.00768115	Gm37694		16	77685277	77687409	-3.69766	-2.98465	-1.67057	-2.06737	-0.721912	-1.32405	-0.856277	-0.377393	-3.69766	-3.69766	-3.18153	-3.08603	WT12WT6_WT12HOMO6-UP
ENSMUSG00000102854	2.00497	-1.66395	10.9955	0.00191241	0.0152598	C130023A14Rik		16	77646340	77649426	-2.60375	-0.81164	-2.23424	-3.69766	-0.628156	-0.39205	-0.963624	0.158603	-2.70015	-3.08759	-3.18153	-2.05984	WT12WT6_WT12HOMO6-UP
ENSMUSG00000103038	1.52137	-0.67976	22.8216	2.26562e-05	0.000464253	Gm37124		1	137924388	137926379	-0.537115	-0.94212	-0.773361	-1.05625	0.662952	0.82323	0.197245	0.54852	-1.5316	-1.46982	-0.977055	-0.379232	WT12WT6_WT12HOMO6-UP
ENSMUSG00000103427	1.21879	1.39775	23.002	2.13318e-05	0.00044345	Gm37534		1	137949422	137954643	1.38561	1.66941	1.23024	0.981829	2.57028	2.66048	2.40747	2.44007	0.251885	0.50154	0.345347	1.28525	WT12WT6_WT12HOMO6-UP
ENSMUSG00000103805	2.81182	-1.55829	26.2685	7.39237e-06	0.000189609	Gm37063		16	77476934	77480453	-1.75794	-1.6286	-2.78785	-3.69766	-0.30429	0.11688	-0.202164	0.207508	-3.69766	-3.69766	-3.18153	-3.08603	WT12WT6_WT12HOMO6-UP
ENSMUSG00000103916	2.33335	-1.19962	24.3469	1.36934e-05	0.000309503	Gm38071		16	77416624	77420001	-2.26375	-0.581505	-2.02094	-2.33487	0.330724	0.00547486	0.383986	0.726845	-3.69766	-2.33085	-2.5021	-1.83375	WT12WT6_WT12HOMO6-UP
ENSMUSG00000104145	1.48596	0.229429	23.4273	1.85215e-05	0.000395162	D130019J16Rik		1	137935189	137937346	-0.00696236	0.0873223	-0.282595	-0.244163	0.932813	1.74018	1.1219	1.23129	-0.614584	-1.31619	-0.43428	-0.102191	WT12WT6_WT12HOMO6-UP
ENSMUSG00000104411	1.44031	-0.328309	17.7578	0.000133309	0.00195734	Gm30340		3	17328694	17334425	-0.364781	-0.128791	-0.343283	-1.47499	0.625373	0.887484	0.894887	0.944425	-1.70139	-1.17736	-2.04205	-1.04693	WT12WT6_WT12HOMO6-UP
ENSMUSG00000107881	1.32874	0.37987	19.9509	6.06413e-05	0.00102798	Gm44250		6	5216258	5220486	-0.448376	-0.38308	0.0360509	-0.638452	0.770151	0.82323	0.832077	1.20745	-0.380207	-0.383303	-0.371063	-0.0405119	WT12WT6_WT12HOMO6-UP
ENSMUSG00000000544	-2.64511	-0.492116	73.1248	1.12221e-10	1.40442e-08	Gpa33	59290	1	166130238	166166510	-0.0717761	0.441477	0.904534	0.495323	-2.05944	-2.0695	-1.86189	-1.37721	-1.00143	-0.934321	-1.69377	-0.72243	WT6HOMO6_WT12HOMO6-Down
ENSMUSG00000000730	-4.19872	-0.367521	93.1838	3.86149e-12	6.79749e-10	Dnmt3l	54427	10	78041947	78063622	1.03172	1.03402	0.851366	0.952025	-2.05944	-3.09094	-2.35183	-2.69858	-1.70139	-1.17736	-1.85742	-1.63833	WT6HOMO6_WT12HOMO6-Down
ENSMUSG00000000731	-2.09079	-0.681343	27.6369	4.82052e-06	0.000132579	Aire	11634	10	78030022	78043610	1.03172	-0.208675	0.447799	0.410205	-1.04643	-1.64915	-1.20573	-1.69904	-1.37971	-2.66016	-1.5468	-1.63833	WT6HOMO6_WT12HOMO6-Down
ENSMUSG00000001123	-1.73756	-0.721008	9.75079	0.00327279	0.0229687	Lgals9	16859	11	78962974	78984946	-1.08758	-0.208675	1.2713	-0.939926	-1.63788	-0.835	-1.66784	-1.69904	-1.2423	-2.06291	-1.69377	-1.63833	WT6HOMO6_WT12HOMO6-Down
ENSMUSG00000006200	-1.55487	-0.704012	7.90858	0.0075004	0.0432	Rhox6	19202	X	37826910	37829857	-0.448376	-0.128791	0.172359	0.17245	-0.721912	-1.64915	-1.20573	-2.37684	-1.37971	-1.46982	-2.25381	-0.628679	WT6HOMO6_WT12HOMO6-Down
ENSMUSG00000006764	-4.61276	-0.197757	113.613	2.03446e-13	4.62641e-11	Tph2	216343	10	115078641	115185022	1.58799	1.83793	1.23024	1.39015	-2.32771	-2.0695	-2.35183	-3.11332	-3.69766	-2.06291	-3.18153	-2.32808	WT6HOMO6_WT12HOMO6-Down
ENSMUSG00000010796	-8.24954	2.50249	495.152	1.75327e-23	4.67045e-20	Asz1	74068	6	18050964	18109061	4.43502	4.17467	4.06221	4.44103	-2.65754	-3.09094	-3.69766	-2.37684	-3.69766	-3.69766	-2.25381	-3.08603	WT6HOMO6_WT12HOMO6-Down
ENSMUSG00000013562	-1.67843	-0.521248	26.2222	7.50135e-06	0.000191613	4833413E03Rik		17	31557126	31559113	0.723324	0.590523	0.374318	0.68844	-0.721912	-0.553297	-1.49682	-1.11424	-0.532155	-0.46173	-0.800086	-1.46626	WT6HOMO6_WT12HOMO6-Down
ENSMUSG00000016626	-5.17704	-1.23676	52.6594	1.72035e-08	1.10261e-06	Nlrp14	76858	7	107166990	107198102	0.379869	-0.293244	-0.615323	0.119808	-2.65754	-3.69766	-3.69766	-3.69766	-3.11436	-3.69766	-3.18153	-3.08603	WT6HOMO6_WT12HOMO6-Down
ENSMUSG00000017300	-1.85808	-0.567136	32.2655	1.2109e-06	4.1737e-05	Tnnc2	21925	2	164777161	164779967	0.279512	0.441477	0.796164	-0.11237	-0.822186	-1.32405	-1.20573	-1.89162	-0.894567	-2.33085	-2.25381	-1.63833	WT6HOMO6_WT12HOMO6-Down
ENSMUSG00000018986	-1.69502	-1.14171	11.4116	0.00160396	0.013287	Slfn3	20557	11	83191330	83215154	-0.631672	0.0188196	-0.773361	-1.05625	-2.32771	-1.84407	-1.49682	-2.37684	-2.70015	-3.08759	-3.69766	-3.08603	WT6HOMO6_WT12HOMO6-Down
ENSMUSG00000019326	-1.38707	0.797707	44.2903	4.93993e-08	2.73338e-06	Aoc3	11754	11	101330605	101341938	1.64959	1.16658	1.62812	1.63489	0.932813	-0.0536293	-0.137879	-0.239906	0.467569	0.278458	0.18632	0.546583	WT6HOMO6_WT12HOMO6-Down
ENSMUSG00000020193	-1.55107	0.409525	35.3848	5.02303e-07	2.01429e-05	Zpbp	53604	11	11279626	11462408	1.56685	1.71342	1.59615	1.25022	0.130676	-0.317716	0.246245	0.158603	-0.117255	0.178578	-0.642472	-0.54065	WT6HOMO6_WT12HOMO6-Down
ENSMUSG00000020226	-2.1681	-1.18028	22.0975	2.89081e-05	0.000566275	Slc5a4b	64454	10	76057494	76110961	-0.0717761	-0.208675	-0.168379	-0.176762	-2.32771	-2.3368	-1.20573	-2.37684	-1.70139	-2.06291	-2.5021	-2.32808	WT6HOMO6_WT12HOMO6-Down
ENSMUSG00000020419	-3.23196	2.25754	229.01	1.96402e-18	1.40858e-15	Hormad2	75828	11	4345814	4441105	3.63297	3.64863	3.00029	3.2519	0.837432	0.316792	-0.41423	0.00107645	0.91228	0.896808	-0.371063	0.505819	WT6HOMO6_WT12HOMO6-Down
ENSMUSG00000020908	-4.65675	2.8119	334.911	2.10233e-21	3.56382e-18	Myh3	17883	11	67078300	67102291	4.50891	4.16677	4.38806	4.1076	-0.0399654	0.169515	-0.492462	-0.699275	0.619544	0.416401	-0.0408086	0.0754576	WT6HOMO6_WT12HOMO6-Down
ENSMUSG00000021211	-2.2792	-1.1022	44.5818	4.59865e-08	2.59852e-06	Akr1c12	622402	13	4268176	4279433	-0.210853	-0.0530985	-0.0124056	0.0651718	-1.63788	-2.0695	-2.08616	-2.11393	-2.37872	-2.06291	-2.04205	-2.65784	WT6HOMO6_WT12HOMO6-Down
ENSMUSG00000021213	-1.77818	0.388542	55.5291	3.69613e-09	2.97077e-07	Akr1c13	27384	13	4191150	4205596	1.5454	1.39995	1.02946	1.39015	-0.378698	-0.115259	-0.202164	-0.699275	-0.795079	-0.934321	-0.371063	-0.930461	WT6HOMO6_WT12HOMO6-Down
ENSMUSG00000021403	-1.59374	-0.633556	14.1448	0.000526861	0.00571517	Serpinb9b	20706	13	33027416	33041884	-0.210853	-0.208675	0.447799	-0.550502	-1.31206	-2.0695	-0.856277	-1.89162	-1.11684	-0.632663	-1.85742	-1.83375	WT6HOMO6_WT12HOMO6-Down
ENSMUSG00000021718	-7.32946	0.544828	186.266	6.94554e-17	3.23784e-14	4933425L06Rik	66763	13	105082122	105121782	2.11033	2.07568	1.86114	1.99784	-3.08583	-3.09094	-3.69766	-3.69766	-3.69766	-3.69766	-3.18153	-3.69766	WT6HOMO6_WT12HOMO6-Down
ENSMUSG00000021940	-5.5299	1.61107	326.668	3.32395e-21	5.16515e-18	Ptpn20	19256	14	33589207	33640754	3.53299	3.3817	3.3461	3.22099	-1.46579	-2.3368	-1.66784	-1.69904	-1.2423	-1.46982	-1.07441	-1.04693	WT6HOMO6_WT12HOMO6-Down
ENSMUSG00000022155	-5.68789	-0.616271	154.413	1.58379e-15	5.46906e-13	Mroh2b	223825	15	4898737	4962205	1.03172	0.809105	0.980783	0.724145	-3.08583	-3.09094	-3.69766	-3.11332	-3.11436	-3.69766	-3.69766	-3.08603	WT6HOMO6_WT12HOMO6-Down
ENSMUSG00000022432	-1.57828	0.344766	55.0785	4.07599e-09	3.23426e-07	Smc1b	140557	15	85064689	85131964	1.74676	1.5287	1.16637	1.12226	0.0191862	-0.470422	0.0393922	-0.0555014	-0.532155	-0.726378	-0.371063	-0.628679	WT6HOMO6_WT12HOMO6-Down
ENSMUSG00000024055	-1.76096	1.38166	47.1149	2.4943e-08	1.53502e-06	Cyp4f13	170716	17	32924688	32947402	2.45899	1.66941	2.40391	2.34605	0.586789	0.611273	0.799616	0.107982	0.251885	1.10158	0.821873	0.505819	WT6HOMO6_WT12HOMO6-Down
ENSMUSG00000024672	-3.0486	-1.48865	41.8045	9.19265e-08	4.5348e-06	Ms4a7	109225	19	11321039	11336146	0.0550643	-0.81164	-0.692179	0.575698	-2.05944	-3.69766	-2.08616	-2.69858	-1.37971	-1.83703	-2.04205	-1.83375	WT6HOMO6_WT12HOMO6-Down
ENSMUSG00000025194	-2.26408	2.38887	16.1473	0.000242913	0.00308767	Abcc2	12780	19	43782192	43840740	3.45461	3.56101	3.51801	3.5089	1.93446	0.492344	0.625359	1.60432	1.67253	2.8185	0.345347	2.16088	WT6HOMO6_WT12HOMO6-Down
ENSMUSG00000025480	-2.92589	2.57548	227.749	2.16374e-18	1.49434e-15	Syce1	74075	7	140777229	140787852	4.15602	3.67669	3.66392	3.77456	0.586789	1.40915	0.661935	1.00101	1.31989	0.658084	0.488571	1.05034	WT6HOMO6_WT12HOMO6-Down
ENSMUSG00000025519	-8.19163	0.526147	165.464	5.06815e-16	1.96887e-13	Tktl2	74419	8	66511756	66518335	2.35187	2.00661	1.87452	2.25134	-3.69766	-3.69766	-3.09937	-3.69766	-3.69766	-2.66016	-3.69766	-2.32808	WT6HOMO6_WT12HOMO6-Down
ENSMUSG00000027219	-2.3033	0.62045	34.8988	5.74653e-07	2.24645e-05	Slc28a2	269346	2	122426477	122461137	1.78387	1.31679	1.73472	1.67192	-0.0399654	-1.18539	-0.856277	-0.307012	0.385123	0.896808	-0.500395	0.376125	WT6HOMO6_WT12HOMO6-Down
ENSMUSG00000027401	-1.80337	-0.960594	24.6817	1.22819e-05	0.000282453	Tgm3	21818	2	130012349	130050399	0.561793	0.388165	0.296893	-0.314867	-1.31206	-0.835	-2.08616	-1.37721	-2.70015	-1.46982	-1.07441	-1.31254	WT6HOMO6_WT12HOMO6-Down
ENSMUSG00000027794	-6.87896	0.448733	205.305	1.3142e-17	7.35279e-15	Sohlh2	74434	3	55182028	55209957	2.12486	2.02419	2.15241	1.89194	-2.65754	-3.69766	-3.69766	-3.11332	-3.11436	-3.08759	-2.80218	-3.08603	WT6HOMO6_WT12HOMO6-Down
ENSMUSG00000028264	-2.58928	-1.13873	28.6457	3.53777e-06	0.000102595	Spaca1	67652	4	34024874	34050191	0.0550643	0.0873223	-0.472901	0.272301	-1.83332	-1.64915	-3.09937	-2.37684	-3.69766	-2.33085	-3.69766	-1.83375	WT6HOMO6_WT12HOMO6-Down
ENSMUSG00000028314	-2.76835	-1.52637	20.6346	4.77466e-05	0.000851177	Toporsl	68274	4	52596274	52612430	-0.448376	-1.42403	-0.859385	-0.638452	-3.08583	-2.66514	-3.09937	-2.37684	-2.37872	-2.66016	-2.5021	-3.08603	WT6HOMO6_WT12HOMO6-Down
ENSMUSG00000029134	-2.4173	0.373184	134.112	1.53786e-14	4.64618e-12	Plb1	665270	5	32232708	32366520	1.45627	1.10182	1.56347	1.74326	-0.378698	-1.64915	-0.963624	-0.451384	-0.532155	0.178578	-0.371063	-0.166625	WT6HOMO6_WT12HOMO6-Down
ENSMUSG00000029361	-2.33326	1.53322	137.872	9.89969e-15	3.18275e-12	Nos1	18125	5	117781032	117958840	3.07511	2.94736	2.72533	2.40223	0.735295	0.407237	0.339517	0.585992	0.297678	0.32592	0.18632	0.62481	WT6HOMO6_WT12HOMO6-Down
ENSMUSG00000029716	-1.71786	-1.0875	13.315	0.000733329	0.00733211	Tfr2	50765	5	137569840	137587481	-0.537115	-1.08558	-0.0124056	0.0651718	-2.65754	-1.32405	-1.34395	-2.11393	-1.70139	-2.33085	-1.85742	-1.63833	WT6HOMO6_WT12HOMO6-Down
ENSMUSG00000030107	-1.64651	-0.62852	25.3545	9.88748e-06	0.000238824	Usp18	24110	6	121245906	121270917	0.379869	0.725603	0.172359	-0.11237	-0.929955	-0.835	-0.963624	-2.37684	-0.795079	-0.383303	-1.29136	-1.17363	WT6HOMO6_WT12HOMO6-Down
ENSMUSG00000030116	-2.80438	-0.0474764	61.5807	1.03755e-09	1.02367e-07	Mfap5	50530	6	122505845	122529290	1.00053	1.06832	1.49578	1.25022	-1.17314	-0.942611	-2.35183	-1.23974	-1.70139	-0.726378	-0.719128	-1.46626	WT6HOMO6_WT12HOMO6-Down
ENSMUSG00000030786	-2.22869	-1.01238	31.2511	1.6259e-06	5.3377e-05	Itgam	16409	7	128062640	128118491	0.644818	-0.0530985	0.128339	-0.550502	-1.17314	-2.3368	-2.35183	-1.69904	-3.11436	-2.66016	-2.25381	-2.32808	WT6HOMO6_WT12HOMO6-Down
ENSMUSG00000031131	-4.02943	-0.203284	59.1238	1.72145e-09	1.57975e-07	Vgll1	170828	X	57088106	57106540	1.8378	0.998885	0.256565	0.223239	-2.32771	-2.3368	-2.67771	-2.37684	-2.37872	-1.83703	-3.69766	-3.08603	WT6HOMO6_WT12HOMO6-Down
ENSMUSG00000031165	-2.16545	0.0377044	73.6054	1.02814e-10	1.32219e-08	Was	22376	X	8081453	8090498	1.09214	1.5287	1.25091	0.65183	-0.822186	-0.835	-0.856277	-0.891887	-0.702011	-0.632663	-0.885859	-1.17363	WT6HOMO6_WT12HOMO6-Down
ENSMUSG00000031179	-3.34678	1.45648	255.4	2.85555e-19	2.66238e-16	3830417A13Rik	70696	X	64173548	64178778	3.13378	2.98375	2.93151	2.80368	0.0191862	0.11688	-0.756368	-0.611825	-0.532155	-0.46173	-0.642472	-0.628679	WT6HOMO6_WT12HOMO6-Down
ENSMUSG00000031340	-1.93442	2.96553	206.85	1.15471e-17	6.72872e-15	Gabre	14404	X	72255999	72274803	3.95107	3.76299	4.11392	3.99519	2.14828	2.03785	2.04165	1.94439	2.61031	2.3865	2.58757	2.60871	WT6HOMO6_WT12HOMO6-Down
ENSMUSG00000031362	-6.13966	-0.423985	98.7541	1.6583e-12	3.22108e-10	Xlr4c	72891	X	73233688	73243130	1.4331	1.03402	0.172359	0.614266	-2.65754	-3.69766	-3.69766	-3.69766	-2.37872	-3.69766	-2.80218	-2.65784	WT6HOMO6_WT12HOMO6-Down
ENSMUSG00000031766	-4.10101	-0.574449	107.019	5.02821e-13	1.04179e-10	Slc12a3	20497	8	94329201	94366214	1.09214	0.998885	1.35007	1.03965	-2.32771	-1.84407	-3.09937	-2.37684	-2.70015	-2.66016	-3.18153	-2.65784	WT6HOMO6_WT12HOMO6-Down
ENSMUSG00000032006	-1.30412	2.21536	66.4542	3.93876e-10	4.17545e-08	Pdgfd	71785	9	6168584	6378850	3.11206	3.4418	2.92509	2.87688	2.02382	1.85711	1.60773	1.74348	1.61942	1.32825	1.48302	1.8221	WT6HOMO6_WT12HOMO6-Down
ENSMUSG00000032021	-5.41882	-0.906779	96.2045	2.43117e-12	4.53341e-10	Crtam	54698	9	40969691	41004628	0.833611	0.0188196	0.9304	0.53607	-3.69766	-3.69766	-3.69766	-2.37684	-3.11436	-3.08759	-2.5021	-3.08603	WT6HOMO6_WT12HOMO6-Down
ENSMUSG00000032093	-6.36393	-0.971099	94.2239	7.27875e-12	1.23388e-09	Cd3e	12501	9	44998740	45009627	0.330563	0.492889	0.172359	0.453392	-3.69766	-3.09094	-3.69766	-3.69766	-3.69766	-3.69766	-2.5021	-3.69766	WT6HOMO6_WT12HOMO6-Down
ENSMUSG00000032500	-3.91143	-1.30369	67.0664	3.49861e-10	3.79294e-08	Dclk3	245038	9	111439081	111489118	0.114534	0.27524	-0.282595	0.119808	-2.65754	-3.09094	-3.09937	-2.69858	-2.11601	-1.83703	-2.80218	-3.08603	WT6HOMO6_WT12HOMO6-Down
ENSMUSG00000032561	-1.49948	0.69637	51.9083	8.22387e-09	6.01375e-07	Acpp	56318	9	104288251	104337748	1.4331	2.09245	0.955811	1.32188	-0.166083	0.533086	-0.202164	-0.0555014	-0.0583784	-0.632663	-0.0408086	-0.102191	WT6HOMO6_WT12HOMO6-Down
ENSMUSG00000032564	-2.1262	1.30453	84.5177	1.5478e-11	2.38527e-09	Cpne4	74020	9	104547286	105034544	2.38847	2.79183	2.56944	2.06898	0.547145	0.362723	0.339517	0.388066	0.467569	0.581934	0.618852	0.505819	WT6HOMO6_WT12HOMO6-Down
ENSMUSG00000033343	-12.0557	2.60489	685.629	4.41732e-17	2.22621e-14	Magea4	17140	X	72222017	72222964	4.60016	4.22114	4.38806	4.17365	-3.69766	-3.69766	-3.69766	-3.69766	-3.69766	-3.69766	-3.69766	-3.69766	WT6HOMO6_WT12HOMO6-Down
ENSMUSG00000034127	-1.39858	0.270346	22.6072	2.43436e-05	0.000491804	Tspan8	216350	10	115816832	115849893	1.00053	1.10182	0.980783	1.82774	0.130676	-0.942611	0.246245	0.055519	-0.702011	-0.106341	-0.43428	-0.457685	WT6HOMO6_WT12HOMO6-Down
ENSMUSG00000034690	-7.31452	1.05226	314.282	4.90003e-20	6.09139e-17	Nlrp4c	83564	7	6045161	6105150	3.0372	3.4995	2.97565	2.93136	-2.65754	-2.66514	-3.09937	-3.69766	-3.69766	-3.69766	-3.69766	-3.69766	WT6HOMO6_WT12HOMO6-Down
ENSMUSG00000035818	-2.6211	-0.670311	31.2716	1.61616e-06	5.33389e-05	Plekhs1	226245	19	56461640	56486752	0.797778	0.0873223	0.411526	-0.550502	-2.32771	-1.64915	-2.08616	-1.89162	-1.37971	-2.33085	-1.85742	-2.05984	WT6HOMO6_WT12HOMO6-Down
ENSMUSG00000035916	-3.99538	-0.293828	61.5484	1.04442e-09	1.02501e-07	Ptprq	237523	10	107517049	107720051	2.38847	1.62401	-0.343283	1.17481	-1.83332	-2.66514	-2.35183	-1.69904	-3.11436	-3.08759	-3.18153	-1.63833	WT6HOMO6_WT12HOMO6-Down
ENSMUSG00000036743	-3.08741	0.651603	143.526	5.1941e-15	1.6992e-12	Psma8	73677	18	14706151	14762301	2.08081	2.1416	1.62812	1.39015	-0.929955	-0.942611	-1.0796	-1.23974	-1.70139	-0.826606	-0.371063	-0.930461	WT6HOMO6_WT12HOMO6-Down
ENSMUSG00000036770	-2.20748	-0.623354	34.924	5.7065e-07	2.23549e-05	Stpg3	74472	2	25212207	25214637	0.473697	-0.293244	0.172359	0.0651718	-1.83332	-1.18539	-2.67771	-1.69904	-0.795079	-0.726378	-2.04205	-0.822699	WT6HOMO6_WT12HOMO6-Down
ENSMUSG00000036912	-1.68537	0.253652	47.7296	2.15604e-08	1.35823e-06	Piwil4	330890	9	14696230	14740733	1.64959	1.69158	1.00533	0.793007	-0.166083	-0.734862	-0.0763361	-0.175783	-0.795079	-1.17736	-0.977055	-1.04693	WT6HOMO6_WT12HOMO6-Down
ENSMUSG00000037798	-2.40499	-0.947127	31.6992	1.42666e-06	4.78977e-05	Mat1a	11720	14	41105035	41124412	-0.0717761	0.152719	0.483182	-0.176762	-2.05944	-2.3368	-1.49682	-1.89162	-1.89386	-1.46982	-2.25381	-3.69766	WT6HOMO6_WT12HOMO6-Down
ENSMUSG00000037860	-4.49713	3.81852	1205.02	3.80932e-32	7.10324e-28	Aim2	383619	1	173350879	173466040	5.48832	5.65613	5.57772	5.35552	1.05091	1.22247	1.19859	0.79243	0.655162	0.896808	1.06984	0.769584	WT6HOMO6_WT12HOMO6-Down
ENSMUSG00000038045	-1.26094	-0.572737	19.2245	7.84381e-05	0.00126635	Sult6b1	73671	17	78883938	78906992	-0.00696236	0.725603	-0.0124056	0.17245	-0.822186	-0.734862	-1.66784	-0.611825	-1.2423	-1.17736	-1.85742	-0.930461	WT6HOMO6_WT12HOMO6-Down
ENSMUSG00000039092	-1.54508	0.326411	18.7763	9.20929e-05	0.00143944	Sptlc3	228677	2	139493913	139637674	1.3365	1.47857	1.2914	0.614266	0.330724	-1.64915	-0.340024	0.00107645	-0.532155	-0.544667	-0.885859	-0.304827	WT6HOMO6_WT12HOMO6-Down
ENSMUSG00000039194	-2.19599	-0.304068	59.1048	1.72826e-09	1.57975e-07	Rlbp1	19771	7	79374870	79387048	1.06225	0.998885	0.483182	0.890505	-0.929955	-1.32405	-0.756368	-1.69904	-1.11684	-0.726378	-0.800086	-1.17363	WT6HOMO6_WT12HOMO6-Down
ENSMUSG00000039224	-4.49107	0.45238	110.114	3.27188e-13	7.17773e-11	D1Pas1	110957	1	186967416	186970627	2.45899	2.33713	1.47835	1.77765	-1.83332	-2.0695	-1.66784	-2.37684	-2.70015	-1.46982	-1.69377	-1.46626	WT6HOMO6_WT12HOMO6-Down
ENSMUSG00000040283	-2.25909	-0.597478	30.0612	2.31025e-06	7.19187e-05	Btnl9	237754	11	49165585	49187159	0.968658	0.332807	-0.0124056	0.793007	-0.628156	-2.3368	-1.20573	-2.37684	-1.70139	-1.46982	-0.719128	-1.04693	WT6HOMO6_WT12HOMO6-Down
ENSMUSG00000040569	-1.82755	-0.906309	28.6765	3.50478e-06	0.000101956	Slc26a7	208890	4	14502430	14621805	0.379869	-0.128791	-0.472901	-0.244163	-1.31206	-1.84407	-1.66784	-1.89162	-0.894567	-2.33085	-1.5468	-0.930461	WT6HOMO6_WT12HOMO6-Down
ENSMUSG00000040963	-2.78141	-0.152753	82.0822	2.3269e-11	3.41651e-09	Asgr2	11890	11	70092644	70106187	1.00053	0.809105	0.796164	1.20039	-2.65754	-1.47746	-1.66784	-0.891887	-0.894567	-2.33085	-0.885859	-1.04693	WT6HOMO6_WT12HOMO6-Down
ENSMUSG00000041301	-2.13844	1.28474	134.074	1.54482e-14	4.64618e-12	Cftr	12638	6	18170687	18322768	2.52623	2.58232	2.56119	2.82027	0.50638	0.492344	0.549301	0.622515	0.0526235	-0.308921	-0.3105	0.0754576	WT6HOMO6_WT12HOMO6-Down
ENSMUSG00000041886	-1.25196	1.45742	27.8286	4.54368e-06	0.000127408	Macc1	238455	12	119314270	119469987	2.48175	2.69637	1.80632	2.18882	0.993068	1.06468	1.06841	1.25475	0.852168	0.125918	0.268024	0.662388	WT6HOMO6_WT12HOMO6-Down
ENSMUSG00000042244	-2.68134	0.292572	137.085	1.08475e-14	3.42837e-12	Pglyrp3	242100	3	92014583	92031582	1.80207	1.87716	1.56347	1.74326	-0.628156	-0.734862	-0.662932	-1.11424	-1.2423	-0.544667	-0.371063	-0.822699	WT6HOMO6_WT12HOMO6-Down
ENSMUSG00000042501	-1.55938	0.15585	30.0904	2.29028e-06	7.14348e-05	Cpa6	329093	1	10324720	10719945	1.25955	1.42663	0.824029	1.43393	-0.166083	-0.470422	0.0939516	-0.377393	-0.454181	-0.826606	0.345347	0.0754576	WT6HOMO6_WT12HOMO6-Down
ENSMUSG00000042638	-1.98889	-0.869154	34.7385	6.00857e-07	2.31491e-05	Gucy2c	14917	6	136697284	136781765	0.279512	0.0188196	-0.168379	0.0651718	-1.31206	-1.47746	-1.66784	-2.37684	-2.70015	-2.33085	-1.69377	-2.05984	WT6HOMO6_WT12HOMO6-Down
ENSMUSG00000043453	-11.0877	3.06879	1458.31	1.80641e-22	3.74269e-19	Magea10	236852	X	72381870	72386858	4.83926	5.14572	5.00512	5.0189	-3.08583	-3.69766	-3.69766	-3.69766	-3.69766	-3.69766	-3.69766	-3.69766	WT6HOMO6_WT12HOMO6-Down
ENSMUSG00000044021	-2.09743	-1.2671	19.8852	6.2061e-05	0.00104445	Muc19	239611	15	91838326	91934555	-0.0717761	0.492889	-0.343283	-0.550502	-1.04643	-2.3368	-2.08616	-2.37684	-2.11601	-1.64177	-3.18153	-3.08603	WT6HOMO6_WT12HOMO6-Down
ENSMUSG00000045330	-2.65415	1.5487	50.8618	1.04247e-08	7.33547e-07	4933402E13Rik	74437	X	62283499	62292078	2.63176	2.90053	2.56944	3.06266	0.50638	-0.553297	0.732417	-0.114389	0.105078	1.07405	0.00756802	0.23361	WT6HOMO6_WT12HOMO6-Down
ENSMUSG00000045629	-1.3883	2.63549	102.576	9.4687e-13	1.89853e-10	Sh3tc2	225608	18	61953075	62024402	3.60214	3.40872	3.45258	3.35228	2.2991	2.03785	2.10943	1.85512	1.96989	1.62241	1.37653	1.70093	WT6HOMO6_WT12HOMO6-Down
ENSMUSG00000045802	-1.39493	-1.22914	8.21934	0.00650094	0.0389159	Hsf3	245525	X	96306178	96456294	-0.841693	-0.0530985	-0.615323	-0.550502	-2.65754	-1.47746	-2.08616	-0.998782	-2.11601	-2.06291	-1.85742	-1.63833	WT6HOMO6_WT12HOMO6-Down
ENSMUSG00000046000	-8.74605	2.44861	546.546	2.07668e-25	7.74475e-22	Naa11	97243	5	97382198	97392379	4.54448	4.06853	4.26132	4.10082	-3.08583	-3.09094	-2.67771	-3.69766	-3.11436	-3.69766	-3.69766	-2.65784	WT6HOMO6_WT12HOMO6-Down
ENSMUSG00000046593	-2.40623	0.148023	76.2649	6.37566e-11	8.74168e-09	Tmem215	320500	4	40472180	40477168	1.3113	0.925941	1.513	0.793007	-1.31206	-0.835	-0.963624	-1.11424	-0.178638	-0.308921	-1.29136	-1.31254	WT6HOMO6_WT12HOMO6-Down
ENSMUSG00000046717	-7.38657	-1.65735	88.4587	3.35441e-08	1.97906e-06	Igbp1b	50540	6	138657089	138658544	0.330563	-0.81164	-0.406637	-0.11237	-3.69766	-3.69766	-3.69766	-3.69766	-3.69766	-3.69766	-3.69766	-3.69766	WT6HOMO6_WT12HOMO6-Down
ENSMUSG00000046748	-6.53342	-1.24359	124.829	4.75832e-14	1.24969e-11	Tmem45a2	69457	16	57036967	57071372	0.473697	0.492889	0.551446	0.575698	-3.69766	-3.69766	-3.09937	-3.69766	-3.69766	-3.69766	-3.69766	-3.08603	WT6HOMO6_WT12HOMO6-Down
ENSMUSG00000046971	-2.56424	-1.40109	37.1298	3.12076e-07	1.32256e-05	Pla2g4f	271844	2	120299957	120314165	-0.285765	0.0188196	-0.542355	-0.0507296	-2.05944	-3.09094	-2.67771	-1.69904	-2.70015	-2.66016	-1.29136	-1.83375	WT6HOMO6_WT12HOMO6-Down
ENSMUSG00000047619	-1.58718	-0.702984	21.3504	3.72908e-05	0.000697454	Ddi1	71829	9	6262733	6269846	0.473697	-0.293244	0.256565	0.410205	-0.721912	-1.64915	-1.0796	-1.37721	-1.5316	-0.544667	-1.17881	-0.379232	WT6HOMO6_WT12HOMO6-Down
ENSMUSG00000047674	-9.77115	1.95948	471.27	6.28288e-17	3.08308e-14	Pdha2	18598	3	141210004	141212355	3.9097	3.67112	3.60491	3.54927	-3.69766	-3.09094	-3.69766	-3.69766	-3.69766	-3.69766	-3.69766	-3.69766	WT6HOMO6_WT12HOMO6-Down
ENSMUSG00000048865	-2.05836	-0.257877	34.292	6.80673e-07	2.54359e-05	Arhgap30	226652	1	171388954	171410298	1.12143	0.388165	0.796164	0.65183	-0.822186	-1.32405	-1.20573	-1.11424	-1.37971	-2.33085	-0.977055	-1.83375	WT6HOMO6_WT12HOMO6-Down
ENSMUSG00000050150	-3.70829	2.04682	243.69	6.57152e-19	5.1058e-16	Slc9b1	74446	3	135348029	135397827	3.69273	3.62001	3.51374	3.55423	0.130676	-0.0536293	-0.137879	0.00107645	0.105078	0.459598	-0.719128	-0.166625	WT6HOMO6_WT12HOMO6-Down
ENSMUSG00000050296	-1.43119	-1.22404	11.9438	0.00128419	0.0112228	Abca12	74591	1	71242276	71414910	0.171649	-1.42403	-0.950866	0.00838466	-1.31206	-1.84407	-2.08616	-1.37721	-1.89386	-2.33085	-3.18153	-2.65784	WT6HOMO6_WT12HOMO6-Down
ENSMUSG00000050553	-5.28908	-1.58774	82.0962	4.6524e-11	6.57222e-09	Gk2	14626	5	97455142	97457021	0.0550643	0.21528	0.0360509	-0.11237	-3.08583	-3.69766	-3.09937	-3.69766	-3.69766	-3.08759	-3.69766	-3.08603	WT6HOMO6_WT12HOMO6-Down
ENSMUSG00000050875	-1.53182	3.42051	61.5049	1.0537e-09	1.02871e-07	Minar2	225583	18	59062248	59076962	4.48376	4.69172	4.34784	4.1076	2.89636	3.01709	3.03507	2.62245	1.5829	1.89838	1.67497	2.06593	WT6HOMO6_WT12HOMO6-Down
ENSMUSG00000050876	-4.92177	-0.497368	75.9827	6.70374e-11	9.01645e-09	Spata31d1a	72219	13	59699806	59710330	1.09214	1.34505	0.678988	0.921593	-2.65754	-3.69766	-3.09937	-2.37684	-3.69766	-3.69766	-3.18153	-3.69766	WT6HOMO6_WT12HOMO6-Down
ENSMUSG00000050994	-1.93006	-0.378904	52.5384	7.13914e-09	5.38962e-07	Adgb	215772	10	10335703	10472326	0.603903	0.590523	0.517718	0.858732	-1.17314	-1.0589	-1.49682	-0.792369	-0.309841	-0.826606	-0.885859	-0.822699	WT6HOMO6_WT12HOMO6-Down
ENSMUSG00000051506	-5.20799	1.54122	294.411	2.2167e-20	2.95249e-17	Wdfy4	545030	14	32959547	33185508	3.38386	2.98375	3.45258	3.24577	-1.04643	-1.18539	-2.08616	-2.37684	-1.00143	-0.632663	-0.977055	-2.05984	WT6HOMO6_WT12HOMO6-Down
ENSMUSG00000051735	-1.35884	1.4431	50.3777	1.16443e-08	8.04189e-07	Rinl	320435	7	28788969	28798963	2.63176	2.21997	2.28864	1.96836	1.26154	0.887484	0.984254	0.6929	1.07891	0.865029	0.926226	1.33264	WT6HOMO6_WT12HOMO6-Down
ENSMUSG00000051769	-4.45684	-1.82161	36.6442	6.40398e-07	2.42364e-05	Wfdc15a	68221	2	164198863	164200130	-0.364781	-1.6286	-0.343283	-0.939926	-3.69766	-3.69766	-3.09937	-3.11332	-3.11436	-2.33085	-3.69766	-2.32808	WT6HOMO6_WT12HOMO6-Down
ENSMUSG00000051900	-6.94332	1.27187	298.006	1.7783e-20	2.55076e-17	Abca16	233810	7	120409647	120544813	3.37781	3.31184	2.89256	3.20212	-2.65754	-3.09094	-3.09937	-2.37684	-2.37872	-2.33085	-2.5021	-2.32808	WT6HOMO6_WT12HOMO6-Down
ENSMUSG00000052013	-3.23877	0.235945	54.1536	4.9899e-09	3.87694e-07	Btla	208154	16	45224315	45257670	1.58799	1.06832	0.374318	2.20154	-2.05944	-1.18539	-1.49682	-1.37721	-0.454181	-1.17736	-0.371063	0.0754576	WT6HOMO6_WT12HOMO6-Down
ENSMUSG00000052368	-1.61752	0.23417	33.9369	7.5207e-07	2.7606e-05	Gm9873		2	169020025	169021385	1.70868	1.75613	0.851366	1.03965	0.130676	-0.317716	-0.202164	-0.307012	-0.242749	-0.46173	-0.43428	0.182795	WT6HOMO6_WT12HOMO6-Down
ENSMUSG00000053025	-1.24878	1.30551	48.0576	1.99562e-08	1.26143e-06	Sv2b	64176	7	75114894	75309262	2.09564	2.26503	1.65939	2.39117	0.869931	0.82323	0.925295	1.00101	0.821146	0.832535	0.848678	1.05034	WT6HOMO6_WT12HOMO6-Down
ENSMUSG00000054753	-2.13108	-0.327923	52.7669	6.78388e-09	5.16323e-07	AU018091	245128	7	3154658	3169203	0.379869	0.849111	0.0829326	0.223239	-1.83332	-1.64915	-1.0796	-1.52917	-1.37971	-0.46173	-0.977055	-1.46626	WT6HOMO6_WT12HOMO6-Down
ENSMUSG00000054892	-3.14339	-0.749938	45.8939	3.342e-08	1.97836e-06	Txk	22165	5	72695978	72752777	0.761031	0.681967	0.551446	0.410205	-1.17314	-2.66514	-3.09937	-2.11393	-1.89386	-3.69766	-2.80218	-3.69766	WT6HOMO6_WT12HOMO6-Down
ENSMUSG00000054994	-6.08043	-1.11315	54.6378	9.70119e-07	3.44601e-05	AV320801	331531	X	135494588	135504594	1.78387	1.37276	-0.542355	-0.244163	-3.08583	-3.09094	-3.69766	-3.69766	-3.69766	-3.69766	-3.69766	-3.69766	WT6HOMO6_WT12HOMO6-Down
ENSMUSG00000055385	-3.28188	-0.675126	58.3071	2.04271e-09	1.83127e-07	Rnf212	671564	5	108729290	108774982	0.761031	0.809105	0.411526	0.17245	-1.63788	-3.09094	-2.35183	-2.11393	-3.11436	-2.66016	-2.5021	-1.46626	WT6HOMO6_WT12HOMO6-Down
ENSMUSG00000055403	-6.34513	0.553167	249.418	4.35305e-19	3.68961e-16	4933427D06Rik	232217	6	88950683	89110031	2.76764	2.39233	1.84763	2.50843	-3.08583	-3.69766	-2.35183	-2.69858	-3.69766	-3.08759	-3.18153	-3.69766	WT6HOMO6_WT12HOMO6-Down
ENSMUSG00000055415	-1.57031	0.47041	31.5308	1.49836e-06	4.98927e-05	Atp10b	319767	11	43149877	43262285	1.3113	1.25857	1.64384	1.55783	0.0191862	0.0622526	0.197245	-0.529375	0.105078	-1.31619	-1.17881	-0.628679	WT6HOMO6_WT12HOMO6-Down
ENSMUSG00000056222	-1.36969	1.27435	37.6801	2.69201e-07	1.16795e-05	Spock1	20745	13	57421195	57908332	2.38847	2.15762	1.97736	1.70803	0.932813	0.492344	0.799616	0.726845	0.105078	0.0144577	-0.569685	0.330167	WT6HOMO6_WT12HOMO6-Down
ENSMUSG00000056973	-2.06162	-1.12273	15.1677	0.000353318	0.0041593	Ces1d	104158	8	93166068	93197838	-0.959406	0.21528	-0.168379	-0.638452	-2.32771	-1.84407	-2.67771	-1.52917	-1.89386	-1.64177	-2.80218	-1.04693	WT6HOMO6_WT12HOMO6-Down
ENSMUSG00000057000	-5.31648	4.5572	955.329	3.84005e-30	3.58027e-26	Nxf3	245610	X	136072099	136085255	6.44643	6.58198	6.37527	6.3283	1.4878	0.9788	1.27142	0.855162	0.20459	0.229382	-0.569685	0.0186378	WT6HOMO6_WT12HOMO6-Down
ENSMUSG00000057280	-1.99375	-1.6376	11.5626	0.00150546	0.0126216	Musk	18198	4	58285960	58374303	-1.08758	0.0188196	-0.343283	-1.64676	-2.65754	-2.3368	-1.49682	-2.69858	-2.70015	-3.69766	-3.69766	-3.69766	WT6HOMO6_WT12HOMO6-Down
ENSMUSG00000057802	-1.30239	-0.875304	22.2713	2.72583e-05	0.000539008	Gm10030	791282	9	110989499	111008029	0.279512	-0.38308	-0.114493	-0.0507296	-0.721912	-1.64915	-1.0796	-1.52917	-1.70139	-1.46982	-0.800086	-1.31254	WT6HOMO6_WT12HOMO6-Down
ENSMUSG00000057836	-3.49466	2.60802	135.431	1.31622e-14	4.0906e-12	Xlr3a	22445	X	73086293	73097095	4.22172	4.17073	4.65565	4.18009	1.13354	0.948999	1.0954	0.158603	0.882537	0.95834	0.454076	1.02171	WT6HOMO6_WT12HOMO6-Down
ENSMUSG00000058147	-3.72538	1.06924	126.96	3.65129e-14	9.86748e-12	Xlr3c	22446	X	73254540	73265390	2.7013	2.32299	3.34129	3.17658	-0.30429	-0.470422	-0.662932	-1.23974	-0.532155	-1.17736	-0.885859	-0.379232	WT6HOMO6_WT12HOMO6-Down
ENSMUSG00000058252	-5.18965	1.80186	457.462	6.1892e-24	1.9235e-20	Tcp11x2	71841	X	135654698	135693790	3.62277	3.46773	3.6982	3.62677	-0.929955	-2.3368	-1.20573	-1.11424	-1.11684	-0.46173	-0.142718	-0.304827	WT6HOMO6_WT12HOMO6-Down
ENSMUSG00000058328	-4.93739	0.19861	121.232	7.4992e-14	1.94219e-11	Xlr5a	574438	X	73107635	73292976	2.0199	1.10182	2.50204	1.89194	-1.83332	-2.66514	-1.86189	-3.69766	-2.70015	-3.08759	-2.80218	-1.63833	WT6HOMO6_WT12HOMO6-Down
ENSMUSG00000060445	-2.8626	-0.314379	51.1098	9.85259e-09	7.03913e-07	Sycp2	320558	2	178345293	178407685	1.4331	0.849111	0.616626	0.952025	-2.32771	-1.64915	-1.0796	-1.52917	-1.11684	-0.170758	-1.69377	-0.822699	WT6HOMO6_WT12HOMO6-Down
ENSMUSG00000060499	-9.34225	2.83284	657.775	5.79799e-27	2.70288e-23	Rpl10l	238217	12	66283379	66284401	4.5227	4.41018	4.5407	4.49886	-2.65754	-3.69766	-3.09937	-3.69766	-2.11601	-1.83703	-3.18153	-1.83375	WT6HOMO6_WT12HOMO6-Down
ENSMUSG00000060579	-2.259	1.06721	86.5151	1.1145e-11	1.80714e-09	Fhit	14198	14	9550092	11162035	2.56937	2.67427	2.59392	1.9534	0.130676	0.11688	0.293635	0.54852	0.297678	-0.238186	-0.252378	-0.234072	WT6HOMO6_WT12HOMO6-Down
ENSMUSG00000060715	-2.23593	-0.0257189	65.191	5.0407e-10	5.1645e-08	1700019A02Rik	69397	1	53158577	53187636	1.28566	1.37276	0.616626	1.32188	-0.628156	-0.835	-1.0796	-1.11424	-1.37971	-0.726378	-1.29136	-1.04693	WT6HOMO6_WT12HOMO6-Down
ENSMUSG00000062372	-3.98935	1.05839	244.943	6.00122e-19	4.86542e-16	Otof	83762	5	30367062	30461932	2.493	2.23514	2.61002	2.38002	-0.822186	-0.835	-2.08616	-1.69904	-0.242749	-0.308921	-0.252378	-0.234072	WT6HOMO6_WT12HOMO6-Down
ENSMUSG00000063268	-2.14602	-0.0987785	45.0655	4.08575e-08	2.33702e-06	Parp10	671535	15	76231174	76243441	0.561793	0.809105	1.20926	0.724145	-1.17314	-1.18539	-0.575181	-1.69904	-1.11684	-0.383303	-0.800086	-1.46626	WT6HOMO6_WT12HOMO6-Down
ENSMUSG00000063796	-1.40074	-1.21146	14.2856	0.000498399	0.00546043	Slc22a8	19879	19	8591254	8611835	-0.364781	-0.0530985	-0.692179	-0.244163	-1.63788	-1.47746	-1.34395	-1.69904	-1.70139	-0.826606	-2.5021	-2.05984	WT6HOMO6_WT12HOMO6-Down
ENSMUSG00000064065	-1.82693	0.504978	46.2828	3.04325e-08	1.83056e-06	Ipcef1	320495	10	6885796	7052478	1.50152	1.60077	1.71997	1.5379	0.0760078	-0.247026	-0.202164	-0.239906	-0.454181	-0.308921	-1.07441	-1.17363	WT6HOMO6_WT12HOMO6-Down
ENSMUSG00000064262	-1.20348	1.08101	35.4626	4.91633e-07	1.98002e-05	Gimap8	243374	6	48647234	48660875	2.06582	2.41915	1.7781	1.616	1.07898	0.91857	0.799616	0.429883	0.105078	0.371869	-0.0408086	-0.0405119	WT6HOMO6_WT12HOMO6-Down
ENSMUSG00000064342	-1.53815	3.12011	11.3428	0.00165108	0.0135868	mt-Ti		MT	3706	3774	4.16659	5.11528	4.14186	4.26132	2.98805	2.29637	2.64525	3.49033	2.10481	2.63283	3.4874	3.35759	WT6HOMO6_WT12HOMO6-Down
ENSMUSG00000064343	-1.45145	4.14712	8.67712	0.00527865	0.0331939	mt-Tq		MT	3772	3842	4.78995	6.40876	4.44301	4.88927	3.77336	3.3718	3.4502	4.51482	2.96275	3.33581	4.10285	4.24167	WT6HOMO6_WT12HOMO6-Down
ENSMUSG00000064347	-1.61445	3.10595	8.46474	0.00581214	0.0357097	mt-Ta		MT	5018	5086	3.57593	4.94345	3.1889	3.87327	1.83919	1.87307	2.0827	3.10787	1.52632	2.23312	2.12213	2.99484	WT6HOMO6_WT12HOMO6-Down
ENSMUSG00000064360	-1.24662	-0.194864	8.36652	0.00607802	0.0368695	mt-Nd3	17718	MT	9459	9806	1.47907	2.15762	0.296893	0.119808	-0.30429	0.0622526	-0.0173118	0.510048	-0.795079	-0.826606	0.382508	0.182795	WT6HOMO6_WT12HOMO6-Down
ENSMUSG00000064369	-2.33596	1.99088	11.7627	0.00138467	0.0118658	mt-Te		MT	14071	14139	2.55871	4.55931	2.60199	2.40223	0.547145	0.00547486	0.46901	2.02845	-0.00181016	-0.170758	1.83098	1.68276	WT6HOMO6_WT12HOMO6-Down
ENSMUSG00000064372	-1.71893	4.75225	24.8862	1.14954e-05	0.000268723	mt-Tp		MT	15356	15422	5.71056	6.68366	5.60909	5.67349	4.19173	3.62364	3.97476	4.87982	4.03886	4.56843	4.92485	4.90623	WT6HOMO6_WT12HOMO6-Down
ENSMUSG00000065824	-5.65313	3.19863	16.5379	0.00020964	0.00275819	Gm26315		2	7076094	7076414	0.379869	6.04321	-0.0625463	6.9099	0.130676	-0.0536293	0.0393922	-0.175783	0.155692	-0.0446776	-0.142718	-0.234072	WT6HOMO6_WT12HOMO6-Down
ENSMUSG00000066000	-1.94777	2.82984	28.3894	3.82533e-06	0.000109236	Zfp979	112422	4	147611937	147642513	3.51102	4.52885	3.01245	3.48828	1.85551	1.80816	1.56974	2.08189	1.40604	1.54431	1.85761	2.81466	WT6HOMO6_WT12HOMO6-Down
ENSMUSG00000066060	-1.73898	-0.0294572	34.264	6.86046e-07	2.55854e-05	Gm12866	433751	4	119054790	119069111	1.00053	1.06832	0.678988	0.53607	-0.30429	-1.47746	-1.20573	-0.451384	-0.614584	-1.05073	-0.977055	-1.46626	WT6HOMO6_WT12HOMO6-Down
ENSMUSG00000066141	-2.32116	-1.34843	27.6539	4.79533e-06	0.000132081	Gm11232	102634852	4	71755643	71757965	-0.448376	-0.38308	-0.343283	-1.05625	-3.08583	-2.0695	-2.08616	-2.37684	-3.11436	-2.33085	-2.5021	-2.65784	WT6HOMO6_WT12HOMO6-Down
ENSMUSG00000066319	-1.99935	0.264097	76.1578	6.49813e-11	8.84457e-09	Rtp3	235636	9	110984935	110990583	1.52363	0.925941	1.18797	1.25022	-0.101646	-0.835	-0.856277	-0.891887	-0.242749	-0.46173	-0.500395	-1.46626	WT6HOMO6_WT12HOMO6-Down
ENSMUSG00000066438	-4.26714	0.971227	272.668	8.85728e-20	1.03226e-16	Plekhd1	217682	12	80692591	80724214	2.61127	2.17346	2.67266	2.70885	-1.83332	-1.64915	-1.66784	-0.792369	-0.242749	-0.726378	-0.371063	-0.379232	WT6HOMO6_WT12HOMO6-Down
ENSMUSG00000066755	-1.44635	0.0658823	24.574	1.27185e-05	0.000290639	Tnfsf18	240873	1	161494655	161505290	1.56685	1.1979	1.02946	1.09524	-0.378698	-0.247026	-0.0173118	0.158603	-1.2423	-0.726378	-1.07441	-1.17363	WT6HOMO6_WT12HOMO6-Down
ENSMUSG00000067360	-7.89213	-0.392232	42.9235	2.07893e-06	6.55937e-05	Pramel3	83565	X	135302307	135312652	1.78387	1.98881	1.71997	1.84406	-3.69766	-3.09094	-3.69766	-3.69766	-3.69766	-3.69766	-3.69766	-3.08603	WT6HOMO6_WT12HOMO6-Down
ENSMUSG00000067764	-4.73046	-0.876262	39.1503	5.01417e-07	2.01429e-05	Xlr5c	27084	X	73282896	73292976	1.09214	-0.581505	0.648144	-0.732114	-2.65754	-3.69766	-3.69766	-2.69858	-3.11436	-2.66016	-3.18153	-3.69766	WT6HOMO6_WT12HOMO6-Down
ENSMUSG00000067768	-3.76102	0.513021	57.4859	2.42973e-09	2.08789e-07	Xlr4b	27083	X	73214333	73222453	2.41236	1.73493	0.551446	1.09524	-1.46579	-1.84407	-1.66784	-2.37684	-1.11684	-2.33085	-2.80218	-3.08603	WT6HOMO6_WT12HOMO6-Down
ENSMUSG00000068048	-2.21504	-1.30385	10.1538	0.00274498	0.0201461	Rhox9	104384	X	37899097	37901770	-1.75794	-0.38308	-0.0625463	-1.47499	-2.32771	-2.0695	-2.35183	-3.11332	-3.69766	-3.08759	-3.18153	-2.65784	WT6HOMO6_WT12HOMO6-Down
ENSMUSG00000068794	-3.37622	-0.805267	73.0758	1.1323e-10	1.4076e-08	Col28a1	213945	6	7997808	8192617	0.226588	0.332807	0.411526	0.319749	-2.05944	-2.3368	-2.67771	-2.69858	-2.11601	-2.33085	-2.80218	-1.04693	WT6HOMO6_WT12HOMO6-Down
ENSMUSG00000069855	-3.269	-0.983478	69.1461	2.35108e-10	2.72302e-08	Slc47a2	380701	11	61301631	61342860	0.473697	0.21528	0.517718	0.53607	-2.32771	-2.66514	-1.86189	-2.37684	-1.5316	-3.08759	-3.18153	-2.65784	WT6HOMO6_WT12HOMO6-Down
ENSMUSG00000070777	-4.19185	-1.9911	38.106	6.39369e-07	2.42364e-05	Ceacam20	71601	7	19965412	19991104	-1.08758	-0.38308	-1.15331	-1.32151	-3.08583	-3.09094	-3.69766	-3.69766	-3.69766	-3.69766	-3.69766	-3.69766	WT6HOMO6_WT12HOMO6-Down
ENSMUSG00000071551	-2.28179	-0.379587	21.5571	3.47425e-05	0.000658377	Akr1c19	432720	13	4228700	4252843	0.968658	-0.478884	0.483182	1.5379	-0.822186	-2.0695	-0.963624	-1.37721	-0.242749	-0.934321	-0.642472	-2.05984	WT6HOMO6_WT12HOMO6-Down
ENSMUSG00000071767	-4.79878	-1.57898	65.2793	3.36442e-08	1.97906e-06	Rhox7a	547168	X	37831686	37841275	0.518417	-1.6286	0.0360509	0.410205	-3.69766	-3.09094	-3.69766	-2.69858	-3.69766	-3.69766	-3.69766	-3.08603	WT6HOMO6_WT12HOMO6-Down
ENSMUSG00000072479	-4.07271	-1.40443	46.9698	3.76857e-08	2.17562e-06	Xlr5b	627081	X	73148796	73158872	0.279512	-0.38308	0.336125	-0.638452	-2.32771	-3.09094	-3.09937	-3.69766	-2.70015	-2.66016	-2.80218	-3.08603	WT6HOMO6_WT12HOMO6-Down
ENSMUSG00000073000	-4.48813	2.02432	387.877	1.38079e-22	3.21845e-19	Gm10451	100041694	12	76444497	76451336	3.66316	3.72587	3.63274	3.39721	-0.101646	-0.835	-0.856277	-1.23974	-0.614584	-0.726378	-0.800086	-0.822699	WT6HOMO6_WT12HOMO6-Down
ENSMUSG00000073125	-4.16001	2.84011	106.682	5.27192e-13	1.08028e-10	Xlr3b	574437	X	73192207	73202930	4.68352	4.14283	4.44973	4.19289	0.46443	0.220296	0.863824	-0.699275	0.655162	0.0144577	0.18632	0.130124	WT6HOMO6_WT12HOMO6-Down
ENSMUSG00000073177	-7.52146	-1.56562	30.1147	2.8207e-06	8.46162e-05	Gm773	331416	X	56189827	56212881	-1.98879	-0.0530985	0.584404	0.17245	-3.69766	-3.69766	-3.69766	-3.69766	-3.69766	-3.08759	-3.69766	-3.08603	WT6HOMO6_WT12HOMO6-Down
ENSMUSG00000073243	-4.97254	-1.67032	58.0406	2.16066e-09	1.90947e-07	Gm9	194854	X	37209348	37211041	0.114534	-0.128791	-0.542355	-0.467606	-2.65754	-3.69766	-3.69766	-3.69766	-3.11436	-1.83703	-3.69766	-3.69766	WT6HOMO6_WT12HOMO6-Down
ENSMUSG00000073294	-2.18114	-0.621829	31.3986	1.55726e-06	5.16693e-05	AU022751	102991	X	6081219	6083419	0.603903	-0.94212	1.47835	1.82774	-0.822186	-2.3368	-0.340024	-1.11424	-0.532155	-1.46982	-0.719128	-1.83375	WT6HOMO6_WT12HOMO6-Down
ENSMUSG00000074593	-6.30767	-1.1529	82.1016	2.31929e-11	3.41651e-09	Spint5	641368	2	164715305	164718068	-0.210853	0.590523	0.296893	0.453392	-3.69766	-3.69766	-3.09937	-3.69766	-3.11436	-3.08759	-3.18153	-3.69766	WT6HOMO6_WT12HOMO6-Down
ENSMUSG00000074771	-2.69435	0.387901	108.033	4.36366e-13	9.24649e-11	Ankef1	319196	2	136501910	136562091	1.80207	1.45283	1.69	1.345	-0.628156	-0.942611	-0.856277	-1.37721	-1.11684	-0.238186	-0.371063	-0.72243	WT6HOMO6_WT12HOMO6-Down
ENSMUSG00000074852	-1.92457	-0.396715	35.8522	4.41692e-07	1.79439e-05	Hpse2	545291	19	42786539	43388355	0.868577	0.590523	-0.114493	0.365686	-0.822186	-1.47746	-1.86189	-1.11424	-0.894567	-1.64177	-0.569685	-0.628679	WT6HOMO6_WT12HOMO6-Down
ENSMUSG00000074874	-1.29396	0.223165	20.5797	4.86669e-05	0.000863456	Ctla2b	13025	13	60895350	60897447	0.936063	1.28798	1.02946	0.453392	-0.30429	-0.179639	-0.137879	-0.451384	-0.614584	0.278458	-0.977055	0.0186378	WT6HOMO6_WT12HOMO6-Down
ENSMUSG00000075297	-3.17598	0.503522	198.234	2.40107e-17	1.24369e-14	H60b	667281	10	22158586	22288849	2.08081	1.87716	1.56347	2.23905	-1.63788	-0.470422	-1.0796	-1.11424	-1.37971	-1.05073	-1.17881	-1.04693	WT6HOMO6_WT12HOMO6-Down
ENSMUSG00000078776	-1.23575	-0.493782	14.8872	0.000393889	0.00453386	9530053A07Rik	319482	7	28129466	28164811	0.0550643	0.21528	0.256565	0.410205	-0.378698	-1.0589	-1.49682	-0.792369	-1.5316	-1.17736	-0.977055	-1.63833	WT6HOMO6_WT12HOMO6-Down
ENSMUSG00000078932	-3.72034	0.472885	132.533	1.85554e-14	5.4921e-12	CN725425		15	91199494	91260894	2.11033	2.23514	2.04995	1.90755	-2.32771	-1.84407	-1.49682	-0.529375	-1.5316	-1.64177	-2.25381	-2.65784	WT6HOMO6_WT12HOMO6-Down
ENSMUSG00000078942	-3.00022	-0.64402	85.757	1.26168e-11	2.01081e-09	Naip6	17952	13	100281121	100317674	0.379869	0.492889	0.551446	0.758987	-1.63788	-2.3368	-2.35183	-1.89162	-3.11436	-1.17736	-1.41343	-1.63833	WT6HOMO6_WT12HOMO6-Down
ENSMUSG00000078952	-2.96296	-0.25122	83.3717	1.87323e-11	2.83984e-09	Lncenc1		13	97434970	97497007	0.868577	1.22855	0.878195	0.921593	-1.46579	-1.84407	-2.08616	-1.37721	-2.37872	-2.33085	-0.800086	-0.930461	WT6HOMO6_WT12HOMO6-Down
ENSMUSG00000078958	-2.78747	-1.33017	36.2757	3.93386e-07	1.62649e-05	Atp6ap1l	435376	13	90883433	90905355	0.330563	-0.94212	0.0360509	-0.732114	-2.32771	-2.66514	-3.09937	-1.89162	-1.70139	-2.66016	-1.85742	-2.32808	WT6HOMO6_WT12HOMO6-Down
ENSMUSG00000079244	-3.17434	0.395465	129.598	2.64288e-14	7.46694e-12	Gm5622	434459	14	51552790	51662953	1.92343	1.77702	1.9649	1.89194	-0.721912	-0.942611	-0.963624	-1.89162	-0.894567	-1.05073	-1.29136	-0.930461	WT6HOMO6_WT12HOMO6-Down
ENSMUSG00000079349	-6.41029	-0.734063	26.143	8.30932e-05	0.00132092	Magea5	17141	X	155053061	155063145	0.833611	0.332807	0.128339	0.272301	-3.69766	-3.69766	-3.09937	-3.69766	-3.69766	-3.69766	-3.69766	-3.69766	WT6HOMO6_WT12HOMO6-Down
ENSMUSG00000079350	-7.57032	-1.05823	9.66434	0.00757274	0.0435158	Magea8	17144	X	154985775	154995850	0.518417	-0.293244	0.0360509	-0.638452	-3.69766	-3.69766	-3.69766	-3.69766	-3.69766	-3.69766	-3.69766	-3.69766	WT6HOMO6_WT12HOMO6-Down
ENSMUSG00000079432	-7.59502	-1.90704	30.6028	3.4861e-05	0.000659952	Gm15023	100040635	X	135167624	135177632	0.427546	-0.293244	0.296893	-0.732114	-3.69766	-3.69766	-3.69766	-3.69766	-3.69766	-3.69766	-3.69766	-3.69766	WT6HOMO6_WT12HOMO6-Down
ENSMUSG00000079606	-8.73649	-0.174434	59.8064	3.12699e-08	1.87489e-06	Gm595	209005	X	48841466	48877713	1.28566	0.681967	0.0829326	1.17481	-3.69766	-3.69766	-3.69766	-3.69766	-3.69766	-3.69766	-3.69766	-3.69766	WT6HOMO6_WT12HOMO6-Down
ENSMUSG00000079845	-4.62541	0.927135	104.839	6.84209e-13	1.38679e-10	Xlr4a	434794	X	73074345	73082478	2.69157	2.61749	1.65939	1.98318	-1.46579	-1.84407	-2.08616	-2.37684	-1.5316	-1.46982	-2.04205	-0.628679	WT6HOMO6_WT12HOMO6-Down
ENSMUSG00000081940	-3.15936	-1.95741	30.2571	2.70749e-06	8.2092e-05	Xlr3e-ps		X	74912417	74920320	-0.631672	-0.81164	-0.0124056	0.119808	-3.08583	-1.84407	-3.09937	-3.11332	-2.70015	-2.66016	-3.69766	-3.08603	WT6HOMO6_WT12HOMO6-Down
ENSMUSG00000081984	-1.22952	1.56057	54.7181	4.40927e-09	3.45461e-07	Dnajb3	15504	1	88204732	88205782	2.50416	2.35113	2.47593	2.18882	1.4015	0.755979	1.38517	1.10792	0.882537	1.30476	1.17948	1.07841	WT6HOMO6_WT12HOMO6-Down
ENSMUSG00000082082	-3.12806	0.849213	58.1879	2.09461e-09	1.86882e-07	Gm13230		4	145446740	145450888	2.31431	2.88137	1.14443	1.87616	-0.721912	-0.641225	-1.0796	-0.792369	-1.70139	-1.05073	-1.5468	-0.72243	WT6HOMO6_WT12HOMO6-Down
ENSMUSG00000082111	-6.4039	0.239228	225.528	2.56877e-18	1.71071e-15	Gm12479		4	54853128	54854712	2.31431	2.1254	1.82022	1.41221	-3.69766	-2.66514	-3.09937	-3.11332	-3.69766	-3.08759	-3.18153	-3.69766	WT6HOMO6_WT12HOMO6-Down
ENSMUSG00000083161	-4.33891	-1.30497	57.8791	1.09231e-08	7.62856e-07	Gm11427		11	83224454	83260960	-0.00696236	-0.208675	0.709186	0.223239	-3.08583	-3.69766	-2.08616	-3.69766	-3.11436	-3.69766	-3.69766	-3.08603	WT6HOMO6_WT12HOMO6-Down
ENSMUSG00000083847	-4.27164	-1.00531	57.1575	2.60541e-09	2.22858e-07	Xlr3d-ps		X	74696047	74704076	0.761031	0.441477	1.44285	1.345	-2.32771	-3.69766	-1.86189	-2.69858	-2.11601	-2.06291	-1.85742	-3.08603	WT6HOMO6_WT12HOMO6-Down
ENSMUSG00000084009	-3.96944	-1.34043	41.7787	1.84651e-07	8.37758e-06	Rhox7-ps1		X	38296868	38306028	-0.364781	-0.208675	0.0360509	-1.32151	-3.69766	-2.66514	-3.69766	-2.69858	-3.69766	-3.69766	-3.18153	-3.69766	WT6HOMO6_WT12HOMO6-Down
ENSMUSG00000084762	-4.84378	0.665984	213.213	6.83498e-18	4.39489e-15	Platr3		2	135648907	135652063	2.48175	2.54627	2.45826	2.45631	-1.31206	-1.84407	-3.69766	-1.69904	-1.5316	-1.83703	-1.5468	-1.31254	WT6HOMO6_WT12HOMO6-Down
ENSMUSG00000084919	-6.37709	0.692827	262.083	1.80099e-19	1.76753e-16	Ptprtos	77645	2	162390813	162393945	2.47042	2.36499	2.81137	1.98318	-3.08583	-2.3368	-3.09937	-3.11332	-3.69766	-3.08759	-2.80218	-3.69766	WT6HOMO6_WT12HOMO6-Down
ENSMUSG00000084989	-2.5958	0.11899	125.361	4.45257e-14	1.1861e-11	Crocc2	381284	1	93168725	93231072	1.3365	1.50385	1.36911	1.06771	-1.46579	-0.835	-0.856277	-1.23974	-0.380207	-0.46173	-0.3105	-0.822699	WT6HOMO6_WT12HOMO6-Down
ENSMUSG00000085071	-2.3064	0.439514	56.752	2.84085e-09	2.37549e-07	Gm14066		2	139256876	139677714	1.82005	1.62401	1.16637	1.45533	-0.628156	-0.942611	-0.137879	-0.998782	-0.242749	-0.308921	-0.196506	0.0186378	WT6HOMO6_WT12HOMO6-Down
ENSMUSG00000085101	-4.13413	-0.448446	101.727	2.51362e-12	4.64075e-10	Platr16		4	145410245	145449756	0.797778	1.42663	0.648144	0.758987	-2.65754	-2.0695	-2.67771	-2.69858	-3.69766	-1.46982	-2.04205	-3.08603	WT6HOMO6_WT12HOMO6-Down
ENSMUSG00000085412	-1.40731	1.12479	56.9078	2.74784e-09	2.31851e-07	Halr1	102635415	6	52102949	52113684	2.31431	1.83793	1.93965	1.923	0.662952	0.789996	0.863824	0.207508	0.852168	0.125918	0.587368	0.46387	WT6HOMO6_WT12HOMO6-Down
ENSMUSG00000085843	-1.66933	0.155058	51.6298	8.75736e-09	6.35402e-07	Kank4os	399570	4	98793768	98798900	1.03172	1.34505	0.551446	1.29839	-0.628156	-0.179639	-0.202164	-1.11424	-1.11684	-0.544667	-1.07441	-0.304827	WT6HOMO6_WT12HOMO6-Down
ENSMUSG00000086202	-10.962	1.43102	662.127	1.24543e-21	2.32236e-18	1700019E08Rik	69405	2	45696605	45698447	3.42555	3.20799	3.32188	3.12409	-3.69766	-3.69766	-3.69766	-3.69766	-3.69766	-3.69766	-3.69766	-3.08603	WT6HOMO6_WT12HOMO6-Down
ENSMUSG00000086454	-5.38425	2.90263	749.726	4.52221e-28	2.81086e-24	Platr14	74959	2	104559163	104571429	4.63357	4.48508	4.65759	4.63638	-0.457154	-0.942611	-0.756368	-0.377393	0.342063	0.459598	0.22775	0.46387	WT6HOMO6_WT12HOMO6-Down
ENSMUSG00000086631	-4.62553	-1.60032	53.6076	1.41943e-08	9.45292e-07	Gm12784		7	34544472	34581691	0.114534	-0.208675	-0.615323	0.17245	-2.32771	-3.69766	-3.69766	-3.69766	-3.69766	-3.08759	-2.80218	-3.69766	WT6HOMO6_WT12HOMO6-Down
ENSMUSG00000086710	-9.11047	-0.3755	299.065	5.9331e-11	8.25631e-09	Gm13465		2	45733457	45753311	1.78387	1.1979	1.47835	1.20039	-3.69766	-3.69766	-3.69766	-3.69766	-3.69766	-3.69766	-3.69766	-3.69766	WT6HOMO6_WT12HOMO6-Down
ENSMUSG00000086830	-7.06448	-2.04483	34.955	3.54234e-05	0.000667887	Gm13467		2	45747803	45751684	0.518417	-1.6286	-1.2663	-0.467606	-3.69766	-3.69766	-3.69766	-3.69766	-3.69766	-3.69766	-3.69766	-3.69766	WT6HOMO6_WT12HOMO6-Down
ENSMUSG00000086866	-1.80165	-0.0458502	27.0604	5.76557e-06	0.000154914	4930512H18Rik		8	61849006	61922834	0.936063	0.849111	0.551446	1.09524	-0.101646	-1.32405	-1.0796	-0.998782	-1.11684	-1.05073	-0.0408086	0.130124	WT6HOMO6_WT12HOMO6-Down
ENSMUSG00000086995	-4.30071	-1.22229	73.8764	9.78783e-11	1.27983e-08	Gm13544	100502932	2	58276779	58286902	0.723324	0.27524	-0.282595	-0.11237	-3.08583	-3.69766	-2.67771	-2.69858	-3.11436	-3.08759	-2.80218	-2.65784	WT6HOMO6_WT12HOMO6-Down
ENSMUSG00000087107	-4.74882	0.700698	249.666	4.27691e-19	3.68961e-16	AI662270	100043636	11	83223576	83226604	2.12486	2.5704	2.77614	1.96836	-2.05944	-1.64915	-1.86189	-2.11393	-2.37872	-2.06291	-2.04205	-2.05984	WT6HOMO6_WT12HOMO6-Down
ENSMUSG00000087303	-1.27886	-0.667576	14.1403	0.000527791	0.00572193	Lipo2	101055671	19	33719670	33751359	-0.0717761	0.388165	-0.114493	0.17245	-1.46579	-0.835	-1.49682	-0.611825	-1.5316	-1.83703	-1.5468	-0.822699	WT6HOMO6_WT12HOMO6-Down
ENSMUSG00000090440	-3.93888	-1.53096	30.6507	1.93971e-06	6.20408e-05	1700049E17Rik2	666214	14	41573211	41581305	-0.959406	-1.24491	-0.343283	0.319749	-2.32771	-3.69766	-3.69766	-3.11332	-3.11436	-3.08759	-2.25381	-3.69766	WT6HOMO6_WT12HOMO6-Down
ENSMUSG00000090470	-2.34352	-0.591264	33.5352	8.42426e-07	3.05024e-05	Prr23a3	71979	9	98864767	98866583	0.644818	0.27524	0.411526	0.17245	-1.04643	-1.84407	-2.35183	-1.69904	-1.5316	-1.64177	-1.5468	-2.65784	WT6HOMO6_WT12HOMO6-Down
ENSMUSG00000090691	-1.77917	-0.838145	19.9128	6.14607e-05	0.0010381	Gm3667	100042100	14	6868502	6889962	0.279512	0.809105	0.128339	-0.0507296	-1.31206	-1.47746	-1.0796	-1.23974	-1.11684	-2.06291	-1.41343	-1.63833	WT6HOMO6_WT12HOMO6-Down
ENSMUSG00000091119	-4.11476	0.134201	174.482	2.09112e-16	8.47675e-14	Ccdc152	100039139	15	3280070	3303526	1.92343	2.05872	1.59615	1.79454	-1.63788	-1.84407	-2.08616	-1.89162	-2.11601	-3.08759	-2.04205	-1.83375	WT6HOMO6_WT12HOMO6-Down
ENSMUSG00000091345	-2.60807	-0.933236	28.3791	3.8374e-06	0.000109413	Col6a5	665033	9	105856078	105960643	0.330563	-0.293244	-0.773361	-0.11237	-1.46579	-3.69766	-2.35183	-2.37684	-0.614584	-1.31619	-1.85742	-1.46626	WT6HOMO6_WT12HOMO6-Down
ENSMUSG00000091556	-3.73422	-1.26211	30.1721	2.77446e-06	8.35791e-05	Gm14569	101055983	X	36423601	36491830	0.171649	-0.691988	-0.168379	-0.939926	-3.08583	-2.66514	-2.67771	-3.69766	-3.69766	-2.33085	-3.69766	-3.08603	WT6HOMO6_WT12HOMO6-Down
ENSMUSG00000091594	-1.80587	0.0241016	17.3099	0.00015722	0.00222773	Gm17067		7	42705469	42727017	1.38561	1.25857	0.678988	1.49721	-0.166083	-1.32405	-0.662932	-0.0555014	-0.702011	0.0144577	-2.5021	-0.0405119	WT6HOMO6_WT12HOMO6-Down
ENSMUSG00000092390	-1.67336	2.64689	71.9581	1.39017e-10	1.67241e-08	Gm20541		17	38009647	38012396	3.59694	3.88827	3.11187	3.78305	1.71945	1.80816	1.94107	2.34492	1.98396	2.0474	2.03146	2.56969	WT6HOMO6_WT12HOMO6-Down
ENSMUSG00000094151	-2.50022	-1.70145	18.4938	0.00010197	0.00157273	Gm7233	638262	14	43179867	43187988	-0.959406	-1.6286	-1.2663	-0.467606	-2.65754	-3.09094	-2.67771	-2.69858	-2.37872	-3.08759	-2.25381	-3.08603	WT6HOMO6_WT12HOMO6-Down
ENSMUSG00000094973	-4.1499	-1.15323	72.5421	1.24853e-10	1.51177e-08	Gm8994	668137	6	136327539	136329983	0.330563	-0.0530985	0.648144	-0.0507296	-2.32771	-3.09094	-3.09937	-3.11332	-2.37872	-3.08759	-2.5021	-3.08603	WT6HOMO6_WT12HOMO6-Down
ENSMUSG00000095180	-3.33271	3.29108	66.448	3.9435e-10	4.17545e-08	Rhox5	18617	X	37804842	37808876	4.37853	4.25504	5.36895	4.56188	1.97983	0.789996	0.587831	1.85512	1.70688	2.72423	2.15472	2.19974	WT6HOMO6_WT12HOMO6-Down
ENSMUSG00000095993	-1.97663	-0.866786	17.5547	0.000143636	0.00207466	Gm21060		19	61296902	61297069	0.518417	0.332807	-1.04854	0.575698	-1.63788	-1.64915	-1.49682	-1.37721	-1.70139	-1.46982	-2.04205	-0.72243	WT6HOMO6_WT12HOMO6-Down
ENSMUSG00000096966	-4.49349	-1.48068	35.3262	8.94538e-07	3.22639e-05	Gm18336		X	73396439	73398736	0.603903	-0.208675	-1.15331	-0.638452	-2.65754	-3.09094	-3.69766	-3.69766	-3.69766	-3.69766	-3.18153	-3.69766	WT6HOMO6_WT12HOMO6-Down
ENSMUSG00000097049	-3.62936	-1.80608	32.6081	1.09726e-06	3.81726e-05	6530411M01Rik		17	9147719	9167836	0.171649	-1.6286	-0.542355	-0.467606	-2.32771	-3.09094	-3.69766	-3.11332	-1.11684	-1.64177	-2.25381	-3.69766	WT6HOMO6_WT12HOMO6-Down
ENSMUSG00000097068	-7.81269	-0.0093242	231.847	8.11432e-18	5.04359e-15	Gm26760		15	92344359	92378103	1.58799	1.37276	1.91395	2.06898	-3.08583	-3.69766	-3.69766	-3.69766	-3.11436	-3.08759	-3.18153	-2.65784	WT6HOMO6_WT12HOMO6-Down
ENSMUSG00000097352	-4.98707	0.909129	236.617	1.10566e-18	8.24689e-16	C920009B18Rik		10	22306702	22321765	2.64191	2.53405	2.38533	2.66359	-1.63788	-1.47746	-3.09937	-2.11393	-1.5316	-1.31619	-1.69377	-1.63833	WT6HOMO6_WT12HOMO6-Down
ENSMUSG00000097516	-5.66257	-1.47485	112.416	2.24121e-10	2.64206e-08	4930467D21Rik		5	97392417	97642179	0.868577	-0.38308	0.616626	0.17245	-3.08583	-3.69766	-3.09937	-3.69766	-3.69766	-3.69766	-3.69766	-3.69766	WT6HOMO6_WT12HOMO6-Down
ENSMUSG00000097639	-4.40486	0.68567	164.959	5.33178e-16	2.02902e-13	Platr4	78706	3	41484024	41493192	2.71096	2.2943	2.24808	2.25134	-1.46579	-1.84407	-1.34395	-2.11393	-0.894567	-1.46982	-2.25381	-1.46626	WT6HOMO6_WT12HOMO6-Down
ENSMUSG00000097850	-1.55026	1.83193	49.591	1.39558e-08	9.36091e-07	4631405K08Rik		1	193507238	193510174	3.0372	2.97474	3.16186	3.07654	1.42356	1.61293	1.71606	1.36664	0.689922	0.371869	1.02354	0.662388	WT6HOMO6_WT12HOMO6-Down
ENSMUSG00000098112	-2.13445	0.774646	44.8378	4.31925e-08	2.44806e-06	Bin2	668218	15	100641077	100669553	1.92343	1.47857	1.53002	1.81124	0.376683	-0.247026	-0.856277	-0.891887	0.155692	0.178578	-0.196506	-0.72243	WT6HOMO6_WT12HOMO6-Down
ENSMUSG00000099398	-2.40899	-0.97026	24.4174	1.33828e-05	0.000303588	Ms4a14	383435	19	11301249	11314454	0.0550643	-0.0530985	-0.114493	0.0651718	-2.65754	-3.09094	-2.35183	-0.998782	-1.11684	-1.83703	-2.04205	-2.65784	WT6HOMO6_WT12HOMO6-Down
ENSMUSG00000100580	-7.72781	-0.415869	287.616	1.17316e-15	4.37518e-13	4933436I20Rik		1	83659550	83911644	1.8378	1.89638	1.2914	1.65352	-3.69766	-3.09094	-3.69766	-3.69766	-3.69766	-3.69766	-3.69766	-3.08603	WT6HOMO6_WT12HOMO6-Down
ENSMUSG00000101337	-1.38345	-0.358255	20.8996	4.35557e-05	0.000793148	Dnah7c	100101919	1	46425592	46807476	0.644818	1.22855	0.215076	-0.244163	-0.822186	-1.32405	-0.856277	-0.175783	-0.795079	-1.05073	-0.977055	-0.628679	WT6HOMO6_WT12HOMO6-Down
ENSMUSG00000102689	-5.04436	-0.710357	119.022	9.96741e-14	2.47816e-11	Gm37217		1	71843090	71846610	1.03172	0.767958	0.76775	1.01103	-3.08583	-2.66514	-2.67771	-3.69766	-3.11436	-2.33085	-3.18153	-2.05984	WT6HOMO6_WT12HOMO6-Down
ENSMUSG00000102758	-1.45225	3.13393	43.9959	5.31168e-08	2.9046e-06	Naaladl2	635702	3	23798102	25144261	4.22846	4.63849	4.03564	3.83296	2.78147	2.74094	2.59884	2.95872	1.61942	1.41859	1.39484	1.99406	WT6HOMO6_WT12HOMO6-Down
ENSMUSG00000104376	-1.58162	-0.311011	23.9434	1.56251e-05	0.000343993	Gm37516		1	182679939	182681892	0.226588	0.888037	0.483182	0.614266	-2.05944	-0.317716	-0.575181	-1.11424	-1.11684	-1.31619	-0.977055	-1.31254	WT6HOMO6_WT12HOMO6-Down
ENSMUSG00000104616	-3.38945	-1.44158	55.6854	5.66388e-09	4.36423e-07	Gm6069		3	41485733	41486195	0.561793	0.388165	0.215076	-0.389217	-2.32771	-3.69766	-2.08616	-2.37684	-2.70015	-2.33085	-2.80218	-2.65784	WT6HOMO6_WT12HOMO6-Down
ENSMUSG00000104935	-4.72903	0.416562	95.876	2.55534e-12	4.67151e-10	Gm43414		3	37708021	37711208	2.32694	2.60586	1.93965	1.345	-2.32771	-2.3368	-2.67771	-1.37721	-1.70139	-0.544667	-2.04205	-1.46626	WT6HOMO6_WT12HOMO6-Down
ENSMUSG00000105260	-4.20579	-0.563948	84.9909	1.43124e-11	2.22403e-09	Gm40040		3	41477577	41482391	1.68925	0.388165	0.824029	0.758987	-2.65754	-2.3368	-3.09937	-2.11393	-2.11601	-2.66016	-2.25381	-2.05984	WT6HOMO6_WT12HOMO6-Down
ENSMUSG00000105334	-2.19644	0.9852	75.9682	6.72111e-11	9.01645e-09	Gm42680		5	13133459	13135958	2.40046	2.30872	1.53002	2.20154	0.130676	-0.247026	0.146523	0.055519	0.342063	0.229382	1.06984	1.33264	WT6HOMO6_WT12HOMO6-Down
ENSMUSG00000105352	-2.45386	0.374209	87.1832	9.99709e-12	1.6497e-09	C030018K13Rik	77382	5	64477008	64483967	1.3365	1.81791	1.40645	1.2745	-1.17314	-0.942611	-0.575181	-0.699275	-0.309841	-0.170758	-0.0408086	-0.102191	WT6HOMO6_WT12HOMO6-Down
ENSMUSG00000106223	-2.57038	-1.21233	22.7326	2.33417e-05	0.000475166	2400006E01Rik		3	41521247	41528474	-0.285765	-0.81164	-0.114493	0.119808	-2.05944	-1.84407	-3.09937	-2.37684	-0.894567	-2.06291	-1.17881	-2.05984	WT6HOMO6_WT12HOMO6-Down
ENSMUSG00000106968	-8.24822	-0.923457	148.256	3.50458e-14	9.61028e-12	C78283		5	73946381	73948376	1.03172	0.998885	0.256565	0.0651718	-3.69766	-3.69766	-3.69766	-3.69766	-3.69766	-3.69766	-3.69766	-3.69766	WT6HOMO6_WT12HOMO6-Down
ENSMUSG00000107479	-1.54049	-1.36831	9.94895	0.00300098	0.0214979	2610300M13Rik	72484	6	66451949	66465738	-0.959406	0.21528	-0.615323	-1.47499	-2.32771	-1.64915	-1.66784	-1.89162	-2.70015	-3.69766	-3.69766	-2.65784	WT6HOMO6_WT12HOMO6-Down
ENSMUSG00000107709	-3.08231	1.80792	204.723	1.3801e-17	7.35279e-15	9430018G01Rik	319812	6	43467979	43474318	3.20391	3.30467	3.16731	3.12409	0.586789	-0.317716	0.0939516	0.30061	0.0526235	0.278458	0.22775	0.586226	WT6HOMO6_WT12HOMO6-Down
ENSMUSG00000021098	2.32767	1.70191	69.3719	2.25285e-10	2.64206e-08	4930447C04Rik	75801	12	72881109	72940774	-0.537115	-0.0530985	-0.472901	0.119808	2.22566	1.95031	1.9994	1.8241	2.01171	2.0474	1.46581	2.36839	WT6HOMO6_WT12HOMO6-UP
ENSMUSG00000021381	1.74472	-0.34159	20.133	5.68836e-05	0.000983048	Barx1	12022	13	48662998	48666507	-1.55899	-1.42403	-1.2663	-0.832282	-0.101646	1.008	0.427124	-0.377393	-0.380207	0.371869	-0.0408086	-0.930461	WT6HOMO6_WT12HOMO6-UP
ENSMUSG00000022429	1.22812	-0.446704	12.2601	0.00112668	0.0101592	Dmc1	13404	15	79561497	79605109	-0.537115	-1.86703	-2.23424	-1.64676	-0.30429	-0.39205	-0.575181	-0.307012	0.0526235	0.178578	0.143665	-0.0405119	WT6HOMO6_WT12HOMO6-UP
ENSMUSG00000027855	4.50104	0.455468	118.77	1.02993e-13	2.52698e-11	Sycp1	20957	3	102818499	102936100	-3.69766	-2.15284	-2.02094	-2.66353	1.23683	1.27145	1.1219	1.45029	0.342063	0.459598	0.848678	0.62481	WT6HOMO6_WT12HOMO6-UP
ENSMUSG00000038932	3.02101	3.45623	87.8766	8.93614e-12	1.50119e-09	Tcfl5	277353	2	180621956	180642708	0.226588	0.332807	-0.773361	0.410205	3.10187	3.0665	2.84933	3.0554	4.09505	4.17048	4.2433	3.99523	WT6HOMO6_WT12HOMO6-UP
ENSMUSG00000053626	1.39008	0.676682	22.8182	2.26825e-05	0.000464282	Tll1	21892	8	64014931	64206271	-0.0717761	-0.293244	-1.2663	0.17245	1.02228	1.19734	0.661935	1.13345	0.941423	1.28087	1.2211	0.803616	WT6HOMO6_WT12HOMO6-UP
ENSMUSG00000059326	2.66878	1.06744	154.989	1.48998e-15	5.34303e-13	Csf2ra	12982	19	61223957	61228429	-0.631672	-0.691988	-0.773361	-1.84179	1.54929	1.40915	1.64475	1.67558	1.72375	1.35137	1.39484	1.91843	WT6HOMO6_WT12HOMO6-UP
ENSMUSG00000061371	2.03032	2.92526	186.354	6.88972e-17	3.23784e-14	Zfp873	408062	10	82048123	82064745	1.70868	1.71342	1.00533	1.41221	3.4524	3.30278	3.52657	3.62243	3.03212	2.94548	3.04122	3.14176	WT6HOMO6_WT12HOMO6-UP
ENSMUSG00000063171	1.77441	4.79904	175.62	1.87506e-16	7.76985e-14	Rps4l	66184	6	148354656	148355598	3.53842	3.18472	3.10621	3.17012	5.16597	5.04246	4.96574	4.91521	5.31279	5.22954	5.20838	5.09154	WT6HOMO6_WT12HOMO6-UP
ENSMUSG00000068758	1.27849	0.774025	39.9566	1.47723e-07	6.99136e-06	Il3ra	16188	14	14346275	14356011	-0.210853	0.0188196	-0.692179	0.319749	1.07898	0.948999	1.34074	1.00101	1.18018	1.23188	1.358	1.30914	WT6HOMO6_WT12HOMO6-UP
ENSMUSG00000070583	1.59318	2.78311	175.924	1.82141e-16	7.71905e-14	Fv1	14349	4	147868979	147870358	1.92343	1.89638	1.5799	1.74326	3.52051	3.33194	3.23038	3.33943	2.94847	2.94548	3.0354	3.05965	WT6HOMO6_WT12HOMO6-UP
ENSMUSG00000071793	1.82794	2.63673	83.9181	1.70994e-11	2.61355e-09	2610005L07Rik	381598	8	20385782	20424814	0.968658	1.31679	1.09954	1.59687	3.1087	3.13427	2.92652	3.03522	3.2804	3.0968	2.97585	2.54978	WT6HOMO6_WT12HOMO6-UP
ENSMUSG00000073164	2.09987	1.82493	68.1051	2.86589e-10	3.18097e-08	2410018L13Rik	69732	12	22953997	23010284	0.226588	0.152719	0.0829326	0.319749	2.26284	2.31984	2.26018	2.042	1.72375	2.12994	1.92213	2.12095	WT6HOMO6_WT12HOMO6-UP
ENSMUSG00000073647	1.60787	1.5698	51.0789	9.92189e-09	7.06158e-07	Gm10557		18	4198320	4198938	0.968658	0.542532	0.584404	-0.0507296	2.18748	2.23595	2.05546	1.94439	1.56428	1.86664	1.92213	1.91843	WT6HOMO6_WT12HOMO6-UP
ENSMUSG00000078435	1.57203	1.69707	39.8615	1.5142e-07	7.11217e-06	AU041133	216177	10	82128013	82153065	0.968658	0.925941	-0.114493	0.272301	1.97983	2.14688	2.0827	2.10788	1.74043	1.73218	1.88377	2.13438	WT6HOMO6_WT12HOMO6-UP
ENSMUSG00000078866	2.27457	2.60171	183.701	8.78492e-17	3.99543e-14	Zfp970	628308	2	177464733	177478129	0.833611	0.888037	1.09954	1.2745	3.4524	3.16051	3.22427	3.26629	3.15539	2.76785	2.67254	3.06667	WT6HOMO6_WT12HOMO6-UP
ENSMUSG00000092465	3.06571	-1.04137	19.9146	6.14213e-05	0.0010381	Gm20472		12	23221227	23315358	-3.69766	-3.69766	-1.83514	-3.69766	-0.0399654	-1.18539	-0.856277	-0.891887	0.251885	-1.31619	-0.196506	-0.930461	WT6HOMO6_WT12HOMO6-UP
ENSMUSG00000093846	2.05307	0.114225	46.776	2.70411e-08	1.65323e-06	Gm4425	100043416	12	22115756	22156646	-0.959406	-1.6286	-1.04854	-1.32151	0.804183	0.755979	0.799616	0.207508	0.105078	0.229382	0.345347	0.182795	WT6HOMO6_WT12HOMO6-UP
ENSMUSG00000093908	2.17073	-0.0799588	74.0296	9.51967e-11	1.25896e-08	Gm5784		12	19387809	19433081	-1.38417	-1.24491	-2.23424	-2.06737	0.50638	0.00547486	0.197245	-0.114389	-0.178638	0.229382	-0.3105	-0.457685	WT6HOMO6_WT12HOMO6-UP
ENSMUSG00000096401	1.79853	1.7796	82.021	2.3511e-11	3.42508e-09	Gm21811		8	20136502	20151665	0.518417	0.332807	1.23024	0.319749	2.62842	2.421	2.27206	2.32289	2.16782	2.1695	2.07751	1.94916	WT6HOMO6_WT12HOMO6-UP
ENSMUSG00000096795	1.42132	0.813587	44.3329	4.88844e-08	2.72104e-06	Zfp433	73610	10	81704825	81726686	0.0550643	-0.478884	-0.542355	-0.0507296	1.02228	0.948999	1.36313	1.05545	0.997998	0.832535	0.975702	1.02171	WT6HOMO6_WT12HOMO6-UP
ENSMUSG00000097263	2.0482	0.796384	37.9013	2.53752e-07	1.11073e-05	Gm26804		8	20292477	20420781	-0.0717761	-0.94212	-0.343283	-0.244163	1.75469	1.5938	1.5108	1.45029	0.821146	0.832535	0.268024	1.5883	WT6HOMO6_WT12HOMO6-UP
ENSMUSG00000097709	1.57909	3.09901	98.5941	1.69826e-12	3.26468e-10	2810429I04Rik	73270	13	3478230	3501393	2.53714	2.1254	1.80632	1.39015	3.6939	3.61417	3.39152	3.5626	3.42152	3.44194	3.56218	3.38032	WT6HOMO6_WT12HOMO6-UP
ENSMUSG00000102460	1.54854	-0.411992	16.3151	0.000227991	0.00293602	Gm38197		3	30225573	30227694	-0.631672	-1.42403	-1.2663	-0.939926	0.699577	0.169515	0.46901	0.00107645	-0.380207	0.125918	0.143665	0.23361	WT6HOMO6_WT12HOMO6-UP
ENSMUSG00000000392	1.3647	0.615947	9.9407	0.00301181	0.0215425	Fap	14089	2	62500943	62574075	-0.139639	1.25857	0.616626	-0.832282	1.35634	1.99475	1.56974	1.92989	-1.5316	-1.83703	-1.41343	-0.54065	WT6HOMO6-Down
ENSMUSG00000018927	1.9795	-0.904916	16.2505	0.00023362	0.00299403	Ccl6	20305	11	83587882	83593087	-1.08758	-1.08558	-0.859385	-2.66353	0.662952	0.450418	0.146523	0.622515	-3.69766	-3.69766	-2.5021	-3.69766	WT6HOMO6-Down
ENSMUSG00000021099	1.77449	0.692816	12.8637	0.000880118	0.00841618	Six6	20476	12	72939892	72944899	-0.732864	1.42663	0.374318	-1.64676	1.96486	1.84098	2.16145	1.97296	-1.00143	-1.83703	-2.04205	-1.63833	WT6HOMO6-Down
ENSMUSG00000036972	2.70466	0.335558	39.4832	1.67113e-07	7.69717e-06	Zic4	22774	9	91362413	91389348	-1.38417	0.27524	-0.542355	-1.84179	1.64629	1.80816	1.94107	2.10788	-1.89386	-2.33085	-2.04205	-2.32808	WT6HOMO6-Down
ENSMUSG00000039830	1.38851	0.796621	11.5917	0.00148721	0.0124919	Olig2	50913	16	91225457	91228677	0.723324	0.767958	0.76775	-0.550502	1.4015	2.05194	2.05546	1.87039	-1.89386	-1.46982	-2.04205	-0.822699	WT6HOMO6-Down
ENSMUSG00000049641	2.00689	-0.00832307	20.5984	4.83523e-05	0.00085869	Vgll2	215031	10	52022502	52028471	-0.631672	0.388165	-0.282595	-1.05625	1.52908	1.61293	1.69856	1.49037	-1.37971	-2.33085	-2.80218	-1.63833	WT6HOMO6-Down
ENSMUSG00000054641	1.36205	1.29221	7.85263	0.00769714	0.0440677	Mmrn1	70945	6	60924976	60989378	1.3365	2.17346	0.980783	-0.467606	2.57028	2.82538	2.46034	2.58592	-0.894567	-1.17736	-1.41343	-0.628679	WT6HOMO6-Down
ENSMUSG00000078190	2.44385	0.67635	24.6819	1.22809e-05	0.000282453	Dnm3os	474332	1	162217623	162225550	-0.00696236	0.681967	-0.542355	-1.84179	1.21169	2.72344	2.12261	2.13342	-2.37872	-2.33085	-2.04205	-1.04693	WT6HOMO6-Down
ENSMUSG00000097201	1.24932	1.36729	10.1958	0.00269547	0.0198666	Gm26700		10	92162103	92164690	0.833611	1.91535	1.46071	0.17245	2.2991	2.67875	2.4182	2.38798	-0.0583784	-0.726378	-0.569685	0.546583	WT6HOMO6-Down
ENSMUSG00000103851	1.53758	-1.23837	14.8776	0.000395357	0.00454794	Gm37606		16	77561650	77564765	-1.75794	-0.293244	-1.2663	-1.84179	0.46443	0.00547486	0.197245	0.055519	-2.37872	-2.66016	-2.80218	-3.08603	WT6HOMO6-Down

## Sheet: DEG_WT6J1_HOMO6J1
Row.names	logFC	logCPM	F	PValue	FDR	mgi_symbol	entrezgene_id	chromosome_name	start_position	end_position	ZYG_HOMO.SIX.J1.1	ZYG_HOMO.SIX.J1.2	ZYG_HOMO.SIX.J1.3	ZYG_HOMO.SIX.J1.4	ZYG_WT.TWELVE.J1.1	ZYG_WT.TWELVE.J1.2	ZYG_WT.TWELVE.J1.3	ZYG_WT.TWELVE.J1.4	ZYG_WT.SIX.J1.1	ZYG_WT.SIX.J1.2	ZYG_WT.SIX.J1.3	ZYG_WT.SIX.J1.4	clusterinfo
ENSMUSG00000003657	-2.28979	1.10389	57.8247	2.26149e-09	2.40971e-07	Calb2	12308	8	110137502	110168210	2.35187	2.26503	2.3665	2.31125	-1.46579	-1.47746	-0.662932	-1.69904	-0.178638	0.371869	0.143665	0.0754576	Intersection-Down
ENSMUSG00000022488	-2.85646	1.87387	145.624	4.10941e-15	1.48193e-12	Nckap1l	105855	15	103453794	103498810	3.46035	3.70422	3.23114	3.24577	-1.04643	-0.942611	-1.20573	-0.611825	0.689922	0.730414	0.649664	0.376125	Intersection-Down
ENSMUSG00000032661	-2.30837	-0.176295	77.2491	5.35721e-11	8.76279e-09	Oas3	246727	5	120753098	120777661	1.00053	0.925941	1.12216	0.724145	-1.83332	-2.3368	-1.86189	-2.37684	-1.11684	-0.46173	-2.04205	-1.31254	Intersection-Down
ENSMUSG00000058550	-2.776	-0.75765	58.217	2.08179e-09	2.23099e-07	Dppa4	73693	16	48283733	48294237	0.684605	0.809105	0.517718	0.724145	-3.69766	-2.3368	-2.35183	-3.11332	-1.89386	-0.826606	-2.5021	-2.32808	Intersection-Down
ENSMUSG00000060212	-1.25469	0.751045	18.3422	0.000107721	0.00205597	Pcnx2	270109	8	125751508	125898317	1.40955	1.69158	2.22736	2.0828	-0.166083	-1.0589	-0.963624	-1.11424	0.20459	1.04598	0.738337	0.662388	Intersection-Down
ENSMUSG00000067341	-1.40595	-0.723899	22.2355	2.75899e-05	0.000701867	H2-Eb2	381091	17	34325665	34341412	0.379869	0.767958	-0.0124056	0.0651718	-2.32771	-1.47746	-2.35183	-2.11393	-1.2423	-0.632663	-0.800086	-1.31254	Intersection-Down
ENSMUSG00000073408	-2.20712	-0.161583	61.5878	1.03606e-09	1.17802e-07	Mucl3	268949	17	35635752	35643695	0.644818	0.998885	1.02946	1.41221	-1.04643	-1.84407	-2.67771	-3.11332	-1.11684	-1.17736	-1.07441	-0.628679	Intersection-Down
ENSMUSG00000086810	-3.97356	0.403947	206.177	1.22154e-17	8.43629e-15	Gm13110		4	154645754	154655318	2.19541	1.62401	2.08492	2.2756	-2.05944	-3.09094	-3.09937	-2.11393	-1.2423	-1.17736	-2.25381	-1.83375	Intersection-Down
ENSMUSG00000015843	1.24614	1.51252	10.5694	0.00229413	0.0195587	Rxrg	20183	1	167598384	167639623	0.833611	0.388165	0.336125	2.09649	0.376683	-0.39205	-0.202164	-0.611825	2.3849	2.28207	2.72411	1.87107	WT12WT6_WT12HOMO6-Down
ENSMUSG00000024619	1.24098	5.20784	8.91478	0.00474275	0.0328644	Cdx1	12590	18	61018862	61036199	5.11517	3.82949	4.47192	5.75017	3.50508	2.88167	2.95627	2.73514	6.14208	6.04872	6.68194	5.85654	WT12WT6_WT12HOMO6-Down
ENSMUSG00000033837	1.33301	4.41187	13.6384	0.000644196	0.00784094	Foxh1	14106	15	76668225	76669948	3.9097	2.92881	3.89822	4.71168	2.8805	2.2725	2.70781	2.6134	5.2646	5.37343	5.72386	4.94486	WT12WT6_WT12HOMO6-Down
ENSMUSG00000061718	1.27788	1.55358	9.18342	0.00420586	0.0302601	Ppp1r1b	19049	11	98348404	98357796	1.70868	-2.15284	-0.0124056	1.76056	-0.457154	-0.641225	-0.137879	-0.377393	2.48726	2.34102	1.68987	2.34547	WT12WT6_WT12HOMO6-Down
ENSMUSG00000024211	1.21498	1.11458	18.1249	0.000116574	0.00218553	Grm8	14823	6	27275119	28135178	0.644818	0.388165	0.678988	1.25022	0.625373	0.82323	0.661935	0.388066	1.82104	1.60328	2.60339	1.50801	WT12WT6-Down
ENSMUSG00000024810	1.20505	-0.0357503	10.9036	0.00198862	0.0177265	Il33	77125	19	29925114	29960718	0.279512	-1.24491	-0.859385	-0.550502	-1.63788	-0.835	-0.662932	-0.611825	0.50709	0.620511	0.999818	0.282696	WT12WT6-Down
ENSMUSG00000026413	1.44137	0.391199	13.2138	0.000763835	0.00890202	Pkp1	18772	1	135871395	135919207	0.561793	-0.94212	-0.224357	0.17245	-0.540123	-0.734862	-0.575181	-0.792369	1.40604	1.1286	1.73367	1.07841	WT12WT6-Down
ENSMUSG00000036095	2.0226	-0.184622	21.507	3.53432e-05	0.00085414	Dgkb	217480	12	37817726	38634239	-1.38417	-1.24491	-1.2663	-0.550502	-1.63788	-2.3368	-1.86189	-1.89162	0.969988	0.32592	1.37653	0.0186378	WT12WT6-Down
ENSMUSG00000037171	3.73395	0.497224	14.6009	0.000440409	0.00593804	Nodal	18119	10	61417972	61425338	-0.959406	-2.98465	-1.83514	-0.244163	-0.929955	-1.18539	-1.20573	-1.37721	0.757025	3.07613	3.12583	-0.54065	WT12WT6-Down
ENSMUSG00000038793	4.93712	-0.196464	18.594	9.8346e-05	0.00191626	Lefty1	13590	1	180935022	180938400	-3.04942	-2.98465	-2.48465	-1.05625	-2.65754	-2.3368	-3.69766	-3.11332	0.251885	2.39764	3.26168	-0.54065	WT12WT6-Down
ENSMUSG00000085944	1.58931	-0.505223	11.1198	0.00181417	0.0165877	1700003D09Rik	69338	11	98350718	98358283	-0.841693	-2.5096	-1.67057	-0.638452	-1.83332	-2.3368	-2.67771	-1.69904	0.342063	0.50154	-0.642472	0.376125	WT12WT6-Down
ENSMUSG00000000544	-1.7122	-0.492116	38.688	2.05933e-07	1.23872e-05	Gpa33	59290	1	166130238	166166510	-0.0717761	0.441477	0.904534	0.495323	-2.05944	-2.0695	-1.86189	-1.37721	-1.00143	-0.934321	-1.69377	-0.72243	WT6HOMO6_WT12HOMO6-Down
ENSMUSG00000000730	-2.86953	-0.367521	61.6344	1.02629e-09	1.17407e-07	Dnmt3l	54427	10	78041947	78063622	1.03172	1.03402	0.851366	0.952025	-2.05944	-3.09094	-2.35183	-2.69858	-1.70139	-1.17736	-1.85742	-1.63833	WT6HOMO6_WT12HOMO6-Down
ENSMUSG00000000731	-2.53118	-0.681343	37.1924	3.06861e-07	1.73395e-05	Aire	11634	10	78030022	78043610	1.03172	-0.208675	0.447799	0.410205	-1.04643	-1.64915	-1.20573	-1.69904	-1.37971	-2.66016	-1.5468	-1.63833	WT6HOMO6_WT12HOMO6-Down
ENSMUSG00000001123	-2.01486	-0.721008	12.5223	0.00101166	0.0109848	Lgals9	16859	11	78962974	78984946	-1.08758	-0.208675	1.2713	-0.939926	-1.63788	-0.835	-1.66784	-1.69904	-1.2423	-2.06291	-1.69377	-1.63833	WT6HOMO6_WT12HOMO6-Down
ENSMUSG00000006200	-1.5142	-0.704012	7.6792	0.00834273	0.0482719	Rhox6	19202	X	37826910	37829857	-0.448376	-0.128791	0.172359	0.17245	-0.721912	-1.64915	-1.20573	-2.37684	-1.37971	-1.46982	-2.25381	-0.628679	WT6HOMO6_WT12HOMO6-Down
ENSMUSG00000006764	-5.10558	-0.197757	125.58	4.33256e-14	1.26233e-11	Tph2	216343	10	115078641	115185022	1.58799	1.83793	1.23024	1.39015	-2.32771	-2.0695	-2.35183	-3.11332	-3.69766	-2.06291	-3.18153	-2.32808	WT6HOMO6_WT12HOMO6-Down
ENSMUSG00000010796	-8.56199	2.50249	509.912	1.03951e-23	3.23062e-20	Asz1	74068	6	18050964	18109061	4.43502	4.17467	4.06221	4.44103	-2.65754	-3.09094	-3.69766	-2.37684	-3.69766	-3.69766	-2.25381	-3.08603	WT6HOMO6_WT12HOMO6-Down
ENSMUSG00000013562	-1.48584	-0.521248	21.7254	3.28027e-05	0.000800618	4833413E03Rik		17	31557126	31559113	0.723324	0.590523	0.374318	0.68844	-0.721912	-0.553297	-1.49682	-1.11424	-0.532155	-0.46173	-0.800086	-1.46626	WT6HOMO6_WT12HOMO6-Down
ENSMUSG00000016626	-4.73738	-1.23676	50.7461	2.55258e-08	1.97502e-06	Nlrp14	76858	7	107166990	107198102	0.379869	-0.293244	-0.615323	0.119808	-2.65754	-3.69766	-3.69766	-3.69766	-3.11436	-3.69766	-3.18153	-3.08603	WT6HOMO6_WT12HOMO6-Down
ENSMUSG00000017300	-2.35852	-0.567136	46.9238	2.61039e-08	2.0114e-06	Tnnc2	21925	2	164777161	164779967	0.279512	0.441477	0.796164	-0.11237	-0.822186	-1.32405	-1.20573	-1.89162	-0.894567	-2.33085	-2.25381	-1.63833	WT6HOMO6_WT12HOMO6-Down
ENSMUSG00000018986	-3.80053	-1.14171	32.727	1.06046e-06	4.8113e-05	Slfn3	20557	11	83191330	83215154	-0.631672	0.0188196	-0.773361	-1.05625	-2.32771	-1.84407	-1.49682	-2.37684	-2.70015	-3.08759	-3.69766	-3.08603	WT6HOMO6_WT12HOMO6-Down
ENSMUSG00000019326	-1.21145	0.797707	35.276	5.17614e-07	2.68857e-05	Aoc3	11754	11	101330605	101341938	1.64959	1.16658	1.62812	1.63489	0.932813	-0.0536293	-0.137879	-0.239906	0.467569	0.278458	0.18632	0.546583	WT6HOMO6_WT12HOMO6-Down
ENSMUSG00000020193	-1.87915	0.409525	49.1562	1.54352e-08	1.25686e-06	Zpbp	53604	11	11279626	11462408	1.56685	1.71342	1.59615	1.25022	0.130676	-0.317716	0.246245	0.158603	-0.117255	0.178578	-0.642472	-0.54065	WT6HOMO6_WT12HOMO6-Down
ENSMUSG00000020226	-2.40309	-1.18028	26.0821	7.84138e-06	0.000260639	Slc5a4b	64454	10	76057494	76110961	-0.0717761	-0.208675	-0.168379	-0.176762	-2.32771	-2.3368	-1.20573	-2.37684	-1.70139	-2.06291	-2.5021	-2.32808	WT6HOMO6_WT12HOMO6-Down
ENSMUSG00000020419	-2.91561	2.25754	199.2	2.20903e-17	1.42041e-14	Hormad2	75828	11	4345814	4441105	3.63297	3.64863	3.00029	3.2519	0.837432	0.316792	-0.41423	0.00107645	0.91228	0.896808	-0.371063	0.505819	WT6HOMO6_WT12HOMO6-Down
ENSMUSG00000020908	-4.10224	2.8119	291.86	2.5955e-20	3.45702e-17	Myh3	17883	11	67078300	67102291	4.50891	4.16677	4.38806	4.1076	-0.0399654	0.169515	-0.492462	-0.699275	0.619544	0.416401	-0.0408086	0.0754576	WT6HOMO6_WT12HOMO6-Down
ENSMUSG00000021211	-2.70248	-1.1022	57.3639	2.49349e-09	2.6269e-07	Akr1c12	622402	13	4268176	4279433	-0.210853	-0.0530985	-0.0124056	0.0651718	-1.63788	-2.0695	-2.08616	-2.11393	-2.37872	-2.06291	-2.04205	-2.65784	WT6HOMO6_WT12HOMO6-Down
ENSMUSG00000021213	-2.20822	0.388542	79.5512	3.58585e-11	6.30804e-09	Akr1c13	27384	13	4191150	4205596	1.5454	1.39995	1.02946	1.39015	-0.378698	-0.115259	-0.202164	-0.699275	-0.795079	-0.934321	-0.371063	-0.930461	WT6HOMO6_WT12HOMO6-Down
ENSMUSG00000021403	-1.3889	-0.633556	11.4433	0.00158271	0.0150345	Serpinb9b	20706	13	33027416	33041884	-0.210853	-0.208675	0.447799	-0.550502	-1.31206	-2.0695	-0.856277	-1.89162	-1.11684	-0.632663	-1.85742	-1.83375	WT6HOMO6_WT12HOMO6-Down
ENSMUSG00000021718	-8.12333	0.544828	196.854	2.70658e-17	1.57718e-14	4933425L06Rik	66763	13	105082122	105121782	2.11033	2.07568	1.86114	1.99784	-3.08583	-3.09094	-3.69766	-3.69766	-3.69766	-3.69766	-3.18153	-3.69766	WT6HOMO6_WT12HOMO6-Down
ENSMUSG00000021940	-4.82398	1.61107	293.977	2.27681e-20	3.45702e-17	Ptpn20	19256	14	33589207	33640754	3.53299	3.3817	3.3461	3.22099	-1.46579	-2.3368	-1.66784	-1.69904	-1.2423	-1.46982	-1.07441	-1.04693	WT6HOMO6_WT12HOMO6-Down
ENSMUSG00000022155	-6.2284	-0.616271	165.872	4.86505e-16	2.21265e-13	Mroh2b	223825	15	4898737	4962205	1.03172	0.809105	0.980783	0.724145	-3.08583	-3.09094	-3.69766	-3.11332	-3.11436	-3.69766	-3.69766	-3.08603	WT6HOMO6_WT12HOMO6-Down
ENSMUSG00000022432	-2.07328	0.344766	87.5162	9.472e-12	1.97572e-09	Smc1b	140557	15	85064689	85131964	1.74676	1.5287	1.16637	1.12226	0.0191862	-0.470422	0.0393922	-0.0555014	-0.532155	-0.726378	-0.371063	-0.628679	WT6HOMO6_WT12HOMO6-Down
ENSMUSG00000024055	-1.59362	1.38166	40.0901	1.42694e-07	8.89907e-06	Cyp4f13	170716	17	32924688	32947402	2.45899	1.66941	2.40391	2.34605	0.586789	0.611273	0.799616	0.107982	0.251885	1.10158	0.821873	0.505819	WT6HOMO6_WT12HOMO6-Down
ENSMUSG00000024672	-1.95159	-1.48865	23.3004	1.93171e-05	0.000533639	Ms4a7	109225	19	11321039	11336146	0.0550643	-0.81164	-0.692179	0.575698	-2.05944	-3.69766	-2.08616	-2.69858	-1.37971	-1.83703	-2.04205	-1.83375	WT6HOMO6_WT12HOMO6-Down
ENSMUSG00000025194	-1.58594	2.38887	8.72694	0.0051612	0.0350604	Abcc2	12780	19	43782192	43840740	3.45461	3.56101	3.51801	3.5089	1.93446	0.492344	0.625359	1.60432	1.67253	2.8185	0.345347	2.16088	WT6HOMO6_WT12HOMO6-Down
ENSMUSG00000025480	-2.97006	2.57548	234.711	1.27496e-18	1.08065e-15	Syce1	74075	7	140777229	140787852	4.15602	3.67669	3.66392	3.77456	0.586789	1.40915	0.661935	1.00101	1.31989	0.658084	0.488571	1.05034	WT6HOMO6_WT12HOMO6-Down
ENSMUSG00000025519	-6.3635	0.526147	153.259	1.7905e-15	6.67748e-13	Tktl2	74419	8	66511756	66518335	2.35187	2.00661	1.87452	2.25134	-3.69766	-3.69766	-3.09937	-3.69766	-3.69766	-2.66016	-3.69766	-2.32808	WT6HOMO6_WT12HOMO6-Down
ENSMUSG00000027219	-1.35455	0.62045	14.5785	0.000444285	0.00597302	Slc28a2	269346	2	122426477	122461137	1.78387	1.31679	1.73472	1.67192	-0.0399654	-1.18539	-0.856277	-0.307012	0.385123	0.896808	-0.500395	0.376125	WT6HOMO6_WT12HOMO6-Down
ENSMUSG00000027401	-2.03062	-0.960594	30.2924	2.15676e-06	8.57509e-05	Tgm3	21818	2	130012349	130050399	0.561793	0.388165	0.296893	-0.314867	-1.31206	-0.835	-2.08616	-1.37721	-2.70015	-1.46982	-1.07441	-1.31254	WT6HOMO6_WT12HOMO6-Down
ENSMUSG00000027794	-6.28785	0.448733	201	1.89292e-17	1.26062e-14	Sohlh2	74434	3	55182028	55209957	2.12486	2.02419	2.15241	1.89194	-2.65754	-3.69766	-3.69766	-3.11332	-3.11436	-3.08759	-2.80218	-3.08603	WT6HOMO6_WT12HOMO6-Down
ENSMUSG00000028264	-3.51363	-1.13873	41.997	8.75513e-08	5.72831e-06	Spaca1	67652	4	34024874	34050191	0.0550643	0.0873223	-0.472901	0.272301	-1.83332	-1.64915	-3.09937	-2.37684	-3.69766	-2.33085	-3.69766	-1.83375	WT6HOMO6_WT12HOMO6-Down
ENSMUSG00000028314	-2.49216	-1.52637	18.5318	0.000100578	0.00195361	Toporsl	68274	4	52596274	52612430	-0.448376	-1.42403	-0.859385	-0.638452	-3.08583	-2.66514	-3.09937	-2.37684	-2.37872	-2.66016	-2.5021	-3.08603	WT6HOMO6_WT12HOMO6-Down
ENSMUSG00000029134	-1.77792	0.373184	83.4927	1.8357e-11	3.52889e-09	Plb1	665270	5	32232708	32366520	1.45627	1.10182	1.56347	1.74326	-0.378698	-1.64915	-0.963624	-0.451384	-0.532155	0.178578	-0.371063	-0.166625	WT6HOMO6_WT12HOMO6-Down
ENSMUSG00000029361	-2.49996	1.53322	155.023	1.48473e-15	5.65017e-13	Nos1	18125	5	117781032	117958840	3.07511	2.94736	2.72533	2.40223	0.735295	0.407237	0.339517	0.585992	0.297678	0.32592	0.18632	0.62481	WT6HOMO6_WT12HOMO6-Down
ENSMUSG00000029716	-1.85175	-1.0875	15.2498	0.000342305	0.00496473	Tfr2	50765	5	137569840	137587481	-0.537115	-1.08558	-0.0124056	0.0651718	-2.65754	-1.32405	-1.34395	-2.11393	-1.70139	-2.33085	-1.85742	-1.63833	WT6HOMO6_WT12HOMO6-Down
ENSMUSG00000030107	-1.30813	-0.62852	17.4904	0.00014708	0.00261948	Usp18	24110	6	121245906	121270917	0.379869	0.725603	0.172359	-0.11237	-0.929955	-0.835	-0.963624	-2.37684	-0.795079	-0.383303	-1.29136	-1.17363	WT6HOMO6_WT12HOMO6-Down
ENSMUSG00000030116	-2.49349	-0.0474764	53.2392	6.10694e-09	5.6938e-07	Mfap5	50530	6	122505845	122529290	1.00053	1.06832	1.49578	1.25022	-1.17314	-0.942611	-2.35183	-1.23974	-1.70139	-0.726378	-0.719128	-1.46626	WT6HOMO6_WT12HOMO6-Down
ENSMUSG00000030786	-3.32351	-1.01238	53.1817	6.18539e-09	5.73826e-07	Itgam	16409	7	128062640	128118491	0.644818	-0.0530985	0.128339	-0.550502	-1.17314	-2.3368	-2.35183	-1.69904	-3.11436	-2.66016	-2.25381	-2.32808	WT6HOMO6_WT12HOMO6-Down
ENSMUSG00000031131	-4.36646	-0.203284	65.0842	5.14766e-10	6.11391e-08	Vgll1	170828	X	57088106	57106540	1.8378	0.998885	0.256565	0.223239	-2.32771	-2.3368	-2.67771	-2.37684	-2.37872	-1.83703	-3.69766	-3.08603	WT6HOMO6_WT12HOMO6-Down
ENSMUSG00000031165	-2.14547	0.0377044	73.6245	1.02458e-10	1.50819e-08	Was	22376	X	8081453	8090498	1.09214	1.5287	1.25091	0.65183	-0.822186	-0.835	-0.856277	-0.891887	-0.702011	-0.632663	-0.885859	-1.17363	WT6HOMO6_WT12HOMO6-Down
ENSMUSG00000031179	-3.68384	1.45648	292.71	2.4622e-20	3.45702e-17	3830417A13Rik	70696	X	64173548	64178778	3.13378	2.98375	2.93151	2.80368	0.0191862	0.11688	-0.756368	-0.611825	-0.532155	-0.46173	-0.642472	-0.628679	WT6HOMO6_WT12HOMO6-Down
ENSMUSG00000031340	-1.42112	2.96553	119.529	9.3338e-14	2.55952e-11	Gabre	14404	X	72255999	72274803	3.95107	3.76299	4.11392	3.99519	2.14828	2.03785	2.04165	1.94439	2.61031	2.3865	2.58757	2.60871	WT6HOMO6_WT12HOMO6-Down
ENSMUSG00000031362	-4.60408	-0.423985	83.5978	1.80376e-11	3.52889e-09	Xlr4c	72891	X	73233688	73243130	1.4331	1.03402	0.172359	0.614266	-2.65754	-3.69766	-3.69766	-3.69766	-2.37872	-3.69766	-2.80218	-2.65784	WT6HOMO6_WT12HOMO6-Down
ENSMUSG00000031766	-4.89709	-0.574449	127.478	3.42535e-14	1.01385e-11	Slc12a3	20497	8	94329201	94366214	1.09214	0.998885	1.35007	1.03965	-2.32771	-1.84407	-3.09937	-2.37684	-2.70015	-2.66016	-3.18153	-2.65784	WT6HOMO6_WT12HOMO6-Down
ENSMUSG00000032006	-1.55065	2.21536	91.5477	4.98321e-12	1.13319e-09	Pdgfd	71785	9	6168584	6378850	3.11206	3.4418	2.92509	2.87688	2.02382	1.85711	1.60773	1.74348	1.61942	1.32825	1.48302	1.8221	WT6HOMO6_WT12HOMO6-Down
ENSMUSG00000032021	-4.58764	-0.906779	87.4747	9.53584e-12	1.97572e-09	Crtam	54698	9	40969691	41004628	0.833611	0.0188196	0.9304	0.53607	-3.69766	-3.69766	-3.69766	-2.37684	-3.11436	-3.08759	-2.5021	-3.08603	WT6HOMO6_WT12HOMO6-Down
ENSMUSG00000032093	-5.19336	-0.971099	86.6689	2.26275e-11	4.21934e-09	Cd3e	12501	9	44998740	45009627	0.330563	0.492889	0.172359	0.453392	-3.69766	-3.09094	-3.69766	-3.69766	-3.69766	-3.69766	-2.5021	-3.69766	WT6HOMO6_WT12HOMO6-Down
ENSMUSG00000032500	-3.03091	-1.30369	52.2352	7.64106e-09	6.78985e-07	Dclk3	245038	9	111439081	111489118	0.114534	0.27524	-0.282595	0.119808	-2.65754	-3.09094	-3.09937	-2.69858	-2.11601	-1.83703	-2.80218	-3.08603	WT6HOMO6_WT12HOMO6-Down
ENSMUSG00000032561	-1.75764	0.69637	68.714	2.5519e-10	3.3186e-08	Acpp	56318	9	104288251	104337748	1.4331	2.09245	0.955811	1.32188	-0.166083	0.533086	-0.202164	-0.0555014	-0.0583784	-0.632663	-0.0408086	-0.102191	WT6HOMO6_WT12HOMO6-Down
ENSMUSG00000032564	-1.98366	1.30453	76.1785	6.47422e-11	1.01861e-08	Cpne4	74020	9	104547286	105034544	2.38847	2.79183	2.56944	2.06898	0.547145	0.362723	0.339517	0.388066	0.467569	0.581934	0.618852	0.505819	WT6HOMO6_WT12HOMO6-Down
ENSMUSG00000033343	-12.0572	2.60489	697.406	3.73576e-17	1.9903e-14	Magea4	17140	X	72222017	72222964	4.60016	4.22114	4.38806	4.17365	-3.69766	-3.69766	-3.69766	-3.69766	-3.69766	-3.69766	-3.69766	-3.69766	WT6HOMO6_WT12HOMO6-Down
ENSMUSG00000034127	-1.7808	0.270346	34.4197	6.56771e-07	3.21439e-05	Tspan8	216350	10	115816832	115849893	1.00053	1.10182	0.980783	1.82774	0.130676	-0.942611	0.246245	0.055519	-0.702011	-0.106341	-0.43428	-0.457685	WT6HOMO6_WT12HOMO6-Down
ENSMUSG00000034690	-10.8088	1.05226	352.078	6.9548e-21	1.17896e-17	Nlrp4c	83564	7	6045161	6105150	3.0372	3.4995	2.97565	2.93136	-2.65754	-2.66514	-3.09937	-3.69766	-3.69766	-3.69766	-3.69766	-3.69766	WT6HOMO6_WT12HOMO6-Down
ENSMUSG00000035818	-2.47125	-0.670311	29.4801	2.74888e-06	0.000104396	Plekhs1	226245	19	56461640	56486752	0.797778	0.0873223	0.411526	-0.550502	-2.32771	-1.64915	-2.08616	-1.89162	-1.37971	-2.33085	-1.85742	-2.05984	WT6HOMO6_WT12HOMO6-Down
ENSMUSG00000035916	-4.84203	-0.293828	74.6051	8.5797e-11	1.31136e-08	Ptprq	237523	10	107517049	107720051	2.38847	1.62401	-0.343283	1.17481	-1.83332	-2.66514	-2.35183	-1.69904	-3.11436	-3.08759	-3.18153	-1.63833	WT6HOMO6_WT12HOMO6-Down
ENSMUSG00000036743	-2.8841	0.651603	133.19	1.71577e-14	5.76307e-12	Psma8	73677	18	14706151	14762301	2.08081	2.1416	1.62812	1.39015	-0.929955	-0.942611	-1.0796	-1.23974	-1.70139	-0.826606	-0.371063	-0.930461	WT6HOMO6_WT12HOMO6-Down
ENSMUSG00000036770	-1.30862	-0.623354	15.4098	0.000321841	0.00473668	Stpg3	74472	2	25212207	25214637	0.473697	-0.293244	0.172359	0.0651718	-1.83332	-1.18539	-2.67771	-1.69904	-0.795079	-0.726378	-2.04205	-0.822699	WT6HOMO6_WT12HOMO6-Down
ENSMUSG00000036912	-2.5014	0.253652	90.1391	6.22272e-12	1.34925e-09	Piwil4	330890	9	14696230	14740733	1.64959	1.69158	1.00533	0.793007	-0.166083	-0.734862	-0.0763361	-0.175783	-0.795079	-1.17736	-0.977055	-1.04693	WT6HOMO6_WT12HOMO6-Down
ENSMUSG00000037798	-2.72278	-0.947127	38.2824	2.29282e-07	1.35728e-05	Mat1a	11720	14	41105035	41124412	-0.0717761	0.152719	0.483182	-0.176762	-2.05944	-2.3368	-1.49682	-1.89162	-1.89386	-1.46982	-2.25381	-3.69766	WT6HOMO6_WT12HOMO6-Down
ENSMUSG00000037860	-4.71879	3.81852	1287.75	1.01144e-32	1.88602e-28	Aim2	383619	1	173350879	173466040	5.48832	5.65613	5.57772	5.35552	1.05091	1.22247	1.19859	0.79243	0.655162	0.896808	1.06984	0.769584	WT6HOMO6_WT12HOMO6-Down
ENSMUSG00000038045	-1.70824	-0.572737	32.3616	1.17781e-06	5.24169e-05	Sult6b1	73671	17	78883938	78906992	-0.00696236	0.725603	-0.0124056	0.17245	-0.822186	-0.734862	-1.66784	-0.611825	-1.2423	-1.17736	-1.85742	-0.930461	WT6HOMO6_WT12HOMO6-Down
ENSMUSG00000039092	-1.89152	0.326411	26.5737	6.71464e-06	0.000228065	Sptlc3	228677	2	139493913	139637674	1.3365	1.47857	1.2914	0.614266	0.330724	-1.64915	-0.340024	0.00107645	-0.532155	-0.544667	-0.885859	-0.304827	WT6HOMO6_WT12HOMO6-Down
ENSMUSG00000039194	-1.96408	-0.304068	50.5312	1.1242e-08	9.61606e-07	Rlbp1	19771	7	79374870	79387048	1.06225	0.998885	0.483182	0.890505	-0.929955	-1.32405	-0.756368	-1.69904	-1.11684	-0.726378	-0.800086	-1.17363	WT6HOMO6_WT12HOMO6-Down
ENSMUSG00000039224	-4.21423	0.45238	105.195	6.50503e-13	1.61732e-10	D1Pas1	110957	1	186967416	186970627	2.45899	2.33713	1.47835	1.77765	-1.83332	-2.0695	-1.66784	-2.37684	-2.70015	-1.46982	-1.69377	-1.46626	WT6HOMO6_WT12HOMO6-Down
ENSMUSG00000040283	-1.91388	-0.597478	23.7894	1.64358e-05	0.000470907	Btnl9	237754	11	49165585	49187159	0.968658	0.332807	-0.0124056	0.793007	-0.628156	-2.3368	-1.20573	-2.37684	-1.70139	-1.46982	-0.719128	-1.04693	WT6HOMO6_WT12HOMO6-Down
ENSMUSG00000040569	-1.39219	-0.906309	18.7775	9.20539e-05	0.0018261	Slc26a7	208890	4	14502430	14621805	0.379869	-0.128791	-0.472901	-0.244163	-1.31206	-1.84407	-1.66784	-1.89162	-0.894567	-2.33085	-1.5468	-0.930461	WT6HOMO6_WT12HOMO6-Down
ENSMUSG00000040963	-2.32996	-0.152753	65.1151	5.11642e-10	6.11391e-08	Asgr2	11890	11	70092644	70106187	1.00053	0.809105	0.796164	1.20039	-2.65754	-1.47746	-1.66784	-0.891887	-0.894567	-2.33085	-0.885859	-1.04693	WT6HOMO6_WT12HOMO6-Down
ENSMUSG00000041301	-2.84196	1.28474	210.232	8.72381e-18	6.25665e-15	Cftr	12638	6	18170687	18322768	2.52623	2.58232	2.56119	2.82027	0.50638	0.492344	0.549301	0.622515	0.0526235	-0.308921	-0.3105	0.0754576	WT6HOMO6_WT12HOMO6-Down
ENSMUSG00000041886	-1.87312	1.45742	56.9652	2.71439e-09	2.82767e-07	Macc1	238455	12	119314270	119469987	2.48175	2.69637	1.80632	2.18882	0.993068	1.06468	1.06841	1.25475	0.852168	0.125918	0.268024	0.662388	WT6HOMO6_WT12HOMO6-Down
ENSMUSG00000042244	-2.59736	0.292572	132.897	1.77658e-14	5.8119e-12	Pglyrp3	242100	3	92014583	92031582	1.80207	1.87716	1.56347	1.74326	-0.628156	-0.734862	-0.662932	-1.11424	-1.2423	-0.544667	-0.371063	-0.822699	WT6HOMO6_WT12HOMO6-Down
ENSMUSG00000042501	-1.49194	0.15585	28.343	3.88004e-06	0.000142424	Cpa6	329093	1	10324720	10719945	1.25955	1.42663	0.824029	1.43393	-0.166083	-0.470422	0.0939516	-0.377393	-0.454181	-0.826606	0.345347	0.0754576	WT6HOMO6_WT12HOMO6-Down
ENSMUSG00000042638	-2.62457	-0.869154	52.4561	7.27188e-09	6.58247e-07	Gucy2c	14917	6	136697284	136781765	0.279512	0.0188196	-0.168379	0.0651718	-1.31206	-1.47746	-1.66784	-2.37684	-2.70015	-2.33085	-1.69377	-2.05984	WT6HOMO6_WT12HOMO6-Down
ENSMUSG00000043453	-12.7045	3.06879	1500.01	1.30827e-22	3.04941e-19	Magea10	236852	X	72381870	72386858	4.83926	5.14572	5.00512	5.0189	-3.08583	-3.69766	-3.69766	-3.69766	-3.69766	-3.69766	-3.69766	-3.69766	WT6HOMO6_WT12HOMO6-Down
ENSMUSG00000044021	-2.87565	-1.2671	31.1242	1.68748e-06	7.03945e-05	Muc19	239611	15	91838326	91934555	-0.0717761	0.492889	-0.343283	-0.550502	-1.04643	-2.3368	-2.08616	-2.37684	-2.11601	-1.64177	-3.18153	-3.08603	WT6HOMO6_WT12HOMO6-Down
ENSMUSG00000045330	-2.47628	1.5487	46.2337	3.07936e-08	2.33418e-06	4933402E13Rik	74437	X	62283499	62292078	2.63176	2.90053	2.56944	3.06266	0.50638	-0.553297	0.732417	-0.114389	0.105078	1.07405	0.00756802	0.23361	WT6HOMO6_WT12HOMO6-Down
ENSMUSG00000045629	-1.79976	2.63549	164.448	5.6131e-16	2.43413e-13	Sh3tc2	225608	18	61953075	62024402	3.60214	3.40872	3.45258	3.35228	2.2991	2.03785	2.10943	1.85512	1.96989	1.62241	1.37653	1.70093	WT6HOMO6_WT12HOMO6-Down
ENSMUSG00000045802	-1.71466	-1.22914	11.6496	0.00145161	0.0141348	Hsf3	245525	X	96306178	96456294	-0.841693	-0.0530985	-0.615323	-0.550502	-2.65754	-1.47746	-2.08616	-0.998782	-2.11601	-2.06291	-1.85742	-1.63833	WT6HOMO6_WT12HOMO6-Down
ENSMUSG00000046000	-9.1686	2.44861	562.239	1.20523e-25	4.49477e-22	Naa11	97243	5	97382198	97392379	4.54448	4.06853	4.26132	4.10082	-3.08583	-3.09094	-2.67771	-3.69766	-3.11436	-3.69766	-3.69766	-2.65784	WT6HOMO6_WT12HOMO6-Down
ENSMUSG00000046593	-2.00023	0.148023	58.2913	2.0495e-09	2.20908e-07	Tmem215	320500	4	40472180	40477168	1.3113	0.925941	1.513	0.793007	-1.31206	-0.835	-0.963624	-1.11424	-0.178638	-0.308921	-1.29136	-1.31254	WT6HOMO6_WT12HOMO6-Down
ENSMUSG00000046717	-7.38779	-1.65735	91.0716	2.71238e-08	2.08139e-06	Igbp1b	50540	6	138657089	138658544	0.330563	-0.81164	-0.406637	-0.11237	-3.69766	-3.69766	-3.69766	-3.69766	-3.69766	-3.69766	-3.69766	-3.69766	WT6HOMO6_WT12HOMO6-Down
ENSMUSG00000046748	-6.57832	-1.24359	128.407	3.05617e-14	9.34235e-12	Tmem45a2	69457	16	57036967	57071372	0.473697	0.492889	0.551446	0.575698	-3.69766	-3.69766	-3.09937	-3.69766	-3.69766	-3.69766	-3.69766	-3.08603	WT6HOMO6_WT12HOMO6-Down
ENSMUSG00000046971	-2.10922	-1.40109	28.9786	3.19778e-06	0.000119497	Pla2g4f	271844	2	120299957	120314165	-0.285765	0.0188196	-0.542355	-0.0507296	-2.05944	-3.09094	-2.67771	-1.69904	-2.70015	-2.66016	-1.29136	-1.83375	WT6HOMO6_WT12HOMO6-Down
ENSMUSG00000047619	-1.2122	-0.702984	13.6958	0.000629598	0.00768332	Ddi1	71829	9	6262733	6269846	0.473697	-0.293244	0.256565	0.410205	-0.721912	-1.64915	-1.0796	-1.37721	-1.5316	-0.544667	-1.17881	-0.379232	WT6HOMO6_WT12HOMO6-Down
ENSMUSG00000047674	-11.3882	1.95948	489.936	4.0823e-17	2.11452e-14	Pdha2	18598	3	141210004	141212355	3.9097	3.67112	3.60491	3.54927	-3.69766	-3.09094	-3.69766	-3.69766	-3.69766	-3.69766	-3.69766	-3.69766	WT6HOMO6_WT12HOMO6-Down
ENSMUSG00000048865	-2.55119	-0.257877	47.8783	2.0817e-08	1.65181e-06	Arhgap30	226652	1	171388954	171410298	1.12143	0.388165	0.796164	0.65183	-0.822186	-1.32405	-1.20573	-1.11424	-1.37971	-2.33085	-0.977055	-1.83375	WT6HOMO6_WT12HOMO6-Down
ENSMUSG00000050150	-3.73492	2.04682	248.141	4.76831e-19	4.44573e-16	Slc9b1	74446	3	135348029	135397827	3.69273	3.62001	3.51374	3.55423	0.130676	-0.0536293	-0.137879	0.00107645	0.105078	0.459598	-0.719128	-0.166625	WT6HOMO6_WT12HOMO6-Down
ENSMUSG00000050296	-2.63955	-1.22404	30.0794	2.29775e-06	9.02023e-05	Abca12	74591	1	71242276	71414910	0.171649	-1.42403	-0.950866	0.00838466	-1.31206	-1.84407	-2.08616	-1.37721	-1.89386	-2.33085	-3.18153	-2.65784	WT6HOMO6_WT12HOMO6-Down
ENSMUSG00000050553	-5.34319	-1.58774	84.751	3.05133e-11	5.49249e-09	Gk2	14626	5	97455142	97457021	0.0550643	0.21528	0.0360509	-0.11237	-3.08583	-3.69766	-3.09937	-3.69766	-3.69766	-3.08759	-3.69766	-3.08603	WT6HOMO6_WT12HOMO6-Down
ENSMUSG00000050875	-2.63763	3.42051	158.67	1.01348e-15	4.02093e-13	Minar2	225583	18	59062248	59076962	4.48376	4.69172	4.34784	4.1076	2.89636	3.01709	3.03507	2.62245	1.5829	1.89838	1.67497	2.06593	WT6HOMO6_WT12HOMO6-Down
ENSMUSG00000050876	-7.09497	-0.497368	95.1193	2.86736e-12	6.60096e-10	Spata31d1a	72219	13	59699806	59710330	1.09214	1.34505	0.678988	0.921593	-2.65754	-3.69766	-3.09937	-2.37684	-3.69766	-3.69766	-3.18153	-3.69766	WT6HOMO6_WT12HOMO6-Down
ENSMUSG00000050994	-1.45174	-0.378904	33.3699	8.82831e-07	4.10528e-05	Adgb	215772	10	10335703	10472326	0.603903	0.590523	0.517718	0.858732	-1.17314	-1.0589	-1.49682	-0.792369	-0.309841	-0.826606	-0.885859	-0.822699	WT6HOMO6_WT12HOMO6-Down
ENSMUSG00000051506	-4.59312	1.54122	265.554	1.42321e-19	1.39677e-16	Wdfy4	545030	14	32959547	33185508	3.38386	2.98375	3.45258	3.24577	-1.04643	-1.18539	-2.08616	-2.37684	-1.00143	-0.632663	-0.977055	-2.05984	WT6HOMO6_WT12HOMO6-Down
ENSMUSG00000051735	-1.2634	1.4431	44.5079	4.68277e-08	3.34558e-06	Rinl	320435	7	28788969	28798963	2.63176	2.21997	2.28864	1.96836	1.26154	0.887484	0.984254	0.6929	1.07891	0.865029	0.926226	1.33264	WT6HOMO6_WT12HOMO6-Down
ENSMUSG00000051769	-2.91047	-1.82161	24.5825	1.79375e-05	0.000499971	Wfdc15a	68221	2	164198863	164200130	-0.364781	-1.6286	-0.343283	-0.939926	-3.69766	-3.69766	-3.09937	-3.11332	-3.11436	-2.33085	-3.69766	-2.32808	WT6HOMO6_WT12HOMO6-Down
ENSMUSG00000051900	-6.26876	1.27187	286.574	3.61327e-20	4.49177e-17	Abca16	233810	7	120409647	120544813	3.37781	3.31184	2.89256	3.20212	-2.65754	-3.09094	-3.09937	-2.37684	-2.37872	-2.33085	-2.5021	-2.32808	WT6HOMO6_WT12HOMO6-Down
ENSMUSG00000052013	-1.97586	0.235945	26.9307	6.00372e-06	0.000206552	Btla	208154	16	45224315	45257670	1.58799	1.06832	0.374318	2.20154	-2.05944	-1.18539	-1.49682	-1.37721	-0.454181	-1.17736	-0.371063	0.0754576	WT6HOMO6_WT12HOMO6-Down
ENSMUSG00000052368	-1.67638	0.23417	36.3934	3.80977e-07	2.05915e-05	Gm9873		2	169020025	169021385	1.70868	1.75613	0.851366	1.03965	0.130676	-0.317716	-0.202164	-0.307012	-0.242749	-0.46173	-0.43428	0.182795	WT6HOMO6_WT12HOMO6-Down
ENSMUSG00000053025	-1.26658	1.30551	49.7227	1.35375e-08	1.13187e-06	Sv2b	64176	7	75114894	75309262	2.09564	2.26503	1.65939	2.39117	0.869931	0.82323	0.925295	1.00101	0.821146	0.832535	0.848678	1.05034	WT6HOMO6_WT12HOMO6-Down
ENSMUSG00000054753	-1.5584	-0.327923	32.8026	1.03776e-06	4.71978e-05	AU018091	245128	7	3154658	3169203	0.379869	0.849111	0.0829326	0.223239	-1.83332	-1.64915	-1.0796	-1.52917	-1.37971	-0.46173	-0.977055	-1.46626	WT6HOMO6_WT12HOMO6-Down
ENSMUSG00000054892	-4.34812	-0.749938	65.7197	4.54461e-10	5.51538e-08	Txk	22165	5	72695978	72752777	0.761031	0.681967	0.551446	0.410205	-1.17314	-2.66514	-3.09937	-2.11393	-1.89386	-3.69766	-2.80218	-3.69766	WT6HOMO6_WT12HOMO6-Down
ENSMUSG00000054994	-8.42061	-1.11315	62.9193	3.73854e-07	2.02952e-05	AV320801	331531	X	135494588	135504594	1.78387	1.37276	-0.542355	-0.244163	-3.08583	-3.09094	-3.69766	-3.69766	-3.69766	-3.69766	-3.69766	-3.69766	WT6HOMO6_WT12HOMO6-Down
ENSMUSG00000055385	-3.45171	-0.675126	62.9855	7.81091e-10	9.10313e-08	Rnf212	671564	5	108729290	108774982	0.761031	0.809105	0.411526	0.17245	-1.63788	-3.09094	-2.35183	-2.11393	-3.11436	-2.66016	-2.5021	-1.46626	WT6HOMO6_WT12HOMO6-Down
ENSMUSG00000055403	-7.78366	0.553167	277.755	6.35185e-20	6.96723e-17	4933427D06Rik	232217	6	88950683	89110031	2.76764	2.39233	1.84763	2.50843	-3.08583	-3.69766	-2.35183	-2.69858	-3.69766	-3.08759	-3.18153	-3.69766	WT6HOMO6_WT12HOMO6-Down
ENSMUSG00000055415	-2.23927	0.47041	56.8119	2.80473e-09	2.88949e-07	Atp10b	319767	11	43149877	43262285	1.3113	1.25857	1.64384	1.55783	0.0191862	0.0622526	0.197245	-0.529375	0.105078	-1.31619	-1.17881	-0.628679	WT6HOMO6_WT12HOMO6-Down
ENSMUSG00000056222	-2.16839	1.27435	82.711	2.09279e-11	3.98207e-09	Spock1	20745	13	57421195	57908332	2.38847	2.15762	1.97736	1.70803	0.932813	0.492344	0.799616	0.726845	0.105078	0.0144577	-0.569685	0.330167	WT6HOMO6_WT12HOMO6-Down
ENSMUSG00000056973	-1.68716	-1.12273	11.3607	0.00163866	0.0154402	Ces1d	104158	8	93166068	93197838	-0.959406	0.21528	-0.168379	-0.638452	-2.32771	-1.84407	-2.67771	-1.52917	-1.89386	-1.64177	-2.80218	-1.04693	WT6HOMO6_WT12HOMO6-Down
ENSMUSG00000057000	-6.55934	4.5572	1171.35	6.70279e-32	6.24934e-28	Nxf3	245610	X	136072099	136085255	6.44643	6.58198	6.37527	6.3283	1.4878	0.9788	1.27142	0.855162	0.20459	0.229382	-0.569685	0.0186378	WT6HOMO6_WT12HOMO6-Down
ENSMUSG00000057280	-4.58679	-1.6376	30.3349	2.12977e-06	8.50401e-05	Musk	18198	4	58285960	58374303	-1.08758	0.0188196	-0.343283	-1.64676	-2.65754	-2.3368	-1.49682	-2.69858	-2.70015	-3.69766	-3.69766	-3.69766	WT6HOMO6_WT12HOMO6-Down
ENSMUSG00000057802	-1.38629	-0.875304	25.2558	1.02057e-05	0.000319303	Gm10030	791282	9	110989499	111008029	0.279512	-0.38308	-0.114493	-0.0507296	-0.721912	-1.64915	-1.0796	-1.52917	-1.70139	-1.46982	-0.800086	-1.31254	WT6HOMO6_WT12HOMO6-Down
ENSMUSG00000057836	-3.53999	2.60802	138.959	8.73179e-15	3.07211e-12	Xlr3a	22445	X	73086293	73097095	4.22172	4.17073	4.65565	4.18009	1.13354	0.948999	1.0954	0.158603	0.882537	0.95834	0.454076	1.02171	WT6HOMO6_WT12HOMO6-Down
ENSMUSG00000058147	-3.82238	1.06924	133.117	1.73074e-14	5.76307e-12	Xlr3c	22446	X	73254540	73265390	2.7013	2.32299	3.34129	3.17658	-0.30429	-0.470422	-0.662932	-1.23974	-0.532155	-1.17736	-0.885859	-0.379232	WT6HOMO6_WT12HOMO6-Down
ENSMUSG00000058252	-4.2116	1.80186	373.6	2.77857e-22	5.75688e-19	Tcp11x2	71841	X	135654698	135693790	3.62277	3.46773	3.6982	3.62677	-0.929955	-2.3368	-1.20573	-1.11424	-1.11684	-0.46173	-0.142718	-0.304827	WT6HOMO6_WT12HOMO6-Down
ENSMUSG00000058328	-5.13314	0.19861	127.82	3.2843e-14	9.87779e-12	Xlr5a	574438	X	73107635	73292976	2.0199	1.10182	2.50204	1.89194	-1.83332	-2.66514	-1.86189	-3.69766	-2.70015	-3.08759	-2.80218	-1.63833	WT6HOMO6_WT12HOMO6-Down
ENSMUSG00000060445	-2.00979	-0.314379	30.9	1.80228e-06	7.41236e-05	Sycp2	320558	2	178345293	178407685	1.4331	0.849111	0.616626	0.952025	-2.32771	-1.64915	-1.0796	-1.52917	-1.11684	-0.170758	-1.69377	-0.822699	WT6HOMO6_WT12HOMO6-Down
ENSMUSG00000060499	-7.2513	2.83284	609.691	2.52521e-26	1.56959e-22	Rpl10l	238217	12	66283379	66284401	4.5227	4.41018	4.5407	4.49886	-2.65754	-3.69766	-3.09937	-3.69766	-2.11601	-1.83703	-3.18153	-1.83375	WT6HOMO6_WT12HOMO6-Down
ENSMUSG00000060579	-2.65758	1.06721	112.414	2.39152e-13	6.28093e-11	Fhit	14198	14	9550092	11162035	2.56937	2.67427	2.59392	1.9534	0.130676	0.11688	0.293635	0.54852	0.297678	-0.238186	-0.252378	-0.234072	WT6HOMO6_WT12HOMO6-Down
ENSMUSG00000060715	-2.45962	-0.0257189	76.1558	6.50047e-11	1.01861e-08	1700019A02Rik	69397	1	53158577	53187636	1.28566	1.37276	0.616626	1.32188	-0.628156	-0.835	-1.0796	-1.11424	-1.37971	-0.726378	-1.29136	-1.04693	WT6HOMO6_WT12HOMO6-Down
ENSMUSG00000062372	-2.81947	1.05839	159.174	9.61897e-16	3.89924e-13	Otof	83762	5	30367062	30461932	2.493	2.23514	2.61002	2.38002	-0.822186	-0.835	-2.08616	-1.69904	-0.242749	-0.308921	-0.252378	-0.234072	WT6HOMO6_WT12HOMO6-Down
ENSMUSG00000063268	-1.88984	-0.0987785	37.5521	2.78587e-07	1.5935e-05	Parp10	671535	15	76231174	76243441	0.561793	0.809105	1.20926	0.724145	-1.17314	-1.18539	-0.575181	-1.69904	-1.11684	-0.383303	-0.800086	-1.46626	WT6HOMO6_WT12HOMO6-Down
ENSMUSG00000063796	-1.57859	-1.21146	17.6927	0.000136532	0.00248139	Slc22a8	19879	19	8591254	8611835	-0.364781	-0.0530985	-0.692179	-0.244163	-1.63788	-1.47746	-1.34395	-1.69904	-1.70139	-0.826606	-2.5021	-2.05984	WT6HOMO6_WT12HOMO6-Down
ENSMUSG00000064065	-2.45205	0.504978	74.3025	9.06124e-11	1.35172e-08	Ipcef1	320495	10	6885796	7052478	1.50152	1.60077	1.71997	1.5379	0.0760078	-0.247026	-0.202164	-0.239906	-0.454181	-0.308921	-1.07441	-1.17363	WT6HOMO6_WT12HOMO6-Down
ENSMUSG00000064262	-1.96221	1.08101	83.7109	1.77004e-11	3.51126e-09	Gimap8	243374	6	48647234	48660875	2.06582	2.41915	1.7781	1.616	1.07898	0.91857	0.799616	0.429883	0.105078	0.371869	-0.0408086	-0.0405119	WT6HOMO6_WT12HOMO6-Down
ENSMUSG00000064342	-1.44489	3.12011	10.0926	0.002819	0.0226187	mt-Ti		MT	3706	3774	4.16659	5.11528	4.14186	4.26132	2.98805	2.29637	2.64525	3.49033	2.10481	2.63283	3.4874	3.35759	WT6HOMO6_WT12HOMO6-Down
ENSMUSG00000064343	-1.53632	4.14712	9.61068	0.00348068	0.0264268	mt-Tq		MT	3772	3842	4.78995	6.40876	4.44301	4.88927	3.77336	3.3718	3.4502	4.51482	2.96275	3.33581	4.10285	4.24167	WT6HOMO6_WT12HOMO6-Down
ENSMUSG00000064347	-1.64514	3.10595	8.80618	0.00498007	0.0341284	mt-Ta		MT	5018	5086	3.57593	4.94345	3.1889	3.87327	1.83919	1.87307	2.0827	3.10787	1.52632	2.23312	2.12213	2.99484	WT6HOMO6_WT12HOMO6-Down
ENSMUSG00000064360	-1.52612	-0.194864	12.055	0.00122629	0.0125779	mt-Nd3	17718	MT	9459	9806	1.47907	2.15762	0.296893	0.119808	-0.30429	0.0622526	-0.0173118	0.510048	-0.795079	-0.826606	0.382508	0.182795	WT6HOMO6_WT12HOMO6-Down
ENSMUSG00000064369	-2.18684	1.99088	10.5479	0.00231539	0.019634	mt-Te		MT	14071	14139	2.55871	4.55931	2.60199	2.40223	0.547145	0.00547486	0.46901	2.02845	-0.00181016	-0.170758	1.83098	1.68276	WT6HOMO6_WT12HOMO6-Down
ENSMUSG00000064372	-1.30836	4.75225	14.9877	0.000378815	0.00532512	mt-Tp		MT	15356	15422	5.71056	6.68366	5.60909	5.67349	4.19173	3.62364	3.97476	4.87982	4.03886	4.56843	4.92485	4.90623	WT6HOMO6_WT12HOMO6-Down
ENSMUSG00000065824	-5.70467	3.19863	16.8237	0.000188363	0.00317291	Gm26315		2	7076094	7076414	0.379869	6.04321	-0.0625463	6.9099	0.130676	-0.0536293	0.0393922	-0.175783	0.155692	-0.0446776	-0.142718	-0.234072	WT6HOMO6_WT12HOMO6-Down
ENSMUSG00000066000	-1.79241	2.82984	24.5761	1.271e-05	0.00038288	Zfp979	112422	4	147611937	147642513	3.51102	4.52885	3.01245	3.48828	1.85551	1.80816	1.56974	2.08189	1.40604	1.54431	1.85761	2.81466	WT6HOMO6_WT12HOMO6-Down
ENSMUSG00000066060	-1.9854	-0.0294572	42.9857	6.82719e-08	4.60555e-06	Gm12866	433751	4	119054790	119069111	1.00053	1.06832	0.678988	0.53607	-0.30429	-1.47746	-1.20573	-0.451384	-0.614584	-1.05073	-0.977055	-1.46626	WT6HOMO6_WT12HOMO6-Down
ENSMUSG00000066141	-2.78164	-1.34843	35.7554	4.53583e-07	2.38252e-05	Gm11232	102634852	4	71755643	71757965	-0.448376	-0.38308	-0.343283	-1.05625	-3.08583	-2.0695	-2.08616	-2.37684	-3.11436	-2.33085	-2.5021	-2.65784	WT6HOMO6_WT12HOMO6-Down
ENSMUSG00000066319	-1.95281	0.264097	74.4806	8.77447e-11	1.3195e-08	Rtp3	235636	9	110984935	110990583	1.52363	0.925941	1.18797	1.25022	-0.101646	-0.835	-0.856277	-0.891887	-0.242749	-0.46173	-0.500395	-1.46626	WT6HOMO6_WT12HOMO6-Down
ENSMUSG00000066438	-3.10221	0.971227	187.626	6.13866e-17	3.09372e-14	Plekhd1	217682	12	80692591	80724214	2.61127	2.17346	2.67266	2.70885	-1.83332	-1.64915	-1.66784	-0.792369	-0.242749	-0.726378	-0.371063	-0.379232	WT6HOMO6_WT12HOMO6-Down
ENSMUSG00000066755	-2.49107	0.0658823	59.6644	1.53828e-09	1.6973e-07	Tnfsf18	240873	1	161494655	161505290	1.56685	1.1979	1.02946	1.09524	-0.378698	-0.247026	-0.0173118	0.158603	-1.2423	-0.726378	-1.07441	-1.17363	WT6HOMO6_WT12HOMO6-Down
ENSMUSG00000067360	-7.93217	-0.392232	43.8867	1.7783e-06	7.36888e-05	Pramel3	83565	X	135302307	135312652	1.78387	1.98881	1.71997	1.84406	-3.69766	-3.09094	-3.69766	-3.69766	-3.69766	-3.69766	-3.69766	-3.08603	WT6HOMO6_WT12HOMO6-Down
ENSMUSG00000067764	-4.7896	-0.876262	40.4727	3.70516e-07	2.02018e-05	Xlr5c	27084	X	73282896	73292976	1.09214	-0.581505	0.648144	-0.732114	-2.65754	-3.69766	-3.69766	-2.69858	-3.11436	-2.66016	-3.18153	-3.69766	WT6HOMO6_WT12HOMO6-Down
ENSMUSG00000067768	-4.21323	0.513021	65.9768	4.32209e-10	5.33735e-08	Xlr4b	27083	X	73214333	73222453	2.41236	1.73493	0.551446	1.09524	-1.46579	-1.84407	-1.66784	-2.37684	-1.11684	-2.33085	-2.80218	-3.08603	WT6HOMO6_WT12HOMO6-Down
ENSMUSG00000068048	-3.63257	-1.30385	18.7254	9.37943e-05	0.00184492	Rhox9	104384	X	37899097	37901770	-1.75794	-0.38308	-0.0625463	-1.47499	-2.32771	-2.0695	-2.35183	-3.11332	-3.69766	-3.08759	-3.18153	-2.65784	WT6HOMO6_WT12HOMO6-Down
ENSMUSG00000068794	-2.66516	-0.805267	55.7256	3.54225e-09	3.51342e-07	Col28a1	213945	6	7997808	8192617	0.226588	0.332807	0.411526	0.319749	-2.05944	-2.3368	-2.67771	-2.69858	-2.11601	-2.33085	-2.80218	-1.04693	WT6HOMO6_WT12HOMO6-Down
ENSMUSG00000069855	-3.56372	-0.983478	77.6244	5.01512e-11	8.3464e-09	Slc47a2	380701	11	61301631	61342860	0.473697	0.21528	0.517718	0.53607	-2.32771	-2.66514	-1.86189	-2.37684	-1.5316	-3.08759	-3.18153	-2.65784	WT6HOMO6_WT12HOMO6-Down
ENSMUSG00000070777	-6.53564	-1.9911	51.8992	3.36458e-08	2.50957e-06	Ceacam20	71601	7	19965412	19991104	-1.08758	-0.38308	-1.15331	-1.32151	-3.08583	-3.09094	-3.69766	-3.69766	-3.69766	-3.69766	-3.69766	-3.69766	WT6HOMO6_WT12HOMO6-Down
ENSMUSG00000071551	-1.80548	-0.379587	15.2548	0.000341642	0.00496153	Akr1c19	432720	13	4228700	4252843	0.968658	-0.478884	0.483182	1.5379	-0.822186	-2.0695	-0.963624	-1.37721	-0.242749	-0.934321	-0.642472	-2.05984	WT6HOMO6_WT12HOMO6-Down
ENSMUSG00000071767	-6.07514	-1.57898	77.1606	7.64664e-09	6.78985e-07	Rhox7a	547168	X	37831686	37841275	0.518417	-1.6286	0.0360509	0.410205	-3.69766	-3.09094	-3.69766	-2.69858	-3.69766	-3.69766	-3.69766	-3.08603	WT6HOMO6_WT12HOMO6-Down
ENSMUSG00000072479	-3.68269	-1.40443	43.7258	8.03429e-08	5.3126e-06	Xlr5b	627081	X	73148796	73158872	0.279512	-0.38308	0.336125	-0.638452	-2.32771	-3.09094	-3.09937	-3.69766	-2.70015	-2.66016	-2.80218	-3.08603	WT6HOMO6_WT12HOMO6-Down
ENSMUSG00000073000	-4.52464	2.02432	396.079	9.33699e-23	2.48724e-19	Gm10451	100041694	12	76444497	76451336	3.66316	3.72587	3.63274	3.39721	-0.101646	-0.835	-0.856277	-1.23974	-0.614584	-0.726378	-0.800086	-0.822699	WT6HOMO6_WT12HOMO6-Down
ENSMUSG00000073125	-4.20487	2.84011	109.141	3.74158e-13	9.69018e-11	Xlr3b	574437	X	73192207	73202930	4.68352	4.14283	4.44973	4.19289	0.46443	0.220296	0.863824	-0.699275	0.655162	0.0144577	0.18632	0.130124	WT6HOMO6_WT12HOMO6-Down
ENSMUSG00000073177	-5.21747	-1.56562	26.0285	9.51803e-06	0.000302356	Gm773	331416	X	56189827	56212881	-1.98879	-0.0530985	0.584404	0.17245	-3.69766	-3.69766	-3.69766	-3.69766	-3.69766	-3.08759	-3.69766	-3.08603	WT6HOMO6_WT12HOMO6-Down
ENSMUSG00000073243	-3.65015	-1.67032	46.042	3.22474e-08	2.42467e-06	Gm9	194854	X	37209348	37211041	0.114534	-0.128791	-0.542355	-0.467606	-2.65754	-3.69766	-3.69766	-3.69766	-3.11436	-1.83703	-3.69766	-3.69766	WT6HOMO6_WT12HOMO6-Down
ENSMUSG00000073294	-2.18638	-0.621829	31.5458	1.49181e-06	6.35111e-05	AU022751	102991	X	6081219	6083419	0.603903	-0.94212	1.47835	1.82774	-0.822186	-2.3368	-0.340024	-1.11424	-0.532155	-1.46982	-0.719128	-1.83375	WT6HOMO6_WT12HOMO6-Down
ENSMUSG00000074593	-5.13556	-1.1529	75.2065	7.70074e-11	1.18674e-08	Spint5	641368	2	164715305	164718068	-0.210853	0.590523	0.296893	0.453392	-3.69766	-3.69766	-3.09937	-3.69766	-3.11436	-3.08759	-3.18153	-3.69766	WT6HOMO6_WT12HOMO6-Down
ENSMUSG00000074771	-2.28419	0.387901	86.0254	1.20736e-11	2.47402e-09	Ankef1	319196	2	136501910	136562091	1.80207	1.45283	1.69	1.345	-0.628156	-0.942611	-0.856277	-1.37721	-1.11684	-0.238186	-0.371063	-0.72243	WT6HOMO6_WT12HOMO6-Down
ENSMUSG00000074852	-1.45429	-0.396715	23.1062	2.06043e-05	0.000559013	Hpse2	545291	19	42786539	43388355	0.868577	0.590523	-0.114493	0.365686	-0.822186	-1.47746	-1.86189	-1.11424	-0.894567	-1.64177	-0.569685	-0.628679	WT6HOMO6_WT12HOMO6-Down
ENSMUSG00000074874	-1.28649	0.223165	20.5503	4.91678e-05	0.00111375	Ctla2b	13025	13	60895350	60897447	0.936063	1.28798	1.02946	0.453392	-0.30429	-0.179639	-0.137879	-0.451384	-0.614584	0.278458	-0.977055	0.0186378	WT6HOMO6_WT12HOMO6-Down
ENSMUSG00000075297	-3.3501	0.503522	215.45	5.70176e-18	4.25283e-15	H60b	667281	10	22158586	22288849	2.08081	1.87716	1.56347	2.23905	-1.63788	-0.470422	-1.0796	-1.11424	-1.37971	-1.05073	-1.17881	-1.04693	WT6HOMO6_WT12HOMO6-Down
ENSMUSG00000078776	-1.72844	-0.493782	26.5563	6.75143e-06	0.000228898	9530053A07Rik	319482	7	28129466	28164811	0.0550643	0.21528	0.256565	0.410205	-0.378698	-1.0589	-1.49682	-0.792369	-1.5316	-1.17736	-0.977055	-1.63833	WT6HOMO6_WT12HOMO6-Down
ENSMUSG00000078932	-4.49696	0.472885	165.325	5.13923e-16	2.28169e-13	CN725425		15	91199494	91260894	2.11033	2.23514	2.04995	1.90755	-2.32771	-1.84407	-1.49682	-0.529375	-1.5316	-1.64177	-2.25381	-2.65784	WT6HOMO6_WT12HOMO6-Down
ENSMUSG00000078942	-2.5315	-0.64402	70.0512	1.98234e-10	2.718e-08	Naip6	17952	13	100281121	100317674	0.379869	0.492889	0.551446	0.758987	-1.63788	-2.3368	-2.35183	-1.89162	-3.11436	-1.17736	-1.41343	-1.63833	WT6HOMO6_WT12HOMO6-Down
ENSMUSG00000078952	-2.6374	-0.25122	72.7568	1.20033e-10	1.7086e-08	Lncenc1		13	97434970	97497007	0.868577	1.22855	0.878195	0.921593	-1.46579	-1.84407	-2.08616	-1.37721	-2.37872	-2.33085	-0.800086	-0.930461	WT6HOMO6_WT12HOMO6-Down
ENSMUSG00000078958	-2.25023	-1.33017	27.9163	4.42261e-06	0.000159205	Atp6ap1l	435376	13	90883433	90905355	0.330563	-0.94212	0.0360509	-0.732114	-2.32771	-2.66514	-3.09937	-1.89162	-1.70139	-2.66016	-1.85742	-2.32808	WT6HOMO6_WT12HOMO6-Down
ENSMUSG00000079244	-3.13726	0.395465	129.566	2.65327e-14	8.24592e-12	Gm5622	434459	14	51552790	51662953	1.92343	1.77702	1.9649	1.89194	-0.721912	-0.942611	-0.963624	-1.89162	-0.894567	-1.05073	-1.29136	-0.930461	WT6HOMO6_WT12HOMO6-Down
ENSMUSG00000079349	-8.02421	-0.734063	29.1243	4.60437e-05	0.00105476	Magea5	17141	X	155053061	155063145	0.833611	0.332807	0.128339	0.272301	-3.69766	-3.69766	-3.09937	-3.69766	-3.69766	-3.69766	-3.69766	-3.69766	WT6HOMO6_WT12HOMO6-Down
ENSMUSG00000079350	-7.56502	-1.05823	9.93001	0.00695629	0.0427817	Magea8	17144	X	154985775	154995850	0.518417	-0.293244	0.0360509	-0.638452	-3.69766	-3.69766	-3.69766	-3.69766	-3.69766	-3.69766	-3.69766	-3.69766	WT6HOMO6_WT12HOMO6-Down
ENSMUSG00000079432	-7.59513	-1.90704	31.4789	2.96867e-05	0.000744042	Gm15023	100040635	X	135167624	135177632	0.427546	-0.293244	0.296893	-0.732114	-3.69766	-3.69766	-3.69766	-3.69766	-3.69766	-3.69766	-3.69766	-3.69766	WT6HOMO6_WT12HOMO6-Down
ENSMUSG00000079606	-8.74861	-0.174434	61.4437	2.43306e-08	1.90627e-06	Gm595	209005	X	48841466	48877713	1.28566	0.681967	0.0829326	1.17481	-3.69766	-3.69766	-3.69766	-3.69766	-3.69766	-3.69766	-3.69766	-3.69766	WT6HOMO6_WT12HOMO6-Down
ENSMUSG00000079845	-3.8975	0.927135	89.3338	7.07304e-12	1.51599e-09	Xlr4a	434794	X	73074345	73082478	2.69157	2.61749	1.65939	1.98318	-1.46579	-1.84407	-2.08616	-2.37684	-1.5316	-1.46982	-2.04205	-0.628679	WT6HOMO6_WT12HOMO6-Down
ENSMUSG00000081940	-3.84925	-1.95741	38.046	3.26974e-07	1.81461e-05	Xlr3e-ps		X	74912417	74920320	-0.631672	-0.81164	-0.0124056	0.119808	-3.08583	-1.84407	-3.09937	-3.11332	-2.70015	-2.66016	-3.69766	-3.08603	WT6HOMO6_WT12HOMO6-Down
ENSMUSG00000081984	-1.29661	1.56057	60.751	1.22932e-09	1.38091e-07	Dnajb3	15504	1	88204732	88205782	2.50416	2.35113	2.47593	2.18882	1.4015	0.755979	1.38517	1.10792	0.882537	1.30476	1.17948	1.07841	WT6HOMO6_WT12HOMO6-Down
ENSMUSG00000082082	-3.61453	0.849213	70.5816	1.7949e-10	2.48543e-08	Gm13230		4	145446740	145450888	2.31431	2.88137	1.14443	1.87616	-0.721912	-0.641225	-1.0796	-0.792369	-1.70139	-1.05073	-1.5468	-0.72243	WT6HOMO6_WT12HOMO6-Down
ENSMUSG00000082111	-7.30921	0.239228	243.933	6.45672e-19	5.73326e-16	Gm12479		4	54853128	54854712	2.31431	2.1254	1.82022	1.41221	-3.69766	-2.66514	-3.09937	-3.11332	-3.69766	-3.08759	-3.18153	-3.69766	WT6HOMO6_WT12HOMO6-Down
ENSMUSG00000083161	-5.53253	-1.30497	70.3469	1.31323e-09	1.45761e-07	Gm11427		11	83224454	83260960	-0.00696236	-0.208675	0.709186	0.223239	-3.08583	-3.69766	-2.08616	-3.69766	-3.11436	-3.69766	-3.69766	-3.08603	WT6HOMO6_WT12HOMO6-Down
ENSMUSG00000083847	-3.77673	-1.00531	51.4641	9.09168e-09	7.92208e-07	Xlr3d-ps		X	74696047	74704076	0.761031	0.441477	1.44285	1.345	-2.32771	-3.69766	-1.86189	-2.69858	-2.11601	-2.06291	-1.85742	-3.08603	WT6HOMO6_WT12HOMO6-Down
ENSMUSG00000084009	-5.613	-1.34043	55.1107	1.05098e-08	9.07297e-07	Rhox7-ps1		X	38296868	38306028	-0.364781	-0.208675	0.0360509	-1.32151	-3.69766	-2.66514	-3.69766	-2.69858	-3.69766	-3.69766	-3.18153	-3.69766	WT6HOMO6_WT12HOMO6-Down
ENSMUSG00000084762	-4.35342	0.665984	195.494	3.04763e-17	1.7221e-14	Platr3		2	135648907	135652063	2.48175	2.54627	2.45826	2.45631	-1.31206	-1.84407	-3.69766	-1.69904	-1.5316	-1.83703	-1.5468	-1.31254	WT6HOMO6_WT12HOMO6-Down
ENSMUSG00000084919	-7.33386	0.692827	285.072	3.97347e-20	4.63083e-17	Ptprtos	77645	2	162390813	162393945	2.47042	2.36499	2.81137	1.98318	-3.08583	-2.3368	-3.09937	-3.11332	-3.69766	-3.08759	-2.80218	-3.69766	WT6HOMO6_WT12HOMO6-Down
ENSMUSG00000084989	-1.91023	0.11899	79.7173	3.48454e-11	6.18821e-09	Crocc2	381284	1	93168725	93231072	1.3365	1.50385	1.36911	1.06771	-1.46579	-0.835	-0.856277	-1.23974	-0.380207	-0.46173	-0.3105	-0.822699	WT6HOMO6_WT12HOMO6-Down
ENSMUSG00000085071	-1.80049	0.439514	38.7569	2.02225e-07	1.22035e-05	Gm14066		2	139256876	139677714	1.82005	1.62401	1.16637	1.45533	-0.628156	-0.942611	-0.137879	-0.998782	-0.242749	-0.308921	-0.196506	0.0186378	WT6HOMO6_WT12HOMO6-Down
ENSMUSG00000085101	-3.8345	-0.448446	96.4215	5.29807e-12	1.19028e-09	Platr16		4	145410245	145449756	0.797778	1.42663	0.648144	0.758987	-2.65754	-2.0695	-2.67771	-2.69858	-3.69766	-1.46982	-2.04205	-3.08603	WT6HOMO6_WT12HOMO6-Down
ENSMUSG00000085412	-1.52799	1.12479	66.4837	3.91625e-10	4.9011e-08	Halr1	102635415	6	52102949	52113684	2.31431	1.83793	1.93965	1.923	0.662952	0.789996	0.863824	0.207508	0.852168	0.125918	0.587368	0.46387	WT6HOMO6_WT12HOMO6-Down
ENSMUSG00000085843	-1.95172	0.155058	67.4651	3.23994e-10	4.13803e-08	Kank4os	399570	4	98793768	98798900	1.03172	1.34505	0.551446	1.29839	-0.628156	-0.179639	-0.202164	-1.11424	-1.11684	-0.544667	-1.07441	-0.304827	WT6HOMO6_WT12HOMO6-Down
ENSMUSG00000086202	-9.3895	1.43102	659.304	1.32229e-21	2.46568e-18	1700019E08Rik	69405	2	45696605	45698447	3.42555	3.20799	3.32188	3.12409	-3.69766	-3.69766	-3.69766	-3.69766	-3.69766	-3.69766	-3.69766	-3.08603	WT6HOMO6_WT12HOMO6-Down
ENSMUSG00000086454	-4.31198	2.90263	595.618	3.96546e-26	1.8486e-22	Platr14	74959	2	104559163	104571429	4.63357	4.48508	4.65759	4.63638	-0.457154	-0.942611	-0.756368	-0.377393	0.342063	0.459598	0.22775	0.46387	WT6HOMO6_WT12HOMO6-Down
ENSMUSG00000086631	-4.68458	-1.60032	55.5813	9.57611e-09	8.30539e-07	Gm12784		7	34544472	34581691	0.114534	-0.208675	-0.615323	0.17245	-2.32771	-3.69766	-3.69766	-3.69766	-3.69766	-3.08759	-2.80218	-3.69766	WT6HOMO6_WT12HOMO6-Down
ENSMUSG00000086710	-9.10633	-0.3755	306.152	5.05788e-11	8.3464e-09	Gm13465		2	45733457	45753311	1.78387	1.1979	1.47835	1.20039	-3.69766	-3.69766	-3.69766	-3.69766	-3.69766	-3.69766	-3.69766	-3.69766	WT6HOMO6_WT12HOMO6-Down
ENSMUSG00000086830	-7.06136	-2.04483	35.9633	3.05559e-05	0.000759702	Gm13467		2	45747803	45751684	0.518417	-1.6286	-1.2663	-0.467606	-3.69766	-3.69766	-3.69766	-3.69766	-3.69766	-3.69766	-3.69766	-3.69766	WT6HOMO6_WT12HOMO6-Down
ENSMUSG00000086866	-1.35461	-0.0458502	16.9938	0.000176784	0.00300327	4930512H18Rik		8	61849006	61922834	0.936063	0.849111	0.551446	1.09524	-0.101646	-1.32405	-1.0796	-0.998782	-1.11684	-1.05073	-0.0408086	0.130124	WT6HOMO6_WT12HOMO6-Down
ENSMUSG00000086995	-4.12134	-1.22229	72.8866	1.17214e-10	1.6813e-08	Gm13544	100502932	2	58276779	58286902	0.723324	0.27524	-0.282595	-0.11237	-3.08583	-3.69766	-2.67771	-2.69858	-3.11436	-3.08759	-2.80218	-2.65784	WT6HOMO6_WT12HOMO6-Down
ENSMUSG00000087107	-5.0552	0.700698	268.071	1.20188e-19	1.24508e-16	AI662270	100043636	11	83223576	83226604	2.12486	2.5704	2.77614	1.96836	-2.05944	-1.64915	-1.86189	-2.11393	-2.37872	-2.06291	-2.04205	-2.05984	WT6HOMO6_WT12HOMO6-Down
ENSMUSG00000087303	-1.6973	-0.667576	22.9881	2.14313e-05	0.0005775	Lipo2	101055671	19	33719670	33751359	-0.0717761	0.388165	-0.114493	0.17245	-1.46579	-0.835	-1.49682	-0.611825	-1.5316	-1.83703	-1.5468	-0.822699	WT6HOMO6_WT12HOMO6-Down
ENSMUSG00000090440	-3.47697	-1.53096	27.9783	4.33902e-06	0.000157719	1700049E17Rik2	666214	14	41573211	41581305	-0.959406	-1.24491	-0.343283	0.319749	-2.32771	-3.69766	-3.69766	-3.11332	-3.11436	-3.08759	-2.25381	-3.69766	WT6HOMO6_WT12HOMO6-Down
ENSMUSG00000090470	-2.47557	-0.591264	36.9637	3.26384e-07	1.81461e-05	Prr23a3	71979	9	98864767	98866583	0.644818	0.27524	0.411526	0.17245	-1.04643	-1.84407	-2.35183	-1.69904	-1.5316	-1.64177	-1.5468	-2.65784	WT6HOMO6_WT12HOMO6-Down
ENSMUSG00000090691	-2.07404	-0.838145	25.7009	8.85114e-06	0.00028654	Gm3667	100042100	14	6868502	6889962	0.279512	0.809105	0.128339	-0.0507296	-1.31206	-1.47746	-1.0796	-1.23974	-1.11684	-2.06291	-1.41343	-1.63833	WT6HOMO6_WT12HOMO6-Down
ENSMUSG00000091119	-4.58648	0.134201	197.364	2.5892e-17	1.55744e-14	Ccdc152	100039139	15	3280070	3303526	1.92343	2.05872	1.59615	1.79454	-1.63788	-1.84407	-2.08616	-1.89162	-2.11601	-3.08759	-2.04205	-1.83375	WT6HOMO6_WT12HOMO6-Down
ENSMUSG00000091345	-1.24414	-0.933236	9.30869	0.00397794	0.0290694	Col6a5	665033	9	105856078	105960643	0.330563	-0.293244	-0.773361	-0.11237	-1.46579	-3.69766	-2.35183	-2.37684	-0.614584	-1.31619	-1.85742	-1.46626	WT6HOMO6_WT12HOMO6-Down
ENSMUSG00000091556	-4.07956	-1.26211	33.5161	1.08566e-06	4.88991e-05	Gm14569	101055983	X	36423601	36491830	0.171649	-0.691988	-0.168379	-0.939926	-3.08583	-2.66514	-2.67771	-3.69766	-3.69766	-2.33085	-3.69766	-3.08603	WT6HOMO6_WT12HOMO6-Down
ENSMUSG00000091594	-1.9111	0.0241016	19.1203	8.14108e-05	0.00166272	Gm17067		7	42705469	42727017	1.38561	1.25857	0.678988	1.49721	-0.166083	-1.32405	-0.662932	-0.0555014	-0.702011	0.0144577	-2.5021	-0.0405119	WT6HOMO6_WT12HOMO6-Down
ENSMUSG00000092390	-1.46818	2.64689	57.06	2.6601e-09	2.78667e-07	Gm20541		17	38009647	38012396	3.59694	3.88827	3.11187	3.78305	1.71945	1.80816	1.94107	2.34492	1.98396	2.0474	2.03146	2.56969	WT6HOMO6_WT12HOMO6-Down
ENSMUSG00000094151	-2.2317	-1.70145	16.3174	0.000227793	0.0036681	Gm7233	638262	14	43179867	43187988	-0.959406	-1.6286	-1.2663	-0.467606	-2.65754	-3.09094	-2.67771	-2.69858	-2.37872	-3.08759	-2.25381	-3.08603	WT6HOMO6_WT12HOMO6-Down
ENSMUSG00000094973	-3.82368	-1.15323	68.7998	2.51062e-10	3.29687e-08	Gm8994	668137	6	136327539	136329983	0.330563	-0.0530985	0.648144	-0.0507296	-2.32771	-3.09094	-3.09937	-3.11332	-2.37872	-3.08759	-2.5021	-3.08603	WT6HOMO6_WT12HOMO6-Down
ENSMUSG00000095180	-2.50979	3.29108	42.815	7.12525e-08	4.7793e-06	Rhox5	18617	X	37804842	37808876	4.37853	4.25504	5.36895	4.56188	1.97983	0.789996	0.587831	1.85512	1.70688	2.72423	2.15472	2.19974	WT6HOMO6_WT12HOMO6-Down
ENSMUSG00000095993	-1.83434	-0.866786	15.8607	0.000270848	0.00416708	Gm21060		19	61296902	61297069	0.518417	0.332807	-1.04854	0.575698	-1.63788	-1.64915	-1.49682	-1.37721	-1.70139	-1.46982	-2.04205	-0.72243	WT6HOMO6_WT12HOMO6-Down
ENSMUSG00000096966	-5.746	-1.48068	42.2472	1.65556e-07	1.0155e-05	Gm18336		X	73396439	73398736	0.603903	-0.208675	-1.15331	-0.638452	-2.65754	-3.09094	-3.69766	-3.69766	-3.69766	-3.69766	-3.18153	-3.69766	WT6HOMO6_WT12HOMO6-Down
ENSMUSG00000097049	-1.80962	-1.80608	13.6554	0.00063983	0.00779289	6530411M01Rik		17	9147719	9167836	0.171649	-1.6286	-0.542355	-0.467606	-2.32771	-3.09094	-3.69766	-3.11332	-1.11684	-1.64177	-2.25381	-3.69766	WT6HOMO6_WT12HOMO6-Down
ENSMUSG00000097068	-5.98932	-0.0093242	211.397	3.67851e-17	1.9903e-14	Gm26760		15	92344359	92378103	1.58799	1.37276	1.91395	2.06898	-3.08583	-3.69766	-3.69766	-3.69766	-3.11436	-3.08759	-3.18153	-2.65784	WT6HOMO6_WT12HOMO6-Down
ENSMUSG00000097352	-4.4266	0.909129	215.462	5.69608e-18	4.25283e-15	C920009B18Rik		10	22306702	22321765	2.64191	2.53405	2.38533	2.66359	-1.63788	-1.47746	-3.09937	-2.11393	-1.5316	-1.31619	-1.69377	-1.63833	WT6HOMO6_WT12HOMO6-Down
ENSMUSG00000097516	-8.02142	-1.47485	133.3	4.1956e-11	7.17756e-09	4930467D21Rik		5	97392417	97642179	0.868577	-0.38308	0.616626	0.17245	-3.08583	-3.69766	-3.09937	-3.69766	-3.69766	-3.69766	-3.69766	-3.69766	WT6HOMO6_WT12HOMO6-Down
ENSMUSG00000097639	-4.15455	0.68567	157.919	1.09568e-15	4.25647e-13	Platr4	78706	3	41484024	41493192	2.71096	2.2943	2.24808	2.25134	-1.46579	-1.84407	-1.34395	-2.11393	-0.894567	-1.46982	-2.25381	-1.46626	WT6HOMO6_WT12HOMO6-Down
ENSMUSG00000097850	-2.4154	1.83193	106.783	5.19742e-13	1.30968e-10	4631405K08Rik		1	193507238	193510174	3.0372	2.97474	3.16186	3.07654	1.42356	1.61293	1.71606	1.36664	0.689922	0.371869	1.02354	0.662388	WT6HOMO6_WT12HOMO6-Down
ENSMUSG00000098112	-1.89815	0.774646	37.6542	2.71074e-07	1.56493e-05	Bin2	668218	15	100641077	100669553	1.92343	1.47857	1.53002	1.81124	0.376683	-0.247026	-0.856277	-0.891887	0.155692	0.178578	-0.196506	-0.72243	WT6HOMO6_WT12HOMO6-Down
ENSMUSG00000099398	-2.10599	-0.97026	20.5182	4.97204e-05	0.00112108	Ms4a14	383435	19	11301249	11314454	0.0550643	-0.0530985	-0.114493	0.0651718	-2.65754	-3.09094	-2.35183	-0.998782	-1.11684	-1.83703	-2.04205	-2.65784	WT6HOMO6_WT12HOMO6-Down
ENSMUSG00000100580	-7.76758	-0.415869	294.145	8.94768e-16	3.70772e-13	4933436I20Rik		1	83659550	83911644	1.8378	1.89638	1.2914	1.65352	-3.69766	-3.09094	-3.69766	-3.69766	-3.69766	-3.69766	-3.69766	-3.08603	WT6HOMO6_WT12HOMO6-Down
ENSMUSG00000101337	-1.52745	-0.358255	25.0745	1.08182e-05	0.000335093	Dnah7c	100101919	1	46425592	46807476	0.644818	1.22855	0.215076	-0.244163	-0.822186	-1.32405	-0.856277	-0.175783	-0.795079	-1.05073	-0.977055	-0.628679	WT6HOMO6_WT12HOMO6-Down
ENSMUSG00000102689	-4.30979	-0.710357	106.895	5.1166e-13	1.30698e-10	Gm37217		1	71843090	71846610	1.03172	0.767958	0.76775	1.01103	-3.08583	-2.66514	-2.67771	-3.69766	-3.11436	-2.33085	-3.18153	-2.05984	WT6HOMO6_WT12HOMO6-Down
ENSMUSG00000102758	-2.62622	3.13393	124.104	5.21062e-14	1.47216e-11	Naaladl2	635702	3	23798102	25144261	4.22846	4.63849	4.03564	3.83296	2.78147	2.74094	2.59884	2.95872	1.61942	1.41859	1.39484	1.99406	WT6HOMO6_WT12HOMO6-Down
ENSMUSG00000104376	-1.92128	-0.311011	33.3214	8.95077e-07	4.14156e-05	Gm37516		1	182679939	182681892	0.226588	0.888037	0.483182	0.614266	-2.05944	-0.317716	-0.575181	-1.11424	-1.11684	-1.31619	-0.977055	-1.31254	WT6HOMO6_WT12HOMO6-Down
ENSMUSG00000104616	-3.60083	-1.44158	60.8509	2.00258e-09	2.17105e-07	Gm6069		3	41485733	41486195	0.561793	0.388165	0.215076	-0.389217	-2.32771	-3.69766	-2.08616	-2.37684	-2.70015	-2.33085	-2.80218	-2.65784	WT6HOMO6_WT12HOMO6-Down
ENSMUSG00000104935	-3.75291	0.416562	76.613	5.99395e-11	9.63527e-09	Gm43414		3	37708021	37711208	2.32694	2.60586	1.93965	1.345	-2.32771	-2.3368	-2.67771	-1.37721	-1.70139	-0.544667	-2.04205	-1.46626	WT6HOMO6_WT12HOMO6-Down
ENSMUSG00000105260	-3.80032	-0.563948	78.369	4.40249e-11	7.46303e-09	Gm40040		3	41477577	41482391	1.68925	0.388165	0.824029	0.758987	-2.65754	-2.3368	-3.09937	-2.11393	-2.11601	-2.66016	-2.25381	-2.05984	WT6HOMO6_WT12HOMO6-Down
ENSMUSG00000105334	-1.36451	0.9852	34.0607	7.26318e-07	3.51144e-05	Gm42680		5	13133459	13135958	2.40046	2.30872	1.53002	2.20154	0.130676	-0.247026	0.146523	0.055519	0.342063	0.229382	1.06984	1.33264	WT6HOMO6_WT12HOMO6-Down
ENSMUSG00000105352	-1.70016	0.374209	49.4248	1.45027e-08	1.1966e-06	C030018K13Rik	77382	5	64477008	64483967	1.3365	1.81791	1.40645	1.2745	-1.17314	-0.942611	-0.575181	-0.699275	-0.309841	-0.170758	-0.0408086	-0.102191	WT6HOMO6_WT12HOMO6-Down
ENSMUSG00000106223	-1.4184	-1.21233	9.49591	0.00366141	0.0273407	2400006E01Rik		3	41521247	41528474	-0.285765	-0.81164	-0.114493	0.119808	-2.05944	-1.84407	-3.09937	-2.37684	-0.894567	-2.06291	-1.17881	-2.05984	WT6HOMO6_WT12HOMO6-Down
ENSMUSG00000106968	-8.24464	-0.923457	152.12	2.42214e-14	7.78718e-12	C78283		5	73946381	73948376	1.03172	0.998885	0.256565	0.0651718	-3.69766	-3.69766	-3.69766	-3.69766	-3.69766	-3.69766	-3.69766	-3.69766	WT6HOMO6_WT12HOMO6-Down
ENSMUSG00000107479	-3.79062	-1.36831	33.109	9.50841e-07	4.34567e-05	2610300M13Rik	72484	6	66451949	66465738	-0.959406	0.21528	-0.615323	-1.47499	-2.32771	-1.64915	-1.66784	-1.89162	-2.70015	-3.69766	-3.69766	-2.65784	WT6HOMO6_WT12HOMO6-Down
ENSMUSG00000107709	-2.98535	1.80792	197.447	2.57054e-17	1.55744e-14	9430018G01Rik	319812	6	43467979	43474318	3.20391	3.30467	3.16731	3.12409	0.586789	-0.317716	0.0939516	0.30061	0.0526235	0.278458	0.22775	0.586226	WT6HOMO6_WT12HOMO6-Down
ENSMUSG00000021098	2.32267	1.70191	69.2874	2.28907e-10	3.07082e-08	4930447C04Rik	75801	12	72881109	72940774	-0.537115	-0.0530985	-0.472901	0.119808	2.22566	1.95031	1.9994	1.8241	2.01171	2.0474	1.46581	2.36839	WT6HOMO6_WT12HOMO6-UP
ENSMUSG00000021381	1.20685	-0.34159	8.92017	0.00473131	0.0328217	Barx1	12022	13	48662998	48666507	-1.55899	-1.42403	-1.2663	-0.832282	-0.101646	1.008	0.427124	-0.377393	-0.380207	0.371869	-0.0408086	-0.930461	WT6HOMO6_WT12HOMO6-UP
ENSMUSG00000022429	1.74788	-0.446704	27.4874	5.04879e-06	0.000178145	Dmc1	13404	15	79561497	79605109	-0.537115	-1.86703	-2.23424	-1.64676	-0.30429	-0.39205	-0.575181	-0.307012	0.0526235	0.178578	0.143665	-0.0405119	WT6HOMO6_WT12HOMO6-UP
ENSMUSG00000027855	3.76466	0.455468	74.5473	8.66962e-11	1.31433e-08	Sycp1	20957	3	102818499	102936100	-3.69766	-2.15284	-2.02094	-2.66353	1.23683	1.27145	1.1219	1.45029	0.342063	0.459598	0.848678	0.62481	WT6HOMO6_WT12HOMO6-UP
ENSMUSG00000038932	4.13734	3.45623	173.631	2.26969e-16	1.11376e-13	Tcfl5	277353	2	180621956	180642708	0.226588	0.332807	-0.773361	0.410205	3.10187	3.0665	2.84933	3.0554	4.09505	4.17048	4.2433	3.99523	WT6HOMO6_WT12HOMO6-UP
ENSMUSG00000053626	1.45442	0.676682	25.3575	9.87807e-06	0.000311727	Tll1	21892	8	64014931	64206271	-0.0717761	-0.293244	-1.2663	0.17245	1.02228	1.19734	0.661935	1.13345	0.941423	1.28087	1.2211	0.803616	WT6HOMO6_WT12HOMO6-UP
ENSMUSG00000059326	2.70946	1.06744	161.101	7.88767e-16	3.34276e-13	Csf2ra	12982	19	61223957	61228429	-0.631672	-0.691988	-0.773361	-1.84179	1.54929	1.40915	1.64475	1.67558	1.72375	1.35137	1.39484	1.91843	WT6HOMO6_WT12HOMO6-UP
ENSMUSG00000061371	1.58937	2.92526	112.82	2.26362e-13	6.02997e-11	Zfp873	408062	10	82048123	82064745	1.70868	1.71342	1.00533	1.41221	3.4524	3.30278	3.52657	3.62243	3.03212	2.94548	3.04122	3.14176	WT6HOMO6_WT12HOMO6-UP
ENSMUSG00000063171	1.96333	4.79904	215.492	5.68248e-18	4.25283e-15	Rps4l	66184	6	148354656	148355598	3.53842	3.18472	3.10621	3.17012	5.16597	5.04246	4.96574	4.91521	5.31279	5.22954	5.20838	5.09154	WT6HOMO6_WT12HOMO6-UP
ENSMUSG00000068758	1.4561	0.774025	53.2556	6.08476e-09	5.6938e-07	Il3ra	16188	14	14346275	14356011	-0.210853	0.0188196	-0.692179	0.319749	1.07898	0.948999	1.34074	1.00101	1.18018	1.23188	1.358	1.30914	WT6HOMO6_WT12HOMO6-UP
ENSMUSG00000070583	1.23043	2.78311	103.88	7.84749e-13	1.92542e-10	Fv1	14349	4	147868979	147870358	1.92343	1.89638	1.5799	1.74326	3.52051	3.33194	3.23038	3.33943	2.94847	2.94548	3.0354	3.05965	WT6HOMO6_WT12HOMO6-UP
ENSMUSG00000071793	1.77824	2.63673	79.4445	3.65258e-11	6.36538e-09	2610005L07Rik	381598	8	20385782	20424814	0.968658	1.31679	1.09954	1.59687	3.1087	3.13427	2.92652	3.03522	3.2804	3.0968	2.97585	2.54978	WT6HOMO6_WT12HOMO6-UP
ENSMUSG00000073164	1.85306	1.82493	52.2699	7.58181e-09	6.78985e-07	2410018L13Rik	69732	12	22953997	23010284	0.226588	0.152719	0.0829326	0.319749	2.26284	2.31984	2.26018	2.042	1.72375	2.12994	1.92213	2.12095	WT6HOMO6_WT12HOMO6-UP
ENSMUSG00000073647	1.31485	1.5698	33.5376	8.41838e-07	3.94416e-05	Gm10557		18	4198320	4198938	0.968658	0.542532	0.584404	-0.0507296	2.18748	2.23595	2.05546	1.94439	1.56428	1.86664	1.92213	1.91843	WT6HOMO6_WT12HOMO6-UP
ENSMUSG00000078435	1.36784	1.69707	29.8048	2.49399e-06	9.66674e-05	AU041133	216177	10	82128013	82153065	0.968658	0.925941	-0.114493	0.272301	1.97983	2.14688	2.0827	2.10788	1.74043	1.73218	1.88377	2.13438	WT6HOMO6_WT12HOMO6-UP
ENSMUSG00000078866	1.91946	2.60171	129.648	2.62701e-14	8.24592e-12	Zfp970	628308	2	177464733	177478129	0.833611	0.888037	1.09954	1.2745	3.4524	3.16051	3.22427	3.26629	3.15539	2.76785	2.67254	3.06667	WT6HOMO6_WT12HOMO6-UP
ENSMUSG00000092465	3.37145	-1.04137	26.039	7.94903e-06	0.000263278	Gm20472		12	23221227	23315358	-3.69766	-3.69766	-1.83514	-3.69766	-0.0399654	-1.18539	-0.856277	-0.891887	0.251885	-1.31619	-0.196506	-0.930461	WT6HOMO6_WT12HOMO6-UP
ENSMUSG00000093846	1.59107	0.114225	26.44	7.00305e-06	0.000235715	Gm4425	100043416	12	22115756	22156646	-0.959406	-1.6286	-1.04854	-1.32151	0.804183	0.755979	0.799616	0.207508	0.105078	0.229382	0.345347	0.182795	WT6HOMO6_WT12HOMO6-UP
ENSMUSG00000093908	1.81537	-0.0799588	49.0554	1.58015e-08	1.28109e-06	Gm5784		12	19387809	19433081	-1.38417	-1.24491	-2.23424	-2.06737	0.50638	0.00547486	0.197245	-0.114389	-0.178638	0.229382	-0.3105	-0.457685	WT6HOMO6_WT12HOMO6-UP
ENSMUSG00000096401	1.46878	1.7796	53.7914	5.40429e-09	5.14152e-07	Gm21811		8	20136502	20151665	0.518417	0.332807	1.23024	0.319749	2.62842	2.421	2.27206	2.32289	2.16782	2.1695	2.07751	1.94916	WT6HOMO6_WT12HOMO6-UP
ENSMUSG00000096795	1.26951	0.813587	34.9427	5.67696e-07	2.86879e-05	Zfp433	73610	10	81704825	81726686	0.0550643	-0.478884	-0.542355	-0.0507296	1.02228	0.948999	1.36313	1.05545	0.997998	0.832535	0.975702	1.02171	WT6HOMO6_WT12HOMO6-UP
ENSMUSG00000097263	1.38562	0.796384	16.199	0.000238209	0.00379	Gm26804		8	20292477	20420781	-0.0717761	-0.94212	-0.343283	-0.244163	1.75469	1.5938	1.5108	1.45029	0.821146	0.832535	0.268024	1.5883	WT6HOMO6_WT12HOMO6-UP
ENSMUSG00000097709	1.46915	3.09901	85.271	1.36662e-11	2.76993e-09	2810429I04Rik	73270	13	3478230	3501393	2.53714	2.1254	1.80632	1.39015	3.6939	3.61417	3.39152	3.5626	3.42152	3.44194	3.56218	3.38032	WT6HOMO6_WT12HOMO6-UP
ENSMUSG00000102460	1.21001	-0.411992	9.55771	0.00356289	0.0268108	Gm38197		3	30225573	30227694	-0.631672	-1.42403	-1.2663	-0.939926	0.699577	0.169515	0.46901	0.00107645	-0.380207	0.125918	0.143665	0.23361	WT6HOMO6_WT12HOMO6-UP
ENSMUSG00000000392	-1.89174	0.615947	11.1758	0.00177169	0.0162662	Fap	14089	2	62500943	62574075	-0.139639	1.25857	0.616626	-0.832282	1.35634	1.99475	1.56974	1.92989	-1.5316	-1.83703	-1.41343	-0.54065	WT6HOMO6-Down
ENSMUSG00000000435	-1.21591	-0.365531	8.04822	0.00703244	0.0431646	Myf5	17877	10	107482908	107486134	0.171649	0.0188196	-0.282595	-0.467606	0.376683	0.220296	0.197245	0.158603	-1.70139	-1.05073	-0.885859	-1.31254	WT6HOMO6-Down
ENSMUSG00000001661	-1.30623	3.71549	10.1605	0.00273707	0.0221424	Hoxc6	15425	15	102998257	103011881	3.89705	4.5472	4.05046	2.90826	4.50276	4.6748	4.60628	4.62918	1.60127	2.91477	2.88814	3.10129	WT6HOMO6-Down
ENSMUSG00000002104	-1.75579	-0.725435	30.9224	1.79047e-06	7.40287e-05	Rapsn	19400	2	91035620	91045729	0.330563	0.332807	0.336125	-0.314867	-0.378698	-0.734862	-0.575181	-0.792369	-1.37971	-1.64177	-1.29136	-1.17363	WT6HOMO6-Down
ENSMUSG00000002699	-1.73472	-1.36451	12.092	0.00120769	0.0124694	Lcp2	16822	11	34046920	34092295	-1.22827	-1.08558	-0.950866	-1.18279	-1.31206	-2.0695	-2.67771	-1.69904	-2.37872	-3.08759	-2.04205	-2.32808	WT6HOMO6-Down
ENSMUSG00000002944	-1.21378	3.90753	45.0861	4.06528e-08	2.93653e-06	Cd36	12491	5	17781690	17888801	4.76465	4.62127	4.24079	4.22128	3.89284	3.88595	3.80935	4.0386	3.42152	3.01229	3.06427	3.55531	WT6HOMO6-Down
ENSMUSG00000004668	-1.57702	0.266302	15.6514	0.000293365	0.00442945	Abca13	268379	11	9191942	9684259	0.684605	1.39995	1.16637	-0.244163	-0.166083	0.72114	0.246245	0.158603	-0.178638	-0.934321	-1.5468	-0.102191	WT6HOMO6-Down
ENSMUSG00000009378	-1.77631	1.47734	24.0695	1.49924e-05	0.000437501	Slc16a12	240638	19	34668403	34747289	1.98846	1.98881	1.76379	1.20039	2.26284	2.24824	2.13567	2.33395	0.297678	-0.170758	-0.0408086	0.130124	WT6HOMO6-Down
ENSMUSG00000013936	-1.42131	3.95511	7.77493	0.00797955	0.0468145	Myl2	17906	5	122100951	122113472	3.58121	4.28451	4.09688	2.45631	4.87114	4.89982	4.85756	4.83966	2.5166	2.48387	2.09999	2.27444	WT6HOMO6-Down
ENSMUSG00000018927	-3.38213	-0.904916	13.2329	0.000757991	0.00885051	Ccl6	20305	11	83587882	83593087	-1.08758	-1.08558	-0.859385	-2.66353	0.662952	0.450418	0.146523	0.622515	-3.69766	-3.69766	-2.5021	-3.69766	WT6HOMO6-Down
ENSMUSG00000019893	-1.72861	-0.269949	24.7371	1.20634e-05	0.000366961	Ros1	19886	10	52045721	52195244	0.902715	-0.691988	0.128339	0.223239	0.0191862	-0.0536293	-0.269448	-0.529375	-0.894567	-1.31619	-1.69377	-1.31254	WT6HOMO6-Down
ENSMUSG00000020062	-1.32765	-0.748839	10.9115	0.00198192	0.0177007	Slc5a8	216225	10	88885992	88929515	0.0550643	-0.81164	-0.282595	-0.550502	-0.822186	-1.32405	-1.34395	-0.792369	-1.00143	-1.64177	-2.5021	-1.17363	WT6HOMO6-Down
ENSMUSG00000020143	-1.38606	-0.250969	21.1978	3.92978e-05	0.000929931	Dock2	94176	11	34226815	34783892	0.226588	-0.128791	0.851366	0.272301	-0.166083	-1.18539	-0.0173118	0.00107645	-0.454181	-1.05073	-1.07441	-1.17363	WT6HOMO6-Down
ENSMUSG00000020681	-1.21176	1.04172	43.157	6.54129e-08	4.45165e-06	Ace	11421	11	105967945	105989964	2.03537	1.64689	1.93965	1.55783	0.586789	0.611273	0.427124	1.20745	0.689922	0.658084	0.649664	0.546583	WT6HOMO6-Down
ENSMUSG00000021099	-2.12495	0.692816	9.51513	0.00363046	0.0271658	Six6	20476	12	72939892	72944899	-0.732864	1.42663	0.374318	-1.64676	1.96486	1.84098	2.16145	1.97296	-1.00143	-1.83703	-2.04205	-1.63833	WT6HOMO6-Down
ENSMUSG00000021303	-1.21608	-0.149186	13.8316	0.000596455	0.0074098	Gng4	14706	13	13784059	13827896	0.603903	0.441477	0.447799	0.65183	-0.457154	-0.39205	-0.492462	-0.377393	-0.614584	-0.826606	-0.719128	-0.234072	WT6HOMO6-Down
ENSMUSG00000021596	-1.42028	-0.890101	8.48201	0.00576668	0.0377297	Mctp1	78771	13	76384535	77031810	-1.55899	0.492889	-0.950866	-1.05625	-0.378698	-0.247026	-0.492462	-0.699275	-1.89386	-2.06291	-1.69377	-1.46626	WT6HOMO6-Down
ENSMUSG00000022425	-1.26058	2.43868	18.5548	9.97472e-05	0.00193951	Enpp2	18606	15	54838901	54952892	2.61127	3.29021	2.64168	1.74326	3.0812	3.24264	3.09649	3.02843	1.40604	1.48282	1.358	1.48722	WT6HOMO6-Down
ENSMUSG00000022548	-1.69538	0.287129	25.241	1.02541e-05	0.00031968	Apod	11815	16	31296192	31314808	1.06225	0.849111	1.2914	0.272301	0.50638	0.362723	0.246245	-0.699275	-0.309841	-0.383303	-0.569685	-1.83375	WT6HOMO6-Down
ENSMUSG00000022831	-2.37883	-0.41479	40.9905	1.13134e-07	7.22469e-06	Hcls1	15163	16	36934983	36963212	-0.364781	0.152719	0.955811	-0.550502	-0.822186	-0.734862	-0.41423	-0.239906	-1.2423	-2.06291	-2.5021	-1.83375	WT6HOMO6-Down
ENSMUSG00000023078	-3.26366	-1.11855	22.0429	2.94473e-05	0.000740031	Cxcl13	55985	5	95956951	95961068	-1.55899	0.542532	-0.0625463	-1.64676	-1.17314	-0.553297	-0.575181	-0.377393	-2.37872	-2.33085	-3.69766	-3.08603	WT6HOMO6-Down
ENSMUSG00000024647	-1.73332	-0.626111	9.32613	0.00394726	0.0289221	Cbln2	12405	18	86711110	86718283	-1.38417	0.767958	-1.04854	-1.32151	-0.457154	-0.317716	-0.137879	-0.239906	-2.37872	-2.33085	-1.85742	-1.31254	WT6HOMO6-Down
ENSMUSG00000024659	-3.31141	0.180114	23.7133	1.68527e-05	0.000476562	Anxa1	16952	19	20373428	20390944	-0.139639	1.60077	0.878195	-1.64676	0.869931	0.316792	0.799616	0.54852	-1.5316	-3.08759	-1.85742	-3.08603	WT6HOMO6-Down
ENSMUSG00000024670	-1.20454	-1.01004	8.92053	0.00473053	0.0328217	Cd6	12511	19	10789341	10830058	-0.631672	-0.81164	-0.615323	-1.05625	-1.31206	-1.64915	-1.66784	-1.89162	-1.2423	-1.46982	-3.18153	-1.63833	WT6HOMO6-Down
ENSMUSG00000024747	-2.17619	-0.790616	15.0855	0.000364727	0.00518373	Aldh1a7	26358	19	20692953	20727562	-0.631672	-0.478884	-0.0124056	-0.832282	-0.378698	0.220296	-0.756368	0.055519	-1.5316	-2.33085	-2.5021	-2.65784	WT6HOMO6-Down
ENSMUSG00000025991	-2.9079	-1.48816	16.2374	0.000234777	0.00375069	Cps1	227231	1	67123026	67231259	-1.22827	-0.208675	-1.38888	-2.06737	-1.46579	-2.3368	-2.35183	-2.11393	-2.70015	-3.69766	-2.80218	-3.08603	WT6HOMO6-Down
ENSMUSG00000026043	-2.97041	5.71737	41.2171	1.06758e-07	6.84098e-06	Col3a1	12825	1	45311538	45349706	6.08226	6.62941	6.26207	4.68022	6.38986	6.72581	6.29175	6.49279	3.18615	3.29465	2.73133	3.23823	WT6HOMO6-Down
ENSMUSG00000026072	-1.23244	1.70816	44.0509	5.24008e-08	3.70121e-06	Il1r1	16177	1	40225080	40317257	2.12486	1.87716	2.55288	2.23905	1.75469	1.84098	1.71606	1.90045	1.25172	0.95834	0.555182	1.23625	WT6HOMO6-Down
ENSMUSG00000026674	-1.64538	4.05122	52.3283	7.48313e-09	6.74096e-07	Ddr2	18214	1	169972307	170110762	4.40854	4.92016	4.48725	3.8613	4.35561	4.51619	4.14914	4.45532	2.72369	2.68836	2.82879	3.07366	WT6HOMO6-Down
ENSMUSG00000027009	-1.21407	4.24946	35.8046	4.47495e-07	2.35719e-05	Itga4	16401	2	79255426	79333123	4.50336	5.32131	4.61834	4.2884	4.70994	4.55132	4.33049	4.42978	3.05896	3.8313	3.48313	3.66119	WT6HOMO6-Down
ENSMUSG00000027074	-1.39875	4.37408	79.1894	3.81741e-11	6.59104e-09	Slc43a3	58207	2	84936579	84958509	5.2017	5.08629	4.86796	4.85747	4.23916	4.18016	4.14914	4.2835	3.66808	3.68427	3.30103	3.7856	WT6HOMO6-Down
ENSMUSG00000027082	-1.37204	4.48397	90.6337	5.75421e-12	1.27737e-09	Tfpi	21788	2	84432855	84476775	5.25222	5.3668	4.97437	4.87743	4.41188	4.37764	4.09667	4.30893	3.85964	3.8106	3.47885	3.88034	WT6HOMO6-Down
ENSMUSG00000027692	-1.31053	3.34966	76.2955	6.34111e-11	1.01062e-08	Tnik	665113	3	28263214	28675858	3.86278	4.19809	3.6288	3.46736	3.64779	3.74999	3.48124	3.80035	2.48726	2.58487	2.20744	2.73753	WT6HOMO6-Down
ENSMUSG00000027800	-1.70564	-1.07596	10.7615	0.00211293	0.0184369	Tm4sf1	17112	3	57285611	57301988	-0.841693	0.27524	-0.773361	-1.32151	-2.05944	-1.47746	-0.662932	-1.23974	-2.11601	-2.66016	-2.04205	-1.31254	WT6HOMO6-Down
ENSMUSG00000027955	-1.34562	3.44246	53.7077	5.50512e-09	5.18455e-07	Gask1b	68659	3	79884533	79946280	4.15247	4.04719	4.02967	3.61255	3.39214	3.61417	3.1618	3.28919	2.73205	2.52512	2.24828	2.98004	WT6HOMO6-Down
ENSMUSG00000027962	-1.58856	2.32806	22.7703	2.30486e-05	0.000611362	Vcam1	22329	3	116109949	116129688	3.2243	2.84226	2.74732	2.09649	2.65664	2.47427	2.5411	2.37734	1.34191	1.6413	0.307203	1.33264	WT6HOMO6-Down
ENSMUSG00000027967	-1.54385	1.49465	26.6635	6.5278e-06	0.00022253	Neurog2	11924	3	127633135	127635631	1.62935	2.00661	1.93965	1.20039	2.13497	2.21106	1.86467	2.05542	0.342063	-0.0446776	0.18632	0.46387	WT6HOMO6-Down
ENSMUSG00000028927	-1.25467	0.277345	10.4042	0.00246315	0.0205005	Padi2	18600	4	140906344	140952586	0.330563	0.27524	2.02616	-0.176762	0.330724	0.492344	0.625359	0.388066	0.342063	0.125918	-0.885859	-1.31254	WT6HOMO6-Down
ENSMUSG00000029298	-1.43991	0.0489943	17.1454	0.000167098	0.00287584	Gbp9	236573	5	105077630	105139539	0.603903	0.441477	0.447799	-0.11237	-0.628156	0.492344	-0.0763361	0.54852	-1.00143	-0.934321	-0.977055	-0.822699	WT6HOMO6-Down
ENSMUSG00000029309	-1.28242	4.29122	32.2076	1.23128e-06	5.41504e-05	Sparcl1	13602	5	104079111	104113733	4.62081	5.03951	4.80469	3.76174	4.66203	4.80735	4.65018	4.84932	3.22815	3.28268	3.46592	3.48364	WT6HOMO6-Down
ENSMUSG00000029661	-1.54591	6.19783	81.1135	2.74281e-11	5.01424e-09	Col1a2	12843	6	4504814	4541544	6.73399	6.91033	6.83075	6.10698	6.42309	6.52837	6.39177	6.42656	5.146	5.1884	4.928	5.27254	WT6HOMO6-Down
ENSMUSG00000029757	-1.22192	0.115033	25.5457	9.30062e-06	0.0002985	Dync1i1	13426	6	5725639	6028039	0.723324	1.10182	0.411526	0.0651718	0.421224	0.00547486	0.832077	0.25481	-0.702011	-0.238186	-0.800086	-0.379232	WT6HOMO6-Down
ENSMUSG00000030108	-1.65691	-0.459093	24.9948	1.10994e-05	0.000342599	Slc6a13	14412	6	121300227	121337733	0.518417	0.0873223	-0.472901	-0.638452	-0.233532	-0.115259	-0.202164	0.055519	-2.37872	-1.31619	-1.29136	-1.31254	WT6HOMO6-Down
ENSMUSG00000030921	-1.7644	-1.25579	12.5209	0.00101224	0.0109848	Trim30a	20128	7	104409025	104465193	-1.22827	-0.38308	-0.615323	-0.732114	-0.721912	-1.18539	-1.0796	-1.69904	-2.37872	-1.05073	-2.80218	-3.08603	WT6HOMO6-Down
ENSMUSG00000031101	-1.27762	0.48659	23.7739	1.65198e-05	0.000471737	Sash3	74131	X	48146436	48161565	1.40955	1.13456	1.7781	1.22552	-0.0399654	0.00547486	0.383986	0.622515	-0.00181016	-0.106341	-0.0408086	0.769584	WT6HOMO6-Down
ENSMUSG00000031304	-1.5794	-0.51821	15.363	0.000327693	0.00480762	Il2rg	16186	X	101264378	101268255	0.279512	-0.81164	0.738765	-1.05625	-0.30429	0.316792	-0.963624	-0.699275	-1.89386	-0.826606	-2.04205	-1.04693	WT6HOMO6-Down
ENSMUSG00000031375	-1.20566	3.55364	34.7348	6.01478e-07	2.975e-05	Bgn	12111	X	73483602	73495933	3.92639	4.13071	3.99025	3.38053	3.88888	3.92091	3.45542	3.7099	2.66375	2.7934	2.43674	2.83125	WT6HOMO6-Down
ENSMUSG00000031698	-1.22413	3.59449	21.8691	3.12366e-05	0.00077353	Mylk3	213435	8	85324303	85386345	4.03811	3.93084	4.20415	3.65479	3.85681	3.87014	3.75536	3.75994	2.89733	2.80181	2.54723	2.75503	WT6HOMO6-Down
ENSMUSG00000031824	-1.25959	1.25086	42.1112	8.50583e-08	5.60453e-06	6430548M08Rik	234797	8	120114152	120165306	1.5454	1.95255	1.88779	1.14877	1.83919	1.51463	1.17348	1.67558	0.342063	0.178578	0.70938	0.505819	WT6HOMO6-Down
ENSMUSG00000031825	-1.27987	0.892614	22.3428	2.66085e-05	0.000682487	Crispld2	78892	8	119992438	120052793	1.17827	1.31679	0.955811	0.65183	1.10652	1.5938	0.894887	0.824137	-0.309841	-0.383303	0.00756802	-0.0405119	WT6HOMO6-Down
ENSMUSG00000032355	-2.42097	0.211075	15.5719	0.00030244	0.00452616	Mlip	69642	9	77102081	77352969	0.797778	0.849111	0.709186	-0.550502	0.770151	1.06468	0.955076	1.00101	-2.37872	-1.31619	-1.5468	-1.31254	WT6HOMO6-Down
ENSMUSG00000032532	-2.93241	1.08883	56.9112	2.74589e-09	2.84458e-07	Cck	12424	9	121489824	121495694	1.93997	2.04156	2.20634	1.32188	1.4667	1.22247	1.8489	1.64039	-1.11684	-0.632663	-0.569685	-1.17363	WT6HOMO6-Down
ENSMUSG00000033774	-1.43458	0.624798	35.0281	5.54401e-07	2.84009e-05	Npbwr1	226304	1	5913707	5917398	1.28566	2.1416	1.00533	1.14877	0.330724	0.407237	0.549301	0.972993	-0.00181016	0.0712642	0.143665	0.182795	WT6HOMO6-Down
ENSMUSG00000034457	-1.79975	2.45523	15.0781	0.000365784	0.00519085	Eda2r	245527	X	97333840	97377216	2.99826	3.07092	2.3085	2.52876	2.25055	2.4101	2.06915	2.32289	0.821146	1.01735	0.975702	1.18553	WT6HOMO6-Down
ENSMUSG00000035270	-1.50883	-0.474321	21.0538	4.12966e-05	0.000966196	Impg2	224224	16	56204313	56273756	0.761031	0.388165	0.215076	-0.11237	-0.628156	-0.641225	-0.340024	0.107982	-1.11684	-1.46982	-0.642472	-1.04693	WT6HOMO6-Down
ENSMUSG00000036131	-2.37182	-1.13901	17.4327	0.000150243	0.00266318	Frmd7	385354	X	50895180	50942710	-0.732864	-0.94212	-0.406637	-0.176762	-0.30429	-0.470422	-0.662932	-1.89162	-1.37971	-3.08759	-3.18153	-2.65784	WT6HOMO6-Down
ENSMUSG00000036446	-1.48848	2.97913	15.7483	0.000282705	0.00430687	Lum	17022	10	97565128	97572703	3.02175	3.59081	3.22592	1.98318	4.06061	3.94376	3.81748	4.13655	1.60127	1.81767	0.618852	2.07988	WT6HOMO6-Down
ENSMUSG00000036961	-1.3205	1.65571	21.4497	3.60429e-05	0.000866097	Wnt8b	22423	19	44493472	44514273	1.8378	2.43238	2.3085	1.59687	2.00931	2.02363	2.30712	2.13342	1.15552	0.95834	0.143665	0.769584	WT6HOMO6-Down
ENSMUSG00000036972	-1.83707	0.335558	7.92343	0.00744909	0.0446476	Zic4	22774	9	91362413	91389348	-1.38417	0.27524	-0.542355	-1.84179	1.64629	1.80816	1.94107	2.10788	-1.89386	-2.33085	-2.04205	-2.32808	WT6HOMO6-Down
ENSMUSG00000037106	-1.81159	-0.336824	37.9752	2.488e-07	1.45226e-05	Fer1l6	631797	15	58510048	58665092	0.518417	0.849111	0.616626	0.272301	-0.721912	-0.115259	0.146523	0.055519	-1.37971	-0.46173	-1.07441	-1.63833	WT6HOMO6-Down
ENSMUSG00000037482	-3.53839	-0.0164149	8.04007	0.00705887	0.043213	Erv3	71995	2	131853678	131859747	-0.959406	-2.98465	2.39465	-2.66353	-1.46579	-0.39205	-2.67771	-2.69858	-1.2423	-3.08759	-3.18153	-3.08603	WT6HOMO6-Down
ENSMUSG00000037940	-1.21271	1.17971	20.4594	5.07492e-05	0.0011374	Inpp4b	234515	8	81342556	82127914	1.50152	1.97079	1.02946	0.793007	1.94974	1.99475	1.86467	2.01478	0.583025	-0.238186	0.382508	-0.0405119	WT6HOMO6-Down
ENSMUSG00000038521	-1.76001	-0.402	20.7482	4.59012e-05	0.00105279	C1s1	50908	6	124530345	124542359	0.226588	0.21528	0.709186	-0.11237	-0.721912	-0.553297	-0.0173118	-0.175783	-1.2423	-1.83703	-0.719128	-1.63833	WT6HOMO6-Down
ENSMUSG00000038663	-1.45429	2.07764	13.7455	0.000617256	0.00758232	Fsd2	244091	7	81533308	81566944	2.493	2.37872	2.46712	1.39015	2.84824	2.71462	2.79273	2.59514	0.789442	0.799291	0.738337	1.02171	WT6HOMO6-Down
ENSMUSG00000039095	-1.66591	2.04829	11.4578	0.00157312	0.0149816	En2	13799	5	28165694	28172166	2.11033	2.10902	1.98972	0.17245	2.95813	2.83355	2.99263	2.87794	0.50709	-0.308921	-0.500395	0.769584	WT6HOMO6-Down
ENSMUSG00000039830	-2.28467	0.796621	16.6131	0.000203808	0.00337513	Olig2	50913	16	91225457	91228677	0.723324	0.767958	0.76775	-0.550502	1.4015	2.05194	2.05546	1.87039	-1.89386	-1.46982	-2.04205	-0.822699	WT6HOMO6-Down
ENSMUSG00000040265	-1.7036	1.35483	65.2901	4.94356e-10	5.94727e-08	Dnm3	103967	1	161982453	162478034	2.09564	2.17346	1.73472	1.32188	1.33322	1.5938	1.19859	1.79239	0.297678	0.32592	-0.0908638	0.330167	WT6HOMO6-Down
ENSMUSG00000040562	-1.3163	1.43919	72.9878	1.15065e-10	1.66327e-08	Gstm2	14863	3	107981702	107986453	2.08081	2.17346	2.22736	1.55783	1.05091	1.34194	1.1219	1.38801	0.757025	0.927902	0.555182	0.769584	WT6HOMO6-Down
ENSMUSG00000041476	-1.33545	1.38282	8.70711	0.00520759	0.0352344	Smpx	66106	X	157698910	157752591	1.40955	2.02419	1.3879	0.319749	2.35756	2.18573	2.14862	2.08189	0.20459	-0.106341	-0.252378	0.586226	WT6HOMO6-Down
ENSMUSG00000042268	-1.24831	0.656787	32.0463	1.29005e-06	5.59431e-05	Slc26a9	320718	1	131744022	131771504	1.66956	1.37276	1.42477	1.36775	0.586789	0.9788	0.697606	0.585992	0.20459	0.278458	0.382508	0.182795	WT6HOMO6-Down
ENSMUSG00000042895	-1.20086	1.29075	13.9284	0.000573967	0.00722184	Abra	223513	15	41864076	41869720	1.85534	1.66941	2.02616	1.41221	1.23683	0.685439	1.0954	1.15854	0.426935	0.620511	0.345347	0.962685	WT6HOMO6-Down
ENSMUSG00000043760	-1.38007	-0.814498	13.169	0.000777758	0.00901919	Pkhd1	241035	1	20057779	20618064	-0.537115	0.27524	0.172359	-0.732114	-1.17314	-1.18539	-0.41423	-0.998782	-0.795079	-1.46982	-2.25381	-1.17363	WT6HOMO6-Down
ENSMUSG00000043773	-1.33876	3.4882	73.6105	1.02719e-10	1.50819e-08	1700048O20Rik	69430	9	121937223	121947016	4.48658	4.40347	4.23042	4.01694	3.43621	3.59986	3.62711	3.08187	3.2804	2.95306	2.72411	2.83947	WT6HOMO6-Down
ENSMUSG00000044361	-1.36287	0.911091	8.01434	0.00714304	0.0435037	BC024139	271278	15	76119517	76126596	0.561793	0.998885	1.00533	0.00838466	1.66493	2.05194	1.42828	1.77627	-0.309841	-0.826606	-0.719128	-0.457685	WT6HOMO6-Down
ENSMUSG00000045871	-1.61038	1.41732	11.1169	0.00181637	0.0165947	Slitrk6	239250	14	110748580	110755149	1.47907	2.53405	0.824029	-0.244163	2.12153	2.90514	2.56061	2.73514	-0.117255	-0.238186	-0.500395	0.46387	WT6HOMO6-Down
ENSMUSG00000045915	-1.36878	-0.391917	9.04161	0.00448073	0.0315529	Ccdc42	276920	11	68587021	68597966	-0.841693	0.441477	-0.692179	-0.939926	-0.0399654	-0.247026	0.293635	0.158603	-1.89386	-1.64177	-1.85742	-1.04693	WT6HOMO6-Down
ENSMUSG00000046709	-1.32963	1.67717	37.9689	2.49222e-07	1.45226e-05	Mapk10	26414	5	102907948	103211334	2.40046	2.33713	2.19572	1.67192	1.52908	1.47336	1.24755	1.49037	1.02548	0.694702	0.488571	1.23625	WT6HOMO6-Down
ENSMUSG00000047746	-2.35415	-0.585763	9.0578	0.0044484	0.0314559	Fbxo40	207215	16	36963460	36990467	-0.448376	-0.128791	-0.406637	-2.66353	0.586789	0.316792	0.625359	0.470522	-2.37872	-1.83703	-3.69766	-2.32808	WT6HOMO6-Down
ENSMUSG00000048373	-1.45709	-0.176867	29.841	2.46712e-06	9.58424e-05	Fgfbp1	14181	5	43978858	43981779	0.171649	0.152719	0.648144	0.410205	-0.166083	-1.18539	-0.41423	-1.23974	-1.00143	-1.17736	-1.41343	-0.379232	WT6HOMO6-Down
ENSMUSG00000049148	-1.38199	-0.494891	15.2566	0.000341404	0.00496153	Plcxd3	239318	15	4375491	4575553	0.114534	-0.128791	-0.615323	-0.550502	-0.540123	0.269351	-0.202164	0.107982	-1.89386	-1.46982	-1.29136	-1.31254	WT6HOMO6-Down
ENSMUSG00000049641	-1.98368	-0.00832307	9.8869	0.00308343	0.02425	Vgll2	215031	10	52022502	52028471	-0.631672	0.388165	-0.282595	-1.05625	1.52908	1.61293	1.69856	1.49037	-1.37971	-2.33085	-2.80218	-1.63833	WT6HOMO6-Down
ENSMUSG00000049744	-1.62894	-0.41213	9.05505	0.00445388	0.0314767	Arhgap15	76117	2	43748824	44395953	-1.75794	0.767958	-0.542355	-1.47499	-0.101646	0.0622526	0.0393922	-0.239906	-1.70139	-1.83703	-2.80218	-1.17363	WT6HOMO6-Down
ENSMUSG00000050520	-2.09229	0.609914	40.4007	1.31673e-07	8.26704e-06	Cldn8	54420	16	88560828	88563183	1.45627	1.87716	1.2713	0.981829	0.547145	0.755979	0.46901	0.79243	-0.380207	-1.17736	-0.719128	-0.102191	WT6HOMO6-Down
ENSMUSG00000051041	-1.37403	0.567896	13.4291	0.000700497	0.00835711	Olfml1	244198	7	107567446	107591094	0.518417	0.849111	1.18797	-0.389217	1.16006	0.91857	1.34074	1.52936	-0.795079	-0.170758	-1.41343	-0.304827	WT6HOMO6-Down
ENSMUSG00000052157	-1.64913	-1.31366	9.09177	0.00438139	0.0310882	Gm650		X	155304199	155305749	0.473697	0.0188196	-0.859385	-0.638452	-1.31206	-0.734862	-2.35183	-1.52917	-2.37872	-2.33085	-1.17881	-1.17363	WT6HOMO6-Down
ENSMUSG00000052187	-8.36446	6.35689	8.51074	0.00569191	0.0374513	Hbb-y	15135	7	103851749	103853216	1.78387	5.65048	3.87177	-3.69766	6.07664	7.21681	6.76189	6.61054	-3.11436	-2.66016	-2.04205	-3.69766	WT6HOMO6-Down
ENSMUSG00000052613	-1.59135	-0.0479916	21.2399	3.8734e-05	0.000920092	Pcdh15	11994	10	73099342	74649737	-0.631672	1.06832	0.824029	0.53607	-0.166083	0.0622526	-0.0763361	-0.0555014	-1.00143	-1.05073	-0.977055	-0.54065	WT6HOMO6-Down
ENSMUSG00000053469	-2.33784	-0.636308	26.4683	6.94091e-06	0.000234395	Tg	21819	15	66670753	66850721	-0.285765	0.0188196	-0.343283	-1.05625	0.421224	-0.553297	-0.202164	-0.114389	-2.70015	-1.83703	-2.5021	-2.05984	WT6HOMO6-Down
ENSMUSG00000053846	-1.20435	1.55138	23.314	1.92303e-05	0.00053203	Lipg	16891	18	74939322	74961263	2.19541	1.77702	2.53613	1.06771	1.83919	2.03785	1.69856	1.62247	0.997998	0.620511	0.738337	0.932244	WT6HOMO6-Down
ENSMUSG00000054435	-1.48338	1.39443	26.7822	6.28939e-06	0.00021519	Gimap4	107526	6	48684549	48692060	2.0199	2.33713	2.00197	1.55783	1.02228	1.22247	1.06841	1.15854	0.852168	0.32592	0.268024	0.769584	WT6HOMO6-Down
ENSMUSG00000054446	-2.98499	0.0103298	66.6026	3.82698e-10	4.85454e-08	Cpa1	109697	6	30639218	30645363	0.603903	1.34505	0.9304	0.17245	0.0760078	0.00547486	0.339517	-0.239906	-2.37872	-1.17736	-2.04205	-1.83375	WT6HOMO6-Down
ENSMUSG00000054641	-2.49819	1.29221	15.0162	0.000374658	0.00529261	Mmrn1	70945	6	60924976	60989378	1.3365	2.17346	0.980783	-0.467606	2.57028	2.82538	2.46034	2.58592	-0.894567	-1.17736	-1.41343	-0.628679	WT6HOMO6-Down
ENSMUSG00000057615	-1.84644	1.44155	88.6195	7.92926e-12	1.68019e-09	Ldoc1	434784	X	61709497	61710955	2.30158	2.32299	2.33779	1.923	1.44529	1.19734	1.36313	1.13345	0.619544	0.581934	0.00756802	0.505819	WT6HOMO6-Down
ENSMUSG00000060470	-1.2712	0.208698	18.327	0.00010832	0.00206365	Adgrg3	54672	8	95017692	95045250	0.684605	0.767958	0.980783	-0.467606	0.963255	0.855715	0.863824	0.510048	-0.309841	-0.544667	-0.719128	-0.822699	WT6HOMO6-Down
ENSMUSG00000060913	-1.33301	3.43142	15.8966	0.000267173	0.00412416	Trim55	381485	3	19644474	19692421	4.01878	3.68777	4.05635	3.00577	3.81569	3.86217	3.92296	3.90413	2.59205	2.5553	1.9595	2.53971	WT6HOMO6-Down
ENSMUSG00000061132	-1.52065	0.00939535	22.3079	2.69231e-05	0.000687718	Blnk	17060	19	40928927	40994535	1.38561	-0.0530985	0.256565	0.17245	0.46443	0.316792	0.46901	0.470522	-1.2423	-0.726378	-0.977055	-0.457685	WT6HOMO6-Down
ENSMUSG00000061723	-1.37846	1.50302	75.5544	7.23594e-11	1.1244e-08	Tnnt3	21957	7	142498836	142516009	2.47042	2.20463	2.58581	1.90755	1.13354	1.34194	1.318	1.02849	1.1049	0.658084	0.951176	1.13296	WT6HOMO6-Down
ENSMUSG00000061816	-1.7893	1.99351	24.3782	1.35548e-05	0.00040441	Myl1	17901	1	66924295	66945404	2.44747	2.71814	2.8321	1.82774	2.14828	2.03785	2.01362	1.65809	0.757025	1.25658	0.454076	0.420664	WT6HOMO6-Down
ENSMUSG00000063975	-2.3403	-0.907092	10.894	0.00199675	0.0177587	Slco1a5	108096	6	142234227	142322981	-0.537115	-0.208675	-1.52286	-1.05625	-0.457154	-0.247026	-0.492462	-1.11424	-1.89386	-2.66016	-3.69766	-2.32808	WT6HOMO6-Down
ENSMUSG00000064358	-1.54992	2.71867	20.6229	4.79418e-05	0.00109287	mt-Co3	17710	MT	8607	9390	3.82322	5.22197	3.53075	3.68681	3.02459	2.71462	2.91141	3.83578	2.37426	2.1695	2.58757	3.54025	WT6HOMO6-Down
ENSMUSG00000065501	-2.17078	-0.614218	9.96802	0.00297612	0.0235805	Mir335	723930	6	30741299	30741396	-0.364781	1.42663	-1.83514	-1.84179	-0.378698	-0.553297	0.197245	-0.792369	-1.5316	-1.64177	-2.5021	-2.05984	WT6HOMO6-Down
ENSMUSG00000067101	-1.90753	-1.29781	23.9015	1.58413e-05	0.000457264	1700010H22Rik		5	98553629	98567004	-0.364781	-0.208675	-0.615323	-0.939926	-0.929955	-1.64915	-1.49682	-1.89162	-2.11601	-2.06291	-2.25381	-1.83375	WT6HOMO6-Down
ENSMUSG00000067242	-1.20928	0.774816	21.9756	3.01268e-05	0.000752114	Lgi1	56839	19	38264536	38312214	0.936063	1.5287	0.9304	1.20039	1.18611	1.11922	0.863824	0.824137	-0.00181016	0.125918	-0.142718	0.0754576	WT6HOMO6-Down
ENSMUSG00000068745	-2.05211	-0.318571	31.5687	1.48189e-06	6.32331e-05	Mybphl	68753	3	108364911	108380057	0.561793	0.332807	0.296893	0.0651718	-0.166083	0.00547486	-0.756368	0.00107645	-1.89386	-1.64177	-0.800086	-2.05984	WT6HOMO6-Down
ENSMUSG00000071068	-2.05469	-0.401517	8.3949	0.0059999	0.0387934	Treml2	328833	17	48299498	48312533	-1.22827	-0.128791	0.215076	-1.32151	0.0760078	0.11688	-0.575181	0.00107645	-2.11601	-1.64177	-2.5021	-2.32808	WT6HOMO6-Down
ENSMUSG00000071984	-1.43745	0.0205966	41.6288	9.61225e-08	6.24529e-06	Fndc1	68655	17	7738569	7827302	0.427546	1.13456	0.824029	0.575698	-0.378698	-0.317716	-0.340024	0.207508	-0.178638	-0.934321	-0.371063	-1.04693	WT6HOMO6-Down
ENSMUSG00000072575	-3.61027	-1.65106	23.5407	1.784e-05	0.000497997	Eddm3b	219026	14	51114426	51117807	-0.139639	-0.81164	-1.67057	-0.732114	-2.32771	-2.66514	-1.34395	-1.23974	-3.11436	-3.08759	-2.80218	-3.69766	WT6HOMO6-Down
ENSMUSG00000073530	-1.63761	0.742476	13.8324	0.000596267	0.0074098	Pappa2	23850	1	158711727	158980490	1.3113	1.55312	0.878195	-0.176762	0.699577	0.685439	1.1219	1.05545	-0.309841	-0.726378	-0.642472	-0.379232	WT6HOMO6-Down
ENSMUSG00000073590	-1.34746	1.70324	72.1217	1.34887e-10	1.90549e-08	3222401L13Rik		18	37655451	37661742	2.7301	2.48411	2.44037	2.29947	1.68334	1.22247	1.24755	1.49037	1.22827	1.10158	1.1147	1.26096	WT6HOMO6-Down
ENSMUSG00000074206	-2.46672	-0.974938	19.3795	7.42256e-05	0.00153343	Adh6b	100417514	3	138341775	138358861	-0.448376	-0.691988	0.0829326	-0.550502	-1.63788	-0.247026	-1.86189	-0.891887	-2.70015	-2.33085	-2.5021	-1.83375	WT6HOMO6-Down
ENSMUSG00000074207	-3.23957	-1.16344	30.0066	2.34817e-06	9.1795e-05	Adh1	11522	3	138260991	138290698	-0.537115	0.0188196	-0.168379	-1.47499	-1.17314	-1.32405	-1.20573	-1.52917	-2.70015	-3.08759	-2.5021	-3.08603	WT6HOMO6-Down
ENSMUSG00000074281	-1.20559	-0.313764	15.644	0.000294197	0.00443333	Gm12522	100038453	3	108379277	108383741	-0.364781	0.0188196	0.128339	-0.11237	-0.457154	-0.39205	-1.0796	-0.175783	-1.2423	-0.934321	-0.642472	-2.32808	WT6HOMO6-Down
ENSMUSG00000074968	-2.13301	-0.164836	7.99095	0.00722047	0.0437854	Ano3	228432	2	110655201	110950923	-0.0717761	0.590523	-0.859385	-0.0507296	0.0191862	0.0622526	0.293635	0.158603	-1.89386	-2.33085	-2.5021	-1.04693	WT6HOMO6-Down
ENSMUSG00000075256	-1.62291	1.01432	29.7984	2.49872e-06	9.66674e-05	Cerkl	228094	2	79330543	79456785	1.25955	2.27974	1.65939	1.20039	1.60827	1.51463	1.06841	1.30055	-0.454181	0.658084	0.00756802	0.0186378	WT6HOMO6-Down
ENSMUSG00000075502	-1.48461	1.09532	23.7802	1.64856e-05	0.000471482	Kbtbd6	432879	14	79451835	79454818	1.76544	2.10902	1.2914	1.47642	0.735295	1.36469	1.24755	1.32292	-0.0583784	0.0712642	-0.142718	0.962685	WT6HOMO6-Down
ENSMUSG00000078190	-1.99515	0.67635	7.60945	0.00861844	0.0494031	Dnm3os	474332	1	162217623	162225550	-0.00696236	0.681967	-0.542355	-1.84179	1.21169	2.72344	2.12261	2.13342	-2.37872	-2.33085	-2.04205	-1.04693	WT6HOMO6-Down
ENSMUSG00000078706	-1.25339	3.40029	10.2267	0.00265953	0.0217076	Gm53		11	96251105	96264868	3.60732	4.05576	3.6169	2.90048	4.36989	4.47496	4.48393	4.44261	1.78933	2.56522	2.66502	2.42415	WT6HOMO6-Down
ENSMUSG00000079363	-1.25124	0.169619	16.265	0.000232339	0.00372521	Gbp4	17472	5	105115767	105139586	0.684605	0.809105	0.172359	0.453392	0.0191862	0.450418	-0.340024	0.6929	-0.454181	-0.934321	-0.500395	-0.628679	WT6HOMO6-Down
ENSMUSG00000079391	-1.38591	0.504006	31.8115	1.38088e-06	5.94671e-05	Gm2974		14	4182576	4204895	1.20588	0.725603	0.551446	1.45533	0.50638	0.572709	0.46901	0.00107645	-0.00181016	-0.544667	-0.3105	-0.304827	WT6HOMO6-Down
ENSMUSG00000081811	-1.5336	-0.13094	37.167	3.08964e-07	1.74056e-05	Gm12713		11	26409207	26410501	1.00053	0.998885	0.709186	0.495323	-0.233532	-0.115259	-0.340024	-0.529375	-0.894567	-0.826606	-0.252378	-0.628679	WT6HOMO6-Down
ENSMUSG00000085645	-1.31947	4.13829	22.3143	2.68654e-05	0.000687188	Hoxb5os	75395	11	96291024	96306910	4.7785	4.73507	4.91082	3.94311	4.59313	4.47496	4.58501	4.52691	3.28609	3.17015	3.3346	3.55031	WT6HOMO6-Down
ENSMUSG00000086264	-1.4362	-1.15076	12.7611	0.000917643	0.0102279	Gm15850	329253	1	136126178	136131183	-0.285765	-1.86703	-1.04854	-0.314867	-1.17314	-1.0589	-1.34395	-1.11424	-2.37872	-1.83703	-1.85742	-1.63833	WT6HOMO6-Down
ENSMUSG00000087150	-2.10054	-0.23427	26.9558	5.95686e-06	0.000205319	BC064078		6	128992952	129008040	-0.0717761	1.25857	0.0829326	-0.314867	0.234164	-0.179639	-0.137879	-0.377393	-1.11684	-2.06291	-1.69377	-1.31254	WT6HOMO6-Down
ENSMUSG00000087333	-1.28006	-0.191047	8.94561	0.0046776	0.0326068	Gm13652	102634853	2	75124871	75137798	0.114534	0.332807	0.411526	-0.389217	0.0191862	0.450418	0.0393922	0.470522	-1.37971	-0.726378	-2.25381	-0.234072	WT6HOMO6-Down
ENSMUSG00000091455	-2.11613	-1.26101	19.0362	8.38961e-05	0.00170437	Otogl	628870	10	107760531	107912134	-0.841693	-1.24491	-0.0124056	-1.05625	-0.457154	-0.734862	-0.856277	-1.69904	-2.11601	-2.66016	-2.25381	-2.32808	WT6HOMO6-Down
ENSMUSG00000093979	-1.29794	1.75317	19.9096	6.15298e-05	0.00132031	Gm2237	100039441	14	19563800	19585135	2.22269	1.83793	1.93965	2.4878	1.64629	1.14573	1.60773	1.13345	1.22827	0.125918	0.999818	0.932244	WT6HOMO6-Down
ENSMUSG00000096929	-1.4762	2.2078	113.765	1.99357e-13	5.38755e-11	A330023F24Rik		1	194976375	195037904	3.49992	3.21566	2.82522	3.13076	2.28711	2.14688	1.88028	2.00097	1.44725	2.15643	1.56613	1.64571	WT6HOMO6-Down
ENSMUSG00000097156	-1.30301	-0.65961	9.17359	0.00422432	0.0303666	Gm3764		3	88206813	88229959	-0.364781	-0.38308	-0.114493	-1.32151	-0.166083	-0.0536293	0.549301	-0.239906	-1.2423	-1.31619	-2.04205	-1.83375	WT6HOMO6-Down
ENSMUSG00000097201	-1.44919	1.36729	9.74845	0.00327616	0.0253302	Gm26700		10	92162103	92164690	0.833611	1.91535	1.46071	0.17245	2.2991	2.67875	2.4182	2.38798	-0.0583784	-0.726378	-0.569685	0.546583	WT6HOMO6-Down
ENSMUSG00000100351	-1.23139	-0.855823	18.1001	0.00011763	0.00220004	Gm7867		1	93306694	93307239	0.279512	0.492889	-0.692179	-0.550502	-0.628156	-1.18539	-0.963624	-1.11424	-0.795079	-0.934321	-1.5468	-1.46626	WT6HOMO6-Down
ENSMUSG00000101939	-1.33696	4.29055	10.688	0.00218036	0.0189025	Gm28438		1	24612775	24613119	3.85408	5.45532	3.93062	4.0906	3.23882	3.25487	2.99263	3.97646	2.69831	2.66086	3.44412	3.59472	WT6HOMO6-Down
ENSMUSG00000102191	-1.23907	0.574341	23.0166	2.12289e-05	0.000572872	Gm36569	102640530	3	79859293	79886806	1.00053	0.998885	0.9304	1.2745	0.46443	0.316792	0.587831	0.30061	-0.380207	-0.238186	-0.196506	0.282696	WT6HOMO6-Down
ENSMUSG00000102748	-1.29165	2.66976	122.105	6.70897e-14	1.8672e-11	Pcdhgb2	93700	18	37689828	37841873	3.38989	3.45482	3.48348	3.41916	2.39154	2.56548	2.6634	2.74346	2.20434	2.03317	1.97175	2.4021	WT6HOMO6-Down
ENSMUSG00000102813	-1.87052	0.408806	13.5509	0.000667137	0.00804037	Gm37795		4	150068539	150070997	1.17827	1.1979	0.374318	1.22552	-0.101646	0.11688	0.339517	0.207508	-1.00143	-0.934321	-0.371063	-0.72243	WT6HOMO6-Down
ENSMUSG00000103037	-1.41743	2.02034	61.6784	1.01715e-09	1.17079e-07	Pcdhgb1	93699	18	37680233	37841870	2.94191	2.8223	2.91864	2.86893	1.4878	1.85711	1.8489	1.64039	1.6898	1.20674	1.28137	1.7366	WT6HOMO6-Down
ENSMUSG00000103144	-1.26118	0.586773	25.5525	9.28037e-06	0.0002985	Pcdhga1	93709	18	37661793	37841873	1.09214	1.28798	1.33078	1.06771	0.330724	0.269351	0.197245	0.622515	0.20459	-0.308921	-0.252378	0.282696	WT6HOMO6-Down
ENSMUSG00000103677	-1.35564	1.64103	47.246	2.41775e-08	1.90227e-06	Pcdhga4	93712	18	37685210	37841873	2.42416	2.39233	2.46712	2.60734	1.33322	1.27145	1.34074	1.42983	1.67253	0.865029	0.975702	0.869363	WT6HOMO6-Down
ENSMUSG00000103793	-1.22695	1.76044	56.2632	3.15474e-09	3.1798e-07	Pcdhga6	93714	18	37707039	37841873	2.50416	2.35113	2.53613	2.31125	1.68334	1.57441	1.68085	1.85512	1.34191	1.32825	0.975702	1.23625	WT6HOMO6-Down
ENSMUSG00000103851	-2.18992	-1.23837	12.7944	0.000905296	0.0101145	Gm37606		16	77561650	77564765	-1.75794	-0.293244	-1.2663	-1.84179	0.46443	0.00547486	0.197245	0.055519	-2.37872	-2.66016	-2.80218	-3.08603	WT6HOMO6-Down
ENSMUSG00000104346	-1.28679	2.76942	81.3537	2.63289e-11	4.86094e-09	Pcdhga3	93711	18	37674307	37841873	3.47744	3.46773	3.81735	3.43541	2.3803	2.47427	2.30712	2.41946	2.28613	2.47337	2.15472	2.19974	WT6HOMO6-Down
ENSMUSG00000105042	-2.33828	-1.16628	32.3417	1.1846e-06	5.24686e-05	Gm42509		5	23396103	23396883	-0.210853	0.590523	0.128339	-0.732114	-0.30429	-0.317716	-1.34395	-0.611825	-2.37872	-1.83703	-2.25381	-1.46626	WT6HOMO6-Down
ENSMUSG00000106729	-1.29975	-1.26632	9.13775	0.00429237	0.0307066	Gm43165		5	131041336	131042970	-0.732864	-1.08558	-0.615323	-0.832282	-0.721912	-1.32405	-1.0796	-2.69858	-1.5316	-1.17736	-3.18153	-2.05984	WT6HOMO6-Down
ENSMUSG00000107388	-1.49991	-0.703304	14.5849	0.000443159	0.00596218	Gm42788	105242579	5	149144263	149153540	-0.0717761	0.388165	-0.343283	-0.732114	-0.628156	-0.179639	-0.340024	-0.529375	-1.89386	-0.726378	-2.5021	-1.17363	WT6HOMO6-Down
ENSMUSG00000107477	-1.28751	-0.485842	21.4843	3.56191e-05	0.000858126	Gm44366		6	134889774	134892067	0.833611	-0.691988	0.374318	-0.244163	-0.721912	-0.734862	-0.856277	-0.451384	-0.795079	-1.31619	-0.800086	-1.04693	WT6HOMO6-Down
ENSMUSG00000107603	-1.39329	0.941807	23.7042	1.69032e-05	0.000476562	Gm43921		6	4506087	4507878	1.66956	1.57714	1.20926	0.921593	1.42356	1.45227	0.766408	1.58594	-0.309841	-0.544667	-0.3105	0.901146	WT6HOMO6-Down
ENSMUSG00000024972	1.32229	-0.281585	19.148	8.06074e-05	0.00164909	Lgals12	56072	19	7596660	7607193	-1.08758	-1.6286	-1.15331	-0.939926	-0.166083	-0.553297	-0.492462	-0.451384	0.251885	-0.238186	0.00756802	-0.0405119	WT6HOMO6-UP
ENSMUSG00000029675	1.24936	-0.13214	17.9281	0.000125252	0.00231703	Eln	13717	5	134702593	134747323	-0.631672	-1.42403	-0.859385	-1.18279	-0.166083	-0.470422	-0.756368	-0.529375	0.251885	0.229382	0.454076	-0.54065	WT6HOMO6-UP
ENSMUSG00000047654	1.23542	1.75971	50.7245	1.07564e-08	9.24305e-07	Tssk6	83984	8	69902184	69903518	1.09214	0.21528	1.16637	0.921593	2.10797	1.98009	2.21166	1.92989	2.40596	2.0188	2.15472	1.77141	WT6HOMO6-UP
ENSMUSG00000060240	1.20961	0.303768	19.0345	8.39467e-05	0.00170437	Cend1	57754	7	141426446	141429491	-0.631672	0.0873223	-0.0625463	-0.939926	-0.378698	0.611273	0.0393922	0.055519	0.882537	0.371869	1.1147	0.699012	WT6HOMO6-UP
ENSMUSG00000085562	1.24539	-0.359985	22.6265	2.41864e-05	0.000631658	2610028E06Rik	72395	4	125887851	125922417	-1.75794	-0.81164	-0.773361	-0.732114	-0.540123	-0.247026	-0.492462	-0.529375	0.155692	0.229382	0.0997109	0.23361	WT6HOMO6-UP
ENSMUSG00000095407	1.24803	0.608876	31.6466	1.44867e-06	6.20999e-05	Tmem200c	622645	17	68826623	68843139	0.226588	-0.691988	-0.542355	-0.389217	0.993068	0.450418	0.625359	0.855162	0.852168	1.23188	0.649664	0.662388	WT6HOMO6-UP

## Sheet: DEG_WT12_WT6
Row.names	logFC	logCPM	F	PValue	FDR	mgi_symbol	entrezgene_id	chromosome_name	start_position	end_position	ZYG_HOMO.SIX.J1.1	ZYG_HOMO.SIX.J1.2	ZYG_HOMO.SIX.J1.3	ZYG_HOMO.SIX.J1.4	ZYG_WT.TWELVE.J1.1	ZYG_WT.TWELVE.J1.2	ZYG_WT.TWELVE.J1.3	ZYG_WT.TWELVE.J1.4	ZYG_WT.SIX.J1.1	ZYG_WT.SIX.J1.2	ZYG_WT.SIX.J1.3	ZYG_WT.SIX.J1.4	clusterinfo
ENSMUSG00000003657	-1.5592	1.10389	14.1974	0.000516035	0.00423712	Calb2	12308	8	110137502	110168210	2.35187	2.26503	2.3665	2.31125	-1.46579	-1.47746	-0.662932	-1.69904	-0.178638	0.371869	0.143665	0.0754576	Intersection-Down
ENSMUSG00000022488	-1.69422	1.87387	27.8407	4.52671e-06	0.000116921	Nckap1l	105855	15	103453794	103498810	3.46035	3.70422	3.23114	3.24577	-1.04643	-0.942611	-1.20573	-0.611825	0.689922	0.730414	0.649664	0.376125	Intersection-Down
ENSMUSG00000032661	-1.20118	-0.176295	10.1199	0.00287658	0.0151524	Oas3	246727	5	120753098	120777661	1.00053	0.925941	1.12216	0.724145	-1.83332	-2.3368	-1.86189	-2.37684	-1.11684	-0.46173	-2.04205	-1.31254	Intersection-Down
ENSMUSG00000058550	-1.58938	-0.75765	6.91871	0.0119394	0.0433139	Dppa4	73693	16	48283733	48294237	0.684605	0.809105	0.517718	0.724145	-3.69766	-2.3368	-2.35183	-3.11332	-1.89386	-0.826606	-2.5021	-2.32808	Intersection-Down
ENSMUSG00000060212	-1.59609	0.751045	19.0985	8.20475e-05	0.00102681	Pcnx2	270109	8	125751508	125898317	1.40955	1.69158	2.22736	2.0828	-0.166083	-1.0589	-0.963624	-1.11424	0.20459	1.04598	0.738337	0.662388	Intersection-Down
ENSMUSG00000067341	-1.34744	-0.723899	11.3107	0.00167354	0.0101551	H2-Eb2	381091	17	34325665	34341412	0.379869	0.767958	-0.0124056	0.0651718	-2.32771	-1.47746	-2.35183	-2.11393	-1.2423	-0.632663	-0.800086	-1.31254	Intersection-Down
ENSMUSG00000073408	-1.22927	-0.161583	9.59327	0.00350748	0.0174971	Mucl3	268949	17	35635752	35643695	0.644818	0.998885	1.02946	1.41221	-1.04643	-1.84407	-2.67771	-3.11332	-1.11684	-1.17736	-1.07441	-0.628679	Intersection-Down
ENSMUSG00000086810	-1.33249	0.403947	7.80264	0.00787757	0.0317606	Gm13110		4	154645754	154655318	2.19541	1.62401	2.08492	2.2756	-2.05944	-3.09094	-3.09937	-2.11393	-1.2423	-1.17736	-2.25381	-1.83375	Intersection-Down
ENSMUSG00000000632	-2.10542	2.15513	43.4981	6.00875e-08	6.66935e-06	Sez6	20370	11	77930800	77979048	2.28873	1.71342	2.35699	2.4878	0.963255	0.11688	0.246245	0.25481	2.56422	2.54531	2.48024	2.29851	WT12WT6_WT12HOMO6-Down
ENSMUSG00000001260	-2.63698	2.11383	47.9847	2.03016e-08	3.35012e-06	Gabrg1	14405	5	70751047	70842617	2.38847	1.13456	1.33078	2.57837	0.547145	0.407237	-0.0173118	0.158603	2.91947	2.26999	3.16369	2.86387	WT12WT6_WT12HOMO6-Down
ENSMUSG00000004187	-2.18452	3.56769	44.6732	4.49674e-08	5.3408e-06	Kifc2	16581	15	76659858	76668196	3.45461	2.67427	3.1509	3.95067	2.18748	2.13369	2.13567	2.33395	4.31141	4.38454	4.648	4.05296	WT12WT6_WT12HOMO6-Down
ENSMUSG00000012282	-4.09895	3.43299	37.2003	3.06209e-07	1.75688e-05	Wnt8a	20890	18	34542313	34548273	3.11206	1.62401	2.44037	4.15742	0.586789	0.220296	0.697606	0.658137	4.5874	4.28598	5.1024	4.06002	WT12WT6_WT12HOMO6-Down
ENSMUSG00000015843	-2.62923	1.51252	37.2742	3.00173e-07	1.73292e-05	Rxrg	20183	1	167598384	167639623	0.833611	0.388165	0.336125	2.09649	0.376683	-0.39205	-0.202164	-0.611825	2.3849	2.28207	2.72411	1.87107	WT12WT6_WT12HOMO6-Down
ENSMUSG00000017311	-2.2598	1.78081	62.54	8.54328e-10	5.68952e-07	Pyy	217212	11	102106676	102107832	2.47042	1.22855	2.47593	2.99119	0.234164	-0.115259	0.0939516	0.429883	2.58283	2.57508	2.28799	1.90281	WT12WT6_WT12HOMO6-Down
ENSMUSG00000018865	-1.3284	3.13461	99.3873	1.50965e-12	1.54355e-08	Sult4a1	29859	15	84076097	84105754	3.71211	3.40872	3.30714	3.62205	2.05242	2.07971	2.05546	1.83969	3.18615	3.38706	3.57428	3.06667	WT12WT6_WT12HOMO6-Down
ENSMUSG00000019866	-1.20851	3.57752	35.7081	4.59512e-07	2.31208e-05	Crybg1	11630	10	43950636	44148853	4.18751	3.4154	3.82427	4.30618	2.85637	2.64197	2.55089	2.50997	3.93764	3.89563	3.82094	3.70687	WT12WT6_WT12HOMO6-Down
ENSMUSG00000021539	-1.79099	-0.748936	9.88245	0.00308943	0.0159321	Lect2	16841	13	56542464	56548502	0.114534	-2.98465	-1.38888	0.365686	-1.46579	-3.09094	-1.49682	-2.11393	-0.614584	-0.170758	-0.569685	-0.379232	WT12WT6_WT12HOMO6-Down
ENSMUSG00000022040	-1.25514	1.22549	24.6428	1.24375e-05	0.000249917	Ephx2	13850	14	66084374	66124500	1.88979	1.22855	1.07656	1.87616	0.586789	0.362723	0.246245	0.30061	1.63734	1.71445	1.74798	1.15949	WT12WT6_WT12HOMO6-Down
ENSMUSG00000022096	-1.31603	1.17778	35.2634	5.19426e-07	2.50624e-05	Hr	15460	14	70552212	70573548	1.95631	1.64689	1.02946	2.04094	0.330724	-0.247026	-0.137879	0.055519	0.969988	1.44032	1.41291	1.18553	WT12WT6_WT12HOMO6-Down
ENSMUSG00000022435	-1.98892	-0.801843	18.4315	0.000104294	0.00123713	Upk3a	22270	15	85017141	85022547	-0.00696236	-1.24491	-0.615323	-0.314867	-2.05944	-1.18539	-2.35183	-2.37684	-0.614584	-0.0446776	-0.142718	-0.304827	WT12WT6_WT12HOMO6-Down
ENSMUSG00000022441	-1.80389	-0.597584	31.8477	1.36645e-06	5.16043e-05	Efcab6	77627	15	83866712	84065379	-0.285765	-0.581505	-0.472901	-0.176762	-1.17314	-1.32405	-2.08616	-1.69904	-0.0583784	0.32592	0.0997109	-0.304827	WT12WT6_WT12HOMO6-Down
ENSMUSG00000022996	-1.50414	-0.549214	11.3658	0.00163517	0.00998721	Wnt10b	22410	15	98770712	98778150	-0.448376	-1.24491	-0.282595	-0.832282	-2.05944	-1.84407	-1.49682	-1.52917	-0.532155	0.371869	-0.43428	-2.05984	WT12WT6_WT12HOMO6-Down
ENSMUSG00000023473	-1.21001	4.52536	70.3103	1.88832e-10	2.90536e-07	Celsr3	107934	9	108826320	108852969	5.38192	4.78748	5.18511	5.36404	3.4684	3.33194	3.46062	3.38797	4.72783	4.52588	4.76166	4.42502	WT12WT6_WT12HOMO6-Down
ENSMUSG00000024164	-1.89933	-0.35407	11.7574	0.00138771	0.00881657	C3	12266	17	57203970	57228136	-0.210853	-0.94212	0.796164	-0.550502	-1.04643	-2.0695	-1.86189	-1.69904	0.105078	-0.383303	0.649664	-0.72243	WT12WT6_WT12HOMO6-Down
ENSMUSG00000024406	-5.41121	3.4138	33.5121	8.47955e-07	3.67717e-05	Pou5f1	18999	17	35506018	35510772	2.64191	0.542532	1.54684	4.06298	-0.30429	-1.64915	-0.202164	-0.699275	4.42409	4.32446	5.26669	4.08791	WT12WT6_WT12HOMO6-Down
ENSMUSG00000024503	-2.05216	4.32049	29.3602	2.84985e-06	8.46197e-05	Spink1	20730	18	43728082	43737557	4.43793	3.26085	4.30399	4.98986	3.49989	2.44254	2.96362	3.24888	5.09828	5.55866	4.67258	5.13228	WT12WT6_WT12HOMO6-Down
ENSMUSG00000024619	-3.19921	5.20784	47.3044	2.38443e-08	3.61558e-06	Cdx1	12590	18	61018862	61036199	5.11517	3.82949	4.47192	5.75017	3.50508	2.88167	2.95627	2.73514	6.14208	6.04872	6.68194	5.85654	WT12WT6_WT12HOMO6-Down
ENSMUSG00000024678	-1.23176	1.57998	40.2483	1.36966e-07	1.07818e-05	Ms4a4d	66607	19	11536801	11558467	1.90671	2.00661	1.67477	2.22666	0.837432	0.407237	0.625359	0.510048	1.70688	1.58389	2.12213	1.68276	WT12WT6_WT12HOMO6-Down
ENSMUSG00000025328	-1.24659	1.77255	29.9404	2.39497e-06	7.59412e-05	Padi3	18601	4	140785365	140810648	2.26267	1.89638	2.41311	2.90826	1.13354	0.533086	0.732417	0.6929	2.16782	2.23312	1.84436	1.71887	WT12WT6_WT12HOMO6-Down
ENSMUSG00000026124	-3.4972	2.12664	46.6954	2.7567e-08	3.90196e-06	Cfc1	12627	1	34535648	34544313	2.1676	0.809105	1.95233	2.72656	0.130676	-0.470422	-0.269448	-0.451384	2.77316	3.04811	3.69736	2.71982	WT12WT6_WT12HOMO6-Down
ENSMUSG00000026830	-2.02037	1.5715	32.3759	1.17299e-06	4.60477e-05	Ermn	77767	2	58045113	58052864	1.25955	0.849111	1.56347	2.18882	0.130676	-0.39205	0.293635	-0.175783	2.05235	1.81767	1.79008	2.03761	WT12WT6_WT12HOMO6-Down
ENSMUSG00000027419	-2.03945	1.08524	19.0624	8.31113e-05	0.00103456	Pcsk2	18549	2	143546156	143816285	0.561793	0.725603	1.56347	2.16304	-0.233532	-0.39205	0.0939516	-0.792369	1.92682	1.41859	1.90946	1.13296	WT12WT6_WT12HOMO6-Down
ENSMUSG00000027485	-2.07901	-1.48284	12.1182	0.00119464	0.00787708	Bpifb1	228801	2	154190818	154220369	0.114534	-1.08558	-0.615323	-0.939926	-2.32771	-3.09094	-2.08616	-3.69766	-0.795079	-1.64177	-1.41343	-1.17363	WT12WT6_WT12HOMO6-Down
ENSMUSG00000027500	-1.27486	3.73313	39.6815	1.58684e-07	1.18835e-05	Stmn2	20257	3	8509360	8561606	4.09827	3.70422	4.04455	3.9768	2.95055	2.47427	2.48096	2.6043	3.94844	3.71579	4.17611	3.72029	WT12WT6_WT12HOMO6-Down
ENSMUSG00000030041	-1.25446	1.57602	19.4941	7.12643e-05	0.000929782	M1ap	110958	6	82946902	83030309	2.33946	2.15762	2.22736	2.85289	0.804183	0.533086	0.0939516	0.158603	1.75691	1.46173	1.51684	1.71887	WT12WT6_WT12HOMO6-Down
ENSMUSG00000030302	-1.35431	0.728224	19.1245	8.12876e-05	0.00101935	Atp2b2	11941	6	113743831	114042613	1.03172	0.0873223	1.16637	1.55783	-0.540123	-0.115259	-0.492462	-0.529375	1.20442	0.371869	0.874993	0.836864	WT12WT6_WT12HOMO6-Down
ENSMUSG00000030683	-1.32666	2.65249	46.1994	3.10486e-08	4.25708e-06	Sez6l2	233878	7	126950563	126970606	3.31582	2.75018	3.33162	3.38053	1.90339	1.22247	1.53072	1.52936	3.10477	2.72423	2.94513	2.66533	WT12WT6_WT12HOMO6-Down
ENSMUSG00000030851	-1.5859	0.31407	19.8604	6.26058e-05	0.000839863	Ldhc	16833	7	46861203	46878142	0.761031	0.0873223	0.517718	1.17481	-0.929955	-1.0589	-0.963624	-0.611825	0.689922	-0.170758	1.04687	0.376125	WT12WT6_WT12HOMO6-Down
ENSMUSG00000031870	-1.37862	2.0851	26.9202	6.02351e-06	0.000143655	Pgr	18667	9	8899833	8968611	2.51524	1.71342	1.74933	2.86893	1.23683	1.06468	0.732417	1.20745	1.95568	2.30594	2.85547	2.43504	WT12WT6_WT12HOMO6-Down
ENSMUSG00000032128	-3.24507	3.16098	37.7276	2.65802e-07	1.61446e-05	Robo3	19649	9	37415669	37433246	3.06761	2.00661	3.22069	4.05949	1.28583	0.648833	1.06841	0.79243	4.34723	4.09372	4.19972	3.98043	WT12WT6_WT12HOMO6-Down
ENSMUSG00000033063	-1.50756	-0.453856	15.3538	0.00032886	0.00300306	Cntnap3	238680	13	64736182	64903955	-0.448376	-0.581505	-0.615323	0.453392	-2.05944	-2.3368	-1.20573	-1.37721	-0.454181	-0.238186	-0.0408086	-1.04693	WT12WT6_WT12HOMO6-Down
ENSMUSG00000033508	-1.28439	-0.448919	13.2905	0.000740598	0.00549539	Asprv1	67855	6	86628164	86629710	-0.0717761	0.152719	0.551446	0.119808	-1.04643	-1.84407	-1.66784	-1.89162	-0.702011	-0.826606	0.0997109	-0.822699	WT12WT6_WT12HOMO6-Down
ENSMUSG00000033837	-2.7381	4.41187	48.8483	1.65821e-08	2.94482e-06	Foxh1	14106	15	76668225	76669948	3.9097	2.92881	3.89822	4.71168	2.8805	2.2725	2.70781	2.6134	5.2646	5.37343	5.72386	4.94486	WT12WT6_WT12HOMO6-Down
ENSMUSG00000034818	-1.51832	1.24175	38.6254	2.0937e-07	1.39433e-05	Celf5	319586	10	81459227	81482709	1.45627	1.39995	1.49578	1.17481	0.283252	-0.179639	0.625359	0.055519	1.89738	1.67834	1.56613	1.60769	WT12WT6_WT12HOMO6-Down
ENSMUSG00000035984	-2.16761	0.104994	23.917	1.57612e-05	0.000299105	Nme5	75533	18	34562634	34579115	0.171649	-0.128791	-0.114493	0.826244	-1.83332	-0.641225	-0.856277	-1.69904	0.467569	0.694702	1.06984	0.869363	WT12WT6_WT12HOMO6-Down
ENSMUSG00000037529	-3.10695	1.02214	45.584	3.60206e-08	4.62184e-06	Prss40	21756	1	34543968	34560943	1.20588	-0.208675	1.18797	1.72576	-0.822186	-1.47746	-0.963624	-0.891887	1.63734	1.91399	2.34558	1.46612	WT12WT6_WT12HOMO6-Down
ENSMUSG00000040726	-2.15355	2.8544	44.1834	5.07163e-08	5.97879e-06	Hesx1	15209	14	26994416	27002329	1.90671	2.48411	3.06009	2.95409	1.13354	1.22247	0.832077	1.34494	3.33083	3.25842	3.24664	3.20041	WT12WT6_WT12HOMO6-Down
ENSMUSG00000040797	-1.34605	0.178385	12.5249	0.00101057	0.00695353	Iqsec3	243621	6	121372933	121473678	0.603903	0.809105	0.374318	1.345	-1.83332	-1.18539	-0.856277	-1.37721	0.105078	-0.46173	-0.3105	0.23361	WT12WT6_WT12HOMO6-Down
ENSMUSG00000041986	-1.59078	-0.528676	11.7706	0.00138012	0.0087966	Elmod1	270162	9	53911457	53975301	-0.364781	-0.581505	-0.542355	0.00838466	-1.83332	-2.0695	-0.963624	-2.11393	0.251885	-0.934321	-0.252378	-0.628679	WT12WT6_WT12HOMO6-Down
ENSMUSG00000042064	-1.23821	-0.866788	8.8233	0.00494184	0.022489	Myo3b	329421	2	70039126	70429198	-0.537115	0.152719	-0.773361	0.00838466	-1.04643	-1.64915	-2.08616	-2.11393	-0.178638	-0.934321	-0.642472	-0.930461	WT12WT6_WT12HOMO6-Down
ENSMUSG00000042631	-2.58753	0.90067	27.0539	5.77722e-06	0.000139183	Xkr7	228787	2	153031852	153055775	1.45627	-0.691988	0.296893	1.96836	-0.721912	-1.0589	-1.0796	-1.37721	1.50696	1.50361	1.13661	1.23625	WT12WT6_WT12HOMO6-Down
ENSMUSG00000042808	-2.24855	1.11172	29.4941	2.73739e-06	8.23292e-05	Gpx2	14776	12	76792333	76795554	1.70868	0.767958	0.904534	1.89194	-0.540123	-0.39205	-0.575181	-0.529375	1.25172	1.69651	1.89667	1.5285	WT12WT6_WT12HOMO6-Down
ENSMUSG00000042988	-1.23631	3.20784	27.172	5.56843e-06	0.000135731	Notum	77583	11	120653788	120661175	3.61249	3.22329	3.38404	3.80406	2.46784	1.87307	2.35258	2.18317	3.1616	3.52054	3.80734	3.25678	WT12WT6_WT12HOMO6-Down
ENSMUSG00000043460	-2.74402	-0.639095	23.1291	2.04484e-05	0.000364185	Elfn2	207393	15	78667331	78718771	-0.448376	-1.24491	-1.2663	0.410205	-2.32771	-2.3368	-1.86189	-2.69858	-0.242749	-0.170758	0.382508	-0.304827	WT12WT6_WT12HOMO6-Down
ENSMUSG00000045053	-1.91555	0.38006	26.1358	7.70902e-06	0.000173402	Kcng3	225030	17	83585957	83631895	0.684605	0.0873223	0.296893	0.890505	-0.628156	-1.18539	-0.756368	-0.792369	0.969988	0.765264	1.30091	0.62481	WT12WT6_WT12HOMO6-Down
ENSMUSG00000045174	-2.11975	-0.557934	15.985	0.000258338	0.00247113	Amer3	211383	1	34579657	34590944	0.330563	-0.94212	-0.343283	-0.244163	-1.83332	-2.66514	-2.35183	-2.37684	-0.702011	-0.544667	-0.371063	-0.930461	WT12WT6_WT12HOMO6-Down
ENSMUSG00000046204	-1.46806	3.37501	77.2144	5.39e-11	1.25634e-07	Pnma2	239157	14	66911170	66921023	3.94289	2.99271	3.35568	3.76603	2.44645	1.80816	2.39666	2.26631	3.76907	3.59991	3.73735	3.70687	WT12WT6_WT12HOMO6-Down
ENSMUSG00000047021	-2.37356	-0.818098	12.9969	0.000833814	0.00603577	Cfap65	241116	1	74902071	74935599	-0.0717761	-2.15284	-0.472901	0.119808	-2.65754	-1.32405	-1.86189	-2.69858	-0.00181016	-1.31619	0.618852	-0.234072	WT12WT6_WT12HOMO6-Down
ENSMUSG00000051457	-1.67378	-0.631422	10.1696	0.00272627	0.014604	Spn	20737	7	127132232	127137823	-0.0717761	-2.15284	0.215076	0.365686	-1.17314	-1.84407	-2.35183	-2.37684	-0.178638	-0.826606	-0.0908638	-1.04693	WT12WT6_WT12HOMO6-Down
ENSMUSG00000051490	-3.50952	2.83552	40.3692	1.32749e-07	1.06239e-05	Foxd4	14237	19	24899236	24901197	1.95631	1.85768	2.71047	3.38053	0.804183	-0.641225	0.509714	-0.175783	3.71102	3.59022	3.85439	3.39713	WT12WT6_WT12HOMO6-Down
ENSMUSG00000052180	-1.33936	-0.256073	12.1215	0.001193	0.00786909	Serpinb6c	97848	13	33879816	33905708	-0.285765	0.0873223	0.296893	0.453392	-1.46579	-2.66514	-1.66784	-1.23974	-0.309841	-0.826606	-0.885859	-0.234072	WT12WT6_WT12HOMO6-Down
ENSMUSG00000052861	-2.27779	0.560653	22.7221	2.34234e-05	0.000404048	Dnah6	330355	6	73017606	73221651	1.00053	-0.0530985	0.584404	1.29839	-0.457154	-1.0589	-1.86189	-1.23974	0.882537	0.765264	1.46581	0.662388	WT12WT6_WT12HOMO6-Down
ENSMUSG00000053613	-1.30261	1.27616	24.7293	1.20937e-05	0.000243796	Notumos		11	120659157	120661815	1.8378	1.10182	1.54684	1.89194	0.234164	0.533086	0.625359	0.25481	1.22827	1.91399	1.76215	1.71887	WT12WT6_WT12HOMO6-Down
ENSMUSG00000054136	-1.48124	-0.19159	11.8317	0.00134544	0.0086158	Adm2	223780	15	89322720	89324731	0.518417	-0.94212	0.709186	-0.314867	-1.04643	-2.3368	-1.66784	-1.37721	-0.614584	-0.238186	0.22775	-0.628679	WT12WT6_WT12HOMO6-Down
ENSMUSG00000054727	-1.21956	0.250242	11.583	0.00149262	0.00931178	1700013H16Rik	75514	X	53742901	53757831	1.3365	1.22855	0.0829326	1.22552	-1.17314	-1.84407	-0.856277	-0.451384	0.0526235	0.371869	-0.0908638	0.0754576	WT12WT6_WT12HOMO6-Down
ENSMUSG00000055567	-2.04936	1.56946	66.0931	4.22524e-10	4.14674e-07	Unc80	329178	1	66468367	66699148	2.06582	1.06832	1.25091	1.84406	-0.233532	0.169515	0.339517	-0.307012	2.03893	1.95985	2.04311	1.88703	WT12WT6_WT12HOMO6-Down
ENSMUSG00000056856	-2.6571	-0.101136	38.9616	1.91609e-07	1.32823e-05	Jakmip3	74004	7	138940730	139083977	0.379869	-1.24491	-0.343283	0.758987	-1.63788	-1.84407	-1.49682	-1.69904	0.91228	0.416401	0.794562	0.546583	WT12WT6_WT12HOMO6-Down
ENSMUSG00000058966	-1.81006	3.29313	48.0993	1.97611e-08	3.29005e-06	Fam57b	68952	7	126797668	126830219	3.38386	2.84226	3.49653	3.60299	2.03819	1.68701	2.17417	1.90045	3.71102	3.79803	3.86428	3.62834	WT12WT6_WT12HOMO6-Down
ENSMUSG00000059334	-1.86079	-0.696869	8.17578	0.00663204	0.0279097	Zfp36l3	333473	X	53774048	53776394	-0.210853	0.0188196	-0.282595	0.0651718	-1.31206	-2.66514	-2.08616	-2.37684	-0.0583784	-0.934321	-0.3105	-1.04693	WT12WT6_WT12HOMO6-Down
ENSMUSG00000061718	-2.74573	1.55358	32.5612	1.11213e-06	4.47482e-05	Ppp1r1b	19049	11	98348404	98357796	1.70868	-2.15284	-0.0124056	1.76056	-0.457154	-0.641225	-0.137879	-0.377393	2.48726	2.34102	1.68987	2.34547	WT12WT6_WT12HOMO6-Down
ENSMUSG00000063646	-1.22143	-0.000850988	16.4786	0.000214372	0.00212967	Jakmip1	76071	5	37028335	37150607	0.797778	-0.0530985	0.483182	0.758987	-0.457154	-0.734862	-0.963624	-1.11424	0.385123	0.278458	0.649664	-0.234072	WT12WT6_WT12HOMO6-Down
ENSMUSG00000066652	-7.32344	3.2424	23.5479	1.77977e-05	0.000329743	Lefty2	320202	1	180893108	180899103	0.936063	-2.98465	0.483182	4.23062	-1.63788	-2.0695	-1.20573	-2.37684	4.83266	5.15101	5.54387	4.76223	WT12WT6_WT12HOMO6-Down
ENSMUSG00000068327	-3.2059	0.50696	36.9223	3.30058e-07	1.81338e-05	Tlx2	21909	6	83068324	83070293	1.25955	0.0188196	0.447799	1.2745	-1.04643	-2.0695	-2.08616	-1.69904	0.789442	1.37413	1.81747	0.330167	WT12WT6_WT12HOMO6-Down
ENSMUSG00000068547	-1.2172	-1.03764	7.01063	0.0114278	0.0419242	Clca4a	99663	3	144952480	144975045	0.114534	-0.581505	-0.114493	-0.11237	-1.83332	-2.66514	-2.08616	-1.37721	-0.454181	-1.17736	-0.977055	-1.31254	WT12WT6_WT12HOMO6-Down
ENSMUSG00000070695	-1.62079	-0.0185779	24.5971	1.26234e-05	0.000252834	Cntnap5a	636808	1	115684756	116587323	0.473697	0.0188196	0.411526	0.272301	-0.929955	-0.553297	-1.49682	-1.11424	0.0526235	0.765264	0.418735	0.586226	WT12WT6_WT12HOMO6-Down
ENSMUSG00000071235	-3.50657	2.05294	46.8696	2.64441e-08	3.85237e-06	Vrtn	432677	12	84641019	84651455	2.41236	1.50385	2.39465	2.68187	0.0191862	-1.32405	-0.41423	-0.699275	2.69831	2.71535	3.23145	2.52958	WT12WT6_WT12HOMO6-Down
ENSMUSG00000075162	-1.42736	-0.92503	10.2121	0.00267642	0.0144115	Gm10812		10	44004154	44004701	-0.631672	-0.81164	-0.343283	0.223239	-2.05944	-2.3368	-2.08616	-1.69904	-0.795079	-0.826606	-0.719128	-1.31254	WT12WT6_WT12HOMO6-Down
ENSMUSG00000085123	-1.20464	-0.439026	12.8574	0.000882365	0.00628955	Rubie		14	46568263	46598425	0.226588	0.152719	-0.282595	0.00838466	-1.83332	-1.18539	-2.35183	-0.792369	-0.178638	-0.383303	-0.500395	-0.457685	WT12WT6_WT12HOMO6-Down
ENSMUSG00000085352	-1.24887	-0.413101	11.9519	0.00127985	0.00830969	Gm4128		5	14056438	14074157	0.684605	-0.0530985	-0.859385	0.495323	-0.721912	-0.942611	-0.856277	-1.23974	0.0526235	-0.383303	0.307203	0.586226	WT12WT6_WT12HOMO6-Down
ENSMUSG00000086563	-2.29336	-1.00502	9.56964	0.00354419	0.017604	Platr15		2	150704536	150706876	-0.959406	-1.24491	-0.472901	0.119808	-1.04643	-3.69766	-3.09937	-3.11332	-1.70139	0.178578	-0.719128	-0.54065	WT12WT6_WT12HOMO6-Down
ENSMUSG00000093516	-5.4881	2.15319	30.1524	2.2484e-06	7.29146e-05	Gm19553		17	35509077	35510551	1.45627	-0.208675	0.256565	2.72656	-1.63788	-3.09094	-1.0796	-1.69904	3.19223	3.15052	4.05761	2.68373	WT12WT6_WT12HOMO6-Down
ENSMUSG00000097023	-2.16764	-0.331059	21.8065	3.19095e-05	0.000509091	Mir9-3hg	101694	7	79500026	79534403	-0.0717761	-0.94212	-0.168379	0.119808	-1.63788	-1.84407	-1.86189	-2.69858	-0.117255	-0.106341	-0.371063	-0.0405119	WT12WT6_WT12HOMO6-Down
ENSMUSG00000099098	-1.32368	-0.2215	18.9991	8.50158e-05	0.00105201	1110035H17Rik		7	29155680	29156920	0.330563	0.441477	0.551446	-0.314867	-0.822186	-1.64915	-1.34395	-0.699275	0.50709	-0.238186	0.488571	-0.72243	WT12WT6_WT12HOMO6-Down
ENSMUSG00000103189	-1.75357	-0.360246	23.9534	1.5574e-05	0.000297314	Gm37092		6	83074599	83076116	0.561793	-0.128791	-0.168379	0.453392	-1.31206	-2.0695	-1.86189	-1.11424	-1.11684	0.125918	0.268024	0.282696	WT12WT6_WT12HOMO6-Down
ENSMUSG00000105261	-3.35336	-0.41739	7.70425	0.00824603	0.0329047	Gm43333		5	104070064	104072325	-1.38417	-1.24491	2.89256	-0.732114	-1.17314	-2.0695	-3.09937	-2.37684	-2.37872	2.85131	-1.5468	-3.08603	WT12WT6_WT12HOMO6-Down
ENSMUSG00000000938	1.26825	1.13366	7.85169	0.00770051	0.0312223	Hoxa10	15395	6	52231197	52240854	-0.139639	0.725603	0.878195	-0.467606	1.71945	2.50532	2.10943	2.042	-0.532155	1.44032	0.951176	1.10594	WT12WT6_WT12HOMO6-UP
ENSMUSG00000004951	1.60579	1.27047	24.2181	1.42811e-05	0.000277685	Hspb1	15507	5	135887919	135889563	0.379869	1.03402	1.18797	-0.314867	1.88761	2.05194	2.26018	2.05542	0.583025	0.694702	0.0997109	0.62481	WT12WT6_WT12HOMO6-UP
ENSMUSG00000006574	8.8115	2.80927	21.6829	3.3282e-05	0.000524607	Slc4a1	20533	11	102348824	102366203	-1.98879	1.62401	0.517718	-3.08986	3.29376	4.41082	3.80527	4.09167	-3.69766	-2.33085	-3.69766	-3.08603	WT12WT6_WT12HOMO6-UP
ENSMUSG00000007805	1.27724	1.46615	27.1235	5.6532e-06	0.000137259	Twist2	13345	1	91801461	91848028	0.603903	1.25857	1.07656	0.68844	2.25055	2.31984	2.14862	2.18317	1.07891	1.35137	0.738337	0.662388	WT12WT6_WT12HOMO6-UP
ENSMUSG00000012520	2.48673	0.0874537	21.0426	4.14563e-05	0.000617934	Phox2b	18935	5	67094399	67099301	-0.0717761	0.27524	-0.114493	-1.32151	1.23683	1.38709	0.549301	0.944425	-0.614584	-1.31619	-2.5021	-0.930461	WT12WT6_WT12HOMO6-UP
ENSMUSG00000015134	4.88805	1.78932	48.9902	1.60428e-08	2.93285e-06	Aldh1a3	56847	7	66390890	66427517	0.114534	1.60077	0.447799	-0.832282	3.48947	3.76717	3.55115	3.59513	-0.795079	-1.05073	-1.17881	-1.04693	WT12WT6_WT12HOMO6-UP
ENSMUSG00000015533	1.31723	0.366669	31.1464	1.6765e-06	5.99397e-05	Itga2	16398	13	114833081	114932100	-0.285765	-0.38308	0.256565	-0.176762	1.02228	1.29533	0.894887	1.27783	-0.0583784	-0.544667	-0.0408086	0.130124	WT12WT6_WT12HOMO6-UP
ENSMUSG00000018654	1.21396	1.27527	13.5963	0.000655113	0.00501885	Ikzf1	22778	11	11685003	11772926	0.0550643	0.998885	0.616626	0.223239	1.90339	1.80816	1.62636	1.70993	0.789442	0.459598	0.821873	0.23361	WT12WT6_WT12HOMO6-UP
ENSMUSG00000019278	1.43945	-1.31411	11.7694	0.00138079	0.0087966	Dpep1	13479	8	123186242	123201812	-2.60375	-1.86703	-1.52286	-1.64676	-0.166083	-0.734862	-1.66784	-0.307012	-2.37872	-1.83703	-1.85742	-1.31254	WT12WT6_WT12HOMO6-UP
ENSMUSG00000019803	4.63092	-0.100991	37.6602	2.70638e-07	1.6332e-05	Nr2e1	21907	10	42561963	42583632	-2.26375	0.636969	-0.950866	-2.33487	1.42356	1.49414	1.58886	1.36664	-3.11436	-2.06291	-3.18153	-1.83375	WT12WT6_WT12HOMO6-UP
ENSMUSG00000020052	3.89528	0.174064	56.6398	2.90986e-09	1.02378e-06	Ascl1	17172	10	87490819	87493660	-1.55899	0.21528	-1.52286	-1.64676	1.68334	2.31984	2.14862	2.08189	-1.5316	-1.46982	-1.41343	-1.63833	WT12WT6_WT12HOMO6-UP
ENSMUSG00000021367	2.06843	0.889794	20.8827	4.38114e-05	0.000640244	Edn1	13614	13	42301476	42307990	0.0550643	1.31679	0.584404	-0.467606	1.90339	1.98009	1.89572	1.27783	0.105078	-0.106341	-0.977055	0.0754576	WT12WT6_WT12HOMO6-UP
ENSMUSG00000022144	1.86803	0.370395	36.7392	3.46823e-07	1.87032e-05	Gdnf	14573	15	7810846	7837575	-0.537115	0.27524	0.0829326	-1.64676	1.44529	1.22247	1.58886	1.56733	0.0526235	-0.170758	-0.885859	-0.379232	WT12WT6_WT12HOMO6-UP
ENSMUSG00000022484	3.13929	1.01734	29.2218	2.97123e-06	8.75269e-05	Hoxc10	209448	15	102966796	102971893	-2.26375	-0.81164	-0.282595	-2.33487	1.82268	2.421	2.14862	2.26631	-3.11436	0.0144577	-1.41343	-0.166625	WT12WT6_WT12HOMO6-UP
ENSMUSG00000024076	2.29959	0.623542	27.7039	4.72177e-06	0.000120118	Vit	74199	17	78508064	78627408	0.561793	0.725603	0.648144	-0.732114	1.6274	1.53484	1.94107	1.34494	-0.702011	-0.544667	-0.977055	-0.0405119	WT12WT6_WT12HOMO6-UP
ENSMUSG00000024176	1.42616	0.516416	27.7877	4.60127e-06	0.000117867	Sox8	20681	17	25565892	25570686	0.0550643	0.542532	-0.114493	-0.389217	1.33322	1.72268	1.2949	1.27783	0.20459	-0.826606	0.522261	-0.0405119	WT12WT6_WT12HOMO6-UP
ENSMUSG00000024593	2.10999	1.54583	47.1247	2.48848e-08	3.68275e-06	Megf10	70417	18	57133090	57297467	1.03172	2.04156	1.0532	-0.314867	2.33446	2.66964	2.68133	2.82408	0.583025	0.799291	0.00756802	0.836864	WT12WT6_WT12HOMO6-UP
ENSMUSG00000025013	1.45761	-0.717385	11.8843	0.0013163	0.00847258	Tll2	24087	19	41082753	41206835	-2.26375	-0.581505	-0.406637	-1.84179	-0.378698	0.220296	0.427124	0.107982	-1.37971	-1.31619	-0.719128	-1.46626	WT12WT6_WT12HOMO6-UP
ENSMUSG00000025877	1.31674	-0.80536	11.7714	0.00137964	0.0087966	Hk3	212032	13	55005985	55021385	-1.38417	-0.293244	-1.2663	-1.84179	0.130676	0.450418	-0.575181	-0.114389	-1.11684	-0.826606	-1.5468	-1.17363	WT12WT6_WT12HOMO6-UP
ENSMUSG00000025889	1.44057	-0.434011	8.16415	0.00666754	0.0280274	Snca	20617	6	60731575	60829855	-1.08758	-1.08558	-2.48465	-1.18279	0.183348	0.220296	-0.202164	0.00107645	-1.5316	-0.826606	-0.885859	-1.83375	WT12WT6_WT12HOMO6-UP
ENSMUSG00000026360	1.26944	2.64926	46.6872	2.76216e-08	3.90196e-06	Rgs2	19735	1	143999338	144004161	2.47042	2.54627	2.41311	1.84406	3.35817	3.66547	3.53645	3.56729	2.35272	2.23312	2.35496	2.16088	WT12WT6_WT12HOMO6-UP
ENSMUSG00000026815	3.53233	-1.41086	8.63878	0.00537095	0.0238571	Gfi1b	14582	2	28609450	28621982	-3.69766	-2.15284	-2.48465	-3.69766	-0.378698	-1.0589	-0.662932	-0.611825	-3.69766	-2.33085	-3.18153	-3.08603	WT12WT6_WT12HOMO6-UP
ENSMUSG00000026840	1.70121	-0.724144	24.3057	1.38786e-05	0.000271273	Lamc3	23928	2	31887291	31946539	-1.38417	-1.42403	-1.2663	-1.64676	0.0191862	0.572709	-0.0173118	-0.529375	-1.37971	-1.64177	-1.41343	-1.31254	WT12WT6_WT12HOMO6-UP
ENSMUSG00000026841	2.41508	-0.739872	29.1477	3.03844e-06	8.83896e-05	Fibcd1	98970	2	31813290	31846005	-1.38417	-0.478884	-0.950866	-1.84179	0.586789	0.492344	-0.0763361	0.25481	-1.70139	-1.83703	-1.5468	-2.05984	WT12WT6_WT12HOMO6-UP
ENSMUSG00000026890	1.95141	-0.320254	32.5301	1.12209e-06	4.48707e-05	Lhx6	16874	2	36081953	36105408	-2.26375	-0.38308	-0.406637	-2.33487	0.901715	0.82323	0.925295	0.855162	-1.2423	-1.05073	-0.977055	-0.457685	WT12WT6_WT12HOMO6-UP
ENSMUSG00000027750	2.60405	3.00348	32.3861	1.16955e-06	4.60097e-05	Postn	50706	3	54361109	54391037	2.59047	3.37486	2.90566	1.12226	4.30897	4.0102	3.69487	3.97998	1.13043	2.22062	0.382508	1.50801	WT12WT6_WT12HOMO6-UP
ENSMUSG00000027832	1.47242	-0.419039	18.6478	9.64534e-05	0.00116037	Ptx3	19288	3	66219910	66225805	-1.55899	-1.42403	-1.52286	-0.550502	0.283252	0.855715	0.697606	0.107982	-0.309841	-0.934321	-1.07441	-1.17363	WT12WT6_WT12HOMO6-UP
ENSMUSG00000028031	1.42775	-0.346438	16.926	0.000181303	0.00187542	Dkk2	56811	3	132085292	132180304	-0.448376	-0.293244	-1.15331	-1.47499	0.662952	0.492344	0.339517	0.00107645	-0.894567	-0.826606	-0.977055	-0.930461	WT12WT6_WT12HOMO6-UP
ENSMUSG00000028332	4.97316	-0.340149	13.7965	0.000604858	0.00472509	Hemgn	93966	4	46393989	46413506	-3.04942	-1.86703	-1.83514	-3.08986	-0.0399654	1.19734	0.427124	0.25481	-2.11601	-3.69766	-3.69766	-3.08603	WT12WT6_WT12HOMO6-UP
ENSMUSG00000028339	2.46459	1.30466	52.7025	6.88205e-09	1.74595e-06	Col15a1	12819	4	47208161	47313167	0.330563	1.39995	0.616626	0.0651718	2.53017	2.39912	2.59884	2.33395	0.155692	-0.106341	0.00756802	0.282696	WT12WT6_WT12HOMO6-UP
ENSMUSG00000028644	3.55703	0.526	13.0423	0.000818629	0.00595823	Ermap	27028	4	119175457	119190011	-1.98879	0.152719	-0.692179	-2.66353	1.16006	1.91991	0.984254	1.90045	-1.11684	-2.33085	-1.85742	-1.31254	WT12WT6_WT12HOMO6-UP
ENSMUSG00000029019	3.67169	0.6934	26.1885	7.5815e-06	0.000171542	Nppb	18158	4	147985788	147987205	0.279512	0.590523	0.648144	-1.84179	2.84824	1.61293	1.97053	2.08189	-0.702011	-1.46982	-2.04205	-0.930461	WT12WT6_WT12HOMO6-UP
ENSMUSG00000029335	1.69016	1.59677	60.6981	1.24272e-09	6.26297e-07	Bmp3	110075	5	98854415	98884396	0.936063	1.50385	1.36911	0.890505	2.36898	2.6968	2.58938	2.78433	1.1049	0.799291	0.22775	1.48722	WT12WT6_WT12HOMO6-UP
ENSMUSG00000029563	1.40101	3.09158	33.8903	7.62017e-07	3.38317e-05	Foxp2	114142	6	14901349	15441977	2.83106	3.1126	2.22736	1.72576	3.96607	4.23058	4.02125	4.13655	2.59205	2.18245	2.55539	3.28114	WT12WT6_WT12HOMO6-UP
ENSMUSG00000030000	2.54642	0.96379	17.2753	0.000159242	0.00170068	Add2	11519	6	86028681	86124409	-0.285765	0.636969	-0.114493	-1.18279	1.70151	2.14688	2.10943	1.83969	-0.894567	-0.383303	-0.642472	0.0754576	WT12WT6_WT12HOMO6-UP
ENSMUSG00000030507	3.42367	1.27186	45.9113	3.32799e-08	4.39558e-06	Dbx1	13172	7	49631499	49636849	-0.139639	1.71342	0.616626	-1.84179	2.58992	2.66048	2.64525	2.58592	-0.242749	-1.05073	-1.07441	-0.379232	WT12WT6_WT12HOMO6-UP
ENSMUSG00000030551	1.68507	6.24355	38.201	2.34294e-07	1.50812e-05	Nr2f2	11819	7	70351944	70366735	5.75678	6.57752	5.74192	5.02786	7.05521	7.12151	7.04064	7.13259	5.56884	5.35209	4.83722	5.7173	WT12WT6_WT12HOMO6-UP
ENSMUSG00000031448	2.72103	-0.423942	31.1481	1.67567e-06	5.99397e-05	Adprhl1	234072	8	13221663	13254162	-1.55899	-0.94212	-0.692179	-2.33487	0.804183	1.11922	0.697606	0.54852	-1.2423	-2.06291	-1.17881	-2.32808	WT12WT6_WT12HOMO6-UP
ENSMUSG00000032118	1.75091	2.59179	61.9312	9.66236e-10	5.79918e-07	Fez1	235180	9	36821864	36878924	1.97248	2.32299	2.23776	1.5379	3.42532	3.63304	3.63633	3.55789	1.94132	1.71445	1.68987	1.97925	WT12WT6_WT12HOMO6-UP
ENSMUSG00000032368	4.05703	3.26409	39.9501	1.47973e-07	1.13549e-05	Zic1	22771	9	91358058	91365810	1.80207	3.73657	1.9649	-0.832282	4.576	5.01756	4.98211	5.17086	1.36361	0.799291	0.18632	1.18553	WT12WT6_WT12HOMO6-UP
ENSMUSG00000032487	2.51957	-0.996625	30.3912	2.09451e-06	6.98681e-05	Ptgs2	19225	1	150100031	150108227	-0.732864	-1.08558	-0.773361	-2.06737	0.130676	0.169515	-0.137879	0.158603	-2.70015	-2.33085	-1.69377	-1.63833	WT12WT6_WT12HOMO6-UP
ENSMUSG00000032744	2.36521	-0.167986	55.5694	3.66401e-09	1.21827e-06	Heyl	56198	4	123233556	123249875	-0.841693	-0.94212	-0.615323	-1.47499	0.932813	1.17177	0.925295	1.13345	-0.894567	-0.726378	-1.5468	-1.46626	WT12WT6_WT12HOMO6-UP
ENSMUSG00000033207	1.30148	-0.120152	19.0777	8.26583e-05	0.0010303	Mamdc2	71738	19	23302609	23448442	-1.08758	-0.81164	-0.542355	-0.832282	0.330724	0.789996	0.697606	0.510048	-0.795079	-0.544667	-0.800086	-0.304827	WT12WT6_WT12HOMO6-UP
ENSMUSG00000035456	2.97016	-0.448531	81.2047	2.70051e-11	8.39275e-08	Prdm8	77630	5	98167198	98188991	-1.75794	-0.691988	-0.950866	-1.05625	0.699577	1.24717	1.22328	1.25475	-1.37971	-1.64177	-1.29136	-2.05984	WT12WT6_WT12HOMO6-UP
ENSMUSG00000035459	1.82826	-0.612716	20.89	4.37011e-05	0.000639838	Stab2	192188	10	86841198	87008025	-1.75794	-0.581505	-0.472901	-1.64676	1.05091	0.685439	0.246245	1.42983	-1.37971	-0.383303	-1.29136	-0.304827	WT12WT6_WT12HOMO6-UP
ENSMUSG00000036139	2.58419	2.4678	27.4845	5.05334e-06	0.000126823	Hoxc9	15427	15	102976439	102985099	1.95631	2.8223	2.22736	1.45533	3.72533	3.83798	3.93047	3.7393	-0.117255	1.41859	1.50003	1.8054	WT12WT6_WT12HOMO6-UP
ENSMUSG00000036144	3.14857	0.869093	61.2039	1.12042e-09	6.0408e-07	Meox2	17286	12	37108540	37179534	0.968658	0.590523	0.551446	-1.05625	2.03819	2.47427	2.2482	2.39855	-0.702011	-0.632663	-0.977055	-0.457685	WT12WT6_WT12HOMO6-UP
ENSMUSG00000036169	3.32545	0.286504	29.6153	2.6396e-06	8.10885e-05	Sostdc1	66042	12	36314139	36318452	-0.364781	1.10182	0.215076	-2.33487	1.13354	1.88885	1.66291	1.52936	-1.11684	-1.31619	-2.80218	-1.04693	WT12WT6_WT12HOMO6-UP
ENSMUSG00000036510	2.95491	-0.117568	53.7477	5.45667e-09	1.51866e-06	Cdh8	12564	8	99024471	99416471	-1.98879	0.590523	-0.950866	-1.47499	1.4667	1.29533	1.58886	1.32292	-1.11684	-1.83703	-1.29136	-1.04693	WT12WT6_WT12HOMO6-UP
ENSMUSG00000037034	3.32978	1.18991	43.6174	5.83339e-08	6.63263e-06	Pax1	18503	2	147361925	147393295	-1.22827	0.27524	-0.950866	-2.33487	2.65664	3.02425	2.83338	2.80036	0.20459	-1.31619	-0.569685	-0.166625	WT12WT6_WT12HOMO6-UP
ENSMUSG00000037254	1.97855	-1.19747	13.992	0.000559665	0.004487	Itih2	16425	2	10094593	10131396	-1.75794	-1.24491	-1.67057	-3.69766	-0.30429	-0.179639	-0.492462	-0.611825	-1.89386	-1.83703	-2.04205	-2.32808	WT12WT6_WT12HOMO6-UP
ENSMUSG00000037660	2.23627	-0.747037	35.088	5.45269e-07	2.60408e-05	Gdf7	238057	12	8297918	8301954	-1.38417	-0.581505	-1.2663	-1.64676	0.130676	-0.0536293	0.0393922	0.055519	-2.70015	-1.83703	-1.85742	-1.31254	WT12WT6_WT12HOMO6-UP
ENSMUSG00000037887	2.72885	-0.0913421	39.1268	1.83465e-07	1.28612e-05	Dusp8	18218	7	142079490	142095843	-0.631672	0.27524	0.0360509	-0.832282	0.901715	1.17177	1.0954	1.65809	-1.11684	-1.64177	-0.885859	-1.63833	WT12WT6_WT12HOMO6-UP
ENSMUSG00000038591	3.39174	0.617877	30.2971	2.15375e-06	7.15828e-05	Colec10	239447	15	54410774	54466358	1.00053	-0.0530985	1.18797	-1.32151	2.6093	1.77457	1.83295	2.45027	-1.11684	-1.17736	-2.80218	0.0754576	WT12WT6_WT12HOMO6-UP
ENSMUSG00000039167	2.16547	1.16583	34.1432	7.0969e-07	3.21204e-05	Adgrl4	170757	3	151437887	151545086	0.561793	1.22855	1.00533	0.00838466	2.13497	2.24824	2.23612	2.2778	0.297678	-0.238186	-0.642472	0.803616	WT12WT6_WT12HOMO6-UP
ENSMUSG00000040478	2.75418	1.00517	29.386	2.82782e-06	8.40994e-05	Prdm13	230025	4	21677480	21685963	0.723324	1.5287	0.824029	-1.18279	1.78908	2.13369	2.21166	2.28921	-0.454181	-0.0446776	-1.41343	-0.379232	WT12WT6_WT12HOMO6-UP
ENSMUSG00000041616	3.95477	2.30232	32.5273	1.12301e-06	4.48707e-05	Nppa	230899	4	148000722	148002079	1.4331	2.35113	1.9649	-0.467606	4.02136	3.77992	3.68157	3.67119	-0.178638	0.50154	-0.0908638	-0.628679	WT12WT6_WT12HOMO6-UP
ENSMUSG00000041674	1.67336	-0.959665	21.1223	4.03332e-05	0.000606834	BC006965	217294	11	112663927	112781976	-0.841693	-2.15284	-0.859385	-1.05625	-0.540123	0.492344	-0.137879	-0.114389	-1.70139	-1.46982	-1.07441	-1.83375	WT12WT6_WT12HOMO6-UP
ENSMUSG00000041911	1.53832	-0.304597	23.029	2.11413e-05	0.000375091	Dlx1	13390	2	71528113	71533981	-1.38417	-1.08558	-0.692179	-1.47499	0.50638	0.91857	0.427124	0.055519	-0.702011	-1.31619	-0.800086	-0.822699	WT12WT6_WT12HOMO6-UP
ENSMUSG00000042256	1.4473	-0.344205	25.6402	9.02409e-06	0.00019681	Ptchd4	627626	17	42315947	42505077	-1.22827	-0.478884	-1.2663	-0.832282	0.50638	1.008	0.894887	0.207508	-0.702011	-0.726378	-0.800086	-0.379232	WT12WT6_WT12HOMO6-UP
ENSMUSG00000042499	1.97144	-1.2734	13.5998	0.0006542	0.00501392	Hoxd11	15431	2	74679557	74687016	-2.60375	-2.98465	-2.02094	-3.08986	-1.17314	-0.317716	-0.340024	-0.891887	-3.11436	-2.06291	-1.5468	-2.65784	WT12WT6_WT12HOMO6-UP
ENSMUSG00000043013	1.49552	0.0497328	29.4664	2.76026e-06	8.28833e-05	Onecut1	15379	9	74861921	74891781	-0.841693	-0.38308	-0.282595	-0.732114	1.02228	0.91857	0.894887	1.20745	-0.178638	-0.238186	-0.977055	-0.234072	WT12WT6_WT12HOMO6-UP
ENSMUSG00000043531	1.37978	1.29663	30.0063	2.34836e-06	7.51769e-05	Sorcs1	58178	19	50143299	50678646	0.723324	1.13456	0.824029	0.65183	2.09428	1.99475	1.92611	2.08189	0.545557	0.896808	0.555182	0.734729	WT12WT6_WT12HOMO6-UP
ENSMUSG00000044681	3.26341	0.176872	40.5093	1.28034e-07	1.02907e-05	Cnpy1	269637	5	28200819	28245806	-1.38417	-0.691988	-0.0124056	-2.06737	0.837432	1.45227	1.55036	1.69286	-1.5316	-1.83703	-1.5468	-1.31254	WT12WT6_WT12HOMO6-UP
ENSMUSG00000045238	2.65782	-0.840434	68.197	2.81603e-10	3.61006e-07	A730035I17Rik		5	98183121	98185984	-1.22827	-0.478884	-1.2663	-1.64676	0.183348	0.450418	0.799616	0.76001	-2.11601	-1.64177	-2.04205	-1.31254	WT12WT6_WT12HOMO6-UP
ENSMUSG00000045515	2.58695	1.53359	86.3882	1.13783e-11	6.73232e-08	Pou3f3	18993	1	42695768	42703176	0.603903	0.767958	0.76775	0.0651718	2.69342	3.27903	2.96362	2.87037	0.50709	0.0712642	0.679831	0.505819	WT12WT6_WT12HOMO6-UP
ENSMUSG00000045930	2.85217	1.18785	49.0946	1.56579e-08	2.91973e-06	Clec14a	66864	12	58264720	58269290	0.0550643	0.681967	0.447799	-1.32151	2.50969	2.71462	2.57985	2.48043	-0.117255	0.229382	-0.500395	-0.379232	WT12WT6_WT12HOMO6-UP
ENSMUSG00000047143	1.36486	1.23369	30.8521	1.82787e-06	6.32529e-05	Dmrta2	242620	4	109978053	109983687	0.761031	1.31679	1.07656	0.223239	1.97983	2.21106	2.40747	1.75997	0.426935	0.927902	0.70938	1.02171	WT12WT6_WT12HOMO6-UP
ENSMUSG00000047216	4.99223	-0.163723	37.5076	2.81933e-07	1.67849e-05	Cdh19	227485	1	110888326	110977584	-1.08758	0.27524	-1.04854	-2.06737	1.28583	1.45227	1.318	1.49037	-3.11436	-3.08759	-3.69766	-1.63833	WT12WT6_WT12HOMO6-UP
ENSMUSG00000047414	1.45357	5.22564	47.5785	2.23444e-08	3.47214e-06	Flrt2	399558	12	95692226	95785215	4.8282	5.17158	4.61236	4.26132	6.02887	6.24157	6.00369	6.19985	4.80518	4.56102	4.44779	4.84013	WT12WT6_WT12HOMO6-UP
ENSMUSG00000047867	2.35033	-0.216753	28.0202	4.28345e-06	0.000112438	Gimap6	231931	6	48701582	48708225	-1.08758	-1.86703	-0.950866	-1.64676	0.963255	1.06468	0.925295	0.585992	-0.614584	-2.33085	-0.977055	-1.63833	WT12WT6_WT12HOMO6-UP
ENSMUSG00000048015	4.50067	-1.16926	56.0883	3.27565e-09	1.11057e-06	Neurod4	11923	10	130268152	130280240	-2.26375	-2.15284	-3.69766	-2.33487	-0.30429	0.407237	-0.0173118	0.055519	-3.11436	-2.66016	-3.69766	-3.08603	WT12WT6_WT12HOMO6-UP
ENSMUSG00000048904	2.5056	-0.167608	30.4207	2.07623e-06	6.93826e-05	Neurog1	18014	13	56250478	56252163	-1.98879	-0.691988	-0.542355	-1.64676	0.804183	1.22247	1.01285	1.20745	-1.70139	-0.726378	-1.85742	-0.822699	WT12WT6_WT12HOMO6-UP
ENSMUSG00000049537	2.55144	0.584185	21.6055	3.41727e-05	0.000535028	Tecrl	243078	5	83278145	83355195	0.171649	0.767958	-0.0124056	-0.638452	1.6274	1.87307	1.68085	1.7268	-0.795079	-0.826606	-1.29136	0.0186378	WT12WT6_WT12HOMO6-UP
ENSMUSG00000049691	2.97449	-1.36343	27.3221	5.3145e-06	0.000131578	Nkx3-2	12020	5	41761483	41764501	-3.04942	-2.5096	-0.406637	-3.69766	-0.721912	0.0622526	-0.137879	-0.239906	-2.11601	-3.08759	-2.80218	-2.32808	WT12WT6_WT12HOMO6-UP
ENSMUSG00000050010	1.97442	1.47758	40.8629	1.16899e-07	9.59659e-06	Shisa3	330096	5	67607882	67623552	0.936063	1.79761	1.09954	0.365686	2.69342	2.4532	2.17417	2.75995	0.821146	0.832535	0.454076	0.282696	WT12WT6_WT12HOMO6-UP
ENSMUSG00000050368	2.53967	-0.980236	18.035	0.000120456	0.00137783	Hoxd10	15430	2	74691924	74695105	-1.98879	-1.42403	-1.2663	-2.33487	-0.378698	0.533086	-0.202164	-0.377393	-3.69766	-1.64177	-1.69377	-2.32808	WT12WT6_WT12HOMO6-UP
ENSMUSG00000051048	1.3866	0.904819	22.1684	2.8222e-05	0.000461627	P4ha3	320452	7	100285520	100319699	0.761031	0.441477	0.678988	0.17245	1.44529	1.72268	1.8489	1.8855	0.342063	0.620511	0.345347	0.23361	WT12WT6_WT12HOMO6-UP
ENSMUSG00000051251	2.3996	-1.1215	23.9119	1.57871e-05	0.000299169	Nhlh1	18071	1	172052292	172057573	-3.04942	-1.6286	-2.02094	-2.33487	-1.04643	-0.317716	-0.575181	0.055519	-2.11601	-2.33085	-2.5021	-2.32808	WT12WT6_WT12HOMO6-UP
ENSMUSG00000051839	7.1358	0.594863	16.2778	0.000231222	0.00225149	Gypa	14934	8	80493781	80510542	-2.60375	-0.0530985	-1.38888	-3.69766	1.02228	1.85711	1.53072	1.58594	-3.11436	-3.69766	-3.18153	-3.69766	WT12WT6_WT12HOMO6-UP
ENSMUSG00000051920	1.34703	0.0729084	25.0405	1.09372e-05	0.000228382	Rspo2	239405	15	43020794	43170826	-0.732864	-0.38308	-0.542355	-0.832282	1.26154	1.45227	1.0954	0.972993	-0.242749	-0.238186	0.054375	0.130124	WT12WT6_WT12HOMO6-UP
ENSMUSG00000053007	1.9347	1.36125	38.2806	2.29392e-07	1.49041e-05	Creb5	231991	6	53287270	53700376	0.0550643	1.03402	0.296893	0.223239	2.46784	2.62323	2.39666	2.57664	0.655162	0.459598	0.587368	0.836864	WT12WT6_WT12HOMO6-UP
ENSMUSG00000053399	1.63157	1.39018	53.3365	5.97642e-09	1.59089e-06	Adamts18	208936	8	113697126	113848738	0.968658	0.809105	1.23024	1.03965	2.35756	2.2725	2.27206	2.46039	0.789442	0.988148	0.900837	0.182795	WT12WT6_WT12HOMO6-UP
ENSMUSG00000053475	1.79721	0.843718	40.2254	1.37779e-07	1.07948e-05	Tnfaip6	21930	2	52038009	52056686	-0.210853	0.21528	0.0360509	0.0651718	1.70151	1.84098	1.73335	1.64039	-0.178638	-0.308921	0.345347	0.0754576	WT12WT6_WT12HOMO6-UP
ENSMUSG00000054191	2.49454	-0.198268	10.9112	0.00198219	0.0114824	Klf1	16596	8	84901928	84905291	-1.38417	-1.24491	-1.83514	-2.06737	0.283252	1.24717	0.509714	0.944425	-1.37971	-1.64177	-0.977055	-1.83375	WT12WT6_WT12HOMO6-UP
ENSMUSG00000055148	1.72399	0.445563	41.8318	9.12913e-08	8.41731e-06	Klf2	16598	8	72319033	72321656	-0.139639	0.0188196	-0.343283	-0.389217	1.68334	1.31883	1.44935	1.49037	-0.0583784	0.0712642	-0.142718	-0.54065	WT12WT6_WT12HOMO6-UP
ENSMUSG00000055421	1.55245	1.02465	60.854	1.20359e-09	6.23427e-07	Pcdh9	211712	14	93013410	93890679	0.723324	0.925941	0.980783	0.272301	2.16146	2.2725	2.09613	2.06871	0.385123	0.50154	1.09244	0.420664	WT12WT6_WT12HOMO6-UP
ENSMUSG00000056854	1.89497	0.687372	41.0651	1.10991e-07	9.248e-06	Pou3f4	18994	X	110814280	110817207	0.473697	0.925941	-0.343283	0.365686	1.56922	1.80816	1.36313	1.51	-0.532155	-0.726378	-0.0408086	0.182795	WT12WT6_WT12HOMO6-UP
ENSMUSG00000057021	2.1854	-0.473372	8.88041	0.00481653	0.0220727	Vmn2r-ps159	22300	4	156331103	156339499	-1.55899	-1.86703	-0.859385	-2.06737	1.4878	1.14573	-0.575181	-1.23974	-1.00143	-1.31619	-2.80218	-0.930461	WT12WT6_WT12HOMO6-UP
ENSMUSG00000057123	1.78859	2.50982	49.0363	1.58718e-08	2.93031e-06	Gja5	14613	3	96904693	97077416	1.74676	2.07568	2.02616	1.63489	3.58065	3.95505	3.74261	3.80035	2.30867	2.1165	1.88377	1.5883	WT12WT6_WT12HOMO6-UP
ENSMUSG00000060424	1.93591	-0.442443	28.5897	3.59865e-06	9.83544e-05	Pantr1	66297	1	42590782	42694842	-2.26375	-0.691988	-1.67057	-1.84179	0.625373	1.0922	0.509714	0.470522	-1.00143	-1.05073	-1.41343	-0.822699	WT12WT6_WT12HOMO6-UP
ENSMUSG00000063415	3.42871	3.05393	62.5539	8.51932e-10	5.68952e-07	Cyp26b1	232174	6	84571414	84593908	1.90671	2.61749	2.16336	1.17481	4.61007	4.73934	4.38621	4.63812	1.31989	1.28087	0.70938	1.48722	WT12WT6_WT12HOMO6-UP
ENSMUSG00000063887	2.61439	-0.779046	26.9156	6.03219e-06	0.000143655	Nlgn1	192167	3	25426215	26332460	-1.55899	-0.478884	-1.83514	-2.66353	0.625373	0.72114	0.383986	0.972993	-1.5316	-1.64177	-2.04205	-1.31254	WT12WT6_WT12HOMO6-UP
ENSMUSG00000069171	2.45772	4.94066	53.5828	5.65919e-09	1.55187e-06	Nr2f1	13865	13	78188973	78199757	4.26173	5.16368	4.55324	3.04159	5.96825	6.26217	6.10014	6.18772	3.61481	3.8313	3.47455	3.78985	WT12WT6_WT12HOMO6-UP
ENSMUSG00000069919	6.55889	2.0382	20.3348	5.30056e-05	0.000734321	Hba-a1	15122	11	32283511	32284465	-1.98879	0.590523	0.447799	-2.06737	2.3803	2.90514	2.58938	2.44007	-3.11436	-2.66016	-2.5021	-2.65784	WT12WT6_WT12HOMO6-UP
ENSMUSG00000070803	2.24287	0.532204	12.4516	0.00104138	0.00710541	Cited4	56222	4	120666572	120667820	-0.732864	-0.581505	-0.472901	-1.32151	1.21169	1.75748	1.2949	1.54847	-0.532155	-1.17736	-0.0408086	-0.930461	WT12WT6_WT12HOMO6-UP
ENSMUSG00000070990	3.27347	-1.22967	26.9913	5.89126e-06	0.000141565	Foxe1	110805	4	46343609	46346412	-2.26375	-3.69766	-2.78785	-3.69766	-0.30429	0.11688	0.197245	0.585992	-2.37872	-1.83703	-2.5021	-3.69766	WT12WT6_WT12HOMO6-UP
ENSMUSG00000071052	1.34503	-1.11262	6.66368	0.0134919	0.0475043	Rpl7a-ps5		17	57838430	57839221	-1.55899	-1.24491	-1.67057	-2.06737	-1.83332	0.00547486	0.509714	-0.998782	-1.89386	-1.31619	-1.07441	-1.83375	WT12WT6_WT12HOMO6-UP
ENSMUSG00000071713	1.67942	-0.896073	9.12762	0.00431182	0.0203242	Csf2rb	12983	15	78325752	78353847	-1.75794	-2.5096	-1.15331	-2.33487	0.0760078	0.572709	-0.0173118	0.429883	-0.454181	-1.31619	-1.85742	-1.63833	WT12WT6_WT12HOMO6-UP
ENSMUSG00000074415	2.79897	1.0682	59.0984	1.7306e-09	8.0676e-07	3110039I08Rik	73144	9	41327077	41716994	0.379869	1.16658	-0.224357	-0.314867	1.91901	2.47427	2.2482	2.34492	-0.614584	-0.383303	-0.800086	0.0754576	WT12WT6_WT12HOMO6-UP
ENSMUSG00000085700	7.09713	2.31304	20.4913	5.01882e-05	0.000705776	Hbb-bh0		7	103850020	103850148	-0.841693	1.50385	0.215076	-3.69766	3.65713	4.09088	3.55115	4.00094	-3.69766	-2.33085	-1.17881	-3.69766	WT12WT6_WT12HOMO6-UP
ENSMUSG00000086741	1.63438	-0.971733	11.0466	0.0018713	0.0110127	Gm15816	101056408	8	23138794	23149585	-1.55899	-1.42403	-1.83514	-2.66353	-0.721912	0.169515	0.0393922	-0.611825	-1.5316	-1.31619	-1.69377	-2.05984	WT12WT6_WT12HOMO6-UP
ENSMUSG00000086806	3.72421	2.03652	33.2569	9.11648e-07	3.86352e-05	Gm13054		4	148001091	148004014	1.25955	2.00661	1.84763	0.0651718	3.72976	3.45896	3.46062	3.39327	-0.0583784	0.125918	-0.142718	-0.304827	WT12WT6_WT12HOMO6-UP
ENSMUSG00000087143	2.45122	3.4409	58.3203	2.03702e-09	8.63278e-07	A830082K12Rik	320174	13	78198017	78279391	2.97438	3.75248	2.99417	1.63489	4.48189	4.79693	4.59213	4.73095	2.27473	2.35252	1.77618	2.42415	WT12WT6_WT12HOMO6-UP
ENSMUSG00000090122	1.21451	0.601412	31.0257	1.73693e-06	6.14584e-05	Kcne1l	66240	X	142304752	142306294	-0.210853	0.0873223	0.0360509	-0.732114	0.993068	1.47336	1.83295	1.60432	0.297678	0.32592	0.618852	0.0186378	WT12WT6_WT12HOMO6-UP
ENSMUSG00000090386	3.45374	1.24356	44.7988	4.36065e-08	5.21237e-06	Mir99ahg	77994	16	77236317	77773427	0.833611	0.849111	0.824029	-1.05625	2.98805	2.92824	2.44992	2.75995	-1.37971	-0.46173	-1.17881	0.420664	WT12WT6_WT12HOMO6-UP
ENSMUSG00000090523	1.53123	1.51323	15.3271	0.000332254	0.00302369	Gypc	71683	18	32528322	32560034	0.723324	1.37276	0.648144	0.68844	2.25055	2.34294	2.16145	2.21939	0.757025	1.04598	0.22775	0.901146	WT12WT6_WT12HOMO6-UP
ENSMUSG00000090698	2.58076	-0.897937	30.2655	2.17405e-06	7.15918e-05	Apold1	381823	6	134981718	134986836	-1.98879	-2.5096	-1.67057	-1.64676	0.330724	0.269351	-0.269448	-0.0555014	-3.11436	-3.08759	-1.41343	-1.46626	WT12WT6_WT12HOMO6-UP
ENSMUSG00000090958	2.21191	0.496977	42.3181	8.07304e-08	7.96425e-06	Lrrc32	434215	7	98489283	98502181	-0.285765	0.21528	0.76775	-0.732114	2.00931	1.53484	1.81682	1.45029	-0.178638	-0.383303	-0.500395	-0.457685	WT12WT6_WT12HOMO6-UP
ENSMUSG00000095139	2.99969	3.60182	35.3669	5.04777e-07	2.44483e-05	Pou3f2	18992	4	22482780	22488366	2.69157	4.15485	2.9569	1.76056	4.50794	5.02293	4.90601	4.85701	1.9979	1.65994	1.37653	2.28653	WT12WT6_WT12HOMO6-UP
ENSMUSG00000096001	1.63567	0.420708	14.9055	0.000391097	0.00345302	2610528A11Rik	70045	14	37102140	37114022	-0.285765	0.590523	0.616626	-0.832282	1.3791	1.27145	1.38517	1.40907	-0.614584	0.0712642	0.00756802	-0.304827	WT12WT6_WT12HOMO6-UP
ENSMUSG00000096753	1.87635	0.562913	25.9596	8.15193e-06	0.000180748	Fam181a	100504156	12	103310975	103317065	-0.364781	-0.208675	0.517718	-0.638452	1.50859	1.24717	1.2949	1.15854	-0.117255	-1.05073	-0.43428	-0.379232	WT12WT6_WT12HOMO6-UP
ENSMUSG00000096870	2.91129	-0.263777	45.9315	3.31184e-08	4.39558e-06	Gm21816		16	77400030	77403135	-0.364781	-0.293244	-0.859385	-1.64676	0.837432	1.40915	0.832077	1.08192	-2.11601	-1.83703	-1.41343	-1.04693	WT12WT6_WT12HOMO6-UP
ENSMUSG00000098243	1.75657	0.459534	39.0732	1.86067e-07	1.29947e-05	Gm4258		1	137898595	138000384	0.518417	0.542532	0.215076	-0.0507296	1.73718	1.47336	1.318	1.56733	-0.702011	-0.632663	0.382508	0.0754576	WT12WT6_WT12HOMO6-UP
ENSMUSG00000100005	1.96882	1.82665	40.6675	1.2292e-07	9.92245e-06	B130024G19Rik		7	70364910	70489972	1.06225	1.79761	1.44285	0.453392	2.98062	2.60423	2.74238	2.89297	0.91228	0.581934	0.679831	1.30914	WT12WT6_WT12HOMO6-UP
ENSMUSG00000101559	2.18931	-1.00802	18.2369	0.000111922	0.0013031	Gm28258		7	70372038	70388410	-1.75794	-0.581505	-0.615323	-3.08986	-0.457154	0.11688	-0.202164	0.158603	-1.89386	-3.08759	-2.04205	-1.17363	WT12WT6_WT12HOMO6-UP
ENSMUSG00000102205	3.51558	-1.63717	24.3567	1.365e-05	0.000269631	9430092D12Rik		16	77413643	77414916	-2.26375	-2.98465	-1.38888	-3.08986	0.283252	0.00547486	-0.856277	-0.377393	-2.70015	-3.08759	-3.69766	-2.05984	WT12WT6_WT12HOMO6-UP
ENSMUSG00000102277	2.0061	-0.0507873	41.4766	9.99193e-08	8.87027e-06	A130050O07Rik		1	137927251	137930273	0.0550643	-0.293244	-0.0625463	-0.389217	1.44529	0.887484	0.832077	0.855162	-1.2423	-0.934321	-0.800086	-0.457685	WT12WT6_WT12HOMO6-UP
ENSMUSG00000102344	2.85633	-1.33908	22.7035	2.35704e-05	0.000405459	9430053O09Rik		16	77419251	77421820	-1.75794	-1.42403	-1.38888	-2.66353	0.46443	0.0622526	-0.137879	0.30061	-2.70015	-2.06291	-2.80218	-1.46626	WT12WT6_WT12HOMO6-UP
ENSMUSG00000102562	4.44438	-1.86212	32.088	1.27457e-06	4.90234e-05	Gm37694		16	77685277	77687409	-3.69766	-2.98465	-1.67057	-2.06737	-0.721912	-1.32405	-0.856277	-0.377393	-3.69766	-3.69766	-3.18153	-3.08603	WT12WT6_WT12HOMO6-UP
ENSMUSG00000102854	3.09495	-1.66395	20.4517	5.08855e-05	0.000710637	C130023A14Rik		16	77646340	77649426	-2.60375	-0.81164	-2.23424	-3.69766	-0.628156	-0.39205	-0.963624	0.158603	-2.70015	-3.08759	-3.18153	-2.05984	WT12WT6_WT12HOMO6-UP
ENSMUSG00000103038	1.76173	-0.67976	29.9147	2.41342e-06	7.61472e-05	Gm37124		1	137924388	137926379	-0.537115	-0.94212	-0.773361	-1.05625	0.662952	0.82323	0.197245	0.54852	-1.5316	-1.46982	-0.977055	-0.379232	WT12WT6_WT12HOMO6-UP
ENSMUSG00000103427	1.94308	1.39775	53.4835	5.78494e-09	1.56336e-06	Gm37534		1	137949422	137954643	1.38561	1.66941	1.23024	0.981829	2.57028	2.66048	2.40747	2.44007	0.251885	0.50154	0.345347	1.28525	WT12WT6_WT12HOMO6-UP
ENSMUSG00000103805	5.25792	-1.55829	49.8471	1.31545e-08	2.52585e-06	Gm37063		16	77476934	77480453	-1.75794	-1.6286	-2.78785	-3.69766	-0.30429	0.11688	-0.202164	0.207508	-3.69766	-3.69766	-3.18153	-3.08603	WT12WT6_WT12HOMO6-UP
ENSMUSG00000103916	3.49708	-1.19962	42.4694	7.77105e-08	7.84506e-06	Gm38071		16	77416624	77420001	-2.26375	-0.581505	-2.02094	-2.33487	0.330724	0.00547486	0.383986	0.726845	-3.69766	-2.33085	-2.5021	-1.83375	WT12WT6_WT12HOMO6-UP
ENSMUSG00000104145	1.97809	0.229429	38.879	1.95821e-07	1.34741e-05	D130019J16Rik		1	137935189	137937346	-0.00696236	0.0873223	-0.282595	-0.244163	0.932813	1.74018	1.1219	1.23129	-0.614584	-1.31619	-0.43428	-0.102191	WT12WT6_WT12HOMO6-UP
ENSMUSG00000104411	2.56519	-0.328309	45.4821	3.69211e-08	4.64141e-06	Gm30340		3	17328694	17334425	-0.364781	-0.128791	-0.343283	-1.47499	0.625373	0.887484	0.894887	0.944425	-1.70139	-1.17736	-2.04205	-1.04693	WT12WT6_WT12HOMO6-UP
ENSMUSG00000107881	1.28718	0.37987	19.3267	7.56317e-05	0.000964828	Gm44250		6	5216258	5220486	-0.448376	-0.38308	0.0360509	-0.638452	0.770151	0.82323	0.832077	1.20745	-0.380207	-0.383303	-0.371063	-0.0405119	WT12WT6_WT12HOMO6-UP
ENSMUSG00000000359	-1.54543	0.0579813	16.6117	0.000203914	0.00205202	Rem1	19700	2	152626951	152635198	0.518417	-1.08558	0.336125	0.319749	-0.540123	-0.734862	-0.41423	-0.998782	0.50709	1.23188	0.874993	0.330167	WT12WT6-Down
ENSMUSG00000002985	-1.28889	5.90649	16.2728	0.000231657	0.00225455	Apoe	11816	7	19696109	19699188	5.82067	4.90601	6.0805	6.27362	5.63286	4.8503	5.12323	5.3959	6.46855	7.0107	6.30752	6.43545	WT12WT6-Down
ENSMUSG00000004231	-1.36423	4.60468	40.8348	1.17745e-07	9.59659e-06	Pax2	18504	19	44756045	44837871	4.42918	3.64295	4.59831	4.655	3.83639	3.59506	3.67711	3.54843	5.09504	4.91341	5.17568	4.89048	WT12WT6-Down
ENSMUSG00000010086	-1.2933	0.081477	13.9835	0.00056156	0.00449625	Rnf112	22671	11	61448442	61454131	-0.00696236	-0.38308	0.172359	0.453392	-0.822186	-0.835	-1.49682	-0.239906	0.467569	0.229382	0.587368	0.282696	WT12WT6-Down
ENSMUSG00000010760	-1.50248	5.16433	33.7163	8.00348e-07	3.51404e-05	Phlda2	22113	7	143501545	143503150	5.35443	4.63849	5.36658	5.74367	4.53858	4.10783	4.13945	4.01475	5.39409	5.87414	5.98323	5.48668	WT12WT6-Down
ENSMUSG00000011751	-1.42522	0.0344766	25.9498	8.17728e-06	0.000181095	Sptbn4	80297	7	27356383	27447686	-0.00696236	0.152719	0.0360509	0.17245	-0.721912	-1.0589	-0.963624	-0.891887	0.105078	0.799291	0.618852	-0.166625	WT12WT6-Down
ENSMUSG00000012396	-2.82131	-0.442889	13.6272	0.000647079	0.00496342	Nanog	71950	6	122707489	122714633	-0.631672	-2.15284	-2.48465	0.319749	-1.46579	-2.66514	-2.08616	-1.69904	-0.242749	0.658084	0.975702	0.282696	WT12WT6-Down
ENSMUSG00000018822	-1.34229	4.20891	29.289	2.91156e-06	8.63146e-05	Sfrp5	54612	19	42197971	42202252	4.22172	3.00161	4.15837	4.59841	3.68936	3.33194	3.48634	3.72257	4.99261	4.92309	5.07853	4.57787	WT12WT6-Down
ENSMUSG00000020387	-1.87375	3.45345	45.523	3.65575e-08	4.63733e-06	Jade2	76901	11	51813455	51857653	3.49992	2.66309	3.09482	3.91635	2.41375	1.75748	2.19927	2.37734	3.93764	3.90738	4.42348	3.91188	WT12WT6-Down
ENSMUSG00000020396	-1.27887	1.15717	40.9714	1.13689e-07	9.41428e-06	Nefh	380684	11	4938754	4948064	1.58799	0.962874	1.0532	1.14877	0.421224	0.00547486	0.697606	0.107982	1.63734	1.46173	1.59807	1.54871	WT12WT6-Down
ENSMUSG00000020679	-1.66729	3.82786	45.6262	3.56544e-08	4.61699e-06	Hnf1b	21410	11	83850063	83905819	3.7217	3.03668	3.55174	4.14759	3.1087	2.55562	2.77614	2.39855	4.5262	4.49766	4.26087	4.2571	WT12WT6-Down
ENSMUSG00000021095	-1.21132	-0.248473	15.6024	0.000298921	0.00278699	Gsc	14836	12	104471209	104473330	-0.0717761	-0.478884	-0.406637	0.495323	-0.721912	-1.47746	-0.575181	-0.792369	0.545557	0.0144577	0.382508	-0.0405119	WT12WT6-Down
ENSMUSG00000022208	-1.67925	2.14229	35.4857	4.8851e-07	2.39088e-05	Jph4	319984	14	55106826	55116935	1.85534	1.64689	2.44037	2.49815	1.64629	0.887484	0.925295	0.76001	2.73205	2.90699	2.78088	2.49875	WT12WT6-Down
ENSMUSG00000023047	-2.07622	-1.00777	15.6194	0.000296981	0.00277445	Amhr2	110542	15	102445367	102454633	-1.38417	-1.86703	-1.2663	-0.389217	-1.63788	-2.3368	-2.08616	-2.37684	-0.380207	-0.308921	0.00756802	-1.17363	WT12WT6-Down
ENSMUSG00000023484	-1.61375	-0.618514	19.6361	6.7767e-05	0.000895572	Prph	19132	15	99055174	99058978	-0.959406	-0.691988	-0.406637	-0.467606	-1.31206	-1.84407	-1.20573	-1.37721	-0.309841	0.125918	-0.0408086	0.182795	WT12WT6-Down
ENSMUSG00000023902	-1.49436	4.26318	50.8638	1.04198e-08	2.15887e-06	Zscan10	332221	17	23600856	23611019	4.38156	3.75774	4.35979	4.75978	3.5708	3.13427	3.19337	3.23125	4.83266	4.77919	4.87845	4.60466	WT12WT6-Down
ENSMUSG00000023903	-1.54217	1.15027	18.0104	0.000121544	0.0013879	Mmp25	240047	17	23628311	23645277	0.936063	-0.581505	0.256565	1.29839	0.0760078	0.362723	0.197245	0.622515	1.74043	1.39653	2.18658	1.7885	WT12WT6-Down
ENSMUSG00000024211	-1.38689	1.11458	23.1474	2.03237e-05	0.000363004	Grm8	14823	6	27275119	28135178	0.644818	0.388165	0.678988	1.25022	0.625373	0.82323	0.661935	0.388066	1.82104	1.60328	2.60339	1.50801	WT12WT6-Down
ENSMUSG00000024366	-1.74591	2.42343	35.4933	4.87488e-07	2.39088e-05	Gfra3	14587	18	34689898	34720387	2.27576	1.25857	2.03811	2.916	1.44529	1.65045	1.34074	1.25475	3.03888	3.06219	3.50857	2.84765	WT12WT6-Down
ENSMUSG00000024810	-1.64925	-0.0357503	18.8119	9.09221e-05	0.00110812	Il33	77125	19	29925114	29960718	0.279512	-1.24491	-0.859385	-0.550502	-1.63788	-0.835	-0.662932	-0.611825	0.50709	0.620511	0.999818	0.282696	WT12WT6-Down
ENSMUSG00000024907	-1.56588	-0.191183	21.4123	3.6508e-05	0.000563547	Gal	14419	19	3409915	3414544	-0.285765	-1.24491	-0.0625463	0.119808	-1.31206	-1.18539	-0.856277	-1.23974	0.251885	0.371869	0.0997109	0.330167	WT12WT6-Down
ENSMUSG00000026413	-2.1726	0.391199	26.1852	7.58956e-06	0.000171542	Pkp1	18772	1	135871395	135919207	0.561793	-0.94212	-0.224357	0.17245	-0.540123	-0.734862	-0.575181	-0.792369	1.40604	1.1286	1.73367	1.07841	WT12WT6-Down
ENSMUSG00000026824	-1.67567	2.14691	51.7849	8.45585e-09	1.97095e-06	Kcnj3	16519	2	55435970	55598145	1.5454	1.83793	0.980783	1.93828	1.33322	0.82323	1.0409	1.13345	2.50689	2.65158	2.95133	2.7637	WT12WT6-Down
ENSMUSG00000027456	-1.38377	-0.431972	19.721	6.5762e-05	0.00087403	Sdcbp2	228765	2	151572622	151590005	-0.841693	0.152719	-0.0124056	-0.314867	-0.929955	-0.734862	-1.20573	-1.52917	-0.242749	-0.170758	0.618852	0.182795	WT12WT6-Down
ENSMUSG00000027577	-1.54105	2.85383	34.9941	5.59652e-07	2.64644e-05	Chrna4	11438	2	181018380	181043546	2.38847	2.1254	2.41311	2.66359	1.90339	2.19845	1.75043	1.7268	3.51657	3.43654	3.51695	3.19401	WT12WT6-Down
ENSMUSG00000028150	-1.57666	0.244637	23.0395	2.10669e-05	0.000374129	Rorc	19885	3	94372794	94398276	-0.139639	-0.94212	-0.114493	0.0651718	-0.540123	-0.641225	-0.662932	-1.69904	0.91228	0.416401	0.587368	0.505819	WT12WT6-Down
ENSMUSG00000029151	-1.22353	-0.186349	14.5942	0.00044155	0.00375791	Slc30a3	22784	5	31086106	31108237	-0.139639	-0.581505	0.374318	-0.176762	-0.378698	-1.18539	-1.49682	-0.891887	0.0526235	0.694702	-0.252378	0.0754576	WT12WT6-Down
ENSMUSG00000029337	-1.51828	0.203246	17.9706	0.000123323	0.00140399	Fgf5	14176	5	98254184	98277030	-0.448376	-0.38308	0.128339	0.53607	-0.929955	-0.470422	-0.963624	-0.998782	0.105078	0.278458	0.900837	0.769584	WT12WT6-Down
ENSMUSG00000029595	-1.27599	3.318	25.1323	1.06186e-05	0.00022424	Lhx5	16873	5	120431699	120441223	2.98238	3.01925	3.58469	3.26408	2.10797	1.85711	2.35258	2.02845	3.56419	3.10363	3.45724	3.27509	WT12WT6-Down
ENSMUSG00000029697	-1.42294	3.21366	33.724	7.98605e-07	3.51404e-05	Fezf1	73191	6	23245044	23248362	2.36417	3.08773	3.32188	3.39167	2.26284	1.99475	2.29553	1.83969	3.44206	3.47389	3.5459	3.58985	WT12WT6-Down
ENSMUSG00000029859	-1.21427	4.78497	38.0017	2.47054e-07	1.54461e-05	Epha1	13835	6	42358487	42373268	5.21874	4.46592	4.64788	5.24312	4.11246	3.85816	4.02125	4.03182	5.08365	5.06621	5.57831	5.06372	WT12WT6-Down
ENSMUSG00000030246	-1.49259	4.77538	35.5248	4.83273e-07	2.37773e-05	Ldhb	16832	6	142490249	142507957	4.65626	4.20196	4.41808	5.18505	3.86489	3.88595	3.8925	3.78029	5.28606	5.21858	5.69369	5.0777	WT12WT6-Down
ENSMUSG00000030544	-2.07701	-0.799262	14.0653	0.000543664	0.00439242	Mesp1	17292	7	79792241	79793788	-0.537115	-1.86703	-0.224357	-0.939926	-2.05944	-1.32405	-1.0796	-2.69858	0.0526235	-0.632663	1.04687	-0.822699	WT12WT6-Down
ENSMUSG00000030638	-1.25834	1.73084	19.7982	6.39947e-05	0.000854899	Sh3gl3	20408	7	82173840	82307419	1.80207	1.71342	1.76379	2.32294	1.05091	1.06468	0.697606	0.76001	1.91218	2.06149	2.44554	1.96428	WT12WT6-Down
ENSMUSG00000031139	-1.83143	2.90261	24.3884	1.35098e-05	0.000267998	Mcf2	109904	X	60055956	60179089	2.30158	2.02419	2.52769	3.22722	1.97983	1.27145	2.18677	1.60432	3.54057	3.34736	3.74807	3.75114	WT12WT6-Down
ENSMUSG00000031155	-2.52129	4.32786	22.8692	2.22986e-05	0.000390058	Pim2	18715	X	7878262	7883432	3.73597	3.24594	3.95288	4.89319	2.79846	2.58498	2.95627	2.48043	5.26316	5.14606	5.58829	4.75355	WT12WT6-Down
ENSMUSG00000031160	-2.12041	1.76878	34.2374	6.91175e-07	3.15118e-05	Eras	353283	X	7924276	7928607	0.684605	0.962874	1.47835	1.67192	0.699577	-0.115259	0.549301	-0.529375	2.47735	2.19529	2.25831	2.16088	WT12WT6-Down
ENSMUSG00000031297	-1.56779	2.90236	19.1949	7.9269e-05	0.00100144	Slc7a3	11989	X	101079210	101086020	2.27576	2.00661	2.68791	2.82027	1.87165	1.93519	2.14862	2.08189	3.74861	3.42023	3.85108	3.12166	WT12WT6-Down
ENSMUSG00000031409	-1.33841	0.230241	13.7733	0.000610465	0.00475296	Tceal6	66104	X	135208687	135210687	-0.0717761	-0.581505	0.128339	0.0651718	-0.378698	-1.32405	-0.756368	-1.37721	0.385123	0.229382	0.307203	0.330167	WT12WT6-Down
ENSMUSG00000032011	-1.49497	1.14739	23.4605	1.83192e-05	0.000336549	Thy1	21838	9	44043384	44048579	1.17827	0.388165	1.20926	1.2745	0.735295	0.11688	0.339517	-0.377393	1.86733	1.46173	1.9595	1.35576	WT12WT6-Down
ENSMUSG00000032420	-1.31253	2.9442	33.9805	7.42907e-07	3.32206e-05	Nt5e	23959	9	88327197	88372092	2.75834	3.01046	2.21689	3.13739	2.33446	2.06589	2.2482	2.21939	3.49707	3.42569	3.75517	3.34609	WT12WT6-Down
ENSMUSG00000032446	-1.72592	-0.693919	14.974	0.000380838	0.00338327	Eomes	13813	9	118478212	118486132	-1.08758	-0.691988	-0.542355	-0.732114	-1.04643	-1.84407	-1.86189	-1.69904	0.105078	-0.826606	0.649664	-1.04693	WT12WT6-Down
ENSMUSG00000035355	-1.33549	-0.142613	16.6204	0.000203251	0.00204822	Kcnh4	380728	11	100740376	100759942	-0.285765	-0.208675	-0.0124056	0.17245	-0.721912	-1.64915	-0.0763361	-1.69904	0.297678	0.620511	0.382508	0.0186378	WT12WT6-Down
ENSMUSG00000036095	-3.10191	-0.184622	39.581	1.62901e-07	1.2054e-05	Dgkb	217480	12	37817726	38634239	-1.38417	-1.24491	-1.2663	-0.550502	-1.63788	-2.3368	-1.86189	-1.89162	0.969988	0.32592	1.37653	0.0186378	WT12WT6-Down
ENSMUSG00000036111	-1.39502	2.01295	22.3226	2.67903e-05	0.000443658	Lmo1	109594	7	109138572	109175207	1.52363	1.22855	1.95233	1.90755	1.52908	1.0922	1.34074	0.972993	2.61031	2.52512	2.93266	2.28653	WT12WT6-Down
ENSMUSG00000036913	-1.71212	-0.939278	20.8986	4.35703e-05	0.000638735	Trim67	330863	8	124793092	124834713	-0.732864	-1.6286	-0.773361	0.00838466	-1.63788	-1.18539	-1.86189	-1.52917	-0.454181	0.125918	0.382508	-0.457685	WT12WT6-Down
ENSMUSG00000037171	-3.82603	0.497224	15.3257	0.000332437	0.00302388	Nodal	18119	10	61417972	61425338	-0.959406	-2.98465	-1.83514	-0.244163	-0.929955	-1.18539	-1.20573	-1.37721	0.757025	3.07613	3.12583	-0.54065	WT12WT6-Down
ENSMUSG00000037716	-1.43862	0.280915	12.4705	0.00103333	0.00707242	Ccdc33	382077	9	58028677	58118823	0.561793	-0.94212	0.483182	0.495323	-0.822186	-0.641225	-0.575181	-0.307012	0.655162	0.765264	0.975702	0.62481	WT12WT6-Down
ENSMUSG00000037771	-1.68451	0.075719	17.4218	0.000150849	0.00163255	Slc32a1	22348	2	158610767	158615748	-0.732864	-0.81164	0.128339	0.453392	-1.46579	-0.641225	-0.856277	-0.699275	0.757025	-0.0446776	1.32019	0.130124	WT12WT6-Down
ENSMUSG00000037843	-1.5915	0.669891	22.4014	2.6088e-05	0.000436235	Vstm2l	277432	2	157914653	157944719	0.902715	0.0188196	0.738765	0.724145	-0.166083	-0.641225	-0.41423	-0.175783	0.969988	1.37413	1.44839	0.734729	WT12WT6-Down
ENSMUSG00000038793	-6.39007	-0.196464	23.1887	2.00468e-05	0.000359089	Lefty1	13590	1	180935022	180938400	-3.04942	-2.98465	-2.48465	-1.05625	-2.65754	-2.3368	-3.69766	-3.11332	0.251885	2.39764	3.26168	-0.54065	WT12WT6-Down
ENSMUSG00000039278	-2.02416	2.055	32.323	1.19099e-06	4.65586e-05	Pcsk1n	30052	X	7919822	7924410	1.40955	1.39995	1.69	2.34605	1.02228	0.11688	1.38517	-0.451384	2.71528	2.48387	2.82204	2.57954	WT12WT6-Down
ENSMUSG00000039838	-1.38846	-0.126998	14.671	0.000428496	0.0036838	Slc45a1	242773	4	150628572	150652174	-0.631672	-0.293244	-0.282595	-0.467606	-0.233532	-1.18539	-0.575181	-0.998782	0.426935	0.278458	0.618852	0.836864	WT12WT6-Down
ENSMUSG00000039860	-1.41352	-0.0511072	17.553	0.000143728	0.00157375	Srrm3	58212	5	135806890	135874772	-0.139639	-1.24491	-0.859385	-0.11237	-0.30429	-0.734862	-1.0796	-1.69904	0.385123	0.371869	0.70938	0.0186378	WT12WT6-Down
ENSMUSG00000040564	-1.44937	-0.174554	9.12944	0.00430832	0.0203128	Apoc1	11812	7	19689481	19692660	-0.210853	-1.08558	0.215076	0.119808	-0.378698	-1.84407	-1.49682	-0.307012	0.426935	0.927902	0.345347	0.130124	WT12WT6-Down
ENSMUSG00000040724	-1.45621	1.91826	18.077	0.000118627	0.00136209	Kcna2	16490	3	107101146	107115005	1.62935	1.1979	1.33078	1.9534	1.07898	0.72114	1.14792	0.76001	2.31981	2.39764	2.44554	2.26226	WT12WT6-Down
ENSMUSG00000040972	-1.92126	0.926756	45.3986	3.7677e-08	4.66602e-06	Igsf21	230868	4	140026846	140246784	0.684605	0.636969	1.12216	0.793007	-0.0399654	-0.734862	-0.41423	0.25481	1.82104	1.50361	1.80384	1.42299	WT12WT6-Down
ENSMUSG00000044117	-1.42817	-0.0249483	10.9439	0.00195477	0.0113837	2900011O08Rik	67254	16	13986604	14101500	-1.55899	-1.08558	-0.615323	0.365686	-0.929955	-0.942611	-1.0796	-0.377393	0.20459	0.832535	0.268024	0.662388	WT12WT6-Down
ENSMUSG00000045005	-1.28269	5.62705	29.5446	2.69616e-06	8.18744e-05	Fzd5	14367	1	64730558	64737751	5.05952	5.33897	5.54041	5.84139	4.76929	4.7306	4.77021	4.42978	6.06969	5.92126	5.82772	6.00835	WT12WT6-Down
ENSMUSG00000046532	-1.36488	1.96063	31.2657	1.61896e-06	5.86189e-05	Ar	11835	X	98148769	98323215	1.93997	0.888037	0.678988	1.5379	0.963255	1.17177	0.832077	0.944425	2.23996	2.29406	2.33614	2.36839	WT12WT6-Down
ENSMUSG00000046618	-1.37027	3.69832	27.8604	4.49932e-06	0.000116851	Olfml2a	241327	2	38931978	38963753	3.71211	3.12079	3.67543	4.23062	2.78999	2.74961	2.88844	2.81622	4.12711	4.10397	4.31473	4.1321	WT12WT6-Down
ENSMUSG00000047344	-1.51796	0.32468	21.133	4.01849e-05	0.000605762	Lancl3	236285	X	9199902	9268085	0.330563	-0.581505	-0.0625463	0.410205	-0.721912	-0.179639	-0.963624	-0.377393	0.91228	0.658084	1.28137	0.546583	WT12WT6-Down
ENSMUSG00000047751	-1.96963	-0.549401	16.6102	0.000204034	0.00205211	Utf1	22286	7	139943789	139945112	-0.732864	-1.6286	-1.04854	-0.176762	-0.929955	-2.3368	-2.08616	-2.11393	0.105078	-0.46173	0.22775	-0.457685	WT12WT6-Down
ENSMUSG00000048528	-1.47999	5.88294	31.3259	1.59067e-06	5.81594e-05	Nkx1-2	20231	7	132594878	132599637	5.82735	5.40085	5.3924	6.17468	5.18061	4.84019	5.15405	4.92803	6.47541	6.35431	6.74394	6.42592	WT12WT6-Down
ENSMUSG00000055994	-1.2635	0.785048	24.3987	1.34645e-05	0.000267669	Nod2	257632	8	88647315	88688474	1.12143	1.1979	0.796164	1.22552	-0.101646	-0.115259	0.197245	0.158603	0.852168	1.32825	1.6447	0.992498	WT12WT6-Down
ENSMUSG00000066129	-1.26594	-0.44996	17.5701	0.000142827	0.00156665	Kndc1	76484	7	139894696	139941537	-0.00696236	-0.94212	-0.472901	-0.11237	-1.46579	-0.734862	-0.856277	-1.37721	0.155692	0.542297	-0.3105	-0.234072	WT12WT6-Down
ENSMUSG00000067860	-1.79817	4.53926	23.9157	1.57677e-05	0.000299105	Zic3	22773	X	58022700	58041736	4.3996	3.96765	3.72061	4.81257	3.28173	3.24877	3.36403	3.53413	5.1662	5.10754	5.21869	5.12389	WT12WT6-Down
ENSMUSG00000069814	-1.24114	0.772872	14.1922	0.000517077	0.00424194	Ccdc92b	432582	11	74619605	74641516	1.17827	0.849111	0.648144	0.758987	-0.378698	0.362723	-0.492462	-0.529375	0.941423	0.988148	1.02354	0.836864	WT12WT6-Down
ENSMUSG00000071398	-1.31968	0.098655	16.4067	0.000220253	0.00217074	2410004P03Rik	73667	12	17003319	17011727	-0.631672	-0.38308	-0.472901	-0.176762	-0.822186	-0.39205	-0.963624	-0.529375	0.545557	0.459598	0.618852	0.586226	WT12WT6-Down
ENSMUSG00000074071	-1.55191	-0.0722896	24.6322	1.24804e-05	0.000250509	Fam169b	434197	7	68273839	68363092	-0.448376	-0.38308	-0.773361	0.410205	-0.822186	-0.835	-0.963624	-1.52917	0.467569	0.50154	0.454076	0.0754576	WT12WT6-Down
ENSMUSG00000075304	-1.40265	4.41054	49.4417	1.44461e-08	2.72098e-06	Sp5	64406	2	70474923	70477729	4.50891	3.94475	4.11955	4.88533	3.75173	3.39408	3.54137	3.61339	4.9698	4.98907	5.08841	4.85237	WT12WT6-Down
ENSMUSG00000078817	-1.94787	-0.0280036	9.30233	0.00398917	0.0191717	Nlrp12	378425	7	3218784	3249740	0.330563	-1.42403	0.678988	0.365686	-0.30429	-2.3368	-0.963624	-1.23974	0.20459	0.799291	0.874993	0.901146	WT12WT6-Down
ENSMUSG00000079445	-1.2961	4.04762	38.7177	2.04327e-07	1.37548e-05	B3gnt7	227327	1	86302832	86307305	4.02267	3.56101	3.78936	4.33244	3.49469	3.23649	3.23038	3.28919	4.5943	4.50541	4.84223	4.41954	WT12WT6-Down
ENSMUSG00000085944	-2.70549	-0.505223	24.7391	1.20557e-05	0.000243293	1700003D09Rik	69338	11	98350718	98358283	-0.841693	-2.5096	-1.67057	-0.638452	-1.83332	-2.3368	-2.67771	-1.69904	0.342063	0.50154	-0.642472	0.376125	WT12WT6-Down
ENSMUSG00000086496	-1.37775	-0.10228	14.8892	0.000393588	0.00347009	Gm14204	100045469	2	158595472	158610723	-0.00696236	-0.94212	-0.615323	0.272301	0.0191862	-1.84407	-1.49682	-1.11424	0.426935	0.581934	0.454076	-0.379232	WT12WT6-Down
ENSMUSG00000086739	-1.25399	0.385965	16.5328	0.000210048	0.00209381	Gm4409		6	79926414	80023156	0.723324	-0.581505	0.0360509	0.981829	-0.378698	-0.39205	-0.492462	-0.0555014	1.07891	0.730414	0.975702	0.586226	WT12WT6-Down
ENSMUSG00000087657	-1.52553	2.77886	23.2992	1.93249e-05	0.000351441	Gm16764		7	132597387	132599637	2.77687	2.09245	2.38533	2.97647	2.12153	1.72268	2.10943	1.67558	3.48228	3.06219	3.82094	3.19401	WT12WT6-Down
ENSMUSG00000091423	-1.27335	4.86743	30.9043	1.80003e-06	6.28766e-05	Gm17509		13	117218701	117221075	4.81705	3.89784	4.91244	5.1395	4.51309	4.09088	4.02125	4.03521	5.42537	5.48086	5.67134	5.13896	WT12WT6-Down
ENSMUSG00000092369	-1.37095	-0.518124	14.0289	0.00055156	0.0044459	1700039E22Rik	73322	19	44828493	44835938	-0.537115	-0.94212	-0.406637	-0.244163	-0.822186	-1.84407	-1.66784	-1.69904	0.105078	-0.106341	-0.196506	-1.17363	WT12WT6-Down
ENSMUSG00000095969	-1.28638	0.415258	8.74979	0.00510825	0.0230248	Rnu1a1	19842	11	87422867	87423030	1.25955	-0.208675	0.483182	0.17245	0.625373	0.00547486	-0.137879	0.055519	-0.0583784	-0.106341	2.94513	0.0186378	WT12WT6-Down
ENSMUSG00000097837	-1.53377	0.769905	24.346	1.36976e-05	0.000269765	Gm26794		2	55433514	55437860	0.114534	-0.478884	0.296893	0.981829	0.0191862	-0.247026	-0.0763361	-0.377393	1.18018	0.927902	1.59807	1.33264	WT12WT6-Down
ENSMUSG00000099635	-1.49827	-0.2512	11.8294	0.00134672	0.0086178	Gm28528		17	85619326	85621001	-0.959406	-0.38308	-0.114493	-0.550502	-0.822186	-1.64915	-1.20573	-1.89162	-0.0583784	0.125918	-0.252378	0.0754576	WT12WT6-Down
ENSMUSG00000099644	-1.56203	-0.410112	23.088	2.07294e-05	0.000368486	Gm28626		1	86303195	86304059	-0.139639	-1.6286	-1.04854	-0.467606	-2.32771	-0.835	-0.856277	-0.998782	0.426935	-0.0446776	0.70938	-0.304827	WT12WT6-Down
ENSMUSG00000102140	-1.51283	2.63227	30.5169	2.01796e-06	6.80339e-05	Gm38058		1	64736240	64740607	2.23614	1.85768	2.76899	2.812	1.77199	1.45227	1.69856	1.60432	3.29741	3.11718	3.08133	3.01677	WT12WT6-Down
ENSMUSG00000106078	-1.22435	-0.410553	8.86177	0.00485706	0.0221984	Gm43697		3	129222948	129225528	-0.00696236	-0.478884	-0.282595	-0.176762	-0.101646	-0.470422	-1.86189	-1.69904	0.105078	0.694702	0.268024	-0.304827	WT12WT6-Down
ENSMUSG00000000126	1.55364	0.191466	45.4636	3.70875e-08	4.64141e-06	Wnt9a	216795	11	59306928	59333552	0.0550643	0.27524	0.76775	0.00838466	0.869931	0.492344	0.697606	0.622515	-0.380207	-1.05073	-1.29136	-0.457685	WT12WT6-UP
ENSMUSG00000000159	1.99319	-0.486355	28.4443	3.76174e-06	0.000101366	Igsf5	72058	16	96361668	96422121	-0.537115	-1.6286	-0.282595	-0.638452	0.376683	0.450418	0.339517	0.388066	-1.89386	-0.826606	-2.25381	-0.930461	WT12WT6-UP
ENSMUSG00000000753	1.50399	2.42094	44.8658	4.28979e-08	5.19427e-06	Serpinf1	20317	11	75409769	75422701	1.88979	2.21997	2.53613	1.41221	3.11549	3.167	3.10315	3.10141	1.77321	1.80097	1.43076	1.5285	WT12WT6-UP
ENSMUSG00000001496	2.27872	0.329595	20.8846	4.37823e-05	0.000640244	Nkx2-1	21869	12	56531958	56536908	-0.448376	0.725603	0.678988	-1.05625	0.837432	1.38709	1.36313	1.10792	-0.894567	-0.544667	-1.69377	-0.72243	WT12WT6-UP
ENSMUSG00000001657	1.25315	4.70711	10.9376	0.00196002	0.0113965	Hoxc8	15426	15	102990607	102994111	5.14043	5.54787	4.74582	4.41122	5.23465	5.14624	5.2184	5.17548	3.1616	4.01627	3.83777	4.55807	WT12WT6-UP
ENSMUSG00000003617	1.83814	2.0317	39.6263	1.60986e-07	1.19616e-05	Cp	12870	3	19957054	20009145	1.80207	2.60586	1.47835	0.858732	2.55036	3.17988	2.82534	3.146	1.20442	1.01735	0.70938	1.54871	WT12WT6-UP
ENSMUSG00000004044	1.24201	3.5598	16.8131	0.000189105	0.00193113	Cavin1	19285	11	100956733	100970887	3.19015	3.81946	3.69065	2.59775	4.10224	4.19293	4.12969	4.17702	3.29741	2.92251	2.55539	2.77232	WT12WT6-UP
ENSMUSG00000004698	1.28384	1.48832	29.5375	2.70189e-06	8.18744e-05	Hdac9	79221	12	34047580	34917095	1.17827	1.87716	1.33078	0.724145	2.16146	2.44254	2.06915	1.97296	0.997998	0.730414	0.488571	1.35576	WT12WT6-UP
ENSMUSG00000004891	1.22733	6.42569	57.2048	2.57931e-09	9.61929e-07	Nes	18008	3	87971078	87980451	6.12355	6.51904	6.24735	5.60452	7.08536	7.29737	7.12125	7.12267	6.05809	5.89297	5.88144	5.89058	WT12WT6-UP
ENSMUSG00000005220	1.44231	1.4175	23.7342	1.67374e-05	0.000313671	Corin	53419	5	72300025	72504473	1.60882	1.79761	1.5799	0.724145	2.16146	1.82466	1.76732	2.12071	0.689922	0.765264	-0.0908638	0.836864	WT12WT6-UP
ENSMUSG00000007122	1.49277	2.54587	22.9886	2.14274e-05	0.000378962	Casq1	12372	1	172209894	172219868	2.73958	2.75018	2.72533	1.63489	3.33508	3.10078	3.08979	3.37197	1.77321	1.95985	1.54988	1.71887	WT12WT6-UP
ENSMUSG00000009551	1.20275	-0.499976	19.9567	6.05187e-05	0.00081834	6330409D20Rik	70730	2	32732620	32741016	-0.210853	-0.128791	-0.542355	-0.467606	0.283252	0.450418	0.339517	0.055519	-0.178638	-0.726378	-1.29136	-1.31254	WT12WT6-UP
ENSMUSG00000019787	2.6291	-0.541985	18.8987	8.81317e-05	0.00107905	Trdn	76757	10	33080554	33476709	-0.139639	-0.94212	-0.282595	-2.06737	0.330724	0.316792	0.246245	0.25481	-1.89386	-2.06291	-2.80218	-1.31254	WT12WT6-UP
ENSMUSG00000019817	1.54823	5.56463	32.3241	1.19061e-06	4.65586e-05	Plagl1	22634	10	13060504	13131694	5.67149	6.28843	5.76096	5.03499	6.29132	6.50039	6.18034	6.62805	4.86343	4.87603	4.45653	5.18326	WT12WT6-UP
ENSMUSG00000019990	1.31923	0.744319	21.6378	3.37983e-05	0.000530595	Pde7b	29863	10	20398004	20725078	0.968658	1.13456	0.9304	0.410205	1.30972	1.31883	1.1219	1.38801	-0.178638	-0.544667	0.18632	0.505819	WT12WT6-UP
ENSMUSG00000020053	1.5098	3.19579	21.4931	3.55116e-05	0.000549988	Igf1	16000	10	87858265	87937042	3.0372	3.86407	3.04241	2.26352	3.86892	3.90935	3.74261	3.91889	2.47735	2.3865	1.94715	2.58933	WT12WT6-UP
ENSMUSG00000020061	1.20928	0.00184634	16.294	0.000229807	0.0022424	Mybpc1	109272	10	88518279	88605152	-0.537115	0.388165	-0.0625463	-0.244163	0.625373	1.06468	0.549301	0.470522	-0.454181	-0.106341	-0.43428	-0.822699	WT12WT6-UP
ENSMUSG00000020620	1.41302	0.991916	29.0586	3.12131e-06	9.02374e-05	Abca8b	27404	11	109932190	109995845	1.3113	1.69158	1.18797	0.858732	1.35634	1.75748	1.68085	1.67558	-0.242749	-0.0446776	0.679831	0.505819	WT12WT6-UP
ENSMUSG00000020950	1.24892	2.67169	18.6172	9.75248e-05	0.0011725	Foxg1	15228	12	49382660	49386861	2.76764	3.02799	2.87269	1.616	3.14898	3.38854	3.30165	3.11429	1.98396	2.10295	1.68987	2.22507	WT12WT6-UP
ENSMUSG00000021071	1.9863	0.940805	54.8825	4.25385e-09	1.32203e-06	Trim9	94090	12	70244533	70347614	1.06225	0.809105	0.648144	0.365686	1.71945	1.96528	1.92611	1.69286	0.155692	0.178578	-0.252378	-0.457685	WT12WT6-UP
ENSMUSG00000021253	1.33145	1.61407	42.024	8.69546e-08	8.23068e-06	Tgfb3	21809	12	86056745	86079041	1.66956	1.69158	1.92686	1.17481	2.2991	2.2725	2.12261	1.92989	0.941423	0.694702	0.766723	1.05034	WT12WT6-UP
ENSMUSG00000021779	1.29321	-0.40695	20.2598	5.44124e-05	0.00074991	Thrb	21834	14	17660261	18038090	-0.364781	-0.38308	-0.343283	-1.18279	-0.101646	0.685439	0.509714	0.6929	-1.5316	-0.934321	-0.3105	-0.379232	WT12WT6-UP
ENSMUSG00000021974	1.57077	2.45687	37.3854	2.91331e-07	1.70973e-05	Fgf9	14180	14	58070547	58112720	2.47042	2.69637	2.02616	1.67192	3.18817	3.5511	3.02808	3.20138	1.54543	1.58389	1.54988	2.10739	WT12WT6-UP
ENSMUSG00000022122	1.62236	3.12994	42.5873	7.54408e-08	7.81525e-06	Ednrb	13618	14	103814625	103844402	3.25104	3.56702	3.08333	2.53882	3.79891	3.90548	3.7638	3.95156	2.10481	2.36394	2.06613	2.44586	WT12WT6-UP
ENSMUSG00000022382	1.38413	1.99693	32.5202	1.1253e-06	4.48707e-05	Wnt7b	22422	15	85535437	85582473	1.52363	2.09245	2.19572	1.345	2.70247	2.80888	2.8651	2.57664	1.25172	1.56423	1.53346	1.13296	WT12WT6-UP
ENSMUSG00000022510	1.34314	2.62542	20.2766	5.40949e-05	0.000746638	Trp63	22061	16	25683763	25892102	2.94191	3.28292	2.8321	2.61687	2.98062	3.50064	3.04203	3.09493	2.06564	1.62241	1.87075	1.8054	WT12WT6-UP
ENSMUSG00000022894	1.60862	0.190019	25.9816	8.09506e-06	0.000179701	Adamts5	23794	16	85856173	85901828	0.171649	-0.0530985	0.709186	-0.832282	0.625373	1.27145	0.587831	0.726845	-0.702011	-0.544667	-1.17881	-0.304827	WT12WT6-UP
ENSMUSG00000022899	1.25972	1.67284	10.5442	0.00231907	0.0129399	Slc15a2	57738	16	36750177	36784962	1.15013	1.45283	1.18797	1.06771	1.33322	2.7668	2.47069	2.06871	0.467569	0.542297	1.87075	0.769584	WT12WT6-UP
ENSMUSG00000023216	3.27605	-0.269126	12.3161	0.00110102	0.00740916	Epb42	13828	2	121017891	121037072	-1.08758	-0.94212	-0.773361	-1.84179	0.0760078	0.72114	0.146523	1.15854	-1.89386	-2.33085	-2.04205	-2.32808	WT12WT6-UP
ENSMUSG00000023391	1.65163	1.78427	30.2611	2.1769e-06	7.15918e-05	Dlx2	13392	2	71543408	71546754	1.3113	2.23514	1.513	0.952025	2.61889	2.75823	2.59884	2.52934	0.821146	0.927902	1.1147	1.18553	WT12WT6-UP
ENSMUSG00000023926	7.69267	-1.03723	14.902	0.000423694	0.0036577	Rhag	19743	17	40811126	40840754	-2.60375	-1.24491	-1.83514	-3.69766	-0.540123	0.220296	-0.41423	0.429883	-3.69766	-3.69766	-3.69766	-3.69766	WT12WT6-UP
ENSMUSG00000024084	1.29391	-0.916025	10.3513	0.00251999	0.0137561	Qpct	70536	17	79051906	79090378	-0.959406	-0.581505	-0.282595	-0.939926	-0.378698	-0.39205	-0.575181	-0.377393	-1.89386	-2.06291	-1.07441	-1.31254	WT12WT6-UP
ENSMUSG00000024087	2.01298	2.03799	34.7698	5.95644e-07	2.76982e-05	Cyp1b1	13078	17	79701537	79715061	1.82005	2.18913	1.53002	1.49721	2.62842	2.99538	2.5411	2.92987	0.969988	0.620511	0.587368	1.07841	WT12WT6-UP
ENSMUSG00000024302	1.36954	2.7096	41.4218	1.01323e-07	8.87027e-06	Dtna	13527	18	23415135	23659715	2.66198	2.94736	2.89912	2.2756	3.28775	3.42147	3.44497	3.42979	2.16782	2.08926	1.85761	2.03761	WT12WT6-UP
ENSMUSG00000025105	1.39498	2.77375	47.8108	2.11513e-08	3.45971e-06	Bnc1	12173	7	81966672	81992292	2.94191	3.35416	3.23633	2.69092	3.49989	3.3996	3.2605	3.41945	1.72375	2.36394	1.87075	2.05184	WT12WT6-UP
ENSMUSG00000025215	1.50379	0.883636	18.5074	0.000101471	0.00121057	Tlx1	21908	19	45150680	45156943	0.723324	0.888037	1.53002	-0.314867	1.70151	1.06468	1.34074	1.64039	-0.117255	-0.0446776	0.382508	-0.234072	WT12WT6-UP
ENSMUSG00000025469	2.13529	2.16817	33.7208	7.99341e-07	3.51404e-05	Msx3	17703	7	140046157	140049089	1.85534	2.80206	2.21689	1.14877	3.23882	3.04553	3.24853	2.98701	1.29752	1.18116	0.454076	1.10594	WT12WT6-UP
ENSMUSG00000025592	1.40114	1.30828	51.0764	9.92756e-09	2.10363e-06	Dach2	93837	X	113297510	113836386	1.06225	1.55312	1.00533	0.319749	2.06651	2.31984	2.0827	1.74348	0.789442	0.730414	0.70938	0.586226	WT12WT6-UP
ENSMUSG00000025876	1.25594	1.31363	31.846	1.36711e-06	5.16043e-05	Unc5a	107448	13	54949411	55006018	1.64959	1.47857	1.69	1.06771	1.88761	1.91991	1.83295	1.75997	0.297678	0.896808	0.821873	0.420664	WT12WT6-UP
ENSMUSG00000025927	2.20518	4.01696	24.7998	1.18209e-05	0.000240261	Tfap2b	21419	1	19208914	19238576	4.01098	4.3626	3.77158	2.31125	4.91852	4.9477	4.88295	4.73095	2.74864	2.76785	2.26827	2.88787	WT12WT6-UP
ENSMUSG00000026308	1.81721	0.674755	21.7247	3.2811e-05	0.000519343	Klhl30	70788	1	91351016	91362416	0.936063	0.888037	1.16637	0.00838466	1.30972	1.45227	1.47013	1.47047	0.297678	-0.238186	-0.642472	-0.822699	WT12WT6-UP
ENSMUSG00000026532	6.99211	1.60999	22.0819	2.90612e-05	0.000472865	Spta1	20739	1	174172776	174248450	-0.537115	1.62401	-0.114493	-2.33487	2.36898	3.00989	2.74238	2.97294	-2.37872	-3.69766	-2.80218	-3.08603	WT12WT6-UP
ENSMUSG00000027102	1.76079	2.31237	17.756	0.000133397	0.0014886	Hoxd8	15437	2	74704615	74707933	2.31431	3.04532	2.41311	1.87616	3.14235	3.285	2.97819	3.09493	0.0526235	1.73218	1.71922	1.60769	WT12WT6-UP
ENSMUSG00000027375	1.20304	-0.662221	15.1611	0.00035422	0.00318515	Mal	17153	2	127633226	127656695	-0.732864	0.152719	-0.692179	-0.939926	-0.0399654	-0.553297	-0.137879	-0.611825	-1.37971	-1.17736	-1.29136	-1.63833	WT12WT6-UP
ENSMUSG00000027435	1.40319	4.24822	26.7686	6.31615e-06	0.000148709	Cd93	17064	2	148436640	148443563	3.65817	4.51337	3.9779	3.52417	5.06607	5.11135	4.77648	4.98174	3.694	3.65669	3.09818	3.8358	WT12WT6-UP
ENSMUSG00000028351	1.40322	-0.888095	11.4283	0.00159274	0.00978256	Brinp1	56710	4	68761514	68954397	-0.732864	-0.478884	-0.859385	-1.05625	-0.457154	-0.179639	-0.137879	-0.307012	-1.11684	-1.64177	-1.17881	-2.32808	WT12WT6-UP
ENSMUSG00000028364	1.58011	4.34806	35.6846	4.6249e-07	2.31208e-05	Tnc	21923	4	63959785	64047015	4.13822	4.41351	4.51529	3.53928	5.28523	4.94581	4.82163	5.27348	3.42152	3.64738	3.23145	3.74677	WT12WT6-UP
ENSMUSG00000028487	1.29176	3.04154	38.3728	2.23844e-07	1.46457e-05	Bnc2	242509	4	84275095	84675275	2.55871	3.30467	2.98802	2.69092	3.93184	4.05635	3.47097	4.08514	2.52625	2.69741	2.60339	2.67456	WT12WT6-UP
ENSMUSG00000029167	1.3207	1.39201	18.2639	0.000110829	0.00129434	Ppargc1a	19017	5	51454250	51567726	1.52363	1.47857	1.33078	0.614266	1.93446	2.18573	1.89572	2.01478	0.882537	0.32592	0.522261	1.10594	WT12WT6-UP
ENSMUSG00000029546	1.20891	1.25407	26.9055	6.05119e-06	0.000143924	Uncx	22255	5	139543494	139548179	0.833611	1.39995	1.513	0.453392	1.6274	1.91991	1.60773	2.06871	0.689922	0.371869	1.02354	0.376125	WT12WT6-UP
ENSMUSG00000029683	2.35916	-0.277281	14.8917	0.000393209	0.00347003	Lmod2	93677	6	24597762	24605414	0.0550643	-0.478884	-0.343283	-1.18279	0.0191862	0.407237	0.339517	0.388066	-1.2423	-1.31619	-2.5021	-2.32808	WT12WT6-UP
ENSMUSG00000029798	1.24695	-0.0369084	18.9042	8.79585e-05	0.00107834	Herc6	67138	6	57581000	57664632	0.171649	0.152719	-0.542355	-0.467606	0.699577	0.450418	-0.202164	0.79243	-0.178638	-0.46173	-1.69377	-0.628679	WT12WT6-UP
ENSMUSG00000030046	1.89787	1.64403	27.0474	5.78899e-06	0.000139287	Bmp10	12154	6	87428994	87437677	1.56685	1.91535	1.73472	1.12226	2.31098	2.46377	2.34135	2.48043	0.91228	0.620511	-0.142718	0.662388	WT12WT6-UP
ENSMUSG00000030077	1.38756	0.741259	11.1654	0.00177947	0.0106284	Chl1	12661	6	103510586	103750211	0.761031	1.42663	0.517718	0.00838466	1.3791	1.22247	0.955076	1.08192	0.105078	-0.383303	-0.569685	0.182795	WT12WT6-UP
ENSMUSG00000030249	1.93279	1.06822	41.4375	1.0092e-07	8.87027e-06	Abcc9	20928	6	142587862	142702315	0.379869	1.50385	1.02946	0.65183	1.87165	2.23595	1.76732	1.97296	0.20459	0.278458	-0.500395	0.376125	WT12WT6-UP
ENSMUSG00000030283	1.29074	3.00969	29.2099	2.98188e-06	8.75801e-05	St8sia1	20449	6	142821545	142964452	3.30309	3.54283	3.05422	2.69991	3.58555	3.65628	3.59909	3.66245	2.49711	2.20801	1.65992	2.81466	WT12WT6-UP
ENSMUSG00000030664	1.35524	-0.428929	30.9266	1.78824e-06	6.28766e-05	Sox6os	68469	7	116031979	116032550	-0.210853	-0.208675	-0.859385	-0.832282	0.625373	0.450418	0.246245	0.470522	-1.00143	-0.632663	-0.719128	-0.822699	WT12WT6-UP
ENSMUSG00000030785	2.87555	-1.05865	15.7826	0.000279027	0.00263711	Cox6a2	12862	7	128205435	128206387	-1.08758	-0.94212	-0.692179	-2.06737	-0.233532	-0.734862	-0.41423	-0.529375	-3.11436	-2.66016	-3.18153	-1.83375	WT12WT6-UP
ENSMUSG00000031162	1.92937	0.164653	11.1228	0.00181182	0.0107677	Gata1	14460	X	7959260	7978071	0.0550643	0.441477	-0.472901	-0.11237	1.10652	1.17177	0.925295	0.855162	-0.614584	-0.632663	-0.885859	-0.930461	WT12WT6-UP
ENSMUSG00000031285	1.7253	0.699085	31.137	1.68115e-06	5.99397e-05	Dcx	13193	X	143855842	143933311	-0.139639	1.37276	0.172359	0.0651718	0.804183	1.36469	1.38517	1.58594	-0.380207	-0.632663	-0.719128	0.282696	WT12WT6-UP
ENSMUSG00000031380	1.23685	0.216526	26.1149	7.76031e-06	0.000174218	Vegfd	14205	X	164373378	164402650	0.171649	0.21528	-0.168379	-0.11237	0.421224	0.855715	0.383986	0.107982	-0.532155	-0.308921	-0.800086	-1.17363	WT12WT6-UP
ENSMUSG00000031491	2.5174	-0.89719	22.9681	2.1575e-05	0.000379948	Chrna6	11440	8	27403212	27413944	-1.55899	-0.81164	-0.114493	-2.33487	0.376683	-0.115259	0.0939516	0.055519	-1.70139	-2.06291	-2.80218	-1.63833	WT12WT6-UP
ENSMUSG00000031543	1.76711	2.32987	11.2005	0.00175323	0.0105188	Ank1	11733	8	22974844	23150497	1.60882	2.17346	1.69	0.890505	2.98062	3.27903	2.97819	2.93714	1.18018	1.56423	1.17948	1.37852	WT12WT6-UP
ENSMUSG00000031972	1.37284	4.01349	14.1187	0.000532319	0.00432324	Acta1	11459	8	123891769	123894751	3.75478	4.16677	4.11673	3.02021	4.60284	4.43251	4.45035	4.56494	3.51657	3.26452	2.64986	3.0312	WT12WT6-UP
ENSMUSG00000032085	1.33382	4.62598	22.05	2.93763e-05	0.00047716	Tagln	21345	9	45929619	45936058	4.35714	4.48191	4.52169	3.59819	5.41203	5.16418	5.25177	5.29344	4.0219	3.98704	3.82432	3.97297	WT12WT6-UP
ENSMUSG00000032332	1.21401	4.2352	23.6254	1.7348e-05	0.000324136	Col12a1	12816	9	79598991	79718831	3.80529	4.31697	4.11955	3.41371	4.84889	4.84424	4.74911	5.0044	3.87859	3.43654	3.38125	3.85622	WT12WT6-UP
ENSMUSG00000032648	1.73506	1.31056	22.4756	2.54442e-05	0.000427968	Pygm	19309	19	6384399	6398459	1.25955	1.34505	1.31122	0.00838466	2.00931	1.99475	2.0277	2.15851	0.545557	0.542297	0.307203	0.0186378	WT12WT6-UP
ENSMUSG00000033006	1.68649	4.14716	16.8107	0.000189277	0.00193183	Sox10	20665	15	79154908	79165240	4.28132	4.64986	4.50241	3.12409	4.87715	4.57102	4.81556	4.76402	3.08531	3.14391	3.01188	3.08754	WT12WT6-UP
ENSMUSG00000033174	1.2075	0.654348	26.4954	6.88204e-06	0.000159725	Mgll	23945	6	88724412	88828360	0.644818	0.590523	0.738765	-0.314867	1.4878	1.11922	1.38517	1.58594	0.297678	0.0144577	0.18632	0.46387	WT12WT6-UP
ENSMUSG00000033726	1.27243	-0.79467	18.7841	9.18356e-05	0.00111561	Emx1	13796	6	85187438	85204462	-0.841693	-0.81164	-0.773361	-1.05625	0.234164	-0.553297	-0.137879	-0.529375	-1.5316	-2.06291	-1.29136	-0.72243	WT12WT6-UP
ENSMUSG00000034384	1.88714	0.0416018	15.063	0.000367917	0.00328727	Barhl2	104382	5	106452523	106458166	-0.364781	0.388165	0.411526	-1.32151	1.16006	0.269351	0.925295	0.6929	-1.2423	-0.826606	-1.41343	-0.379232	WT12WT6-UP
ENSMUSG00000034701	2.25107	-1.55378	9.05963	0.00444476	0.0207463	Neurod1	18012	2	79452521	79456751	-1.98879	-1.42403	-2.02094	-1.64676	-2.32771	-0.835	-1.34395	-1.69904	-2.37872	-3.69766	-2.80218	-3.08603	WT12WT6-UP
ENSMUSG00000034910	1.28823	3.38476	38.6521	2.07895e-07	1.39029e-05	Pygo1	72135	9	72925645	72952181	3.11206	3.72587	2.96943	2.28759	4.05709	4.34655	3.99998	4.20137	2.90475	2.7934	2.66502	3.12839	WT12WT6-UP
ENSMUSG00000035277	1.36638	0.247446	7.67969	0.00834083	0.0331561	Arx	11878	X	93286445	93298357	-0.0717761	1.06832	0.483182	-1.47499	0.932813	0.533086	0.955076	0.6929	-0.894567	-0.934321	-0.0908638	-0.234072	WT12WT6-UP
ENSMUSG00000035407	1.22316	2.05758	41.3603	1.02924e-07	8.92666e-06	Kank4	242553	4	98754898	98817537	2.1535	2.33713	2.22736	1.55783	2.47841	2.84977	2.74238	2.57664	1.48733	1.67834	1.1147	1.54871	WT12WT6-UP
ENSMUSG00000035458	1.51262	2.24115	17.0492	0.000173178	0.00181317	Tnni3	21954	7	4518305	4524229	2.31431	2.59414	2.58581	1.36775	2.71147	2.80056	2.75936	2.65807	1.36361	1.07405	1.33922	1.21112	WT12WT6-UP
ENSMUSG00000035566	2.26753	1.82324	51.2167	9.61615e-09	2.06106e-06	Pcdh17	219228	14	84443563	84539002	1.25955	2.43238	1.83399	1.03965	2.77291	3.05255	2.81726	3.00095	0.342063	0.927902	0.649664	0.836864	WT12WT6-UP
ENSMUSG00000035775	2.59872	-0.832135	14.2977	0.000496021	0.00410715	Krt20	66809	11	99428403	99438150	-0.210853	-0.691988	-0.406637	-2.06737	-0.101646	0.269351	-0.340024	-0.529375	-2.11601	-2.33085	-3.69766	-1.46626	WT12WT6-UP
ENSMUSG00000036019	1.24546	3.52831	32.7538	1.05237e-06	4.33191e-05	Tmtc2	278279	10	105187663	105574451	3.7501	3.99465	3.41643	3.17658	4.09538	4.20874	3.96015	4.20438	2.94847	2.71535	2.71686	3.12166	WT12WT6-UP
ENSMUSG00000036560	1.37103	0.630899	29.9387	2.3962e-06	7.59412e-05	Lgi4	243914	7	31059342	31070935	0.473697	0.849111	0.411526	0.0651718	1.56922	1.87307	1.318	1.45029	0.20459	-0.308921	0.307203	0.662388	WT12WT6-UP
ENSMUSG00000037405	1.27884	0.0911249	22.1323	2.85692e-05	0.00046608	Icam1	15894	9	21015985	21028817	-0.448376	-0.691988	-0.114493	-0.244163	0.993068	0.611273	0.509714	0.76001	-0.454181	-0.308921	-0.800086	-0.304827	WT12WT6-UP
ENSMUSG00000038227	2.46327	3.82862	21.5535	3.47858e-05	0.000541445	Hoxa9	15405	6	52223100	52231089	3.30309	4.39674	3.8751	2.45631	4.74759	5.11638	5.11501	5.01131	1.34191	2.8185	2.463	3.18758	WT12WT6-UP
ENSMUSG00000038370	2.01836	0.19866	42.1265	8.47292e-08	8.14405e-06	Pcp4l1	66425	1	171173262	171196268	-0.448376	0.888037	0.551446	-0.832282	0.869931	1.17177	1.14792	1.42983	-0.309841	-0.934321	-0.977055	-0.72243	WT12WT6-UP
ENSMUSG00000038679	1.21509	4.56569	47.718	2.16196e-08	3.47214e-06	Trps1	83925	15	50654752	50890463	4.55794	4.86025	4.13075	4.10082	5.38979	5.42318	5.32345	5.38663	4.00129	4.17048	4.17081	4.3348	WT12WT6-UP
ENSMUSG00000038725	3.62718	-0.606842	7.86049	0.00766917	0.0311359	Pkhd1l1	192190	15	44457494	44601369	-1.98879	-0.478884	-2.02094	-2.33487	-1.17314	0.269351	-0.492462	-0.377393	-2.70015	-3.08759	-2.80218	-3.08603	WT12WT6-UP
ENSMUSG00000038903	1.2195	-0.0175258	14.2101	0.000513457	0.00422153	Ccdc68	381175	18	69925426	69969484	-0.139639	-0.208675	0.551446	0.17245	-0.0399654	0.82323	0.0393922	0.345001	-0.309841	-0.544667	-1.17881	-1.31254	WT12WT6-UP
ENSMUSG00000039057	1.45745	1.61175	34.8062	5.89642e-07	2.75033e-05	Myo16	244281	8	10153911	10634742	1.70868	1.81791	1.80632	0.758987	2.17453	2.4532	2.16145	2.33395	1.02548	0.799291	0.555182	1.05034	WT12WT6-UP
ENSMUSG00000039376	1.28186	3.69298	14.7429	0.000416651	0.00361841	Synpo2l	68760	14	20658946	20668354	3.71691	3.82449	3.80692	2.78689	4.50017	4.20244	4.17151	4.13971	3.13661	2.85131	2.78783	3.1484	WT12WT6-UP
ENSMUSG00000039578	2.10854	0.722956	48.1463	1.95441e-08	3.28324e-06	Ccser1	232035	6	61180324	62382865	0.644818	1.16658	0.955811	0.119808	1.70151	1.84098	1.44935	1.87039	-0.0583784	-1.17736	-0.43428	0.23361	WT12WT6-UP
ENSMUSG00000039883	1.79139	-0.569647	12.9757	0.000841026	0.00606912	Lrrc17	74511	5	21543559	21575904	-0.210853	0.21528	-0.472901	-2.06737	-0.101646	0.169515	-0.41423	0.30061	-1.5316	-1.05073	-1.69377	-2.05984	WT12WT6-UP
ENSMUSG00000040147	1.41611	2.28754	21.5577	3.47352e-05	0.000541108	Maob	109731	X	16709282	16817366	2.33946	2.23514	2.02616	1.32188	3.02459	3.03138	2.57026	2.56731	1.52632	1.73218	1.04687	1.33264	WT12WT6-UP
ENSMUSG00000040181	1.39889	2.14964	39.2356	1.78303e-07	1.26419e-05	Fmo1	14261	1	162829561	162866610	2.19541	2.58232	2.40391	1.72576	3.01736	2.6968	2.63609	2.95157	1.31989	1.81767	1.09244	1.5285	WT12WT6-UP
ENSMUSG00000040310	1.3369	3.27909	41.5513	9.80354e-08	8.74673e-06	Alx4	11695	2	93642384	93681339	2.99034	2.95654	2.866	2.54881	3.8405	4.15428	3.82556	3.84354	2.66375	2.66086	2.40096	2.65605	WT12WT6-UP
ENSMUSG00000040710	1.25114	3.01822	22.8005	2.28171e-05	0.000396525	St8sia4	20452	1	95587682	95667571	3.02175	3.71508	2.7327	2.74406	3.33508	3.78836	3.44497	3.83966	2.26323	1.94472	2.39188	2.83125	WT12WT6-UP
ENSMUSG00000041313	1.25158	4.79576	33.1222	9.47253e-07	3.99625e-05	Slc7a1	11987	5	148327410	148399904	4.19442	4.88932	4.64202	3.90862	5.39538	5.39859	5.29317	5.39721	4.18613	4.20262	3.92536	4.1652	WT12WT6-UP
ENSMUSG00000041378	1.28357	2.25597	40.8312	1.17854e-07	9.59659e-06	Cldn5	12741	16	18776847	18778262	2.32694	2.45848	2.11906	0.952025	3.03179	3.09399	2.80095	2.75173	1.65504	1.81767	1.46581	1.70093	WT12WT6-UP
ENSMUSG00000042351	1.45979	-0.750733	7.03131	0.0113159	0.0416519	Grap2	17444	15	80572594	80652854	-0.841693	-0.38308	-0.950866	-0.939926	-0.628156	-0.115259	-0.575181	-0.451384	-2.11601	-2.06291	-0.719128	-2.65784	WT12WT6-UP
ENSMUSG00000042379	1.33964	-0.258411	15.4725	0.000314187	0.00289602	Esm1	71690	13	113209659	113218098	-0.364781	0.332807	-0.406637	-0.550502	0.234164	0.492344	0.0939516	0.585992	-0.894567	-0.726378	-1.17881	-0.628679	WT12WT6-UP
ENSMUSG00000042985	1.54783	0.336482	26.097	7.80448e-06	0.000174524	Upk3b	100647	5	136038496	136046487	-0.0717761	0.725603	0.616626	0.0651718	1.35634	0.855715	0.766408	1.10792	-0.242749	-0.726378	0.054375	-1.04693	WT12WT6-UP
ENSMUSG00000043753	1.44158	2.11725	29.5625	2.68172e-06	8.18744e-05	Dmrta1	242523	4	89679436	89694772	2.13925	3.10436	1.82022	1.59687	2.69342	2.81715	2.80913	2.4298	1.44725	0.832535	1.41291	1.35576	WT12WT6-UP
ENSMUSG00000044938	1.24152	1.87766	12.8248	0.000894135	0.00636129	Klhl31	244923	9	77636500	77660127	2.36417	2.1254	2.19572	1.5177	2.12153	2.26042	1.78401	2.31175	0.91228	1.1286	0.00756802	1.37852	WT12WT6-UP
ENSMUSG00000045092	1.24905	2.62907	26.2415	7.45554e-06	0.000169334	S1pr1	13609	3	115710433	115715072	2.51524	3.06243	2.3665	1.67192	3.14898	3.48515	3.43443	3.58128	2.21631	2.22062	1.80384	2.43504	WT12WT6-UP
ENSMUSG00000045441	1.50676	-0.848572	11.635	0.00146054	0.00915452	Gprin3	243385	6	59347226	59426294	-1.75794	-0.208675	-1.83514	-1.18279	-0.540123	-0.470422	-0.137879	0.00107645	-1.70139	-2.06291	-0.885859	-2.05984	WT12WT6-UP
ENSMUSG00000045776	1.34077	1.54762	33.9211	7.55422e-07	3.36994e-05	Lrtm1	319476	14	29018208	29033645	1.62935	1.89638	1.513	1.67192	1.83919	1.93519	2.09613	2.02845	0.821146	-0.106341	0.848678	0.932244	WT12WT6-UP
ENSMUSG00000045875	1.92297	0.695923	35.8156	4.46143e-07	2.28139e-05	Adra1a	11549	14	66635251	66771168	0.379869	0.809105	1.07656	-0.0507296	1.10652	1.53484	1.42828	1.7268	-0.532155	0.0712642	-1.29136	0.0186378	WT12WT6-UP
ENSMUSG00000045954	1.38205	1.05582	29.1828	3.0064e-06	8.75974e-05	Cavin2	20324	1	51289126	51302960	0.833611	0.925941	1.09954	0.614266	1.60827	1.27145	1.42828	1.42983	0.251885	-0.0446776	-0.142718	0.376125	WT12WT6-UP
ENSMUSG00000047496	1.32123	2.32682	27.8404	4.52711e-06	0.000116921	Rnf152	320311	1	105276914	105356710	1.74676	2.62903	2.01412	1.41221	2.86446	3.04553	3.21815	3.18315	1.72375	1.73218	1.33922	2.21246	WT12WT6-UP
ENSMUSG00000047786	1.51722	4.03112	25.9452	8.1892e-06	0.000181144	Lix1	66643	17	17402672	17459387	4.16659	4.62127	4.07965	3.18941	4.58826	4.60247	4.46336	4.57663	2.96275	2.97556	2.99398	3.27509	WT12WT6-UP
ENSMUSG00000048001	1.75614	3.27321	25.8906	8.33239e-06	0.000183657	Hes5	15208	4	154960923	154962371	3.21073	3.65992	3.70944	2.32294	3.82401	4.31769	4.20598	4.02502	2.41638	2.45213	2.23818	2.33387	WT12WT6-UP
ENSMUSG00000048377	1.34622	2.42609	25.9057	8.29267e-06	0.000182998	Foxi2	270004	7	135410308	135413622	2.51524	2.75018	2.64949	1.70803	2.89636	3.267	2.91141	2.98701	1.80527	1.8505	1.17948	1.87107	WT12WT6-UP
ENSMUSG00000048814	1.9889	2.33045	39.9283	1.48815e-07	1.13728e-05	Lonrf2	381338	1	38793645	38836711	2.61127	2.7289	2.14138	1.65352	2.90423	3.50577	3.12951	3.40903	1.31989	1.28087	0.999818	1.56864	WT12WT6-UP
ENSMUSG00000049001	1.56656	4.34239	47.2694	2.40431e-08	3.61558e-06	Ndnf	68169	6	65671590	65712326	4.54448	4.89888	4.4916	3.99519	4.98493	5.03539	4.98932	4.94796	3.33083	3.33	3.26666	3.75983	WT12WT6-UP
ENSMUSG00000049336	1.43238	1.94949	30.9192	1.79216e-06	6.28766e-05	Tenm2	23964	11	36006656	37235964	2.08081	2.53405	2.17423	1.39015	2.35756	2.43181	2.39666	2.44007	0.655162	1.46173	0.900837	0.901146	WT12WT6-UP
ENSMUSG00000050103	1.68633	-1.06652	10.3392	0.00253322	0.0138039	Agmo	319660	12	37241641	37582202	-1.55899	-0.94212	-1.67057	-1.05625	-0.540123	-0.553297	-0.963624	-0.891887	-2.70015	-3.69766	-1.07441	-2.05984	WT12WT6-UP
ENSMUSG00000050919	1.48725	-0.690044	15.8027	0.000276895	0.00262535	Zfp366	238803	13	99184823	99250656	-1.22827	-0.38308	-0.343283	-1.47499	-0.721912	-0.0536293	-0.41423	0.00107645	-1.2423	-1.83703	-1.85742	-1.31254	WT12WT6-UP
ENSMUSG00000050967	1.30262	-0.76201	29.1826	3.00651e-06	8.75974e-05	Creg2	263764	1	39618406	39651474	-1.38417	-0.94212	-0.773361	-1.05625	-0.378698	0.169515	-0.137879	-0.0555014	-1.00143	-1.46982	-0.885859	-1.83375	WT12WT6-UP
ENSMUSG00000051592	1.35644	-0.97792	6.6294	0.0137165	0.0480501	Ccnb3	209091	X	6979652	7041619	0.114534	-0.293244	-1.04854	-2.66353	-1.04643	-0.470422	-0.662932	-0.891887	-1.89386	-0.934321	-3.18153	-2.05984	WT12WT6-UP
ENSMUSG00000052217	8.2862	6.44214	18.7526	9.28839e-05	0.00112614	Hbb-bh1	15132	7	103841637	103843164	2.52623	5.88744	4.02668	-1.84179	7.02982	7.78159	7.36639	7.54426	-3.69766	-1.17736	0.766723	-0.0405119	WT12WT6-UP
ENSMUSG00000052387	1.22417	0.191282	14.8247	0.000403589	0.00353264	Trpm3	226025	19	22139046	22995410	-0.0717761	0.441477	0.296893	-0.638452	0.330724	0.9788	0.863824	0.6929	-0.309841	-0.0446776	-0.569685	-0.822699	WT12WT6-UP
ENSMUSG00000052821	1.34153	0.379914	19.2321	7.82238e-05	0.000990923	Cysltr1	58861	X	106574346	106603679	0.171649	0.725603	0.0360509	-0.314867	0.421224	1.06468	0.732417	0.944425	-0.614584	-0.106341	-0.800086	-0.304827	WT12WT6-UP
ENSMUSG00000052848	1.67119	1.11034	24.3311	1.37644e-05	0.000270457	C130026L21Rik	330164	5	111581422	111604932	0.936063	1.25857	0.851366	0.0651718	2.10797	1.95031	1.75043	2.042	0.426935	0.416401	-0.0908638	0.62481	WT12WT6-UP
ENSMUSG00000054459	1.61439	0.688279	16.9667	0.000178578	0.00185306	Vsnl1	26950	12	11325242	11436613	1.06225	1.13456	0.648144	-0.0507296	1.13354	1.79146	1.1219	1.64039	-0.242749	-0.170758	-0.142718	0.23361	WT12WT6-UP
ENSMUSG00000054690	1.96046	2.59724	35.5545	4.79334e-07	2.37086e-05	Emcn	59308	3	137341067	137432185	2.45899	2.97474	2.46712	1.616	3.4684	3.5708	3.39695	3.71836	1.63734	1.25658	1.6447	1.85493	WT12WT6-UP
ENSMUSG00000055357	1.36263	0.154159	25.3108	1.0027e-05	0.000213683	4933400A11Rik		X	169776257	169779635	-0.0717761	0.0873223	0.128339	0.614266	1.07898	0.91857	1.14792	0.658137	-0.702011	-0.544667	-0.142718	0.0754576	WT12WT6-UP
ENSMUSG00000055609	8.13411	6.34602	18.0337	0.000120515	0.00137783	Hba-x	15126	11	32276400	32278116	2.38847	5.67712	3.95288	-3.69766	6.84804	7.55522	7.03063	7.23382	-3.69766	-1.31619	0.926226	-0.822699	WT12WT6-UP
ENSMUSG00000057967	1.21147	1.78518	27.0936	5.70609e-06	0.000138363	Fgf18	14172	11	33117430	33147400	2.06582	1.83793	2.21689	1.45533	1.94974	2.21106	2.33003	2.32289	1.18018	0.620511	0.975702	1.26096	WT12WT6-UP
ENSMUSG00000060843	1.3587	1.00112	13.8597	0.000589844	0.00465917	Ctnna3	216033	10	63430098	65003667	1.62935	1.73493	1.49578	0.724145	1.85551	1.90447	1.318	1.94439	0.545557	0.765264	0.307203	0.182795	WT12WT6-UP
ENSMUSG00000061462	1.49948	3.23542	20.7907	4.52298e-05	0.000652983	Obscn	380698	11	58994256	59139170	3.51655	3.5967	3.95917	2.61687	4.15923	3.86616	3.72975	3.77218	2.57356	2.52512	2.31708	2.17395	WT12WT6-UP
ENSMUSG00000062209	1.52772	2.91313	13.8574	0.000590385	0.00466084	Erbb4	13869	1	68032186	69108059	3.19015	3.75248	3.3509	1.93828	3.57574	3.5511	3.48634	3.57197	1.92682	2.25781	1.9595	1.97925	WT12WT6-UP
ENSMUSG00000064225	1.23082	0.159685	18.9901	8.52919e-05	0.00105443	Paqr9	75552	9	95559657	95568023	0.226588	0.681967	0.296893	0.0651718	0.662952	0.611273	0.863824	0.585992	-0.795079	0.542297	-1.17881	-1.04693	WT12WT6-UP
ENSMUSG00000064646	1.2145	-0.519863	9.58149	0.00352573	0.0175489	Gm23300		19	38071929	38072053	-0.364781	-0.581505	-0.950866	-0.314867	-0.457154	-0.115259	-0.0763361	0.158603	-0.532155	-1.46982	-2.80218	-0.72243	WT12WT6-UP
ENSMUSG00000067586	1.52269	3.75383	83.593	1.8052e-11	6.73232e-08	S1pr3	13610	13	51408639	51422797	3.41376	3.64863	3.64451	3.09711	4.43106	4.81975	4.62955	4.5859	2.99785	3.22125	3.06998	3.14176	WT12WT6-UP
ENSMUSG00000067724	1.5153	1.35234	53.2758	6.05746e-09	1.59089e-06	Gbx1	231044	5	24502757	24527202	1.78387	1.37276	1.3879	0.793007	2.23816	2.05194	1.78401	2.042	0.583025	0.694702	0.738337	0.182795	WT12WT6-UP
ENSMUSG00000069372	3.02408	-0.830059	16.9683	0.000178473	0.001853	Ctxn3	629147	18	57468516	57478133	-1.75794	0.388165	-1.04854	-2.33487	-0.30429	0.407237	-0.662932	0.00107645	-2.70015	-3.08759	-2.5021	-1.83375	WT12WT6-UP
ENSMUSG00000069917	5.20608	-0.424301	7.08386	0.0113124	0.0416519	Hba-a2	110257	11	32296489	32297298	-3.69766	-1.24491	-2.78785	-3.69766	-1.04643	-0.641225	-1.20573	-0.699275	-3.69766	-3.69766	-3.18153	-3.69766	WT12WT6-UP
ENSMUSG00000073400	6.46893	-0.549898	13.6251	0.000647629	0.0049656	Trim10	19824	17	36869574	36877833	-2.26375	-0.81164	-2.23424	-3.08986	-0.0399654	0.755979	0.0939516	-0.175783	-3.69766	-3.69766	-3.18153	-3.69766	WT12WT6-UP
ENSMUSG00000078612	1.32377	-0.973654	7.56692	0.00879133	0.0345047	Fyb2	242594	4	104913456	105016863	-1.98879	0.27524	-0.859385	-2.06737	-0.30429	-0.553297	-0.41423	-0.0555014	-1.11684	-2.06291	-2.25381	-0.822699	WT12WT6-UP
ENSMUSG00000079598	2.06071	0.160202	37.3309	2.95635e-07	1.72012e-05	Clec2l	665180	6	38663067	38680865	-0.00696236	-0.128791	0.128339	-0.244163	1.30972	1.14573	0.832077	0.429883	-0.702011	-1.64177	-0.719128	-0.930461	WT12WT6-UP
ENSMUSG00000086133	1.28283	-0.61468	9.8231	0.0031707	0.0162633	Gm16331		14	98118509	98119006	-0.448376	0.27524	-1.38888	-0.638452	0.283252	-0.39205	0.339517	0.510048	-1.37971	-1.31619	-0.885859	-0.379232	WT12WT6-UP
ENSMUSG00000086720	1.30439	-0.175969	13.5548	0.000666095	0.00507795	Plxna4os3		6	32303829	32316614	-0.959406	0.27524	-0.0625463	-1.32151	0.130676	0.789996	0.293635	0.345001	-0.894567	-0.383303	-0.977055	-0.930461	WT12WT6-UP
ENSMUSG00000087302	1.28178	0.234466	18.9889	8.53292e-05	0.00105443	Sox5os1		6	144021908	144023778	0.379869	0.27524	-0.168379	-0.11237	1.26154	1.008	1.01285	0.726845	-0.454181	-0.170758	-0.43428	0.23361	WT12WT6-UP
ENSMUSG00000087355	1.21809	-0.310946	12.6107	0.000975722	0.00678385	Gm13187		2	4287595	4301167	-0.139639	-0.581505	0.256565	-0.314867	0.283252	0.533086	0.383986	0.207508	-1.37971	-0.238186	-0.977055	-0.628679	WT12WT6-UP
ENSMUSG00000087431	1.26404	0.489133	24.284	1.39774e-05	0.000272919	Gm16054		5	81791909	81798426	0.427546	0.849111	0.0829326	0.223239	1.05091	1.49414	1.34074	1.05545	0.426935	-0.383303	-0.371063	0.330167	WT12WT6-UP
ENSMUSG00000090066	1.40041	-0.0748609	19.2058	7.8961e-05	0.000998904	1110002E22Rik	102634333	3	138065052	138081506	0.761031	0.590523	-0.0124056	-0.314867	0.376683	0.611273	0.732417	0.54852	-0.380207	-1.05073	-0.800086	-0.72243	WT12WT6-UP
ENSMUSG00000092483	1.67036	1.8577	26.0959	7.80709e-06	0.000174524	Gm20421		4	154960770	154961678	1.97248	2.04156	2.21689	1.2745	2.40269	2.78378	2.75936	2.67556	1.18018	0.799291	0.999818	1.10594	WT12WT6-UP
ENSMUSG00000099342	1.20278	0.187859	7.83549	0.00775851	0.0314142	Gm18180		1	86014403	86015886	0.330563	0.998885	-0.615323	-0.638452	0.283252	0.755979	0.146523	1.08192	-0.242749	-0.934321	-1.07441	0.0186378	WT12WT6-UP
ENSMUSG00000100862	1.31967	1.53216	8.30044	0.00626415	0.026803	Gm10925		1	24613974	24614651	2.1535	3.70422	1.3879	1.41221	2.49934	2.95097	2.56061	2.79237	0.852168	1.15512	0.345347	2.45659	WT12WT6-UP
ENSMUSG00000101365	1.29083	0.377439	15.3838	0.000325081	0.00297438	Gm19325		9	97047444	97067307	0.968658	0.725603	1.09954	-0.0507296	1.10652	0.887484	0.697606	0.855162	-0.454181	-1.46982	0.382508	-0.304827	WT12WT6-UP
ENSMUSG00000101414	1.36257	-1.10464	13.7238	0.000622627	0.00482148	Gm29101		1	91822515	91823985	-1.08758	-0.691988	-1.2663	-1.32151	-0.540123	-0.247026	-0.41423	-0.529375	-2.70015	-1.05073	-1.69377	-1.31254	WT12WT6-UP
ENSMUSG00000101680	1.26301	2.6057	13.9966	0.000558661	0.00448444	Gm29015		14	54973029	54973359	2.7013	2.73958	3.36993	1.93828	3.17523	3.07342	3.14897	3.23715	1.95568	2.14325	1.94715	1.50801	WT12WT6-UP
ENSMUSG00000101930	1.23088	0.321669	15.4351	0.000318727	0.00292485	Gm5441	432713	12	117234521	117337022	-0.631672	0.636969	-0.224357	-0.389217	0.837432	1.17177	1.0409	1.02849	-0.380207	-0.308921	-0.569685	0.505819	WT12WT6-UP
ENSMUSG00000102142	1.8257	0.269868	36.1804	4.03755e-07	2.10891e-05	Gm26930		1	137932041	137933284	0.833611	-0.128791	0.296893	-0.0507296	1.4878	1.11922	1.06841	1.20745	-1.2423	-0.308921	-0.371063	-0.166625	WT12WT6-UP
ENSMUSG00000102494	1.37227	0.35886	22.0108	2.97697e-05	0.00048187	Gm36988		2	4316479	4318886	0.684605	0.0873223	0.0360509	-0.550502	0.932813	1.72268	0.799616	1.1832	-0.178638	0.0144577	-0.0908638	-0.102191	WT12WT6-UP
ENSMUSG00000103160	1.6247	0.98516	51.2335	9.57949e-09	2.06106e-06	C130012C08Rik		14	21992436	21996100	1.00053	0.681967	0.256565	0.575698	1.50859	1.61293	1.47013	1.77627	-0.454181	0.32592	0.268024	-0.102191	WT12WT6-UP
ENSMUSG00000104118	2.10547	0.87263	41.817	9.16347e-08	8.41731e-06	Gm37298		1	137909291	137913158	1.15013	1.64689	0.411526	0.17245	1.87165	2.17289	1.89572	1.97296	-0.532155	-0.170758	-0.196506	0.586226	WT12WT6-UP
ENSMUSG00000104476	1.31727	1.7861	38.0387	2.44631e-07	1.54236e-05	Gm38211		1	45485836	45493052	1.74676	2.2943	1.62812	1.47642	2.56035	2.88167	2.43942	2.76812	1.20442	1.37413	1.20044	1.70093	WT12WT6-UP
ENSMUSG00000104901	1.27077	0.325191	16.0031	0.000256567	0.00245596	Gm42692		3	34643264	34646096	0.114534	1.06832	0.411526	-0.314867	0.770151	1.27145	1.22328	1.42983	-0.380207	-0.544667	-0.3105	0.803616	WT12WT6-UP
ENSMUSG00000105184	1.34482	-0.00562711	15.3119	0.000334197	0.00303434	Gm42537		5	48211672	48214245	0.473697	0.492889	-0.406637	0.365686	0.625373	0.685439	0.293635	0.855162	-0.614584	-1.17736	-0.500395	-0.304827	WT12WT6-UP
ENSMUSG00000105344	1.24063	-0.666234	12.0957	0.00120581	0.00792832	Gm43556		5	141307387	141308067	0.171649	-0.128791	-0.859385	-0.314867	-0.166083	0.00547486	0.427124	0.54852	-1.00143	-1.46982	-0.642472	-0.628679	WT12WT6-UP
ENSMUSG00000105910	1.29678	0.306731	27.2952	5.35915e-06	0.000132046	Gm43539		3	39008602	39009681	0.114534	0.542532	0.374318	0.0651718	1.10652	1.06468	0.925295	0.885534	-0.380207	0.125918	-0.252378	-0.457685	WT12WT6-UP
ENSMUSG00000106990	1.27587	3.15872	32.006	1.30517e-06	4.97701e-05	Gm42547		6	28211008	28214805	3.2444	3.55498	2.72533	2.99119	3.54084	4.05635	3.81748	4.00441	2.55482	2.47337	2.29775	3.0095	WT12WT6-UP
ENSMUSG00000107668	1.33203	-0.423997	13.4311	0.000699934	0.00526277	Gm44424		6	5279655	5281480	-0.537115	0.0873223	-1.52286	-1.18279	-0.233532	0.407237	0.0393922	0.726845	-0.454181	-0.826606	-1.29136	-1.31254	WT12WT6-UP
ENSMUSG00000107706	1.28364	0.255466	16.8989	0.000183147	0.00188577	Gm44022		6	148385901	148391329	0.427546	0.962874	-0.0625463	0.319749	0.547145	1.22247	0.339517	1.08192	-0.894567	-0.0446776	-0.3105	-0.304827	WT12WT6-UP
ENSMUSG00000108175	1.36324	0.343704	28.9215	3.25356e-06	9.30509e-05	Gm16499		6	53818743	53868183	-0.210853	0.849111	0.955811	0.0651718	1.10652	0.533086	1.0954	0.585992	-0.614584	-0.308921	-0.196506	-0.628679	WT12WT6-UP
ENSMUSG00000018986	2.10552	-1.14171	6.54842	0.0142632	0.0493566	Slfn3	20557	11	83191330	83215154	-0.631672	0.0188196	-0.773361	-1.05625	-2.32771	-1.84407	-1.49682	-2.37684	-2.70015	-3.08759	-3.69766	-3.08603	WT6HOMO6_WT12HOMO6-Down
ENSMUSG00000057000	1.24286	4.5572	26.4391	7.00516e-06	0.000161465	Nxf3	245610	X	136072099	136085255	6.44643	6.58198	6.37527	6.3283	1.4878	0.9788	1.27142	0.855162	0.20459	0.229382	-0.569685	0.0186378	WT6HOMO6_WT12HOMO6-Down
ENSMUSG00000107479	2.25013	-1.36831	8.00105	0.00718694	0.0296165	2610300M13Rik	72484	6	66451949	66465738	-0.959406	0.21528	-0.615323	-1.47499	-2.32771	-1.64915	-1.66784	-1.89162	-2.70015	-3.69766	-3.69766	-2.65784	WT6HOMO6_WT12HOMO6-Down
ENSMUSG00000000392	3.25644	0.615947	39.98	1.46831e-07	1.13139e-05	Fap	14089	2	62500943	62574075	-0.139639	1.25857	0.616626	-0.832282	1.35634	1.99475	1.56974	1.92989	-1.5316	-1.83703	-1.41343	-0.54065	WT6HOMO6-Down
ENSMUSG00000000435	1.61234	-0.365531	15.2911	0.000336892	0.00305695	Myf5	17877	10	107482908	107486134	0.171649	0.0188196	-0.282595	-0.467606	0.376683	0.220296	0.197245	0.158603	-1.70139	-1.05073	-0.885859	-1.31254	WT6HOMO6-Down
ENSMUSG00000001661	1.92087	3.71549	22.3227	2.67892e-05	0.000443658	Hoxc6	15425	15	102998257	103011881	3.89705	4.5472	4.05046	2.90826	4.50276	4.6748	4.60628	4.62918	1.60127	2.91477	2.88814	3.10129	WT6HOMO6-Down
ENSMUSG00000009378	2.26534	1.47734	40.9573	1.141e-07	9.41428e-06	Slc16a12	240638	19	34668403	34747289	1.98846	1.98881	1.76379	1.20039	2.26284	2.24824	2.13567	2.33395	0.297678	-0.170758	-0.0408086	0.130124	WT6HOMO6-Down
ENSMUSG00000013936	2.53119	3.95511	25.0782	1.08054e-05	0.000226137	Myl2	17906	5	122100951	122113472	3.58121	4.28451	4.09688	2.45631	4.87114	4.89982	4.85756	4.83966	2.5166	2.48387	2.09999	2.27444	WT6HOMO6-Down
ENSMUSG00000018927	5.36163	-0.904916	52.6122	7.02236e-09	1.74595e-06	Ccl6	20305	11	83587882	83593087	-1.08758	-1.08558	-0.859385	-2.66353	0.662952	0.450418	0.146523	0.622515	-3.69766	-3.69766	-2.5021	-3.69766	WT6HOMO6-Down
ENSMUSG00000019893	1.24514	-0.269949	11.9082	0.00130329	0.00841208	Ros1	19886	10	52045721	52195244	0.902715	-0.691988	0.128339	0.223239	0.0191862	-0.0536293	-0.269448	-0.529375	-0.894567	-1.31619	-1.69377	-1.31254	WT6HOMO6-Down
ENSMUSG00000021099	3.89944	0.692816	41.2523	1.05804e-07	9.04268e-06	Six6	20476	12	72939892	72944899	-0.732864	1.42663	0.374318	-1.64676	1.96486	1.84098	2.16145	1.97296	-1.00143	-1.83703	-2.04205	-1.63833	WT6HOMO6-Down
ENSMUSG00000021596	1.57823	-0.890101	11.0007	0.00190814	0.011182	Mctp1	78771	13	76384535	77031810	-1.55899	0.492889	-0.950866	-1.05625	-0.378698	-0.247026	-0.492462	-0.699275	-1.89386	-2.06291	-1.69377	-1.46626	WT6HOMO6-Down
ENSMUSG00000022425	1.7103	2.43868	35.1104	5.41897e-07	2.59762e-05	Enpp2	18606	15	54838901	54952892	2.61127	3.29021	2.64168	1.74326	3.0812	3.24264	3.09649	3.02843	1.40604	1.48282	1.358	1.48722	WT6HOMO6-Down
ENSMUSG00000022831	1.59034	-0.41479	15.9104	0.000265775	0.00252723	Hcls1	15163	16	36934983	36963212	-0.364781	0.152719	0.955811	-0.550502	-0.822186	-0.734862	-0.41423	-0.239906	-1.2423	-2.06291	-2.5021	-1.83375	WT6HOMO6-Down
ENSMUSG00000023078	2.98919	-1.11855	17.631	0.00013966	0.00154137	Cxcl13	55985	5	95956951	95961068	-1.55899	0.542532	-0.0625463	-1.64676	-1.17314	-0.553297	-0.575181	-0.377393	-2.37872	-2.33085	-3.69766	-3.08603	WT6HOMO6-Down
ENSMUSG00000024647	1.95042	-0.626111	12.5989	0.000980419	0.00680382	Cbln2	12405	18	86711110	86718283	-1.38417	0.767958	-1.04854	-1.32151	-0.457154	-0.317716	-0.137879	-0.239906	-2.37872	-2.33085	-1.85742	-1.31254	WT6HOMO6-Down
ENSMUSG00000024659	3.35879	0.180114	24.893	1.14703e-05	0.000235818	Anxa1	16952	19	20373428	20390944	-0.139639	1.60077	0.878195	-1.64676	0.869931	0.316792	0.799616	0.54852	-1.5316	-3.08759	-1.85742	-3.08603	WT6HOMO6-Down
ENSMUSG00000024747	2.4766	-0.790616	20.8656	4.40711e-05	0.000642354	Aldh1a7	26358	19	20692953	20727562	-0.631672	-0.478884	-0.0124056	-0.832282	-0.378698	0.220296	-0.756368	0.055519	-1.5316	-2.33085	-2.5021	-2.65784	WT6HOMO6-Down
ENSMUSG00000026043	3.37437	5.71737	52.6271	6.99897e-09	1.74595e-06	Col3a1	12825	1	45311538	45349706	6.08226	6.62941	6.26207	4.68022	6.38986	6.72581	6.29175	6.49279	3.18615	3.29465	2.73133	3.23823	WT6HOMO6-Down
ENSMUSG00000026674	1.55338	4.05122	46.8148	2.6792e-08	3.8728e-06	Ddr2	18214	1	169972307	170110762	4.40854	4.92016	4.48725	3.8613	4.35561	4.51619	4.14914	4.45532	2.72369	2.68836	2.82879	3.07366	WT6HOMO6-Down
ENSMUSG00000027962	1.32073	2.32806	15.5857	0.000300843	0.00279652	Vcam1	22329	3	116109949	116129688	3.2243	2.84226	2.74732	2.09649	2.65664	2.47427	2.5411	2.37734	1.34191	1.6413	0.307203	1.33264	WT6HOMO6-Down
ENSMUSG00000027967	1.90066	1.49465	41.9061	8.95897e-08	8.35074e-06	Neurog2	11924	3	127633135	127635631	1.62935	2.00661	1.93965	1.20039	2.13497	2.21106	1.86467	2.05542	0.342063	-0.0446776	0.18632	0.46387	WT6HOMO6-Down
ENSMUSG00000029298	1.21318	0.0489943	11.8797	0.0013188	0.00848281	Gbp9	236573	5	105077630	105139539	0.603903	0.441477	0.447799	-0.11237	-0.628156	0.492344	-0.0763361	0.54852	-1.00143	-0.934321	-0.977055	-0.822699	WT6HOMO6-Down
ENSMUSG00000029309	1.38775	4.29122	37.9704	2.49121e-07	1.54461e-05	Sparcl1	13602	5	104079111	104113733	4.62081	5.03951	4.80469	3.76174	4.66203	4.80735	4.65018	4.84932	3.22815	3.28268	3.46592	3.48364	WT6HOMO6-Down
ENSMUSG00000029661	1.30759	6.19783	58.4707	1.97365e-09	8.55876e-07	Col1a2	12843	6	4504814	4541544	6.73399	6.91033	6.83075	6.10698	6.42309	6.52837	6.39177	6.42656	5.146	5.1884	4.928	5.27254	WT6HOMO6-Down
ENSMUSG00000030108	1.60341	-0.459093	23.5097	1.80237e-05	0.000332761	Slc6a13	14412	6	121300227	121337733	0.518417	0.0873223	-0.472901	-0.638452	-0.233532	-0.115259	-0.202164	0.055519	-2.37872	-1.31619	-1.29136	-1.31254	WT6HOMO6-Down
ENSMUSG00000031304	1.22418	-0.51821	8.66713	0.00530252	0.0236489	Il2rg	16186	X	101264378	101268255	0.279512	-0.81164	0.738765	-1.05625	-0.30429	0.316792	-0.963624	-0.699275	-1.89386	-0.826606	-2.04205	-1.04693	WT6HOMO6-Down
ENSMUSG00000031825	1.3828	0.892614	26.6365	6.58335e-06	0.000154415	Crispld2	78892	8	119992438	120052793	1.17827	1.31679	0.955811	0.65183	1.10652	1.5938	0.894887	0.824137	-0.309841	-0.383303	0.00756802	-0.0405119	WT6HOMO6-Down
ENSMUSG00000032355	2.84017	0.211075	22.9484	2.1717e-05	0.000381675	Mlip	69642	9	77102081	77352969	0.797778	0.849111	0.709186	-0.550502	0.770151	1.06468	0.955076	1.00101	-2.37872	-1.31619	-1.5468	-1.31254	WT6HOMO6-Down
ENSMUSG00000032532	2.56177	1.08883	42.2019	8.31319e-08	8.07376e-06	Cck	12424	9	121489824	121495694	1.93997	2.04156	2.20634	1.32188	1.4667	1.22247	1.8489	1.64039	-1.11684	-0.632663	-0.569685	-1.17363	WT6HOMO6-Down
ENSMUSG00000034457	1.30124	2.45523	7.70103	0.00825837	0.0329399	Eda2r	245527	X	97333840	97377216	2.99826	3.07092	2.3085	2.52876	2.25055	2.4101	2.06915	2.32289	0.821146	1.01735	0.975702	1.18553	WT6HOMO6-Down
ENSMUSG00000036131	2.17884	-1.13901	14.1567	0.000524379	0.00427551	Frmd7	385354	X	50895180	50942710	-0.732864	-0.94212	-0.406637	-0.176762	-0.30429	-0.470422	-0.662932	-1.89162	-1.37971	-3.08759	-3.18153	-2.65784	WT6HOMO6-Down
ENSMUSG00000036446	2.41294	2.97913	42.5512	7.61285e-08	7.84292e-06	Lum	17022	10	97565128	97572703	3.02175	3.59081	3.22592	1.98318	4.06061	3.94376	3.81748	4.13655	1.60127	1.81767	0.618852	2.07988	WT6HOMO6-Down
ENSMUSG00000036961	1.35995	1.65571	22.9502	2.17042e-05	0.000381675	Wnt8b	22423	19	44493472	44514273	1.8378	2.43238	2.3085	1.59687	2.00931	2.02363	2.30712	2.13342	1.15552	0.95834	0.143665	0.769584	WT6HOMO6-Down
ENSMUSG00000036972	4.54174	0.335558	76.3715	6.25615e-11	1.29621e-07	Zic4	22774	9	91362413	91389348	-1.38417	0.27524	-0.542355	-1.84179	1.64629	1.80816	1.94107	2.10788	-1.89386	-2.33085	-2.04205	-2.32808	WT6HOMO6-Down
ENSMUSG00000037940	1.80609	1.17971	48.501	1.79837e-08	3.10501e-06	Inpp4b	234515	8	81342556	82127914	1.50152	1.97079	1.02946	0.793007	1.94974	1.99475	1.86467	2.01478	0.583025	-0.238186	0.382508	-0.0405119	WT6HOMO6-Down
ENSMUSG00000038663	1.95136	2.07764	25.6153	9.09613e-06	0.000197778	Fsd2	244091	7	81533308	81566944	2.493	2.37872	2.46712	1.39015	2.84824	2.71462	2.79273	2.59514	0.789442	0.799291	0.738337	1.02171	WT6HOMO6-Down
ENSMUSG00000039095	2.80536	2.04829	35.4264	4.96557e-07	2.4239e-05	En2	13799	5	28165694	28172166	2.11033	2.10902	1.98972	0.17245	2.95813	2.83355	2.99263	2.87794	0.50709	-0.308921	-0.500395	0.769584	WT6HOMO6-Down
ENSMUSG00000039830	3.67317	0.796621	51.9371	8.17085e-09	1.95336e-06	Olig2	50913	16	91225457	91228677	0.723324	0.767958	0.76775	-0.550502	1.4015	2.05194	2.05546	1.87039	-1.89386	-1.46982	-2.04205	-0.822699	WT6HOMO6-Down
ENSMUSG00000040265	1.33616	1.35483	39.054	1.8701e-07	1.30118e-05	Dnm3	103967	1	161982453	162478034	2.09564	2.17346	1.73472	1.32188	1.33322	1.5938	1.19859	1.79239	0.297678	0.32592	-0.0908638	0.330167	WT6HOMO6-Down
ENSMUSG00000041476	2.14949	1.38282	24.5568	1.27896e-05	0.000255887	Smpx	66106	X	157698910	157752591	1.40955	2.02419	1.3879	0.319749	2.35756	2.18573	2.14862	2.08189	0.20459	-0.106341	-0.252378	0.586226	WT6HOMO6-Down
ENSMUSG00000044361	2.45622	0.911091	29.8803	2.43831e-06	7.66731e-05	BC024139	271278	15	76119517	76126596	0.561793	0.998885	1.00533	0.00838466	1.66493	2.05194	1.42828	1.77627	-0.309841	-0.826606	-0.719128	-0.457685	WT6HOMO6-Down
ENSMUSG00000045871	2.77303	1.41732	36.7397	3.46771e-07	1.87032e-05	Slitrk6	239250	14	110748580	110755149	1.47907	2.53405	0.824029	-0.244163	2.12153	2.90514	2.56061	2.73514	-0.117255	-0.238186	-0.500395	0.46387	WT6HOMO6-Down
ENSMUSG00000045915	1.88521	-0.391917	19.182	7.96356e-05	0.00100426	Ccdc42	276920	11	68587021	68597966	-0.841693	0.441477	-0.692179	-0.939926	-0.0399654	-0.247026	0.293635	0.158603	-1.89386	-1.64177	-1.85742	-1.04693	WT6HOMO6-Down
ENSMUSG00000047746	3.61431	-0.585763	27.3936	5.19787e-06	0.000129752	Fbxo40	207215	16	36963460	36990467	-0.448376	-0.128791	-0.406637	-2.66353	0.586789	0.316792	0.625359	0.470522	-2.37872	-1.83703	-3.69766	-2.32808	WT6HOMO6-Down
ENSMUSG00000049148	1.62191	-0.494891	22.2354	2.75904e-05	0.000454	Plcxd3	239318	15	4375491	4575553	0.114534	-0.128791	-0.615323	-0.550502	-0.540123	0.269351	-0.202164	0.107982	-1.89386	-1.46982	-1.29136	-1.31254	WT6HOMO6-Down
ENSMUSG00000049641	3.99057	-0.00832307	54.5616	4.5628e-09	1.39127e-06	Vgll2	215031	10	52022502	52028471	-0.631672	0.388165	-0.282595	-1.05625	1.52908	1.61293	1.69856	1.49037	-1.37971	-2.33085	-2.80218	-1.63833	WT6HOMO6-Down
ENSMUSG00000049744	2.04805	-0.41213	15.7394	0.000283663	0.00267144	Arhgap15	76117	2	43748824	44395953	-1.75794	0.767958	-0.542355	-1.47499	-0.101646	0.0622526	0.0393922	-0.239906	-1.70139	-1.83703	-2.80218	-1.17363	WT6HOMO6-Down
ENSMUSG00000050520	1.28678	0.609914	13.9658	0.000565523	0.00452252	Cldn8	54420	16	88560828	88563183	1.45627	1.87716	1.2713	0.981829	0.547145	0.755979	0.46901	0.79243	-0.380207	-1.17736	-0.719128	-0.102191	WT6HOMO6-Down
ENSMUSG00000051041	1.99214	0.567896	30.747	1.88538e-06	6.43896e-05	Olfml1	244198	7	107567446	107591094	0.518417	0.849111	1.18797	-0.389217	1.16006	0.91857	1.34074	1.52936	-0.795079	-0.170758	-1.41343	-0.304827	WT6HOMO6-Down
ENSMUSG00000052187	10.8127	6.35689	18.0609	0.000119324	0.00136756	Hbb-y	15135	7	103851749	103853216	1.78387	5.65048	3.87177	-3.69766	6.07664	7.21681	6.76189	6.61054	-3.11436	-2.66016	-2.04205	-3.69766	WT6HOMO6-Down
ENSMUSG00000053469	2.67563	-0.636308	37.3824	2.91572e-07	1.70973e-05	Tg	21819	15	66670753	66850721	-0.285765	0.0188196	-0.343283	-1.05625	0.421224	-0.553297	-0.202164	-0.114389	-2.70015	-1.83703	-2.5021	-2.05984	WT6HOMO6-Down
ENSMUSG00000054446	2.17877	0.0103298	31.5277	1.49971e-06	5.54862e-05	Cpa1	109697	6	30639218	30645363	0.603903	1.34505	0.9304	0.17245	0.0760078	0.00547486	0.339517	-0.239906	-2.37872	-1.17736	-2.04205	-1.83375	WT6HOMO6-Down
ENSMUSG00000054641	3.86024	1.29221	41.1779	1.07835e-07	9.10765e-06	Mmrn1	70945	6	60924976	60989378	1.3365	2.17346	0.980783	-0.467606	2.57028	2.82538	2.46034	2.58592	-0.894567	-1.17736	-1.41343	-0.628679	WT6HOMO6-Down
ENSMUSG00000060470	1.49943	0.208698	26.469	6.93944e-06	0.000160576	Adgrg3	54672	8	95017692	95045250	0.684605	0.767958	0.980783	-0.467606	0.963255	0.855715	0.863824	0.510048	-0.309841	-0.544667	-0.719128	-0.822699	WT6HOMO6-Down
ENSMUSG00000060913	1.45438	3.43142	19.0423	8.37137e-05	0.00103998	Trim55	381485	3	19644474	19692421	4.01878	3.68777	4.05635	3.00577	3.81569	3.86217	3.92296	3.90413	2.59205	2.5553	1.9595	2.53971	WT6HOMO6-Down
ENSMUSG00000061132	1.38292	0.00939535	18.2867	0.000109915	0.00128883	Blnk	17060	19	40928927	40994535	1.38561	-0.0530985	0.256565	0.17245	0.46443	0.316792	0.46901	0.470522	-1.2423	-0.726378	-0.977055	-0.457685	WT6HOMO6-Down
ENSMUSG00000061816	1.25269	1.99351	11.5597	0.00150726	0.00937488	Myl1	17901	1	66924295	66945404	2.44747	2.71814	2.8321	1.82774	2.14828	2.03785	2.01362	1.65809	0.757025	1.25658	0.454076	0.420664	WT6HOMO6-Down
ENSMUSG00000063975	2.61197	-0.907092	14.6071	0.000439332	0.00374398	Slco1a5	108096	6	142234227	142322981	-0.537115	-0.208675	-1.52286	-1.05625	-0.457154	-0.247026	-0.492462	-1.11424	-1.89386	-2.66016	-3.69766	-2.32808	WT6HOMO6-Down
ENSMUSG00000065501	1.8831	-0.614218	7.2886	0.0100181	0.038126	Mir335	723930	6	30741299	30741396	-0.364781	1.42663	-1.83514	-1.84179	-0.378698	-0.553297	0.197245	-0.792369	-1.5316	-1.64177	-2.5021	-2.05984	WT6HOMO6-Down
ENSMUSG00000068745	1.49631	-0.318571	15.4245	0.000320038	0.00293417	Mybphl	68753	3	108364911	108380057	0.561793	0.332807	0.296893	0.0651718	-0.166083	0.00547486	-0.756368	0.00107645	-1.89386	-1.64177	-0.800086	-2.05984	WT6HOMO6-Down
ENSMUSG00000071068	2.51627	-0.401517	13.7845	0.000607746	0.00474169	Treml2	328833	17	48299498	48312533	-1.22827	-0.128791	0.215076	-1.32151	0.0760078	0.11688	-0.575181	0.00107645	-2.11601	-1.64177	-2.5021	-2.32808	WT6HOMO6-Down
ENSMUSG00000072575	2.37552	-1.65106	7.58173	0.00873073	0.0343174	Eddm3b	219026	14	51114426	51117807	-0.139639	-0.81164	-1.67057	-0.732114	-2.32771	-2.66514	-1.34395	-1.23974	-3.11436	-3.08759	-2.80218	-3.69766	WT6HOMO6-Down
ENSMUSG00000073530	1.50614	0.742476	11.6861	0.00142968	0.00900647	Pappa2	23850	1	158711727	158980490	1.3113	1.55312	0.878195	-0.176762	0.699577	0.685439	1.1219	1.05545	-0.309841	-0.726378	-0.642472	-0.379232	WT6HOMO6-Down
ENSMUSG00000074206	1.74294	-0.974938	8.29384	0.00628308	0.0268471	Adh6b	100417514	3	138341775	138358861	-0.448376	-0.691988	0.0829326	-0.550502	-1.63788	-0.247026	-1.86189	-0.891887	-2.70015	-2.33085	-2.5021	-1.83375	WT6HOMO6-Down
ENSMUSG00000074207	2.24357	-1.16344	11.5413	0.00151898	0.00943203	Adh1	11522	3	138260991	138290698	-0.537115	0.0188196	-0.168379	-1.47499	-1.17314	-1.32405	-1.20573	-1.52917	-2.70015	-3.08759	-2.5021	-3.08603	WT6HOMO6-Down
ENSMUSG00000074968	2.32541	-0.164836	9.97045	0.00297297	0.0154808	Ano3	228432	2	110655201	110950923	-0.0717761	0.590523	-0.859385	-0.0507296	0.0191862	0.0622526	0.293635	0.158603	-1.89386	-2.33085	-2.5021	-1.04693	WT6HOMO6-Down
ENSMUSG00000075256	1.34638	1.01432	20.1211	5.7122e-05	0.000782051	Cerkl	228094	2	79330543	79456785	1.25955	2.27974	1.65939	1.20039	1.60827	1.51463	1.06841	1.30055	-0.454181	0.658084	0.00756802	0.0186378	WT6HOMO6-Down
ENSMUSG00000078190	4.439	0.67635	55.0081	4.139e-09	1.30814e-06	Dnm3os	474332	1	162217623	162225550	-0.00696236	0.681967	-0.542355	-1.84179	1.21169	2.72344	2.12261	2.13342	-2.37872	-2.33085	-2.04205	-1.04693	WT6HOMO6-Down
ENSMUSG00000078706	2.07791	3.40029	28.6398	3.54416e-06	9.79081e-05	Gm53		11	96251105	96264868	3.60732	4.05576	3.6169	2.90048	4.36989	4.47496	4.48393	4.44261	1.78933	2.56522	2.66502	2.42415	WT6HOMO6-Down
ENSMUSG00000085645	1.2184	4.13829	19.0811	8.25586e-05	0.0010303	Hoxb5os	75395	11	96291024	96306910	4.7785	4.73507	4.91082	3.94311	4.59313	4.47496	4.58501	4.52691	3.28609	3.17015	3.3346	3.55031	WT6HOMO6-Down
ENSMUSG00000087150	1.61805	-0.23427	14.9382	0.000386162	0.00342241	BC064078		6	128992952	129008040	-0.0717761	1.25857	0.0829326	-0.314867	0.234164	-0.179639	-0.137879	-0.377393	-1.11684	-2.06291	-1.69377	-1.31254	WT6HOMO6-Down
ENSMUSG00000087333	1.4022	-0.191047	11.0557	0.00186409	0.010986	Gm13652	102634853	2	75124871	75137798	0.114534	0.332807	0.411526	-0.389217	0.0191862	0.450418	0.0393922	0.470522	-1.37971	-0.726378	-2.25381	-0.234072	WT6HOMO6-Down
ENSMUSG00000091455	1.89328	-1.26101	14.5419	0.000450687	0.00381998	Otogl	628870	10	107760531	107912134	-0.841693	-1.24491	-0.0124056	-1.05625	-0.457154	-0.734862	-0.856277	-1.69904	-2.11601	-2.66016	-2.25381	-2.32808	WT6HOMO6-Down
ENSMUSG00000097156	1.88268	-0.65961	21.4788	3.5686e-05	0.000551772	Gm3764		3	88206813	88229959	-0.364781	-0.38308	-0.114493	-1.32151	-0.166083	-0.0536293	0.549301	-0.239906	-1.2423	-1.31619	-2.04205	-1.83375	WT6HOMO6-Down
ENSMUSG00000097201	2.69851	1.36729	38.1016	2.40569e-07	1.53134e-05	Gm26700		10	92162103	92164690	0.833611	1.91535	1.46071	0.17245	2.2991	2.67875	2.4182	2.38798	-0.0583784	-0.726378	-0.569685	0.546583	WT6HOMO6-Down
ENSMUSG00000103851	3.7275	-1.23837	52.0568	7.95357e-09	1.92611e-06	Gm37606		16	77561650	77564765	-1.75794	-0.293244	-1.2663	-1.84179	0.46443	0.00547486	0.197245	0.055519	-2.37872	-2.66016	-2.80218	-3.08603	WT6HOMO6-Down
ENSMUSG00000105042	1.68154	-1.16628	14.9258	0.000388024	0.00343402	Gm42509		5	23396103	23396883	-0.210853	0.590523	0.128339	-0.732114	-0.30429	-0.317716	-1.34395	-0.611825	-2.37872	-1.83703	-2.25381	-1.46626	WT6HOMO6-Down
ENSMUSG00000107388	1.21733	-0.703304	9.23782	0.00410522	0.0196182	Gm42788	105242579	5	149144263	149153540	-0.0717761	0.388165	-0.343283	-0.732114	-0.628156	-0.179639	-0.340024	-0.529375	-1.89386	-0.726378	-2.5021	-1.17363	WT6HOMO6-Down
ENSMUSG00000107603	1.36393	0.941807	22.8643	2.23352e-05	0.000390332	Gm43921		6	4506087	4507878	1.66956	1.57714	1.20926	0.921593	1.42356	1.45227	0.766408	1.58594	-0.309841	-0.544667	-0.3105	0.901146	WT6HOMO6-Down

## Sheet: WGBS_ThreeWay_Down_TSS1000
chr	start	end	FDR	Mean_Methylation_Difference KO vs WT	Mean_Methylation_Difference WT vs KO	Number_cpg	pvalue_MWU	pvalue_2KDS	HOMO_methylation	WT_methylation	ensembl_ID	mgi_symbol	Threee-way comparison
chr5	97391379	97393379	3.0665e-12	-0.473643	0.47364	56	4.2855e-14	1.0104e-14	0.45225	0.92589	ENSMUSG00000046000,ENSMUSG00000097516	4930467D21Rik,Naa11	WT6HOMO6_WT12HOMO6
chr5	97391417	97393417	3.0665e-12	-0.488907	0.48891	54	4.563e-14	9.287e-15	0.43711	0.92602	ENSMUSG00000046000,ENSMUSG00000097516	4930467D21Rik,Naa11	WT6HOMO6_WT12HOMO6
chr12	66283401	66285401	1.0523e-09	-0.286493	0.28649	69	4.1744e-14	5.2007e-12	0.65619	0.94268	ENSMUSG00000060499	Rpl10l	WT6HOMO6_WT12HOMO6
chr6	18108057	18110057	1.3028e-08	-0.4108	0.4108	50	1.6891e-09	8.5848e-11	0.41216	0.82296	ENSMUSG00000010796	Asz1	WT6HOMO6_WT12HOMO6
chrX	48876713	48878713	1.9651e-06	-0.37075	0.37075	40	3.5185e-12	1.6187e-08	0.51672	0.88747	ENSMUSG00000079606	Gm595	WT6HOMO6_WT12HOMO6
chr7	6044161	6046161	2.4024e-06	-0.280286	0.28028	42	6.0656e-09	2.3747e-08	0.6281	0.90838	ENSMUSG00000034690	Nlrp4c	WT6HOMO6_WT12HOMO6
chr18	61952075	61954075	2.432e-06	-0.430889	0.43089	45	1.4644e-09	2.8046e-08	0.3186	0.74949	ENSMUSG00000045629	Sh3tc2	WT6HOMO6_WT12HOMO6
chr3	141211355	141213355	3.1047e-06	-0.502262	0.50226	42	5.4495e-09	4.0918e-08	0.33905	0.84131	ENSMUSG00000047674	Pdha2	WT6HOMO6_WT12HOMO6
chr6	89095110	89097110	3.022e-05	-0.352306	0.3523	49	1.651e-08	4.4807e-07	0.53892	0.89122	ENSMUSG00000055403	4933427D06Rik	WT6HOMO6_WT12HOMO6
chr16	88562183	88564183	3.2066e-05	-0.290333	0.29033	36	4.1409e-08	5.2827e-07	0.57417	0.8645	ENSMUSG00000050520	Cldn8	WT6HOMO6
chr3	135347029	135349029	7.5994e-05	-0.433848	0.43385	33	1.5649e-06	1.3772e-06	0.36745	0.8013	ENSMUSG00000050150	Slc9b1	WT6HOMO6_WT12HOMO6
chrX	73213333	73215333	8.2417e-05	-0.413063	0.41307	32	2.497e-09	1.6293e-06	0.38159	0.79466	ENSMUSG00000067768	Xlr4b	WT6HOMO6_WT12HOMO6
chr7	120408647	120410647	0.00013859	-0.590478	0.59048	23	1.6088e-07	3.1964e-06	0.25387	0.84435	ENSMUSG00000051900	Abca16	WT6HOMO6_WT12HOMO6
chrX	72385858	72387858	0.00013859	-0.386944	0.38695	18	1.7755e-06	3.1945e-06	0.50344	0.89039	ENSMUSG00000043453	Magea10	WT6HOMO6_WT12HOMO6
chrX	136084255	136086255	0.00032192	-0.390571	0.39057	28	4.1156e-07	7.9551e-06	0.48382	0.87439	ENSMUSG00000057000	Nxf3	WT6HOMO6_WT12HOMO6
chr13	105081122	105083122	0.00043105	-0.522565	0.52257	23	5.7931e-07	1.2072e-05	0.34765	0.87022	ENSMUSG00000021718	4933425L06Rik	WT6HOMO6_WT12HOMO6
chrX	73191207	73193207	0.00043105	-0.40536	0.40536	25	1.8918e-07	1.1503e-05	0.48412	0.88948	ENSMUSG00000073125	Xlr3b	WT6HOMO6_WT12HOMO6
chr9	121936223	121938223	0.00076643	-0.3385	0.3385	26	0.00047313	2.2728e-05	0.26112	0.59962	ENSMUSG00000043773	1700048O20Rik	WT6HOMO6
chr6	82945902	82947902	0.00083404	-0.3665	0.3665	42	5.1647e-09	2.6107e-05	0.21057	0.57707	ENSMUSG00000030041	M1ap	WT12WT6_WT12HOMO6
chr2	178406685	178408685	0.0019068	-0.217895	0.21789	76	2.0387e-07	6.5967e-05	0.49437	0.71226	ENSMUSG00000060445	Sycp2	WT6HOMO6_WT12HOMO6
chr3	41527444	41529444	0.0024567	-0.351375	0.35137	24	3.5234e-07	8.9042e-05	0.59696	0.94833	ENSMUSG00000106223	2400006E01Rik	WT6HOMO6_WT12HOMO6
chrX	61708497	61710497	0.0032541	-0.242264	0.24226	53	1.161e-06	0.0001233	0.37638	0.61864	ENSMUSG00000057615	Ldoc1	WT6HOMO6
chr15	92343359	92345359	0.0032941	-0.488182	0.48818	33	5.1463e-07	0.00013025	0.30597	0.79415	ENSMUSG00000097068	Gm26760	WT6HOMO6_WT12HOMO6
chr14	33588207	33590207	0.0058707	-0.355189	0.35519	37	1.0044e-05	0.00025146	0.36103	0.71622	ENSMUSG00000021940	Ptpn20	WT6HOMO6_WT12HOMO6
chr13	59709330	59711330	0.0072573	-0.185278	0.18528	36	1.4337e-06	0.00032281	0.70272	0.888	ENSMUSG00000050876	Spata31d1a	WT6HOMO6_WT12HOMO6
chr2	45695605	45697605	0.0075251	-0.380765	0.38076	17	0.00060999	0.00037051	0.39924	0.78	ENSMUSG00000086202	1700019E08Rik	WT6HOMO6_WT12HOMO6
chr12	76443497	76445497	0.0075251	-0.417937	0.41793	32	7.7646e-07	0.00035572	0.36163	0.77956	ENSMUSG00000073000	Gm10451	WT6HOMO6_WT12HOMO6
chr10	107485134	107487134	0.0075251	-0.248061	0.24806	49	5.7773e-07	0.00037191	0.53778	0.78584	ENSMUSG00000000435	Myf5	WT6HOMO6
chr1	36682183	36684183	0.0091133	-0.107957	0.10796	69	2.1604e-05	0.00046543	0.71204	0.82	ENSMUSG00000046337	Fam178b	WT12HOMO6
chr15	100668553	100670553	0.010559	-0.173588	0.17358	51	3.5746e-06	0.00055664	0.66818	0.84176	ENSMUSG00000098112	Bin2	WT6HOMO6_WT12HOMO6
chrX	7877262	7879262	0.01143	-0.109716	0.10972	88	6.7322e-05	0.00062189	0.16033	0.27005	ENSMUSG00000031155	Pim2	WT12WT6
chr4	34049191	34051191	0.01143	-0.1829	0.1829	50	0.00037481	0.00064023	0.1782	0.3611	ENSMUSG00000028264	Spaca1	WT6HOMO6_WT12HOMO6
chr4	58284962	58286962	0.014361	-0.114536	0.11454	28	0.00021271	0.00082809	0.77832	0.89286	ENSMUSG00000057280	Musk	WT6HOMO6_WT12HOMO6
chr4	154654318	154656318	0.01956	-0.361811	0.36181	37	4.4497e-06	0.0011923	0.47389	0.8357	ENSMUSG00000086810	Gm13110	Intersection
chr7	107165990	107167990	0.030413	-0.272043	0.27204	23	0.00016475	0.001904	0.64439	0.91643	ENSMUSG00000016626	Nlrp14	WT6HOMO6_WT12HOMO6
chrX	73096017	73098017	0.034698	-0.26964	0.26964	25	0.00010013	0.0022865	0.55984	0.82948	ENSMUSG00000057836	Xlr3a	WT6HOMO6_WT12HOMO6
chr5	32231708	32233708	0.041208	-0.214111	0.21411	36	2.4069e-05	0.0027834	0.667	0.88111	ENSMUSG00000029134	Plb1	WT6HOMO6_WT12HOMO6
chr7	141689340	141691340	0.047034	-0.121152	0.12116	33	0.00011632	0.0032544	0.78739	0.90855	ENSMUSG00000025515	Muc2	WT12HOMO6
chr12	76794497	76796497	0.063618	-0.168625	0.16863	24	0.000206	0.0045067	0.63483	0.80346	ENSMUSG00000042808	Gpx2	WT12WT6_WT12HOMO6
chr11	4439745	4441745	0.079019	-0.237113	0.23711	53	0.00026325	0.0057509	0.42068	0.65779	ENSMUSG00000020419	Hormad2	WT6HOMO6_WT12HOMO6
chrX	73291976	73293976	0.090938	-0.168659	0.16866	41	0.00017589	0.0068915	0.70395	0.87261	ENSMUSG00000067764	Xlr5c	WT6HOMO6_WT12HOMO6
chr10	7051478	7053478	0.098065	-0.198611	0.19861	18	0.026781	0.0077318	0.21456	0.41317	ENSMUSG00000064065	Ipcef1	WT6HOMO6_WT12HOMO6
chr2	164714305	164716305	0.098065	-0.164857	0.16486	28	0.0075613	0.00788	0.71671	0.88157	ENSMUSG00000074593	Spint5	WT6HOMO6_WT12HOMO6
chr2	25212651	25214651	0.098065	-0.235333	0.23533	51	3.097e-05	0.0079162	0.40547	0.6408	ENSMUSG00000036770	Stpg3	WT6HOMO6_WT12HOMO6
chrX	101084405	101086405	0.10904	-0.114707	0.11471	58	0.0027649	0.0089818	0.29022	0.40493	ENSMUSG00000031297	Slc7a3	WT12WT6
chr11	49186159	49188159	0.1176	-0.136243	0.13624	37	0.0013487	0.0098811	0.64308	0.77932	ENSMUSG00000040283	Btnl9	WT6HOMO6_WT12HOMO6
chr14	41104035	41106035	0.12123	-0.254182	0.25418	22	0.0038877	0.010385	0.50268	0.75686	ENSMUSG00000037798	Mat1a	WT6HOMO6_WT12HOMO6
chrX	37210041	37212041	0.13021	-0.151925	0.15192	40	0.00041327	0.011583	0.69618	0.8481	ENSMUSG00000073243	Gm9	WT6HOMO6_WT12HOMO6
chr15	91198494	91200494	0.13372	-0.129316	0.12932	38	0.00119	0.012116	0.75429	0.88361	ENSMUSG00000078932	CN725425	WT6HOMO6_WT12HOMO6
chr1	193509174	193511174	0.13743	-0.326048	0.32605	21	0.00037151	0.012679	0.30338	0.62943	ENSMUSG00000097850	Mir205hg	WT6HOMO6_WT12HOMO6
chr14	33184066	33186066	0.1467	-0.116565	0.11657	23	0.016145	0.013776	0.73517	0.85174	ENSMUSG00000051506	Wdfy4	WT6HOMO6_WT12HOMO6
chr11	34782892	34784892	0.15759	-0.153828	0.15383	29	0.00011132	0.015478	0.70038	0.85421	ENSMUSG00000020143	Dock2	WT6HOMO6
chrX	98147769	98149769	0.17932	-0.105872	0.10587	39	0.0033564	0.019203	0.21182	0.31769	ENSMUSG00000046532	Ar	WT12WT6
chrX	73242068	73244068	0.18612	-0.18619	0.18619	21	0.01997	0.020237	0.64367	0.82986	ENSMUSG00000031362	Xlr4c	WT6HOMO6_WT12HOMO6
chr18	14705151	14707151	0.21979	-0.155056	0.15506	36	0.025013	0.024622	0.39475	0.54981	ENSMUSG00000036743	Psma8	WT6HOMO6_WT12HOMO6
chr7	3163501	3165501	0.22532	-0.215292	0.21529	24	0.00735	0.026751	0.64008	0.85537	ENSMUSG00000054753	AU018091	WT6HOMO6_WT12HOMO6
chr5	67462897	67464897	0.22532	-0.211115	0.21112	26	0.0093559	0.027469	0.39169	0.60281	ENSMUSG00000107385	C330024D21Rik	WT12HOMO6
chr8	93196838	93198838	0.22532	-0.213647	0.21364	17	0.0016239	0.027252	0.62612	0.83976	ENSMUSG00000056973	Ces1d	WT6HOMO6_WT12HOMO6
chr2	58275779	58277779	0.22532	-0.1185	0.1185	22	0.022795	0.025985	0.78245	0.90095	ENSMUSG00000086995	Gm13544	WT6HOMO6_WT12HOMO6
chr13	33904170	33906170	0.22532	-0.170846	0.17085	26	0.0021079	0.026708	0.59015	0.761	ENSMUSG00000052180	Serpinb6c	WT12WT6_WT12HOMO6
chr1	53186636	53188636	0.25475	-0.105783	0.10579	23	0.0066638	0.032571	0.81143	0.91722	ENSMUSG00000060715	1700019A02Rik	WT6HOMO6_WT12HOMO6
chr6	66464699	66466699	0.25475	-0.211437	0.21144	16	0.0037073	0.032556	0.57112	0.78256	ENSMUSG00000107479	2610300M13Rik	WT6HOMO6_WT12HOMO6
chr6	48683549	48685549	0.29412	-0.104409	0.10441	22	0.074437	0.039316	0.72773	0.83214	ENSMUSG00000054435	Gimap4	WT6HOMO6
chr15	101711898	101713898	0.29412	-0.101514	0.10152	35	0.017379	0.040702	0.66914	0.77066	ENSMUSG00000061527	Krt5	WT12HOMO6
chr1	71413910	71415910	0.32134	-0.102552	0.10255	29	0.0027568	0.046433	0.80952	0.91207	ENSMUSG00000050296	Abca12	WT6HOMO6_WT12HOMO6
chr11	101329605	101331605	0.32134	-0.142074	0.14207	27	0.0021352	0.047508	0.69967	0.84174	ENSMUSG00000019326	Aoc3	WT6HOMO6_WT12HOMO6
chr7	127295260	127297260	0.32134	-0.13712	0.13712	25	0.020415	0.048705	0.66724	0.80436	ENSMUSG00000030830	Itgal	WT12HOMO6
chr5	108773982	108775982	0.37834	-0.119833	0.11984	54	0.0072502	0.065624	0.53896	0.6588	ENSMUSG00000055385	Rnf212	WT6HOMO6_WT12HOMO6
chr1	131743022	131745022	0.37834	-0.141333	0.14133	27	0.062921	0.06594	0.51741	0.65874	ENSMUSG00000042268	Slc26a9	WT6HOMO6
chr9	37417864	37419864	0.3919	-0.132957	0.13295	23	0.0359	0.069728	0.68696	0.81991	ENSMUSG00000032128	Robo3	WT12WT6_WT12HOMO6
chr16	45223315	45225315	0.46378	-0.180409	0.18041	22	0.030813	0.08714	0.48741	0.66782	ENSMUSG00000052013	Btla	WT6HOMO6_WT12HOMO6
chr9	110988499	110990499	0.46378	-0.125444	0.12544	18	0.029031	0.087866	0.71517	0.84061	ENSMUSG00000057802,ENSMUSG00000066319	Gm10030,Rtp3	WT6HOMO6_WT12HOMO6
chr6	52101949	52103949	0.53331	-0.123641	0.12365	39	0.01455	0.10905	0.63697	0.76062	ENSMUSG00000085412	Halr1	WT6HOMO6_WT12HOMO6
chr17	48298498	48300498	0.53331	-0.1586	0.1586	15	0.040057	0.10407	0.55233	0.71093	ENSMUSG00000071068	Treml2	WT6HOMO6
chrX	135692790	135694790	0.53882	-0.164333	0.16433	6	0.17965	0.11185	0.691	0.85533	ENSMUSG00000058252	Tcp11x2	WT6HOMO6_WT12HOMO6
chr5	105109276	105111276	0.55585	0.142286	-0.14229	7	0.097319	0.11752	0.47686	0.33457	ENSMUSG00000029298	Gbp9	WT6HOMO6
chr9	98863767	98865767	0.55585	-0.108645	0.10864	76	0.021903	0.11902	0.36704	0.47568	ENSMUSG00000090470	Prr23a3	WT6HOMO6_WT12HOMO6
chrX	97376216	97378216	0.56839	-0.114926	0.11492	27	0.037101	0.12872	0.28467	0.39959	ENSMUSG00000034457	Eda2r	WT6HOMO6
chr19	38263536	38265536	0.56839	0.116711	-0.11672	38	0.034952	0.1256	0.37961	0.26289	ENSMUSG00000067242	Lgi1	WT6HOMO6
chrX	135209687	135211687	0.57384	-0.104051	0.10405	39	0.044045	0.13141	0.27803	0.38208	ENSMUSG00000031409	Tceal6	WT12WT6
chr6	86627164	86629164	0.59601	-0.152692	0.15269	39	0.032067	0.13885	0.63564	0.78833	ENSMUSG00000033508	Asprv1	WT12WT6_WT12HOMO6
chr8	85364324	85366324	0.6124	-0.137516	0.13751	31	0.087165	0.1473	0.53455	0.67206	ENSMUSG00000031698	Mylk3	WT6HOMO6
chr4	49450137	49452137	0.61312	-0.211375	0.21137	8	0.082984	0.14852	0.722	0.93337	ENSMUSG00000070985	Acnat1	WT12HOMO6
chrX	153117786	153119786	0.62729	-0.191615	0.19162	13	0.044117	0.15708	0.22038	0.412	ENSMUSG00000071665	Foxr2	WT12HOMO6
chr9	110988713	110990713	0.62729	-0.104684	0.10468	19	0.072578	0.15677	0.69416	0.79884	ENSMUSG00000057802,ENSMUSG00000066319	Gm10030,Rtp3	WT6HOMO6_WT12HOMO6
chr11	9190942	9192942	0.6358	-0.110292	0.11029	24	0.1432	0.16445	0.55733	0.66762	ENSMUSG00000004668	Abca13	WT6HOMO6
chr6	121299227	121301227	0.6358	-0.128914	0.12891	35	0.10886	0.16443	0.35503	0.48394	ENSMUSG00000030108	Slc6a13	WT6HOMO6
chrX	73397736	73399736	0.64599	0.209625	-0.20962	8	0.13038	0.16815	0.7025	0.49288	ENSMUSG00000096966	Gm18336	WT6HOMO6_WT12HOMO6
chr11	58214008	58216008	0.65406	-0.175933	0.17594	30	0.019494	0.17259	0.43383	0.60977	ENSMUSG00000069874	Irgm2	WT12HOMO6
chr2	104558184	104560184	0.70302	-0.232222	0.23222	18	0.024682	0.1911	0.59439	0.82661	ENSMUSG00000086454	Platr14	WT6HOMO6_WT12HOMO6
chrX	101267255	101269255	0.71174	-0.1475	0.1475	14	0.073139	0.19816	0.63093	0.77843	ENSMUSG00000031304	Il2rg	WT6HOMO6
chrX	135493588	135495588	0.71543	-0.133143	0.13315	7	0.38287	0.20154	0.80971	0.94286	ENSMUSG00000054994	AV320801	WT6HOMO6_WT12HOMO6
chr2	139492913	139494913	0.71543	-0.220687	0.22069	16	0.028819	0.20061	0.40519	0.62588	ENSMUSG00000039092	Sptlc3	WT6HOMO6_WT12HOMO6
chr19	40993148	40995148	0.7349	-0.117931	0.11794	29	0.042413	0.20984	0.67272	0.79066	ENSMUSG00000061132	Blnk	WT6HOMO6
chrX	73081478	73083478	0.7349	-0.110862	0.11086	29	0.080201	0.21066	0.56855	0.67941	ENSMUSG00000079845	Xlr4a	WT6HOMO6_WT12HOMO6
chr2	150705876	150707876	0.77814	-0.109765	0.10976	17	0.031341	0.23305	0.82571	0.93547	ENSMUSG00000086563	Platr15	WT12WT6_WT12HOMO6
chr5	43980779	43982779	0.80994	-0.165611	0.16561	18	0.04981	0.27	0.47	0.63561	ENSMUSG00000048373	Fgfbp1	WT6HOMO6
chr4	140809648	140811648	0.80994	-0.100687	0.10069	32	0.056565	0.26593	0.66612	0.76681	ENSMUSG00000025328	Padi3	WT12WT6_WT12HOMO6
chr7	79386048	79388048	0.80994	-0.112514	0.11251	35	0.024489	0.2593	0.63103	0.74354	ENSMUSG00000039194	Rlbp1	WT6HOMO6_WT12HOMO6
chr6	128991952	128993952	0.82465	0.139143	-0.13914	14	0.16807	0.3016	0.70514	0.566	ENSMUSG00000087150	BC064078	WT6HOMO6
chr10	78040947	78042947	0.82972	-0.10425	0.10425	32	0.09327	0.31986	0.70062	0.80487	ENSMUSG00000000730,ENSMUSG00000000731	Aire,Dnmt3l	WT6HOMO6_WT12HOMO6
chr2	130011349	130013349	0.82972	-0.119429	0.11942	28	0.10829	0.32121	0.60379	0.72321	ENSMUSG00000027401	Tgm3	WT6HOMO6_WT12HOMO6
chr13	4190150	4192150	0.85915	-0.130429	0.13043	7	0.25932	0.33828	0.727	0.85743	ENSMUSG00000021213	Akr1c13	WT6HOMO6_WT12HOMO6
chr14	10452458	10454458	0.86498	-0.1442	0.1442	20	0.2036	0.342	0.2432	0.3874	ENSMUSG00000060579	Fhit	WT6HOMO6_WT12HOMO6
chr4	119068111	119070111	0.89251	-0.151462	0.15146	13	0.064166	0.37082	0.61608	0.76754	ENSMUSG00000066060	Gm12866	WT6HOMO6_WT12HOMO6
chr2	150484091	150486091	0.89251	-0.114909	0.11491	11	0.21695	0.37126	0.65918	0.77409	ENSMUSG00000074731	Zfp345	WT12HOMO6
chr5	64476008	64478008	0.90117	-0.135476	0.13548	21	0.094356	0.37858	0.48333	0.61881	ENSMUSG00000105352	C030018K13Rik	WT6HOMO6_WT12HOMO6
chr9	77137702	77139702	0.91187	-0.169	0.169	3	0.2	0.38758	0.369	0.538	ENSMUSG00000032355	Mlip	WT6HOMO6
chr15	9435028	9437028	0.92781	-0.158682	0.15868	22	0.15219	0.4156	0.494	0.65268	ENSMUSG00000039676	Capsl	WT12HOMO6
chr5	17834696	17836696	0.96671	-0.1615	0.16149	8	0.27863	0.46358	0.39438	0.55587	ENSMUSG00000002944	Cd36	WT6HOMO6
chr17	32946402	32948402	0.96671	-0.134133	0.13413	30	0.11708	0.45693	0.4554	0.58953	ENSMUSG00000024055	Cyp4f13	WT6HOMO6_WT12HOMO6
chr2	84935664	84937664	0.97774	-0.120282	0.12028	39	0.2484	0.47754	0.23572	0.356	ENSMUSG00000027074	Slc43a3	WT6HOMO6
chr5	98565926	98567926	1	-0.1375	0.1375	14	0.35812	0.88432	0.63907	0.77657	ENSMUSG00000067101	1700010H22Rik	WT6HOMO6
chr14	41572211	41574211	1	0.221	-0.221	1	1	1	0.774	0.553	ENSMUSG00000090440	1700049E17Rik2	WT6HOMO6_WT12HOMO6
chr13	4278433	4280433	1	-0.106889	0.10689	9	0.5457	0.7847	0.75667	0.86356	ENSMUSG00000021211	Akr1c12	WT6HOMO6_WT12HOMO6
chr13	60896053	60898053	1	-0.100941	0.10094	17	0.41827	0.72648	0.76494	0.86588	ENSMUSG00000074874	Ctla2b	WT6HOMO6_WT12HOMO6
chr14	19584135	19586135	1	-0.33	0.33	1	1	1	0.67	1	ENSMUSG00000093979	Gm2237	WT6HOMO6
chr14	41277805	41279805	1	-0.22075	0.22075	4	0.028571	1	0.77925	1	ENSMUSG00000091110	Gm2832	WT12HOMO6
chr14	4181576	4183576	1	0.111	-0.111	1	1	1	1	0.889	ENSMUSG00000079391	Gm2974	WT6HOMO6
chr14	6888962	6890962	1	0.27	-0.27	1	1	1	0.94	0.67	ENSMUSG00000090691	Gm3667	WT6HOMO6_WT12HOMO6
chr18	59061248	59063248	1	-0.105591	0.10559	22	0.26993	0.51709	0.30373	0.40932	ENSMUSG00000050875	Minar2	WT6HOMO6_WT12HOMO6
chr2	122425477	122427477	1	-0.12	0.12	1	1	1	0.88	1	ENSMUSG00000027219	Slc28a2	WT6HOMO6_WT12HOMO6
chrX	73147796	73149796	1	0.165	-0.165	1	1	1	1	0.835	ENSMUSG00000072479	Xlr5b	WT6HOMO6_WT12HOMO6

## Sheet: WGBS_Embryo_ThreeWay_UP_TSS1000
chr	start	end	FDR	Mean_Methylation_Difference KO vs WT	Mean_Methylation_Difference WT vs KO	Number_cpg	pvalue_MWU	pvalue_2KDS	HOMO_methylation	WT_methylation	ensembl_ID	mgi_symbol	Threee-way comparison
chr19	61225683	61227683	1.7158e-26	0.379102	-0.379098	177	4.7629e-14	3.7793e-29	0.45659	0.077492	ENSMUSG00000059326	Csf2ra	WT6HOMO6_WT12HOMO6
chr14	14345275	14347275	1.2001e-09	0.166382	-0.166384	110	1.068e-13	5.2867e-12	0.21442	0.048036	ENSMUSG00000068758	Il3ra	WT6HOMO6_WT12HOMO6
chr13	3477230	3479230	8.4795e-07	0.349893	-0.3499	56	5.515e-09	7.471e-09	0.60279	0.25289	ENSMUSG00000097709	2810429I04Rik	WT6HOMO6_WT12HOMO6
chr4	147867979	147869979	1.4261e-06	0.404484	-0.40449	62	3.938e-11	1.5706e-08	0.65189	0.2474	ENSMUSG00000070583	Fv1	WT6HOMO6_WT12HOMO6
chr18	4197938	4199938	2.042e-05	-0.415414	0.41542	29	3.8547e-08	2.6987e-07	0.51679	0.93221	ENSMUSG00000073647	Gm10557	WT6HOMO6_WT12HOMO6
chr16	88562183	88564183	3.4262e-05	-0.290333	0.29033	36	4.1409e-08	5.2827e-07	0.57417	0.8645	ENSMUSG00000050520	Cldn8	WT12WT6
chr10	82047123	82049123	8.6074e-05	0.24263	-0.24263	54	4.7029e-06	1.5167e-06	0.46794	0.22531	ENSMUSG00000061371	Zfp873	WT6HOMO6_WT12HOMO6
chr6	148353656	148355656	0.00010125	0.180284	-0.18028	109	1.3446e-06	2.0072e-06	0.55275	0.37247	ENSMUSG00000063171	Rps4l	WT6HOMO6_WT12HOMO6
chr10	82127013	82129013	0.00016496	0.19861	-0.19861	59	1.7558e-07	3.6335e-06	0.37736	0.17875	ENSMUSG00000078435	AU041133	WT6HOMO6_WT12HOMO6
chrX	136084255	136086255	0.00032833	-0.390571	0.39057	28	4.1156e-07	7.9551e-06	0.48382	0.87439	ENSMUSG00000057000	Nxf3	WT12WT6
chr12	20920262	20922262	0.0018342	0.15316	-0.15316	100	1.3815e-05	4.848e-05	0.39655	0.24339	ENSMUSG00000069755	Zfp125	WT12Homo6
chr10	107485134	107487134	0.012988	-0.248061	0.24806	49	5.7773e-07	0.00037191	0.53778	0.78584	ENSMUSG00000000435	Myf5	WT12WT6
chr8	20423814	20425814	0.029884	0.233214	-0.233211	14	0.00023709	0.00098737	0.29864	0.065429	ENSMUSG00000071793	2610005L07Rik	WT6HOMO6_WT12HOMO6
chr5	109995521	109997521	0.053463	0.204946	-0.20495	37	0.0087513	0.0019576	0.58695	0.382	ENSMUSG00000066613	Zfp932	WT12Homo6
chr5	136037496	136039496	0.053463	-0.123214	0.12322	28	0.00029291	0.0021197	0.74739	0.87061	ENSMUSG00000042985	Upk3b	WT12WT6
chrX	113296510	113298510	0.083659	-0.144458	0.14446	48	0.0003394	0.0035011	0.18448	0.32894	ENSMUSG00000025592	Dach2	WT12WT6
chr2	177463846	177465846	0.14167	0.248	-0.248	15	0.0015084	0.0071771	0.3916	0.1436	ENSMUSG00000078866	Zfp970	WT6HOMO6_WT12HOMO6
chr12	72916906	72918906	0.3478	0.10675	-0.10675	60	0.027865	0.022216	0.44597	0.33922	ENSMUSG00000021098	4930447C04Rik	WT6HOMO6_WT12HOMO6
chr12	23314358	23316358	0.42681	0.221444	-0.221444	9	0.010613	0.034784	0.277	0.055556	ENSMUSG00000092465	Gm20472	WT6HOMO6_WT12HOMO6
chr6	66464699	66466699	0.42681	-0.211437	0.21144	16	0.0037073	0.032556	0.57112	0.78256	ENSMUSG00000107479	2610300M13Rik	WT12WT6
chr10	33079554	33081554	0.46124	-0.11	0.11	4	0.11429	0.039622	0.758	0.868	ENSMUSG00000019787	Trdn	WT12WT6
chr15	79164240	79166240	0.47162	0.150558	-0.15056	52	0.016153	0.042592	0.59325	0.44269	ENSMUSG00000033006	Sox10	WT12WT6
chr13	113208659	113210659	0.57143	0.121919	-0.12192	37	0.0069905	0.063884	0.45114	0.32922	ENSMUSG00000042379	Esm1	WT12WT6
chr8	123185242	123187242	0.57143	0.10805	-0.10804	40	0.014913	0.064191	0.78787	0.67983	ENSMUSG00000019278	Dpep1	WT12WT6_WT12HOMO6
chr3	78916258	78918258	0.60643	-0.114417	0.11442	12	0.017271	0.069458	0.86908	0.9835	ENSMUSG00000070443	Gm10291	WT12Homo6
chr1	137923388	137925388	0.6653	-0.106312	0.10632	16	0.011565	0.08676	0.77712	0.88344	ENSMUSG00000103038	Gm37124	WT12WT6_WT12HOMO6
chr1	137948422	137950422	0.6653	-0.111182	0.11118	11	0.023308	0.090501	0.64555	0.75673	ENSMUSG00000103427	Gm37534	WT12WT6_WT12HOMO6
chr17	36868574	36870574	0.6653	-0.134903	0.1349	31	0.022985	0.081448	0.61026	0.74516	ENSMUSG00000073400	Trim10	WT12WT6
chr16	25682763	25684763	0.70587	-0.243067	0.24307	15	0.044253	0.10417	0.4614	0.70447	ENSMUSG00000022510	Trp63	WT12WT6
chr17	48298498	48300498	0.70587	-0.1586	0.1586	15	0.040057	0.10407	0.55233	0.71093	ENSMUSG00000071068	Treml2	WT12WT6
chr5	105109276	105111276	0.75516	0.142286	-0.14229	7	0.097319	0.11752	0.47686	0.33457	ENSMUSG00000029298	Gbp9	WT12WT6
chrX	97376216	97378216	0.80369	-0.114926	0.11492	27	0.037101	0.12872	0.28467	0.39959	ENSMUSG00000034457	Eda2r	WT12WT6
chrX	112010007	112012007	0.88971	-0.139	0.139	3	0.2	0.15286	0.69367	0.83267	ENSMUSG00000034555	Tex16	WT12Homo6
chr6	121299227	121301227	0.92161	-0.128914	0.12891	35	0.10886	0.16443	0.35503	0.48394	ENSMUSG00000030108	Slc6a13	WT12WT6
chr10	20724078	20726078	0.97798	0.12086	-0.12086	43	0.061496	0.18526	0.61291	0.49205	ENSMUSG00000019990	Pde7b	WT12WT6
chr16	77415624	77417624	0.97798	-0.1178	0.1178	10	0.08921	0.18119	0.837	0.9548	ENSMUSG00000103916	Gm38071	WT12WT6_WT12HOMO6
chr1	91350016	91352016	1	-0.126211	0.12621	19	0.042455	0.22207	0.62874	0.75495	ENSMUSG00000026308	Klhl30	WT12WT6
chr1	110976363	110978363	1	-0.156429	0.15643	7	0.12821	0.39548	0.53443	0.69086	ENSMUSG00000047216	Cdh19	WT12WT6_WT12HOMO6
chr11	32295489	32297489	1	0.1184	-0.1184	5	0.69048	0.56461	0.656	0.5376	ENSMUSG00000069917	Hba-a2	WT12WT6
chr12	19386809	19388809	1	0.284	-0.284	1	1	1	1	0.716	ENSMUSG00000093908	Gm5784	WT6HOMO6_WT12HOMO6
chr15	80571594	80573594	1	-0.100977	0.10098	43	0.050432	0.22733	0.54072	0.6417	ENSMUSG00000042351	Grap2	WT12WT6
chr17	57838221	57840221	1	-0.114	0.114	1	1	1	0.836	0.95	ENSMUSG00000071052	Rpl7a-ps5	WT12WT6_WT12HOMO6
chr18	23414135	23416135	1	-0.188208	0.1882	24	0.045489	0.22176	0.42967	0.61787	ENSMUSG00000024302	Dtna	WT12WT6
chr19	40993148	40995148	1	-0.117931	0.11794	29	0.042413	0.20984	0.67272	0.79066	ENSMUSG00000061132	Blnk	WT12WT6
chr3	19956054	19958054	1	0.113364	-0.11337	11	0.51903	0.5411	0.86682	0.75345	ENSMUSG00000003617	Cp	WT12WT6
chr6	128991952	128993952	1	0.139143	-0.13914	14	0.16807	0.3016	0.70514	0.566	ENSMUSG00000087150	BC064078	WT12WT6
chr8	20135502	20137502	1	-0.198	0.198	1	1	1	0.802	1	ENSMUSG00000096401	Gm21811	WT6HOMO6_WT12HOMO6
chr9	77137702	77139702	1	-0.169	0.169	3	0.2	0.38758	0.369	0.538	ENSMUSG00000032355	Mlip	WT12WT6
chrX	101267255	101269255	1	-0.1475	0.1475	14	0.073139	0.19816	0.63093	0.77843	ENSMUSG00000031304	Il2rg	WT12WT6
