# Supplementary material for: EHMT2 suppresses the variation of transcriptional switches in the mouse embryo
Source: PLoS Genet. 2021 Nov 18;17(11):e1009908. doi: 10.1371/journal.pgen.1009908 (PMC8601470; doi:10.1371/journal.pgen.1009908)
Supplement: S4 Table — (XLSX) [file pgen.1009908.s012.xlsx]

## Sheet: WGBS_DMRs
Chr	Start	End	FDR	Average_Methylation_Difference KO vs WT	Average_Methylation_Difference WT vs KO	Number CpG	p(MWU)	p(2D-KS)	G9aKO_MeanMethylation	WT_MeanMethylation
chr2	170527662	170530303	2.2599e-15	-0.576634	0.57664	71	4.1189e-14	5.3313e-22	0.33542	0.91206
chr19	5799803	5803109	5.3075e-12	0.324136	-0.324136	66	4.2299e-14	2.5042e-18	0.38256	0.058424
chr19	61225610	61226368	1.4382e-09	0.542069	-0.54207	58	4.0634e-14	1.0178e-15	0.67555	0.13348
chr5	97391607	97392778	5.26e-09	-0.539646	0.53964	48	4.4742e-14	4.9636e-15	0.40371	0.94335
chr3	141210815	141212381	8.0945e-09	-0.523125	0.52313	56	4.2744e-14	9.5479e-15	0.38896	0.91209
chr19	61226815	61227820	2.3295e-08	0.379093	-0.379093	75	4.5408e-14	3.2973e-14	0.44096	0.061867
chr6	38676767	38678031	2.2607e-07	-0.509821	0.50982	39	1.7963e-13	3.7332e-13	0.24241	0.75223
chr19	61224895	61225602	3.3901e-07	0.439418	-0.43942	55	4.452e-14	6.398e-13	0.65244	0.21302
chr4	97781979	97783949	7.1408e-07	-0.315762	0.31576	42	5.3513e-14	1.671e-12	0.6345	0.95026
chr9	22188017	22188901	7.1408e-07	0.47482	-0.47482	50	4.5186e-14	1.6846e-12	0.68612	0.2113
chr6	136518746	136519095	1.2869e-06	0.167722	-0.167723	36	3.8969e-13	3.3395e-12	0.17389	0.0061667
chr18	61953077	61954169	8.4079e-06	-0.547167	0.54717	30	2.8764e-11	2.3802e-11	0.35363	0.9008
chr5	124112225	124112620	1.1774e-05	0.215892	-0.215894	37	1.7819e-13	3.6109e-11	0.22584	0.0099459
chr6	21215947	21217602	2.9159e-05	-0.396588	0.39659	51	5.9619e-14	9.6307e-11	0.48147	0.87806
chr19	8771002	8771580	4.5361e-05	0.55025	-0.55025	32	6.868e-12	1.7122e-10	0.70375	0.1535
chr11	16514424	16515715	4.5361e-05	-0.54998	0.54998	50	4.13e-14	1.7091e-10	0.30146	0.85144
chr5	146344413	146345663	5.3982e-05	-0.503607	0.5036	28	1.4821e-10	2.165e-10	0.40936	0.91296
chr17	34398117	34399113	7.9074e-05	0.216079	-0.216076	38	3.4717e-13	3.3578e-10	0.24005	0.023974
chrX	139800469	139802565	8.5795e-05	-0.413267	0.41327	45	1.4707e-12	3.8456e-10	0.36864	0.78191
chr8	69716167	69716774	8.9415e-05	0.485263	-0.485267	38	8.6275e-13	4.4297e-10	0.53182	0.046553
chr19	5406088	5407306	8.9415e-05	0.245295	-0.24529	44	5.6766e-13	4.3562e-10	0.85452	0.60923
chr17	69037095	69038496	0.00012433	-0.7562	0.7562	30	2.8764e-11	6.453e-10	0.1234	0.8796
chr5	81794571	81795074	0.00012588	-0.558531	0.55853	32	6.2559e-12	7.2381e-10	0.32091	0.87944
chr13	34746917	34747304	0.00012588	-0.339912	0.33991	34	4.6322e-12	6.924e-10	0.49318	0.83309
chr15	81664144	81664863	0.00012588	0.269171	-0.269171	35	2.0177e-09	7.4239e-10	0.357	0.087829
chr7	135395883	135396677	0.00015839	-0.470741	0.47074	27	4.4711e-10	9.7149e-10	0.41822	0.88896
chr4_GL456216_random	16785	16998	0.00020732	0.220241	-0.220244	29	6.1844e-11	1.3925e-09	0.23221	0.011966
chr7	79710378	79710858	0.00020732	0.445931	-0.445934	29	6.1844e-11	1.351e-09	0.50652	0.060586
chr12	81018562	81020065	0.00020732	-0.7558	0.7558	30	2.8764e-11	1.4184e-09	0.0778	0.8336
chr12	7859532	7860015	0.00020945	-0.576034	0.57604	29	1.2726e-10	1.4823e-09	0.18017	0.75621
chr5	109556553	109557553	0.00021467	0.527231	-0.52724	52	5.1958e-14	1.5699e-09	0.73662	0.20938
chr6	60891640	60892488	0.00028529	-0.186722	0.18673	36	9.6305e-10	2.221e-09	0.77819	0.96492
chr11	28339225	28339972	0.00028529	-0.284676	0.28468	37	4.7604e-11	2.1813e-09	0.6317	0.91638
chr10	18591420	18592307	0.00035616	-0.460581	0.460576	31	7.4528e-11	2.8567e-09	0.098484	0.55906
chr1	37261338	37262073	0.00035717	-0.346179	0.34618	28	2.2728e-10	3.0334e-09	0.56268	0.90886
chr18	64875066	64876338	0.00035717	-0.721536	0.72153	28	1.8363e-10	3.0002e-09	0.14504	0.86657
chr16	92021690	92023250	0.0003712	-0.3827	0.3827	30	1.2662e-10	3.2582e-09	0.4225	0.8052
chr2	136549805	136550372	0.0003712	-0.452	0.452	32	1.9032e-11	3.3277e-09	0.44525	0.89725
chr15	79828818	79829070	0.00041854	0.597773	-0.59778	22	1.344e-08	3.8508e-09	0.88473	0.28695
chr8	121174089	121175234	0.00043332	-0.378486	0.37848	37	2.8251e-10	4.1912e-09	0.23395	0.61243
chr12	80721232	80722472	0.00043332	-0.464833	0.46484	42	7.7585e-12	4.092e-09	0.2599	0.72474
chr1	23101738	23102439	0.00050872	-0.238486	0.23849	35	8.5145e-12	5.0406e-09	0.72694	0.96543
chr7	36652546	36653396	0.00050939	-0.467462	0.46746	26	8.7388e-10	5.1674e-09	0.30642	0.77388
chr7	6189401	6189747	0.00057085	0.400273	-0.40027	33	4.1665e-11	5.9254e-09	0.63948	0.23921
chrX	78856543	78857081	0.00060079	-0.284343	0.28434	35	3.1819e-12	6.378e-09	0.66757	0.95191
chr13	14316134	14317147	0.00062253	-0.641852	0.64185	27	2.8668e-10	6.7556e-09	0.21748	0.85933
chrX	123103418	123103773	0.00062853	0.704636	-0.70464	33	4.2021e-12	6.969e-09	0.89891	0.19427
chr16	46047621	46048205	0.00089199	-0.549087	0.54909	23	1.1911e-08	1.0101e-08	0.37061	0.9197
chr5	117823322	117824093	0.0010242	-0.610333	0.61033	24	2.8772e-09	1.1839e-08	0.30979	0.92012
chr1	37579525	37580137	0.0010963	-0.881842	0.881845	19	1.3668e-07	1.4061e-08	0.059105	0.94095
chr2	169005858	169006907	0.0010963	-0.36248	0.36248	25	2.4258e-09	1.3669e-08	0.54644	0.90892
chr3	135347673	135348655	0.0010963	-0.5485	0.5485	26	1.7327e-08	1.4345e-08	0.23423	0.78273
chr8	46779805	46780637	0.0010963	-0.647815	0.64781	27	2.8668e-10	1.5e-08	0.28456	0.93237
chr2	118271227	118272342	0.0010963	-0.376143	0.37614	28	2.2399e-07	1.3537e-08	0.50375	0.87989
chr7	29086923	29087894	0.0010963	-0.526893	0.52689	28	2.0432e-10	1.4845e-08	0.13925	0.66614
chr1	181921676	181922395	0.0010963	0.408121	-0.40812	33	3.8404e-12	1.396e-08	0.949	0.54088
chr17	35425081	35425415	0.0010963	0.116636	-0.116634	33	9.8084e-11	1.4302e-08	0.17027	0.053636
chr4	145463581	145464275	0.0010963	0.400938	-0.40094	48	4.9405e-13	1.4553e-08	0.51742	0.11648
chr4	147275224	147275731	0.0013302	0.398093	-0.39809	43	8.1779e-12	1.8514e-08	0.70081	0.30272
chr3	121614924	121615354	0.0014998	-0.475857	0.475856	21	2.9088e-08	2.1229e-08	0.046524	0.52238
chr10	119663112	119663773	0.0016525	-0.517545	0.51754	22	1.344e-08	2.4171e-08	0.39223	0.90977
chr6	125528042	125529388	0.0016525	-0.672913	0.67291	23	6.2158e-09	2.3861e-08	0.15952	0.83243
chr12	3235114	3235414	0.0017365	0.388667	-0.38867	18	2.9682e-07	3.046e-08	0.60511	0.21644
chr1	177594066	177594819	0.0017365	-0.33487	0.33487	23	9.1954e-09	2.6106e-08	0.5243	0.85917
chr10	119423013	119424102	0.0017365	-0.636625	0.63662	24	2.8772e-09	2.8907e-08	0.28246	0.91908
chr17	34214158	34214821	0.0017365	0.377833	-0.37783	24	2.0403e-08	2.8091e-08	0.77479	0.39696
chr11	9150401	9150646	0.0017365	-0.43604	0.43604	25	1.3329e-09	2.9715e-08	0.33156	0.7676
chr16	85898259	85899334	0.0017365	-0.64624	0.64624	25	2.4258e-09	2.9647e-08	0.08548	0.73172
chr12	66283107	66284047	0.0017365	-0.396654	0.39666	26	2.4286e-09	2.9941e-08	0.57069	0.96735
chr15	80255095	80255329	0.0017365	0.336962	-0.33696	26	7.3304e-09	3.0064e-08	0.55073	0.21377
chr3	135896557	135897566	0.0017365	-0.806962	0.80696	26	6.1792e-10	2.7906e-08	0.12542	0.93238
chr1	151879287	151880259	0.0017365	-0.580571	0.58057	28	3.1235e-10	3.1953e-08	0.1895	0.77007
chr10	20649140	20650054	0.0017365	-0.318	0.318	28	5.2783e-10	2.6823e-08	0.63711	0.95511
chr18	33384637	33385155	0.0017365	-0.410655	0.41066	29	1.2572e-09	3.1576e-08	0.39655	0.80721
chr15	27421153	27422566	0.0017365	-0.525903	0.5259	31	2.1703e-11	3.126e-08	0.15252	0.67842
chr17	23557852	23558270	0.0017365	0.335871	-0.33587	31	2.0648e-10	3.1289e-08	0.66739	0.33152
chr10	71130175	71131616	0.0017365	-0.482688	0.48269	32	1.0004e-09	3.0225e-08	0.10309	0.58578
chr5	116144121	116145435	0.0017365	-0.404488	0.40449	41	1.0325e-11	2.7586e-08	0.28371	0.6882
chr14	45550679	45552629	0.0017436	-0.418408	0.41841	49	4.4001e-11	3.2495e-08	0.25535	0.67376
chrX	103482007	103483192	0.0018412	0.226833	-0.22683	48	1.5199e-13	3.4749e-08	0.66906	0.44223
chr12	84361668	84362494	0.0018441	0.169702	-0.169703	47	1.6563e-11	3.5239e-08	0.23115	0.061447
chr4	47111411	47111713	0.0022517	-0.346	0.346	20	6.3019e-08	4.3558e-08	0.4961	0.8421
chr2	169515116	169515915	0.0023211	-0.6669	0.6669	20	6.3019e-08	4.5449e-08	0.15945	0.82635
chrX	36989187	36989516	0.0025607	-0.427048	0.427045	21	5.9246e-08	5.0744e-08	0.012095	0.43914
chr15	55407369	55408053	0.0027991	-0.506864	0.50686	22	1.7666e-08	5.6129e-08	0.42105	0.92791
chrX	48877755	48878228	0.0028036	-0.47	0.47	23	8.0739e-09	5.6918e-08	0.39061	0.86061
chr6	56836602	56837796	0.0028036	-0.278697	0.2787	33	2.9131e-08	5.7542e-08	0.56536	0.84406
chr5	92942841	92943035	0.0028486	0.265542	-0.26554	24	6.868e-09	5.9137e-08	0.94583	0.68029
chr4	117202108	117202925	0.0030713	0.170542	-0.170547	24	2.298e-08	6.521e-08	0.19963	0.029083
chr17	64230314	64231336	0.0031309	-0.61604	0.61604	25	1.9112e-09	6.7236e-08	0.27008	0.88612
chr8	88627434	88627567	0.0031309	-0.19596	0.19596	25	2.1536e-09	6.7952e-08	0.02048	0.21644
chr7	6044938	6045828	0.0031485	-0.393	0.393	25	1.55e-08	6.9328e-08	0.53776	0.93076
chr10	87514943	87516163	0.0031485	-0.429	0.429	27	2.0419e-09	6.9819e-08	0.45885	0.88785
chr7	105434570	105435341	0.0033135	-0.516465	0.51647	43	1.8363e-13	7.426e-08	0.28165	0.79812
chr8	89052147	89053480	0.0035684	-0.783944	0.783942	18	2.9682e-07	8.1657e-08	0.089278	0.87322
chrX	141362429	141362489	0.0035684	-0.558778	0.55877	18	2.9682e-07	8.1657e-08	0.34406	0.90283
chr15	96217598	96218639	0.0039437	-0.589829	0.58983	35	1.5019e-11	9.1176e-08	0.2626	0.85243
chr12	86470031	86471362	0.0039678	-0.339275	0.33928	51	1.7867e-11	9.2669e-08	0.19331	0.53259
chr13	40887833	40888544	0.0040011	-0.551526	0.55152	19	1.3668e-07	9.439e-08	0.19737	0.74889
chrX	50372829	50373405	0.0040962	-0.302263	0.30227	19	1.3668e-07	9.8306e-08	0.67505	0.97732
chrX	61709663	61710115	0.0040962	-0.38996	0.38996	25	3.0745e-09	9.8758e-08	0.3398	0.72976
chr11	79864444	79866495	0.0040962	-0.351333	0.35134	33	3.7961e-09	9.9533e-08	0.48318	0.83452
chr2	164716031	164716705	0.0044594	-0.60875	0.60875	20	6.3019e-08	1.0941e-07	0.28295	0.8917
chr5	105732003	105732342	0.0044765	0.235212	-0.235212	33	3.5044e-11	1.1089e-07	0.31103	0.075818
chr15	98225618	98226462	0.0047446	-0.496458	0.49646	24	7.3774e-08	1.1865e-07	0.13417	0.63063
chr1	64078767	64079248	0.004819	-0.358667	0.35866	21	2.9088e-08	1.2209e-07	0.49105	0.84971
chr8	22012880	22013637	0.004819	-0.569296	0.5693	27	9.6234e-10	1.2278e-07	0.17059	0.73989
chr13	26769609	26770205	0.0050615	-0.330333	0.33033	30	1.0218e-09	1.3015e-07	0.59957	0.9299
chr6	48438059	48438408	0.0050895	0.382733	-0.38273	30	2.0537e-10	1.3207e-07	0.5044	0.12167
chr2	85136798	85137614	0.0051256	-0.428963	0.42896	27	5.574e-10	1.3422e-07	0.21719	0.64615
chr13	48097349	48098387	0.0052525	-0.558783	0.55878	23	8.0739e-09	1.3909e-07	0.20696	0.76574
chr15	78672185	78672589	0.0052525	0.460923	-0.46093	26	1.9396e-09	1.4002e-07	0.73435	0.27342
chr3	132903345	132903998	0.0052617	-0.777437	0.77744	16	1.4058e-06	1.4275e-07	0.16625	0.94369
chr19	61226647	61226810	0.0052617	0.194034	-0.194036	29	3.8651e-10	1.4252e-07	0.22445	0.030414
chr17	51677668	51678371	0.0052688	-0.737435	0.73743	23	6.2158e-09	1.4418e-07	0.20774	0.94517
chr14	120148357	120148933	0.0053237	-0.340917	0.34091	24	3.6968e-09	1.4694e-07	0.54613	0.88704
chr10	82128084	82128288	0.0054341	0.187615	-0.187612	26	3.037e-09	1.5255e-07	0.20165	0.014038
chr13	51468345	51469296	0.0054341	-0.51737	0.51737	27	3.2051e-10	1.5132e-07	0.30074	0.81811
chr9	100322899	100323479	0.0067165	-0.609471	0.60947	17	6.4547e-07	1.9014e-07	0.34194	0.95141
chr7	37568546	37569542	0.0071069	-0.347316	0.34732	38	3.2754e-10	2.0287e-07	0.19926	0.54658
chr11	26925885	26926173	0.0072781	-0.534444	0.53444	18	2.9682e-07	2.1291e-07	0.39717	0.93161
chr12	80168242	80168456	0.0072781	0.534833	-0.53483	18	2.9682e-07	2.1291e-07	0.7165	0.18167
chr9	32754273	32754740	0.0072781	-0.629778	0.62978	18	3.5093e-07	2.1291e-07	0.25178	0.88156
chr10	111377316	111378282	0.007722	-0.571917	0.57192	24	2.9113e-08	2.28e-07	0.2255	0.79742
chr7	44854082	44854632	0.007722	0.397633	-0.39763	30	5.3172e-10	2.2954e-07	0.56773	0.1701
chr19	30539613	30539799	0.0077361	0.371842	-0.371839	19	1.3668e-07	2.3178e-07	0.43826	0.066421
chr10	63421386	63422097	0.0077439	-0.356781	0.35678	32	8.4518e-10	2.3384e-07	0.44566	0.80244
chr1	24311523	24312558	0.008634	-0.58195	0.58195	20	1.1466e-07	2.6652e-07	0.18845	0.7704
chr1	94469691	94470175	0.008634	-0.64955	0.64955	20	6.3019e-08	2.741e-07	0.3134	0.96295
chr1	154744843	154745697	0.008634	-0.5093	0.5093	20	6.3019e-08	2.7639e-07	0.4101	0.9194
chr10	13090792	13090968	0.008634	-0.2338	0.2338	20	7.3268e-08	2.6865e-07	0.35515	0.58895
chr11	117060066	117060772	0.008634	0.2996	-0.2996	20	1.3292e-07	2.7701e-07	0.4169	0.1173
chr3	121516976	121517738	0.008634	-0.56325	0.56325	20	6.3019e-08	2.7513e-07	0.36635	0.9296
chr5	126051736	126052360	0.008634	-0.6037	0.6037	20	6.3019e-08	2.6809e-07	0.30575	0.90945
chr13	91014571	91015574	0.008634	-0.661273	0.66127	22	8.7103e-08	2.7573e-07	0.223	0.88427
chr10	44440759	44441494	0.0089065	-0.584905	0.5849	21	2.9088e-08	2.888e-07	0.33781	0.92271
chr17	17004533	17005722	0.0089065	0.336276	-0.33627	29	2.2617e-08	2.8996e-07	0.50041	0.16414
chr9	18779507	18779870	0.0089558	-0.531048	0.53104	21	1.0352e-07	2.9685e-07	0.21129	0.74233
chr9	105884500	105885380	0.0089558	-0.543545	0.54355	22	1.344e-08	3.0424e-07	0.29109	0.83464
chr6	124965345	124965542	0.0089558	0.20987	-0.209874	23	1.8118e-07	3.0316e-07	0.2227	0.012826
chr15	80115014	80116110	0.0089558	-0.468857	0.46886	28	2.4492e-09	2.947e-07	0.16346	0.63232
chr2	77375189	77376114	0.0089558	-0.432821	0.43282	28	8.0139e-09	3.0421e-07	0.45307	0.88589
chr8	71633238	71633906	0.0089558	0.191679	-0.19168	28	1.0055e-07	3.0304e-07	0.22193	0.03025
chr12	118552854	118553639	0.0090612	-0.650467	0.65046	15	3.067e-06	3.1072e-07	0.19587	0.84633
chr18	78260373	78260898	0.0090612	-0.577696	0.57769	23	9.1954e-09	3.121e-07	0.20357	0.78126
chr5	102874919	102875857	0.0090985	-0.412	0.412	23	2.2556e-08	3.1872e-07	0.29148	0.70348
chr8	30823458	30824350	0.0090985	-0.339087	0.33908	23	1.3546e-08	3.1942e-07	0.55809	0.89717
chr1	42918826	42920027	0.0090985	-0.467833	0.46784	24	3.6968e-09	3.1982e-07	0.43604	0.90388
chr15	81859523	81859877	0.0091394	0.263	-0.262997	23	1.7496e-08	3.2341e-07	0.28604	0.023043
chr19	36129147	36130337	0.0092481	-0.273375	0.27337	24	2.0403e-08	3.338e-07	0.12792	0.40129
chr1	79671457	79671804	0.0092481	0.15212	-0.15212	25	1.3842e-08	3.3375e-07	0.16228	0.01016
chr3	19481503	19482479	0.0092481	-0.49796	0.49796	25	2.1536e-09	3.3373e-07	0.42332	0.92128
chr11	116434227	116434299	0.010405	0.196375	-0.196373	16	1.4058e-06	3.7801e-07	0.23206	0.035687
chr13	105082034	105082629	0.010504	-0.686562	0.68656	16	1.4058e-06	3.841e-07	0.16444	0.851
chr10	97693300	97694202	0.010705	-0.220191	0.2202	47	7.1805e-12	3.9395e-07	0.68891	0.90911
chr2	72702929	72703838	0.010714	-0.37129	0.37129	31	3.506e-09	3.9684e-07	0.47606	0.84735
chr8	84084586	84084982	0.011596	0.291906	-0.29191	32	2.3339e-10	4.365e-07	0.38641	0.0945
chr6	67205258	67205982	0.011596	-0.481235	0.48124	34	5.0154e-10	4.3541e-07	0.1845	0.66574
chr3	137954570	137955818	0.011596	-0.288474	0.28848	38	7.743e-10	4.3906e-07	0.13526	0.42374
chrX	101532487	101533057	0.011596	-0.139395	0.139396	38	4.3788e-08	4.4045e-07	0.086684	0.22608
chr17	79934324	79934661	0.01211	-0.521882	0.52189	17	6.4547e-07	4.628e-07	0.38329	0.90518
chr5	149474280	149474801	0.012258	-0.431471	0.43147	17	9.1915e-07	4.7135e-07	0.41882	0.85029
chr7	123852623	123853348	0.012432	-0.448529	0.44852	17	7.7069e-07	4.8098e-07	0.47324	0.92176
chr9	4259575	4260286	0.012845	0.303	-0.303	31	1.1373e-08	4.9998e-07	0.88894	0.58594
chr19	10425999	10427266	0.013406	0.278044	-0.27804	45	5.8136e-11	5.2501e-07	0.86682	0.58878
chr11	49957910	49958539	0.013463	-0.4275	0.4275	18	2.9682e-07	5.3992e-07	0.39606	0.82356
chr5	116647326	116648071	0.013463	-0.437056	0.43705	18	2.9682e-07	5.3992e-07	0.52067	0.95772
chr8	110013561	110013971	0.013463	-0.488111	0.48811	18	2.9682e-07	5.3992e-07	0.43767	0.92578
chr9	111522843	111523350	0.013463	-0.465333	0.46534	18	2.9682e-07	5.3992e-07	0.49094	0.95628
chr11	12026460	12026563	0.014257	0.295	-0.295	19	2.1944e-07	5.7516e-07	0.81379	0.51879
chr1	184691164	184691890	0.014485	-0.625263	0.62527	19	1.6018e-07	5.9511e-07	0.22889	0.85416
chr16	96440895	96441577	0.014485	-0.357316	0.35732	19	1.0077e-06	5.9981e-07	0.612	0.96932
chr17	11862921	11863378	0.014485	-0.416947	0.41695	19	3.4969e-07	5.9746e-07	0.52989	0.94684
chr19	15158286	15158661	0.014485	-0.640737	0.64074	19	1.3668e-07	6.0269e-07	0.18984	0.83058
chr3	145476847	145477755	0.014485	-0.676158	0.67616	19	2.5653e-07	5.8919e-07	0.19484	0.871
chr7	45340047	45340683	0.014485	0.188421	-0.188418	19	1.6018e-07	6.0486e-07	0.21005	0.021632
chr11	111071963	111073163	0.014498	-0.115357	0.11535	28	1.2987e-08	6.0879e-07	0.85629	0.97164
chr2	84194913	84195358	0.014569	-0.357429	0.35743	28	8.8309e-09	6.1523e-07	0.48096	0.83839
chr10	25086547	25087066	0.014716	-0.3515	0.3515	20	2.7545e-07	6.4224e-07	0.5372	0.8887
chr13	102294791	102295599	0.014716	-0.59695	0.59695	20	1.3292e-07	6.417e-07	0.2624	0.85935
chr2	105510767	105511915	0.014716	-0.7764	0.7764	20	6.3019e-08	6.4001e-07	0.1026	0.879
chrX	123103811	123104123	0.014716	0.41065	-0.41065	20	3.1798e-07	6.3999e-07	0.92315	0.5125
chr13	60059810	60060635	0.014716	-0.513583	0.51359	24	1.4562e-07	6.4136e-07	0.25337	0.76696
chr8	67515344	67515643	0.014716	-0.449538	0.44953	26	3.7929e-09	6.4044e-07	0.35585	0.80538
chr10	70830699	70831267	0.014754	-0.582905	0.5829	21	1.1883e-07	6.616e-07	0.35067	0.93357
chr12	12987086	12987826	0.014754	-0.534714	0.53471	21	6.8179e-08	6.5269e-07	0.18781	0.72252
chr5	103132936	103134061	0.014754	-0.510952	0.51096	21	9.0121e-08	6.652e-07	0.20833	0.71929
chrX	129613346	129613807	0.014754	-0.435043	0.43504	23	9.9559e-08	6.7346e-07	0.34935	0.78439
chr10	18213231	18214065	0.014754	-0.441875	0.44187	24	6.0728e-09	6.7525e-07	0.405	0.84687
chr17	49641298	49642030	0.014754	-0.25484	0.25484	25	1.7351e-08	6.6679e-07	0.67764	0.93248
chr15	100269684	100270673	0.014754	0.321615	-0.32161	26	3.6158e-08	6.5565e-07	0.65242	0.33081
chrX	73214010	73214849	0.014754	-0.486692	0.48669	26	5.2806e-09	6.7016e-07	0.32912	0.81581
chr19	61226369	61226642	0.014754	0.328294	-0.328291	34	1.0877e-09	6.5912e-07	0.39732	0.069029
chrX	72987386	72987664	0.014778	-0.236652	0.23665	23	4.779e-08	6.8048e-07	0.11396	0.35061
chr6	89095799	89096613	0.014778	-0.578808	0.57881	26	1.7325e-09	6.8332e-07	0.28242	0.86123
chr11	112451195	112451657	0.014892	-0.204375	0.20437	24	3.8596e-06	6.9212e-07	0.74575	0.95012
chr15	4947929	4949038	0.014978	-0.6155	0.6155	22	1.344e-08	7.1263e-07	0.23323	0.84873
chr6	29018054	29019179	0.014978	-0.314727	0.31473	22	3.4667e-08	7.1318e-07	0.60686	0.92159
chr15	92344285	92344846	0.014978	-0.622522	0.622524	23	7.0858e-09	7.1576e-07	0.096826	0.71935
chr13	57829830	57831086	0.014978	-0.516708	0.51671	24	7.7641e-09	7.1732e-07	0.39171	0.90842
chr4	147868256	147868615	0.014978	0.451333	-0.451338	24	2.8772e-09	7.1358e-07	0.48363	0.032292
chr8	26258191	26258845	0.014978	-0.3905	0.3905	24	1.1189e-08	7.1148e-07	0.47571	0.86621
chr5	100118580	100120533	0.015529	-0.443094	0.4431	32	3.464e-09	7.4736e-07	0.31012	0.75322
chr9	21233672	21234024	0.016923	0.280135	-0.28014	37	9.1112e-11	8.1843e-07	0.85446	0.57432
chr6	47977320	47978291	0.018722	-0.238784	0.23878	37	1.6701e-09	9.0984e-07	0.65719	0.89597
chr14	24100434	24101793	0.018932	-0.390548	0.39055	31	1.6128e-09	9.2454e-07	0.4601	0.85065
chr2	174298614	174298705	0.020395	-0.391267	0.39127	15	3.067e-06	1.0034e-06	0.335	0.72627
chr3	146586478	146587025	0.020395	-0.448375	0.44837	16	1.4058e-06	1.0152e-06	0.50694	0.95531
chr5	81555217	81556643	0.020395	-0.657688	0.65769	16	1.4058e-06	1.0145e-06	0.16844	0.82613
chr9	92325426	92326843	0.020395	-0.3931	0.3931	30	2.4934e-08	1.0144e-06	0.2149	0.608
chr4	8673568	8674072	0.020397	-0.573063	0.57307	16	1.4058e-06	1.0249e-06	0.34187	0.91494
chr5	75933565	75934800	0.020397	-0.24125	0.24125	36	1.4708e-08	1.024e-06	0.60064	0.84189
chr3	51952952	51953339	0.020782	-0.469875	0.46988	16	1.4058e-06	1.0492e-06	0.1185	0.58838
chr4	128394978	128395238	0.020848	-0.473875	0.47387	16	1.4058e-06	1.0623e-06	0.43463	0.9085
chrX	72386267	72387293	0.020848	-0.451875	0.45187	16	1.6972e-06	1.0606e-06	0.46319	0.91506
chr9	121937472	121938128	0.020999	-0.435437	0.435435	16	1.4058e-06	1.075e-06	0.028375	0.46381
chr6	146820237	146820947	0.021562	-0.239414	0.23942	29	1.0038e-06	1.1089e-06	0.58741	0.82683
chr1	55381103	55382061	0.021814	-0.219759	0.21975	29	2.9778e-09	1.127e-06	0.72859	0.94834
chr3	108150020	108150765	0.02246	-0.308286	0.30829	28	3.6514e-09	1.1657e-06	0.59871	0.907
chr10	95717104	95717625	0.022527	-0.524294	0.52429	17	6.4547e-07	1.1993e-06	0.34971	0.874
chr19	35157206	35157890	0.022527	-0.408941	0.40894	17	7.7069e-07	1.1912e-06	0.56753	0.97647
chr3	116119275	116119857	0.022527	-0.595647	0.59565	17	1.8383e-06	1.2011e-06	0.25182	0.84747
chr5	124111996	124112209	0.022527	0.365706	-0.365701	17	6.4547e-07	1.1872e-06	0.37376	0.0080588
chr9	58741443	58741762	0.022527	-0.614529	0.61453	17	9.1915e-07	1.1908e-06	0.18029	0.79482
chrX	8145421	8145742	0.022527	-0.384889	0.38489	27	1.2561e-07	1.1895e-06	0.12059	0.50548
chr17	87133977	87134185	0.022566	-0.497118	0.49712	17	7.7069e-07	1.2085e-06	0.10194	0.59906
chr12	86881893	86882099	0.02269	0.550471	-0.550474	17	1.3029e-06	1.2204e-06	0.63065	0.080176
chr3	89820615	89821864	0.02277	-0.322893	0.32289	28	4.9128e-09	1.2301e-06	0.55025	0.87314
chr10	99599819	99600223	0.023134	-0.358222	0.35822	18	4.8911e-07	1.3317e-06	0.25139	0.60961
chr13	74591107	74592002	0.023134	-0.582111	0.582112	18	1.7755e-06	1.3317e-06	0.032778	0.61489
chr16	95600710	95601155	0.023134	-0.587722	0.58772	18	2.9682e-07	1.3317e-06	0.25911	0.84683
chr19	36715789	36716622	0.023134	-0.643556	0.64355	18	3.5093e-07	1.3317e-06	0.20589	0.84944
chr2	135769937	135770639	0.023134	-0.7205	0.7205	18	2.9682e-07	1.3317e-06	0.17189	0.89239
chr2	174328612	174328736	0.023134	-0.283056	0.28305	18	4.8911e-07	1.3317e-06	0.35039	0.63344
chr3	131982302	131983019	0.023134	-0.410444	0.41044	18	4.8911e-07	1.3317e-06	0.53656	0.947
chr5	81022467	81023014	0.023134	0.289833	-0.289836	18	1.7755e-06	1.3317e-06	0.32328	0.033444
chr5	119947771	119948589	0.023134	-0.523833	0.52384	18	2.9682e-07	1.3317e-06	0.36733	0.89117
chr7	143295610	143295747	0.023134	-0.145222	0.14522	18	2.0769e-06	1.3317e-06	0.46456	0.60978
chr9	8477530	8477873	0.023134	-0.363722	0.36372	18	4.145e-07	1.3317e-06	0.61167	0.97539
chr13	113761353	113762212	0.023134	-0.254074	0.25407	27	9.6234e-10	1.2927e-06	0.6913	0.94537
chr7	63891549	63891751	0.023134	0.251148	-0.25115	27	1.1957e-08	1.2801e-06	0.85152	0.60037
chr2	178407013	178407477	0.023134	-0.335382	0.33539	34	2.9113e-09	1.3004e-06	0.38685	0.72224
chr7	29085739	29086172	0.023134	-0.402088	0.40208	34	1.3006e-10	1.2796e-06	0.31774	0.71982
chr13	56881433	56882237	0.023454	-0.653053	0.65305	19	1.3668e-07	1.4433e-06	0.22384	0.87689
chr14	33589204	33589626	0.023454	-0.562579	0.56258	19	2.1944e-07	1.3761e-06	0.167	0.72958
chr14	105681827	105682136	0.023454	-0.714368	0.71437	19	1.6018e-07	1.4218e-06	0.13305	0.84742
chr18	23936409	23937135	0.023454	-0.144158	0.14416	19	8.6848e-07	1.4398e-06	0.83684	0.981
chr4	104798515	104799341	0.023454	-0.453789	0.45379	19	2.5653e-07	1.4411e-06	0.38353	0.83732
chr7	82348296	82349140	0.023454	-0.813526	0.813528	19	1.3668e-07	1.4283e-06	0.075842	0.88937
chr9	120818575	120819217	0.023454	-0.326579	0.32658	19	2.9963e-07	1.443e-06	0.55753	0.88411
chrX	20059905	20060103	0.023454	-0.285579	0.285576	19	1.5667e-06	1.4279e-06	0.032474	0.31805
chr10	114118980	114120213	0.023454	-0.5632	0.5632	20	9.8827e-08	1.5038e-06	0.40155	0.96475
chr10	115808591	115809429	0.023454	-0.5996	0.5996	20	1.54e-07	1.4687e-06	0.2496	0.8492
chr12	70245917	70246507	0.023454	-0.55565	0.55565	20	7.3268e-08	1.5001e-06	0.31625	0.8719
chr16	13076126	13076787	0.023454	-0.5513	0.5513	20	9.8827e-08	1.4813e-06	0.2551	0.8064
chr4	139346083	139346304	0.023454	0.36845	-0.36845	20	3.6682e-07	1.5084e-06	0.80125	0.4328
chr5	32713694	32713970	0.023454	0.15775	-0.15775	20	2.3843e-07	1.4591e-06	0.17145	0.0137
chr5	120114358	120114977	0.023454	-0.528	0.528	20	2.0625e-07	1.4592e-06	0.2832	0.8112
chr9	42195560	42196396	0.023454	-0.53565	0.53565	20	1.1466e-07	1.4328e-06	0.2683	0.80395
chr9	124425662	124425869	0.023454	0.19545	-0.19545	20	9.8827e-08	1.512e-06	0.2022	0.00675
chr18	80590304	80591364	0.023454	-0.279952	0.27995	21	1.3633e-07	1.5035e-06	0.64957	0.92952
chr6	140348674	140349450	0.023454	-0.329571	0.32957	21	3.8734e-08	1.4987e-06	0.63348	0.96305
chr7	44854672	44854959	0.023454	0.213286	-0.213288	21	7.841e-08	1.5075e-06	0.29405	0.080762
chr14	54956465	54957363	0.023454	-0.660318	0.66032	22	3.9607e-08	1.5271e-06	0.10636	0.76668
chr4	139556032	139556756	0.023454	-0.442182	0.44218	22	1.344e-08	1.4102e-06	0.37514	0.81732
chr10	74833048	74834632	0.023454	-0.23887	0.23887	23	1.4279e-07	1.5254e-06	0.69078	0.92965
chr2	174688680	174689897	0.023454	-0.389217	0.38921	23	2.5593e-08	1.5111e-06	0.51322	0.90243
chr2	79354460	79355185	0.023454	-0.371333	0.37134	24	6.5774e-08	1.5221e-06	0.56183	0.93317
chr9	104316038	104316847	0.023454	-0.344208	0.34421	24	1.2622e-06	1.4541e-06	0.46217	0.80638
chr10	80171925	80172292	0.023454	0.131	-0.131	25	4.7775e-07	1.4376e-06	0.95644	0.82544
chr12	31376668	31377857	0.023454	-0.39076	0.39076	25	1.2415e-07	1.4294e-06	0.21944	0.6102
chr6	143327156	143328155	0.023454	-0.52104	0.52104	25	4.917e-09	1.4222e-06	0.35456	0.8756
chr15	97166475	97167669	0.023454	-0.261115	0.26112	26	1.7327e-08	1.4015e-06	0.68496	0.94608
chrX	7714170	7714327	0.023454	-0.294577	0.294574	26	2.1707e-09	1.4018e-06	0.040346	0.33492
chr3	23014890	23015082	0.02349	-0.288692	0.28869	13	1.923e-07	1.5374e-06	0.70654	0.99523
chr11	37075024	37075890	0.02349	-0.64281	0.64281	21	3.3576e-08	1.5405e-06	0.28671	0.92952
chr5	133835826	133837210	0.02355	-0.542619	0.54262	21	4.0016e-07	1.5571e-06	0.38238	0.925
chr13	56887367	56887724	0.02355	-0.406	0.406	23	8.0739e-09	1.5583e-06	0.52735	0.93335
chr2	155386600	155386840	0.023556	0.346773	-0.34678	22	3.4667e-08	1.5671e-06	0.56164	0.21486
chr9	76490967	76491526	0.023724	-0.297909	0.2979	22	2.1319e-07	1.5839e-06	0.61705	0.91495
chr15	58730880	58732728	0.023945	-0.519387	0.51939	31	1.1363e-09	1.6043e-06	0.246	0.76539
chr17	47904404	47904530	0.02647	0.365714	-0.365719	14	6.7041e-06	1.7797e-06	0.39729	0.031571
chr10	44357314	44357692	0.028016	0.371714	-0.37171	14	6.7041e-06	1.8925e-06	0.8195	0.44779
chr7	27256584	27257923	0.028016	0.302636	-0.30263	33	2.3363e-08	1.8969e-06	0.48645	0.18382
chr5	140208831	140209182	0.029516	0.275643	-0.27564	14	6.7041e-06	2.0054e-06	0.90093	0.62529
chr1	153778273	153778760	0.029735	-0.368786	0.36878	14	6.7041e-06	2.0273e-06	0.50836	0.87714
chr14	76695064	76696360	0.030303	-0.454517	0.45452	29	1.7269e-08	2.0732e-06	0.22548	0.68
chr4	58956692	58957291	0.032186	-0.313714	0.31371	28	1.4781e-09	2.2172e-06	0.6285	0.94221
chr5	77281409	77282285	0.033505	-0.227529	0.22753	34	4.6276e-07	2.3159e-06	0.50179	0.72932
chr2	171852809	171853784	0.033708	-0.479733	0.47974	15	3.067e-06	2.3379e-06	0.35073	0.83047
chr17	33139481	33139743	0.033967	-0.4914	0.4914	15	3.067e-06	2.3639e-06	0.2372	0.7286
chr10	63160299	63161465	0.034061	-0.460714	0.46071	28	2.2982e-08	2.3835e-06	0.21029	0.671
chr18	34550645	34552296	0.034061	0.193321	-0.193317	28	9.1871e-08	2.3865e-06	0.25971	0.066393
chr2	38823963	38825641	0.035078	0.315889	-0.31589	27	2.906e-07	2.4661e-06	0.80059	0.4847
chr2	170094192	170094828	0.036239	-0.327515	0.32752	33	4.4324e-09	2.5562e-06	0.48203	0.80955
chr1	167582770	167584068	0.036586	-0.397926	0.39793	27	2.906e-07	2.5893e-06	0.23744	0.63537
chr2	170887781	170888788	0.036971	-0.511	0.511	26	5.4657e-08	2.6253e-06	0.12458	0.63558
chr11	110148440	110148976	0.036994	-0.307125	0.30712	16	1.6972e-06	2.6426e-06	0.64644	0.95356
chr4	152124900	152125438	0.036994	0.304231	-0.304228	26	8.1719e-09	2.6444e-06	0.37319	0.068962
chr13	46594660	46595211	0.037005	-0.35925	0.35924	16	2.0462e-06	2.6888e-06	0.53013	0.88937
chr18	4199152	4199331	0.037005	-0.6335	0.6335	16	1.4058e-06	2.6862e-06	0.33287	0.96637
chrX	103980790	103981013	0.037005	-0.433087	0.43309	23	2.9004e-07	2.6827e-06	0.12617	0.55926
chr11	9149547	9150340	0.037005	-0.260346	0.26034	26	1.258e-08	2.6808e-06	0.70062	0.96096
chr12	99570027	99570821	0.037005	-0.369645	0.36964	31	1.3414e-08	2.683e-06	0.32113	0.69077
chr10	8579924	8581255	0.037562	-0.281769	0.28177	26	2.3796e-08	2.7381e-06	0.65623	0.938
chr10	99759215	99759508	0.037768	-0.17675	0.17675	12	7.396e-07	2.9501e-06	0.79633	0.97308
chr4	129752268	129753045	0.037768	-0.101417	0.10142	12	7.396e-07	2.8277e-06	0.86458	0.966
chr7	128688402	128688505	0.037768	0.2515	-0.2515	12	7.396e-07	2.8511e-06	0.52283	0.27133
chr10	11256217	11256895	0.037768	-0.388688	0.38868	16	1.4058e-06	2.7848e-06	0.49888	0.88756
chr10	53409200	53410189	0.037768	-0.501313	0.50131	16	4.2647e-06	2.8371e-06	0.40725	0.90856
chr7	126780471	126780987	0.037768	0.182688	-0.182685	16	1.4058e-06	2.7662e-06	0.20806	0.025375
chr11	109818681	109819298	0.037768	-0.559471	0.55947	17	6.4547e-07	2.9702e-06	0.35435	0.91382
chr12	12380800	12381154	0.037768	-0.516706	0.51671	17	1.0949e-06	2.9631e-06	0.34	0.85671
chr2	52619411	52619856	0.037768	-0.467412	0.46741	17	7.7069e-07	2.96e-06	0.14641	0.61382
chr3	145018426	145018946	0.037768	-0.305941	0.30594	17	1.8383e-06	2.9608e-06	0.62494	0.93088
chr4	117729385	117729862	0.037768	-0.470176	0.470173	17	1.0949e-06	2.9603e-06	0.066647	0.53682
chr5	105990604	105991298	0.037768	-0.400176	0.40017	17	1.0949e-06	2.9508e-06	0.50165	0.90182
chr6	4747927	4748084	0.037768	-0.303412	0.30342	17	7.7069e-07	2.9686e-06	0.36982	0.67324
chr8	80859492	80859746	0.037768	-0.439059	0.43906	17	6.4547e-07	2.9464e-06	0.54282	0.98188
chr9	66806099	66806189	0.037768	0.451235	-0.451238	17	6.4547e-07	2.9728e-06	0.50465	0.053412
chr19	53404777	53405289	0.037768	-0.391762	0.39176	21	1.791e-07	2.9436e-06	0.44462	0.83638
chr10	116417966	116418482	0.037768	-0.539522	0.539525	23	3.7279e-08	2.8476e-06	0.090435	0.62996
chr10	79735441	79735674	0.037768	0.424875	-0.42487	24	1.3015e-07	2.9269e-06	0.58712	0.16225
chr1	39839357	39840324	0.037768	-0.40776	0.40776	25	9.0175e-08	2.9848e-06	0.36896	0.77672
chr13	114198118	114199190	0.037768	-0.41116	0.41116	25	1.8918e-07	2.8837e-06	0.47536	0.88652
chr14	87280968	87281884	0.037768	-0.2946	0.2946	25	1.55e-08	2.9822e-06	0.60736	0.90196
chr6	52103893	52104861	0.037768	-0.35152	0.35152	25	1.3842e-08	2.8229e-06	0.46904	0.82056
chr7	36770505	36771020	0.037768	-0.32988	0.32988	25	6.9657e-09	2.8938e-06	0.60272	0.9326
chr5	98836274	98836666	0.037768	-0.327231	0.32723	26	2.7163e-09	2.8147e-06	0.59858	0.92581
chr8	34685030	34687003	0.037768	-0.367467	0.36746	30	4.7807e-09	2.9846e-06	0.43477	0.80223
chr10	24718411	24719398	0.037768	-0.378419	0.37842	31	2.2819e-09	2.875e-06	0.36932	0.74774
chr2	68568346	68568803	0.038083	-0.534353	0.53435	17	9.1915e-07	3.0187e-06	0.27159	0.80594
chr2	166192153	166192878	0.038152	-0.101333	0.10134	12	7.396e-07	3.3055e-06	0.87008	0.97142
chr15	80254613	80255053	0.038152	0.490471	-0.49047	17	7.7069e-07	3.0545e-06	0.79012	0.29965
chr8	98224646	98225078	0.038152	-0.579706	0.57971	17	1.5485e-06	3.1836e-06	0.36994	0.94965
chr12	56271300	56272023	0.038152	-0.675944	0.67594	18	2.9682e-07	3.1945e-06	0.20439	0.88033
chr15	3303279	3303629	0.038152	-0.546667	0.54666	18	5.7659e-07	3.1945e-06	0.30906	0.85572
chr17	23924548	23924785	0.038152	0.114222	-0.11422	18	5.2147e-06	3.1945e-06	0.13372	0.0195
chr18	36274580	36275434	0.038152	0.504722	-0.50472	18	3.5093e-07	3.1945e-06	0.72522	0.2205
chr2	106093483	106094921	0.038152	-0.155889	0.15589	18	1.7755e-06	3.1945e-06	0.79917	0.95506
chr3	54810919	54811196	0.038152	-0.465889	0.46589	18	3.5093e-07	3.1945e-06	0.24778	0.71367
chr3	123113421	123113873	0.038152	-0.269333	0.26933	18	2.4272e-06	3.1945e-06	0.63911	0.90844
chr5	73480623	73481478	0.038152	-0.443444	0.44344	18	7.9896e-07	3.1945e-06	0.42989	0.87333
chr9	44513632	44513900	0.038152	-0.651278	0.65127	18	2.9682e-07	3.1945e-06	0.12567	0.77694
chr10	118803808	118804326	0.038152	-0.267211	0.26721	19	4.7513e-07	3.3309e-06	0.671	0.93821
chr11	114485544	114486260	0.038152	-0.603842	0.60384	19	1.8756e-07	3.305e-06	0.19942	0.80326
chr12	23800931	23801038	0.038152	0.380632	-0.380627	19	7.4784e-07	3.3478e-06	0.43268	0.052053
chr13	57108909	57109507	0.038152	-0.486316	0.48631	19	8.6848e-07	3.2649e-06	0.25853	0.74484
chr19	37690831	37691006	0.038152	0.128263	-0.128264	19	2.9963e-07	3.3571e-06	0.16358	0.035316
chr2	57843805	57844359	0.038152	-0.350789	0.35079	19	8.6848e-07	3.3309e-06	0.56953	0.92032
chr5	8042670	8043153	0.038152	-0.121947	0.12195	19	1.1684e-06	3.35e-06	0.85842	0.98037
chr5	114485504	114486002	0.038152	-0.268947	0.26895	19	2.5653e-07	3.3465e-06	0.63021	0.89916
chr5	149324291	149325055	0.038152	-0.509	0.509	19	3.4969e-07	3.3281e-06	0.253	0.762
chr9	80202414	80203262	0.038152	-0.514421	0.51442	19	1.0077e-06	3.2674e-06	0.31921	0.83363
chrX	36111592	36112066	0.038152	-0.339263	0.339263	19	4.0778e-07	3.22e-06	0.035947	0.37521
chrX	78855748	78856447	0.038152	-0.427789	0.42779	19	3.4969e-07	3.3148e-06	0.46742	0.89521
chr15	97323615	97323998	0.038152	-0.365333	0.36533	21	4.0016e-07	3.3319e-06	0.37762	0.74295
chr18	69148184	69149218	0.038152	-0.660286	0.66029	21	2.9088e-08	3.2857e-06	0.28452	0.94481
chr8	69716775	69717319	0.038152	0.577905	-0.577906	21	1.2823e-06	3.3364e-06	0.60962	0.031714
chr11	119210303	119210792	0.038152	0.418455	-0.41845	22	7.6484e-08	3.3266e-06	0.84527	0.42682
chr18	12973978	12974480	0.038152	0.225727	-0.22573	22	1.1279e-07	3.3524e-06	0.71218	0.48645
chr19	53824898	53825848	0.038152	-0.379091	0.37909	22	3.9607e-08	3.1798e-06	0.353	0.73209
chr3	152849696	152850792	0.038152	-0.431409	0.43141	22	9.9144e-08	3.2767e-06	0.42836	0.85977
chr8	45063002	45063720	0.038152	-0.464682	0.46468	22	2.6516e-08	3.1752e-06	0.31114	0.77582
chr7	120408776	120410299	0.038152	-0.590478	0.59048	23	1.6088e-07	3.1964e-06	0.25387	0.84435
chr9	85823941	85824682	0.038152	-0.314783	0.31479	23	2.0394e-07	3.1167e-06	0.47043	0.78522
chr11	51220042	51220965	0.038152	-0.233708	0.23371	24	2.298e-08	3.177e-06	0.72437	0.95808
chr9	4977626	4977925	0.038152	-0.302774	0.30278	31	4.9262e-09	3.3244e-06	0.51545	0.81823
chr4	54854262	54854768	0.038207	-0.64545	0.64545	20	6.3019e-08	3.4384e-06	0.2813	0.92675
chr4	152107909	152108305	0.038207	0.18135	-0.18135	20	2.5174e-06	3.4431e-06	0.24375	0.0624
chrX	134541304	134541597	0.038207	-0.35215	0.35215	20	2.0625e-07	3.3877e-06	0.046	0.39815
chr10	121246870	121247304	0.038207	-0.376714	0.37671	21	9.0121e-08	3.4353e-06	0.5231	0.89981
chr14	122034631	122035179	0.038207	-0.397143	0.39714	21	3.8734e-08	3.4418e-06	0.54105	0.93819
chr7	102289188	102289998	0.038207	-0.613762	0.61376	21	2.9088e-08	3.4077e-06	0.10405	0.71781
chr5	73781055	73781735	0.038207	-0.457818	0.45782	22	1.344e-08	3.374e-06	0.52973	0.98755
chr5	77155617	77156240	0.038207	-0.315909	0.31591	22	1.1279e-07	3.4136e-06	0.57818	0.89409
chr9	71601927	71602550	0.038207	-0.303545	0.30354	22	7.6484e-08	3.41e-06	0.53182	0.83536
chr10	100128095	100128725	0.038216	-0.491476	0.49148	21	4.4656e-08	3.4529e-06	0.1829	0.67438
chr9	104098756	104099681	0.038267	-0.359467	0.35947	30	1.774e-09	3.4666e-06	0.42573	0.7852
chrX	155262399	155263008	0.039627	-0.287429	0.287426	35	1.4033e-09	3.5991e-06	0.073314	0.36074
chr2	131144872	131145532	0.040922	0.217697	-0.2177	33	2.3363e-08	3.7264e-06	0.80685	0.58915
chrX	140062133	140062470	0.041578	-0.313733	0.31373	30	1.774e-09	3.796e-06	0.10497	0.4187
chr2	152687161	152687251	0.041745	-0.337583	0.33759	12	7.396e-07	3.8309e-06	0.35108	0.68867
chrX	48594256	48594352	0.041745	-0.35275	0.352753	12	7.396e-07	3.8267e-06	0.044417	0.39717
chr10	111913767	111914264	0.042049	-0.460615	0.46061	13	1.923e-07	3.8697e-06	0.44054	0.90115
chr8	8751273	8751437	0.042049	-0.534308	0.53431	13	1.923e-07	3.8786e-06	0.37954	0.91385
chr10	64050850	64051434	0.042553	-0.745077	0.74508	13	1.923e-07	3.9552e-06	0.205	0.95008
chr8	89787498	89787960	0.042553	-0.690538	0.690535	13	1.923e-07	3.9439e-06	0.095385	0.78592
chr6	72794853	72795764	0.042553	0.318448	-0.31845	29	1.0022e-07	3.9537e-06	0.71628	0.39783
chr17	50209687	50210385	0.046658	-0.745692	0.74569	13	1.923e-07	4.3478e-06	0.18554	0.93123
chr2	174299768	174299883	0.04703	0.265385	-0.26538	13	1.923e-07	4.3935e-06	0.70015	0.43477
chr5	92942250	92942441	0.048792	0.233393	-0.2334	28	4.4197e-08	4.5697e-06	0.95686	0.72346
chr13	104531878	104532377	0.048979	-0.74525	0.74525	12	7.396e-07	4.5987e-06	0.1415	0.88675
chr7	43938330	43938493	0.049686	-0.156231	0.15623	13	1.923e-07	4.6769e-06	0.79823	0.95446
chr16	34956528	34958009	0.050012	-0.324556	0.32455	27	2.2029e-07	4.7194e-06	0.48678	0.81133
chr2	170775276	170776386	0.050946	-0.355091	0.35509	33	4.7883e-09	4.8195e-06	0.51561	0.8707
chr11	117127356	117127844	0.051603	0.186357	-0.18636	14	6.7041e-06	4.9353e-06	0.93543	0.74907
chr14	76740064	76740670	0.051603	-0.595	0.595	14	6.7041e-06	4.9307e-06	0.16357	0.75857
chr17	28007418	28007640	0.051603	0.447571	-0.44757	14	6.7041e-06	4.898e-06	0.77243	0.32486
chr2	94406763	94407052	0.051603	0.198929	-0.19893	14	6.7041e-06	4.9425e-06	0.20293	0.004
chr9	67733673	67733989	0.051786	-0.695143	0.69514	14	6.7041e-06	4.9845e-06	0.2595	0.95464
chr15	97058606	97060030	0.051786	-0.273568	0.27357	37	4.495e-09	4.9794e-06	0.65108	0.92465
chr4	153098810	153099457	0.052103	-0.206333	0.20633	27	2.4157e-08	5.0273e-06	0.7313	0.93763
chrX	60892825	60892953	0.052659	-0.358929	0.35892	14	6.7041e-06	5.0934e-06	0.10429	0.46321
chr16	55776044	55776566	0.053005	-0.513643	0.51365	14	6.7041e-06	5.1394e-06	0.35821	0.87186
chr13	117997158	117997602	0.0538	-0.656857	0.65686	14	6.7041e-06	5.2373e-06	0.11443	0.77129
chr16	50484615	50486468	0.0538	-0.162233	0.16223	43	3.7526e-09	5.2418e-06	0.76156	0.92379
chr11	105505424	105506694	0.053943	-0.247231	0.24723	26	1.6575e-07	5.2684e-06	0.63685	0.88408
chr17	63787238	63788283	0.05407	-0.172692	0.1727	26	4.9317e-08	5.2936e-06	0.76265	0.93535
chr9	68695671	68696077	0.054201	0.227571	-0.22757	14	8.3144e-06	5.3192e-06	0.8725	0.64493
chr19	28763054	28763749	0.054665	-0.21832	0.21832	25	2.3302e-07	5.3777e-06	0.67676	0.89508
chr1	195018180	195019356	0.054974	-0.637714	0.63771	14	6.7041e-06	5.421e-06	0.2705	0.90821
chr3	59736899	59737314	0.054994	-0.252071	0.25207	14	6.7041e-06	5.436e-06	0.67764	0.92971
chrY	90807355	90807807	0.0556	0.35625	-0.35625	24	2.8321e-07	5.5111e-06	0.67408	0.31783
chr12	110045893	110046561	0.0556	-0.39192	0.39192	25	2.7145e-08	5.5316e-06	0.3208	0.71272
chr18	35858538	35859015	0.0556	0.186615	-0.18661	26	1.5579e-08	5.5353e-06	0.94492	0.75831
chrX	162159284	162159502	0.055696	-0.276462	0.276464	26	7.063e-07	5.5579e-06	0.075846	0.35231
chrX	49493231	49493851	0.055791	-0.205115	0.20511	26	3.2899e-07	5.5805e-06	0.16658	0.37169
chr17	64268017	64268510	0.058118	-0.485286	0.48528	14	6.7041e-06	5.8562e-06	0.44179	0.92707
chr11	106584239	106584344	0.058118	-0.328867	0.32887	15	3.7495e-06	5.8558e-06	0.66	0.98887
chr13	38906949	38907314	0.058118	-0.5766	0.5766	15	3.067e-06	5.871e-06	0.35147	0.92807
chr13	44139117	44139374	0.058118	-0.445067	0.44507	15	3.067e-06	5.8956e-06	0.45053	0.8956
chr14	121847949	121848674	0.058118	-0.353667	0.35367	15	3.067e-06	5.8855e-06	0.55633	0.91
chr8	125391287	125392061	0.058118	-0.516133	0.51613	15	3.7495e-06	5.8343e-06	0.10227	0.6184
chr18	62749454	62750060	0.058201	-0.509667	0.50967	15	3.067e-06	5.9177e-06	0.4396	0.94927
chr4	153109947	153110183	0.058245	-0.330933	0.33093	15	3.067e-06	5.936e-06	0.48047	0.8114
chr8	28629005	28629191	0.05856	-0.423	0.423	15	3.067e-06	5.9819e-06	0.49013	0.91313
chr11	63087045	63087635	0.05859	-0.3762	0.3762	15	3.067e-06	5.9988e-06	0.60113	0.97733
chr10	119760841	119761494	0.058728	-0.473133	0.47313	15	3.067e-06	6.0406e-06	0.5008	0.97393
chr19	43426954	43427565	0.058728	-0.33908	0.33908	25	6.5282e-08	6.031e-06	0.47568	0.81476
chr15	60661885	60662246	0.05873	-0.5612	0.5612	15	3.7495e-06	6.0546e-06	0.33373	0.89493
chr12	44623168	44623226	0.058799	-0.4882	0.488203	15	3.067e-06	6.0756e-06	0.043067	0.53127
chr17	88160512	88160800	0.058915	-0.395	0.395	14	6.4029e-05	6.1015e-06	0.27879	0.67379
chr12	65225550	65226110	0.059954	-0.149065	0.14906	31	2.7112e-09	6.2233e-06	0.81568	0.96474
chr4	128840438	128841555	0.060129	-0.389136	0.38914	22	3.9763e-07	6.2557e-06	0.46159	0.85073
chr9	96824927	96825633	0.060663	-0.3354	0.3354	30	5.3081e-08	6.3255e-06	0.47897	0.81437
chr10	20583607	20584262	0.060971	-0.551267	0.55127	15	4.5764e-06	6.3864e-06	0.32293	0.8742
chr4	65823027	65823488	0.062301	-0.548067	0.54807	15	4.5764e-06	6.5419e-06	0.42113	0.9692
chr12	76444283	76445045	0.062301	-0.59325	0.59325	16	2.4637e-06	6.5551e-06	0.0855	0.67875
chr10	21394958	21395866	0.062445	-0.144187	0.14419	16	5.1066e-06	6.6033e-06	0.82281	0.967
chr10	84308865	84309199	0.062445	-0.3645	0.3645	16	2.0462e-06	6.6145e-06	0.56862	0.93312
chr9	124442102	124442251	0.062445	-0.108687	0.10869	16	8.6959e-06	6.5942e-06	0.88381	0.9925
chr18	61737065	61737535	0.062468	0.303625	-0.30362	16	5.1066e-06	6.7495e-06	0.604	0.30038
chr19	58512184	58512466	0.062468	-0.404875	0.40487	16	5.1066e-06	6.679e-06	0.45719	0.86206
chr5	81646501	81646979	0.062468	-0.523813	0.52381	16	4.2647e-06	6.6966e-06	0.26506	0.78887
chr7	48132030	48132676	0.062468	0.51725	-0.517253	16	2.0462e-06	6.6853e-06	0.55594	0.038687
chr8	35787248	35787898	0.062468	-0.421875	0.42187	16	1.4058e-06	6.7339e-06	0.47744	0.89931
chr16	88562442	88563073	0.062468	-0.374174	0.37418	23	2.2945e-07	6.7493e-06	0.50678	0.88096
chr17	49761285	49762090	0.062468	-0.455	0.455	23	2.9004e-07	6.7212e-06	0.32674	0.78174
chr11	58292638	58293916	0.062468	-0.376345	0.37635	29	1.0038e-06	6.6571e-06	0.28548	0.66183
chr3	83031586	83031985	0.062584	-0.239375	0.23938	16	1.7349e-05	6.7768e-06	0.69181	0.93119
chr11	12025561	12025658	0.062809	-0.311	0.311	16	1.4058e-06	7.1146e-06	0.45025	0.76125
chr17	57973826	57974057	0.062809	-0.347125	0.34713	16	2.4637e-06	6.9584e-06	0.60331	0.95044
chr4	125312142	125313016	0.062809	-0.389812	0.38981	16	1.0356e-05	6.9529e-06	0.35594	0.74575
chr10	38800736	38801576	0.062809	-0.288294	0.28829	17	1.8383e-06	7.1123e-06	0.65859	0.94688
chr11	12026050	12026194	0.062809	0.192176	-0.19217	17	1.0949e-06	7.1058e-06	0.46241	0.27024
chr12	12390449	12390753	0.062809	-0.515118	0.51512	17	1.3029e-06	7.4219e-06	0.35094	0.86606
chr12	20232807	20233004	0.062809	0.148647	-0.14865	17	9.2548e-05	7.1257e-06	0.89941	0.75076
chr17	23448359	23448599	0.062809	-0.282824	0.28282	17	6.9609e-06	7.129e-06	0.55624	0.83906
chr2	157040390	157040603	0.062809	0.214529	-0.21453	17	7.7069e-07	7.3005e-06	0.97624	0.76171
chr2	174298280	174298598	0.062809	0.293824	-0.29382	17	1.3029e-06	7.1736e-06	0.66641	0.37259
chr3	96185001	96185247	0.062809	-0.399882	0.39988	17	6.4547e-07	7.1497e-06	0.39718	0.79706
chr6	4893390	4893867	0.062809	-0.509882	0.50988	17	1.0949e-06	7.2517e-06	0.11618	0.62606
chr9	24861373	24862050	0.062809	-0.627588	0.62759	17	9.1915e-07	7.1418e-06	0.29547	0.92306
chrX	136084705	136085435	0.062809	-0.529235	0.52923	17	1.0949e-06	7.1629e-06	0.31918	0.84841
chr13	53704104	53704653	0.062809	-0.607778	0.60778	18	4.145e-07	7.4533e-06	0.321	0.92878
chr16	79661605	79661824	0.062809	-0.187333	0.18733	18	1.5164e-06	7.4533e-06	0.79761	0.98494
chr17	34211784	34212209	0.062809	0.319611	-0.31961	18	2.8338e-06	7.4533e-06	0.50833	0.18872
chr18	32240345	32240626	0.062809	0.122333	-0.122336	18	4.145e-07	7.4533e-06	0.13378	0.011444
chr2	148677765	148678029	0.062809	0.113167	-0.113162	18	2.4272e-06	7.4533e-06	0.13694	0.023778
chr3	19584863	19585555	0.062809	-0.450111	0.45011	18	4.8911e-07	7.4533e-06	0.40656	0.85667
chr3	99500099	99500501	0.062809	-0.536611	0.53661	18	2.9682e-07	7.4533e-06	0.39233	0.92894
chr5	67667295	67667972	0.062809	-0.227556	0.22756	18	5.2147e-06	7.4533e-06	0.69394	0.9215
chr9	100128590	100129494	0.062809	-0.195278	0.19528	18	1.1028e-06	7.4533e-06	0.76472	0.96
chr10	88336736	88337132	0.062809	-0.358	0.358	19	2.1944e-07	7.5304e-06	0.40732	0.76532
chr10	121792367	121792786	0.062809	-0.212842	0.21284	19	2.0939e-06	7.5055e-06	0.70484	0.91768
chr13	45985747	45986586	0.062809	-0.482	0.482	19	1.1684e-06	7.5893e-06	0.27105	0.75305
chr14	48839138	48839713	0.062809	-0.238474	0.23847	19	1.8119e-06	7.4041e-06	0.65995	0.89842
chr15	97460561	97461384	0.062809	-0.564947	0.56494	19	3.4969e-07	7.535e-06	0.13253	0.69747
chr5	43355652	43356066	0.062809	-0.358526	0.35852	19	6.4648e-06	7.3578e-06	0.43553	0.79405
chr5	88112198	88112674	0.062809	-0.470684	0.47068	19	5.5314e-07	7.5751e-06	0.39795	0.86863
chr5	98330134	98330627	0.062809	-0.420789	0.42079	19	4.0778e-07	7.4806e-06	0.21816	0.63895
chr5	117841773	117842000	0.062809	0.100895	-0.100896	19	2.7893e-06	7.5695e-06	0.11237	0.011474
chr5	143128955	143129393	0.062809	-0.189842	0.18984	19	2.1944e-07	7.6045e-06	0.78353	0.97337
chrX	74428330	74428553	0.062809	-0.212526	0.21252	19	2.7893e-06	7.6161e-06	0.14432	0.35684
chr1	166939952	166940255	0.062809	-0.44795	0.44795	20	1.3292e-07	7.2107e-06	0.24265	0.6906
chr10	118687716	118688602	0.062809	-0.23105	0.23105	20	1.6856e-06	7.4089e-06	0.6918	0.92285
chr3	54634273	54634755	0.062809	-0.34865	0.34865	20	1.1216e-06	7.4054e-06	0.5398	0.88845
chr4	154655232	154656088	0.062809	-0.5783	0.5783	20	7.3268e-08	7.5574e-06	0.17845	0.75675
chr5	149743617	149744023	0.062809	-0.3539	0.3539	20	8.5123e-08	7.5304e-06	0.57525	0.92915
chr1	42761214	42761967	0.062809	-0.249381	0.24938	21	1.0109e-05	7.2195e-06	0.67281	0.92219
chr10	93278407	93279256	0.062809	-0.478143	0.47814	21	1.0352e-07	7.3653e-06	0.32776	0.8059
chr10	108699687	108700180	0.062809	-0.271619	0.27162	21	7.841e-08	7.4232e-06	0.69257	0.96419
chr13	17949587	17950052	0.062809	-0.43181	0.43181	21	9.9416e-07	7.3143e-06	0.30943	0.74124
chr16	44475254	44475867	0.062809	-0.458857	0.45886	21	4.5655e-07	7.4722e-06	0.28371	0.74257
chr2	162899376	162899696	0.062809	-0.37	0.37	21	1.3633e-07	7.439e-06	0.52057	0.89057
chr3	149369281	149369975	0.062809	-0.178952	0.17896	21	2.0509e-07	7.4622e-06	0.7869	0.96586
chr4	106622419	106622681	0.062809	0.254667	-0.254665	21	5.9321e-07	7.3866e-06	0.33557	0.080905
chr7	143295280	143295604	0.062809	0.121143	-0.12115	21	5.2057e-07	7.0848e-06	0.57986	0.45871
chr3	138705822	138706527	0.062809	-0.395273	0.39527	22	1.879e-07	7.199e-06	0.35641	0.75168
chr7	29815793	29816247	0.062809	0.136818	-0.136814	22	2.1319e-07	7.152e-06	0.16395	0.027136
chr7	69495453	69496647	0.062809	-0.300682	0.30068	22	1.1279e-07	6.861e-06	0.64582	0.9465
chr13	34627534	34629056	0.062809	-0.170036	0.17003	28	2.5634e-06	7.465e-06	0.73336	0.90339
chrX	10713665	10715334	0.062809	-0.244607	0.2446	28	2.7283e-05	6.9367e-06	0.18329	0.42789
chr8	61531947	61533524	0.062809	-0.329868	0.32987	38	2.1786e-09	7.099e-06	0.38289	0.71276
chr10	130412272	130412508	0.067861	-0.425571	0.42557	28	6.5944e-09	8.2448e-06	0.30557	0.73114
chr5	142764455	142765054	0.06978	0.292321	-0.29232	28	9.6e-07	8.4943e-06	0.803	0.51068
chr11	59570768	59571673	0.07072	-0.230107	0.23011	28	4.0287e-08	8.6255e-06	0.65893	0.88904
chr7	70208077	70209765	0.071216	-0.233143	0.23314	28	1.4392e-07	8.7028e-06	0.6555	0.88864
chr4	87056284	87056633	0.071467	-0.203167	0.20316	12	7.396e-07	8.7503e-06	0.74917	0.95233
chr7	31151449	31151630	0.073053	0.407833	-0.40783	12	7.396e-07	8.9618e-06	0.5175	0.10967
chr3	54633051	54634076	0.074929	-0.247587	0.24759	46	2.5803e-08	9.2096e-06	0.61504	0.86263
chr3	103098847	103098883	0.075909	-0.374583	0.37459	12	7.396e-07	9.3479e-06	0.33558	0.71017
chr11	45799700	45800416	0.076829	-0.334167	0.33417	12	7.396e-07	9.4792e-06	0.41775	0.75192
chr3	13429786	13430059	0.077552	-0.701333	0.70134	12	7.396e-07	9.5868e-06	0.23408	0.93542
chr5	129380649	129381350	0.077895	-0.446583	0.44658	12	7.396e-07	9.6476e-06	0.50775	0.95433
chr7	29247887	29248484	0.07802	0.249815	-0.249811	27	8.8068e-09	9.6815e-06	0.3057	0.055889
chr11	48826405	48826466	0.080944	0.313417	-0.31342	12	7.396e-07	1.0063e-05	0.57025	0.25683
chrX	71661840	71662701	0.08192	-0.24832	0.24832	25	5.8461e-07	1.0204e-05	0.18148	0.4298
chr19	55749455	55751128	0.082609	0.251368	-0.25137	38	9.8533e-08	1.0309e-05	0.7775	0.52613
chr5	148277616	148280856	0.086758	-0.168111	0.16811	45	1.5059e-08	1.0848e-05	0.72922	0.89733
chr8	90576353	90576594	0.087023	-0.200846	0.20085	13	1.923e-07	1.0901e-05	0.76977	0.97062
chr1	43898084	43898238	0.087102	-0.459538	0.45954	13	1.923e-07	1.0932e-05	0.45238	0.91192
chr7	108542549	108542829	0.087394	-0.473231	0.47323	13	1.923e-07	1.0989e-05	0.34231	0.81554
chr10	61828079	61829088	0.087792	-0.232633	0.23263	30	3.9561e-07	1.106e-05	0.6344	0.86703
chr8	28593826	28594274	0.08827	-0.436692	0.43669	13	1.923e-07	1.1141e-05	0.38569	0.82238
chr5	9570188	9570730	0.088321	-0.325548	0.32555	31	1.7595e-09	1.1168e-05	0.58439	0.90994
chr10	111103088	111103377	0.088337	-0.308538	0.30854	13	1.923e-07	1.1191e-05	0.31946	0.628
chr6	101454053	101454215	0.089509	-0.690692	0.69069	13	1.923e-07	1.136e-05	0.17	0.86069
chr16	84276475	84276674	0.089999	-0.409154	0.40916	13	1.923e-07	1.1444e-05	0.51569	0.92485
chrX	73191573	73193152	0.090293	-0.40536	0.40536	25	1.8918e-07	1.1503e-05	0.48412	0.88948
chr17	9728388	9730313	0.090329	-0.36124	0.36124	25	1.1714e-06	1.1528e-05	0.5452	0.90644
chr4	32864196	32864661	0.090398	0.26488	-0.26488	25	4.7775e-07	1.1559e-05	0.81848	0.5536
chr13	107774430	107774690	0.091096	-0.165154	0.16515	13	1.923e-07	1.1669e-05	0.79954	0.96469
chr6	18108857	18109084	0.091644	-0.606077	0.60608	13	1.923e-07	1.1768e-05	0.31677	0.92285
chr5	116194078	116195157	0.091644	-0.233971	0.23397	34	5.6722e-06	1.1783e-05	0.4425	0.67647
chr11	61336727	61337375	0.091772	-0.607923	0.60792	13	1.923e-07	1.1823e-05	0.25754	0.86546
chr12	80168514	80168631	0.091772	0.223692	-0.2237	13	3.8459e-07	1.1853e-05	0.36008	0.13638
chr2	7403843	7404448	0.091772	-0.223615	0.22362	13	2.3076e-06	1.1881e-05	0.761	0.98462
chr12	65428270	65429080	0.091772	-0.4222	0.4222	25	1.1164e-07	1.1886e-05	0.25364	0.67584
chr13	46975074	46975550	0.092008	-0.559846	0.55984	13	1.923e-07	1.1974e-05	0.20708	0.76692
chr16	36634760	36635309	0.092008	-0.256308	0.25631	13	1.923e-07	1.1968e-05	0.70969	0.966
chr19	53058177	53058480	0.092008	-0.690846	0.69085	13	1.923e-07	1.1982e-05	0.16423	0.85508
chr7	105038118	105038382	0.093967	-0.450923	0.45092	13	1.923e-07	1.2259e-05	0.467	0.91792
chr14	40892208	40893423	0.094033	-0.292733	0.29274	30	2.7141e-08	1.229e-05	0.58073	0.87347
chr11	118121699	118122603	0.097494	-0.309875	0.30987	24	5.4267e-07	1.2766e-05	0.51946	0.82933
chr4	54073624	54074836	0.097494	-0.3325	0.3325	24	6.0393e-07	1.2788e-05	0.46317	0.79567
chr5	127755687	127756629	0.097885	-0.1055	0.1055	10	1.0825e-05	1.2862e-05	0.8515	0.957
chr5	105756344	105756554	0.098053	-0.1332	0.1332	10	1.0825e-05	1.2908e-05	0.7885	0.9217
chr16	92583728	92584230	0.098084	-0.1549	0.1549	10	1.0825e-05	1.3143e-05	0.8044	0.9593
chr9	82808569	82809083	0.098084	-0.1995	0.1995	10	1.0825e-05	1.3054e-05	0.7827	0.9822
chr3	41492741	41493331	0.098084	-0.479	0.479	13	1.923e-07	1.3072e-05	0.32038	0.79938
chr10	17161550	17161977	0.098084	-0.295929	0.29593	14	6.7041e-06	1.3143e-05	0.655	0.95093
chr11	24864626	24865046	0.098084	-0.492714	0.49271	14	6.7041e-06	1.3134e-05	0.33536	0.82807
chr17	27133664	27133794	0.098084	0.166929	-0.166931	14	1.0291e-05	1.3123e-05	0.17486	0.0079286
chr3	144165216	144165722	0.098084	-0.578143	0.57815	14	6.7041e-06	1.3006e-05	0.27821	0.85636
chrX	134756629	134756814	0.098084	-0.310571	0.310573	14	6.7041e-06	1.2958e-05	0.044857	0.35543
chr9	106885704	106886047	0.098084	0.183304	-0.183303	23	1.2712e-06	1.3023e-05	0.23552	0.052217
chrX	74245851	74246211	0.098084	-0.245958	0.245962	24	6.5774e-08	1.2953e-05	0.074708	0.32067
chr2	170527046	170527193	0.098392	-0.2085	0.2085	10	1.0825e-05	1.3211e-05	0.7382	0.9467
chr6	94329279	94329553	0.098392	-0.3753	0.3753	10	1.0825e-05	1.3231e-05	0.4735	0.8488
chr10	8358621	8359020	0.098453	-0.6173	0.6173	10	1.0825e-05	1.3297e-05	0.1746	0.7919
chr8	25840629	25840704	0.098453	-0.1166	0.1166	10	1.0825e-05	1.3297e-05	0.0186	0.1352
chr9	25016504	25017083	0.098453	-0.4749	0.4749	10	1.0825e-05	1.3309e-05	0.4949	0.9698
chr9	113058472	113059051	0.099206	-0.285357	0.28536	14	6.7041e-06	1.3446e-05	0.64557	0.93093
chr9	59197063	59197958	0.099206	-0.297591	0.29759	22	3.1038e-07	1.3457e-05	0.52773	0.82532
chr2	174284689	174284801	0.099339	0.2918	-0.2918	10	1.0825e-05	1.3569e-05	0.7454	0.4536
chr5	105783911	105783942	0.099339	-0.274538	0.27454	13	1.923e-07	1.3552e-05	0.70631	0.98085
chr1	181923510	181923821	0.099339	0.262565	-0.26257	23	4.2219e-08	1.3563e-05	0.90896	0.64639
chr10	17794077	17794810	0.099403	-0.451	0.451	14	6.7041e-06	1.3601e-05	0.45636	0.90736
chr2	126279541	126280125	0.099556	-0.428318	0.42832	22	1.4091e-05	1.3669e-05	0.37359	0.80191
chr11	115258209	115258282	0.10042	-0.106429	0.106424	14	0.0011052	1.3811e-05	0.023786	0.13021
chr3	34004866	34005441	0.10062	-0.296522	0.29652	23	5.7931e-07	1.3862e-05	0.60587	0.90239
chr8	9796964	9797364	0.10089	-0.374357	0.37436	14	1.0291e-05	1.3924e-05	0.53307	0.90743
chr16	91830018	91830357	0.10121	0.1048	-0.1048	10	1.0825e-05	1.4036e-05	0.9524	0.8476
chr13	40618010	40618190	0.10121	-0.486643	0.48664	14	6.7041e-06	1.4028e-05	0.43757	0.92421
chr19	51549766	51550114	0.10121	-0.433857	0.43386	14	4.326e-05	1.4046e-05	0.53464	0.9685
chr9	121403091	121403574	0.10121	0.550429	-0.55043	14	6.7041e-06	1.4063e-05	0.85343	0.303
chr19	38483250	38484237	0.10146	-0.1725	0.1725	10	1.0825e-05	1.4122e-05	0.8078	0.9803
chr6	144941130	144941196	0.10165	-0.5442	0.5442	10	1.0825e-05	1.422e-05	0.1963	0.7405
chr16	92000669	92001622	0.10165	-0.283048	0.28305	21	2.8089e-05	1.4208e-05	0.55762	0.84067
chr15	76461390	76462598	0.10165	0.339205	-0.33921	39	2.1276e-08	1.4216e-05	0.53967	0.20046
chr17	67497323	67497823	0.10167	-0.509357	0.50936	14	8.3144e-06	1.4247e-05	0.36921	0.87857
chr19	43990275	43990687	0.10214	-0.6703	0.6703	10	1.0825e-05	1.4358e-05	0.1537	0.824
chr7	82234570	82235370	0.10214	-0.3665	0.3665	10	1.0825e-05	1.4361e-05	0.1066	0.4731
chr11	109559449	109559673	0.10253	-0.2367	0.2367	10	1.0825e-05	1.4536e-05	0.7194	0.9561
chr14	92802889	92802926	0.10253	0.2769	-0.2769	10	1.0825e-05	1.4549e-05	0.9759	0.699
chr15	67965525	67966250	0.10253	-0.1286	0.1286	10	1.0825e-05	1.4598e-05	0.8317	0.9603
chr11	12026281	12026360	0.10253	0.227231	-0.22723	13	1.923e-07	1.4474e-05	0.56631	0.33908
chr17	83285013	83285301	0.10253	-0.557462	0.55746	13	1.923e-07	1.4621e-05	0.22454	0.782
chr5	66466428	66466477	0.10253	-0.2465	0.2465	14	6.7041e-06	1.4605e-05	0.72207	0.96857
chr9	115954675	115955032	0.10253	-0.194933	0.19494	15	4.5764e-06	1.4658e-05	0.79793	0.99287
chr14	124675541	124676350	0.10253	0.239909	-0.239906	22	8.2545e-07	1.4633e-05	0.32327	0.083364
chr2	169805157	169806340	0.10253	-0.108138	0.10814	29	1.0038e-06	1.4572e-05	0.84362	0.95176
chr5	65036200	65037140	0.10253	-0.267931	0.26793	29	1.6677e-07	1.4626e-05	0.59379	0.86172
chr11	113875058	113875599	0.10278	-0.250933	0.25093	15	4.5764e-06	1.4754e-05	0.6828	0.93373
chr14	28959928	28960574	0.10278	-0.374133	0.37413	15	4.3965e-05	1.4815e-05	0.53347	0.9076
chr14	117698296	117698755	0.10278	-0.246733	0.24673	15	1.7629e-05	1.4799e-05	0.7198	0.96653
chr1	184709024	184710251	0.10278	-0.312818	0.31282	22	8.2545e-07	1.4769e-05	0.56432	0.87714
chr8	110152560	110153535	0.10278	-0.523545	0.52355	22	1.4573e-07	1.4755e-05	0.18068	0.70423
chr6	47904793	47905007	0.10299	0.238	-0.237999	22	8.7103e-08	1.487e-05	0.27509	0.037091
chr19	56482449	56482653	0.10331	-0.557	0.557	10	1.0825e-05	1.4993e-05	0.2714	0.8284
chr10	33178773	33178991	0.10331	-0.5104	0.5104	15	3.067e-06	1.506e-05	0.41567	0.92607
chr6	94729977	94730230	0.10331	-0.359733	0.35973	15	4.5764e-06	1.511e-05	0.3026	0.66233
chr8	8835894	8836490	0.10331	-0.49	0.490003	15	5.5763e-06	1.5062e-05	0.070067	0.56007
chr11	99350723	99351102	0.10331	-0.452143	0.45214	21	4.0016e-07	1.5111e-05	0.25005	0.70219
chr11	105955861	105956188	0.10331	-0.306333	0.30633	21	3.0685e-07	1.5044e-05	0.52038	0.82671
chr13	18211320	18211822	0.10331	-0.337143	0.33714	21	2.6845e-07	1.5003e-05	0.59786	0.935
chr2	180006918	180008055	0.10336	-0.382714	0.38271	21	2.7115e-06	1.5142e-05	0.30962	0.69233
chr11	53902903	53903372	0.10344	-0.386133	0.38614	15	3.067e-06	1.5203e-05	0.53793	0.92407
chrX	51018324	51018382	0.10344	-0.3152	0.315203	15	8.2384e-06	1.519e-05	0.016667	0.33187
chr19	26484264	26485196	0.1037	-0.6362	0.636203	15	3.067e-06	1.5265e-05	0.065667	0.70187
chr10	13253568	13253828	0.10393	-0.1735	0.1735	10	1.0825e-05	1.6635e-05	0.7874	0.9609
chr11	27977601	27978099	0.10393	-0.562	0.562	10	1.0825e-05	1.6571e-05	0.3364	0.8984
chr11	116906249	116906407	0.10393	0.3883	-0.3883	10	1.0825e-05	1.6964e-05	0.4401	0.0518
chr2	174297476	174297612	0.10393	0.3292	-0.3292	10	1.0825e-05	1.538e-05	0.701	0.3718
chr4_GL456216_random	16461	16522	0.10393	0.3717	-0.3717	10	1.0825e-05	1.5408e-05	0.3802	0.0085
chr7	52795001	52795189	0.10393	-0.4079	0.4079	10	1.0825e-05	1.635e-05	0.5554	0.9633
chr7	143295932	143296077	0.10393	-0.3345	0.3345	10	1.0825e-05	1.697e-05	0.4268	0.7613
chr9	122865736	122865829	0.10393	0.1699	-0.1699	10	1.0825e-05	1.6968e-05	0.175	0.0051
chr10	82083584	82083912	0.10393	0.414	-0.414	14	8.3144e-06	1.5897e-05	0.55086	0.13686
chr15	82207743	82208066	0.10393	0.176267	-0.176263	15	4.3965e-05	1.5777e-05	0.20813	0.031867
chr2	133432062	133432705	0.10393	-0.5376	0.5376	15	3.067e-06	1.5899e-05	0.38067	0.91827
chr5	30231984	30232291	0.10393	0.5974	-0.5974	15	6.7835e-06	1.6991e-05	0.809	0.2116
chr6	54696933	54697399	0.10393	-0.358267	0.35827	15	4.3965e-05	1.6561e-05	0.36253	0.7208
chr1	58996185	58997445	0.10393	-0.109687	0.10968	16	4.2647e-06	1.5978e-05	0.85888	0.96856
chr10	68181219	68181658	0.10393	-0.178375	0.17838	16	1.2316e-05	1.6067e-05	0.78106	0.95944
chr11	22972749	22972925	0.10393	-0.234438	0.23444	16	1.4058e-06	1.62e-05	0.43356	0.668
chr13	75426037	75426199	0.10393	0.142937	-0.14294	16	1.7349e-05	1.5902e-05	0.9915	0.84856
chr15	94565944	94566476	0.10393	-0.54275	0.54275	16	1.6972e-06	1.6202e-05	0.35269	0.89544
chr16	72785509	72786397	0.10393	-0.642125	0.64213	16	1.4058e-06	1.6908e-05	0.30081	0.94294
chr18	69834407	69834694	0.10393	-0.362563	0.36256	16	2.0462e-06	1.6463e-05	0.588	0.95056
chr2	181148408	181148487	0.10393	0.351187	-0.351187	16	8.6959e-06	1.5901e-05	0.39525	0.044063
chr3	46446027	46446473	0.10393	-0.233125	0.23312	16	1.4058e-06	1.6508e-05	0.73963	0.97275
chr4	4528157	4528609	0.10393	-0.373562	0.37356	16	4.2647e-06	1.6086e-05	0.47725	0.85081
chr6	140296511	140297206	0.10393	-0.359	0.35899	16	5.1066e-06	1.6558e-05	0.43413	0.79312
chr6	145048641	145048760	0.10393	0.109875	-0.10988	16	3.5567e-06	1.6361e-05	0.12888	0.019
chr9	119597195	119597920	0.10393	-0.61125	0.61125	16	2.4637e-06	1.5874e-05	0.24325	0.8545
chr1	87636713	87637407	0.10393	-0.345059	0.34506	17	9.1915e-07	1.6751e-05	0.57976	0.92482
chr11	96612513	96613082	0.10393	-0.725176	0.72518	17	6.4547e-07	1.6655e-05	0.14788	0.87306
chr12	10374459	10375037	0.10393	-0.137824	0.13782	17	2.8531e-05	1.6879e-05	0.83524	0.97306
chr14	28998139	28999583	0.10393	-0.225235	0.22524	17	2.8531e-05	1.6657e-05	0.70235	0.92759
chr19	12214078	12214290	0.10393	-0.243588	0.24359	17	9.1915e-07	1.6664e-05	0.70253	0.94612
chr3	8751214	8751652	0.10393	-0.470529	0.47053	17	1.0949e-06	1.6711e-05	0.33394	0.80447
chr4	102955407	102955999	0.10393	-0.553235	0.55323	17	2.582e-06	1.6698e-05	0.15059	0.70382
chr5	101082727	101083046	0.10393	-0.314765	0.31476	17	1.8383e-06	1.6686e-05	0.57212	0.88688
chr6	47905021	47905233	0.10393	0.236706	-0.23671	17	3.6101e-06	1.6751e-05	0.41806	0.18135
chrX	159988234	159988344	0.10393	-0.435706	0.43571	17	9.5999e-06	1.6732e-05	0.11682	0.55253
chr10	21898996	21899545	0.10393	-0.316944	0.31694	18	6.059e-06	1.6913e-05	0.566	0.88294
chr10	29197026	29197238	0.10393	-0.192278	0.19227	18	7.0332e-06	1.6913e-05	0.77306	0.96533
chr15	103314462	103314876	0.10393	0.379889	-0.37989	18	1.9441e-05	1.6913e-05	0.57239	0.1925
chr17	57492821	57493348	0.10393	-0.585	0.585	18	4.8911e-07	1.6913e-05	0.30056	0.88556
chr2	162948034	162948424	0.10393	-0.255833	0.25583	18	4.8911e-07	1.6913e-05	0.13228	0.38811
chr2	174286336	174286719	0.10393	-0.2435	0.2435	18	2.4272e-06	1.6913e-05	0.46472	0.70822
chr3	104122827	104123093	0.10393	-0.229556	0.22956	18	8.1562e-06	1.6913e-05	0.74083	0.97039
chr3	108150848	108151350	0.10393	-0.513111	0.51311	18	3.8516e-06	1.6913e-05	0.3295	0.84261
chr4	47435777	47436227	0.10393	-0.395944	0.39594	18	1.5164e-06	1.6913e-05	0.30167	0.69761
chr5	55623956	55624153	0.10393	-0.437	0.437	18	6.7905e-07	1.6913e-05	0.399	0.836
chr5	66342010	66342819	0.10393	-0.303889	0.30389	18	3.9052e-05	1.6913e-05	0.58961	0.8935
chr1	164079062	164079823	0.10393	-0.376895	0.3769	19	1.0077e-06	1.6799e-05	0.52926	0.90616
chr10	44441574	44442186	0.10393	-0.372158	0.37216	19	1.8756e-07	1.6775e-05	0.54589	0.91805
chr10	107485421	107485917	0.10393	-0.341474	0.34147	19	6.4343e-07	1.6811e-05	0.59937	0.94084
chr15	98675224	98675991	0.10393	0.310737	-0.310735	19	4.7513e-07	1.6717e-05	0.39784	0.087105
chr16	44245052	44245690	0.10393	-0.136526	0.13652	19	3.179e-05	1.6675e-05	0.77832	0.91484
chr5	124111246	124111787	0.10393	0.384789	-0.38479	19	5.6312e-06	1.6382e-05	0.525	0.14021
chr1	23673874	23674684	0.10393	-0.2158	0.2158	20	1.1216e-06	1.6105e-05	0.7341	0.9499
chr13	115163758	115164388	0.10393	-0.33175	0.33175	20	8.5177e-07	1.63e-05	0.59265	0.9244
chr17	66321764	66322382	0.10393	-0.3334	0.3334	20	1.2856e-06	1.6383e-05	0.49875	0.83215
chr2	174295361	174295633	0.10393	0.2746	-0.2746	20	3.6682e-07	1.6284e-05	0.58615	0.31155
chr4	58581790	58583265	0.10393	-0.516	0.516	20	4.8712e-07	1.611e-05	0.3073	0.8233
chr4	152123439	152124306	0.10393	0.32245	-0.32245	20	1.1216e-06	1.635e-05	0.7678	0.44535
chr5	119009857	119010285	0.10393	-0.31735	0.31735	20	3.7358e-06	1.5736e-05	0.54105	0.8584
chr5	122951574	122951914	0.10393	0.2973	-0.2973	20	5.6075e-07	1.626e-05	0.35235	0.05505
chr6	8827774	8828812	0.10393	-0.47465	0.47465	20	1.54e-07	1.6251e-05	0.42795	0.9026
chr6	140384162	140385232	0.10393	-0.2162	0.2162	20	1.0377e-05	1.6368e-05	0.6571	0.8733
chr11	94950132	94950723	0.10393	-0.133238	0.13324	21	1.1294e-06	1.5362e-05	0.82338	0.95662
chr12	26804646	26805511	0.10393	-0.194143	0.19415	21	7.1123e-06	1.5756e-05	0.6729	0.86705
chr16	48354488	48356211	0.10393	-0.46681	0.46681	21	8.7456e-07	1.5529e-05	0.35738	0.82419
chr13	30044981	30046543	0.10393	-0.433037	0.43304	27	1.4497e-06	1.6389e-05	0.29485	0.72789
chr5	54974182	54974808	0.10393	-0.218313	0.21832	32	9.0914e-08	1.5917e-05	0.64581	0.86413
chr6	18109097	18109482	0.10397	-0.599471	0.59947	17	6.4547e-07	1.7022e-05	0.37165	0.97112
chr13	6899753	6900263	0.10482	-0.2777	0.2777	10	1.0825e-05	1.721e-05	0.6167	0.8944
chr2	112376953	112377622	0.10515	-0.354353	0.35436	17	2.4503e-05	1.729e-05	0.52329	0.87765
chr4	6284127	6284352	0.107	-0.2722	0.2722	10	1.0825e-05	1.7619e-05	0.6968	0.969
chr11	102777657	102777931	0.10869	0.32975	-0.32975	16	4.2647e-06	1.7923e-05	0.60781	0.27806
chr3	28764958	28765471	0.10871	-0.183741	0.18374	27	3.8235e-07	1.7952e-05	0.73404	0.91778
chr5	126084997	126085678	0.11048	-0.1455	0.1455	10	1.0825e-05	1.827e-05	0.8284	0.9739
chr12	20312199	20312434	0.11059	0.295407	-0.29541	27	2.0075e-07	1.8314e-05	0.40619	0.11078
chr16	4016892	4017084	0.11087	-0.3631	0.3631	10	1.0825e-05	1.8388e-05	0.2794	0.6425
chr12	106047438	106047475	0.1111	-0.1096	0.1096	10	1.0825e-05	1.8451e-05	0.8857	0.9953
chrX	8074478	8074692	0.11138	-0.295185	0.295187	27	3.9574e-08	1.8525e-05	0.098333	0.39352
chr12	20312117	20312173	0.11472	0.387273	-0.38727	11	2.8351e-06	1.9107e-05	0.51436	0.12709
chr11	26925439	26925793	0.11543	-0.1697	0.1697	10	1.0825e-05	1.9252e-05	0.8143	0.984
chr6	148354368	148354802	0.11644	0.318103	-0.3181	29	4.5022e-07	1.9448e-05	0.51617	0.19807
chr2	157561537	157561662	0.1172	-0.2022	0.2022	10	1.0825e-05	1.9619e-05	0.5042	0.7064
chr7	126801151	126801172	0.1172	-0.1944	0.1944	10	1.0825e-05	1.9631e-05	0.6839	0.8783
chr8	92772983	92773214	0.11892	-0.4142	0.4142	10	1.0825e-05	1.9974e-05	0.2947	0.7089
chr9	102863770	102865198	0.11892	0.150308	-0.15031	26	4.3921e-07	1.9975e-05	0.93373	0.78342
chr11	12025881	12025960	0.11983	0.2271	-0.2271	10	1.0825e-05	2.0157e-05	0.7199	0.4928
chr7	66634520	66634798	0.12044	-0.1026	0.1026	10	1.0825e-05	2.0344e-05	0.8578	0.9604
chr8	91436005	91436285	0.12044	-0.7525	0.7525	10	1.0825e-05	2.0304e-05	0.2119	0.9644
chr17	35060175	35060836	0.12044	0.340448	-0.34045	29	2.5329e-07	2.0342e-05	0.71621	0.37576
chr13	56835547	56836204	0.12248	-0.127273	0.12727	11	2.8351e-06	2.0718e-05	0.85664	0.98391
chr18	83026071	83027552	0.12334	-0.10378	0.10378	41	8.0942e-08	2.0891e-05	0.85254	0.95632
chr4	95404611	95404862	0.12431	-0.4546	0.4546	10	1.0825e-05	2.1085e-05	0.125	0.5796
chr10	126809822	126810484	0.12846	-0.33675	0.33675	24	2.2726e-07	2.1849e-05	0.17858	0.51533
chr7	19586414	19586557	0.12959	0.23464	-0.23464	25	1.7287e-06	2.2103e-05	0.78652	0.55188
chr15	76002851	76003442	0.12959	0.158067	-0.15806	30	1.9492e-07	2.2087e-05	0.26843	0.11037
chr16	76532123	76533216	0.13003	-0.289034	0.28903	29	7.7449e-08	2.2209e-05	0.54166	0.83069
chr15	76001703	76002786	0.13339	0.270489	-0.27049	45	8.9423e-09	2.2815e-05	0.53922	0.26873
chr10	29030104	29030209	0.13355	-0.3545	0.3545	10	1.0825e-05	2.2873e-05	0.5488	0.9033
chr14	59025719	59025989	0.1348	-0.3356	0.3356	10	1.0825e-05	2.312e-05	0.4495	0.7851
chr1	160153551	160154988	0.13564	-0.174467	0.17446	30	3.3853e-07	2.3296e-05	0.74597	0.92043
chr10	125949265	125950401	0.13585	-0.395714	0.39571	28	2.0513e-07	2.3363e-05	0.32218	0.71789
chr8	19980096	19980313	0.14065	0.150583	-0.150582	24	3.6823e-08	2.4222e-05	0.17004	0.019458
chr2	125660606	125660946	0.14091	0.351167	-0.35116	12	7.396e-07	2.43e-05	0.52808	0.17692
chr8	24338367	24339138	0.14107	-0.363417	0.36342	12	7.396e-07	2.4362e-05	0.56925	0.93267
chr10	60583108	60583216	0.14123	0.277083	-0.27708	12	2.9584e-06	2.4422e-05	0.9275	0.65042
chr15	97245369	97245571	0.14159	0.195833	-0.19583	12	7.396e-07	2.4787e-05	0.973	0.77717
chr16	85802089	85802174	0.14159	0.129167	-0.129167	12	7.396e-07	2.477e-05	0.13625	0.0070833
chr17	89143822	89144007	0.14159	0.23225	-0.23225	12	7.396e-07	2.4806e-05	0.98758	0.75533
chr2	17935787	17936065	0.14159	-0.523167	0.52316	12	7.396e-07	2.4804e-05	0.25167	0.77483
chr2	181307166	181307236	0.14159	0.2465	-0.246503	12	7.396e-07	2.4623e-05	0.29742	0.050917
chr6	100125438	100125518	0.14159	0.147917	-0.14792	12	7.396e-07	2.4773e-05	0.98742	0.8395
chr7	35747663	35747982	0.14159	0.288	-0.288	12	7.396e-07	2.4676e-05	0.95358	0.66558
chr8	45785012	45785311	0.14159	-0.431917	0.43191	12	7.396e-07	2.472e-05	0.55367	0.98558
chr10	95780127	95780748	0.1416	-0.157583	0.15758	12	7.396e-07	2.4918e-05	0.80425	0.96183
chr15	89558012	89558141	0.1416	-0.231333	0.231333	12	7.396e-07	2.4862e-05	0.0094167	0.24075
chr2	11289836	11290267	0.1416	-0.176583	0.17658	12	7.396e-07	2.4954e-05	0.79442	0.971
chr10	41606488	41607978	0.1416	-0.41175	0.41175	24	4.7042e-06	2.4939e-05	0.27113	0.68288
chr9	42348201	42348433	0.1426	-0.3548	0.3548	10	1.0825e-05	2.5198e-05	0.5611	0.9159
chr11	97500474	97500548	0.14309	-0.232583	0.23258	12	7.396e-07	2.5385e-05	0.00625	0.23883
chr18	64288648	64289058	0.14309	-0.516667	0.51667	12	7.396e-07	2.5355e-05	0.37933	0.896
chr4	138706587	138707889	0.14309	-0.183833	0.18384	24	5.8617e-08	2.5327e-05	0.78858	0.97242
chr3	145046304	145046444	0.14362	-0.1589	0.1589	10	1.0825e-05	2.5683e-05	0.834	0.9929
chr10	119362589	119362883	0.14362	-0.276167	0.27616	12	1.4792e-06	2.5598e-05	0.65767	0.93383
chr6	82728750	82728886	0.14362	0.113583	-0.11358	12	7.396e-07	2.5676e-05	0.9845	0.87092
chr9	62282161	62282279	0.14362	-0.385917	0.38592	12	7.396e-07	2.5644e-05	0.21825	0.60417
chrX	93296226	93296483	0.14362	-0.214917	0.214917	12	7.396e-07	2.5602e-05	0.0090833	0.224
chr5	98804295	98804936	0.14436	-0.26975	0.26975	12	1.4792e-06	2.5849e-05	0.68192	0.95167
chr1	187006324	187006732	0.14458	-0.31825	0.31825	12	7.396e-07	2.5956e-05	0.64375	0.962
chr1	79672166	79672263	0.14488	0.125583	-0.125583	12	7.396e-07	2.622e-05	0.1325	0.0069167
chr10	25883362	25883842	0.14488	-0.386	0.386	12	7.396e-07	2.6226e-05	0.52942	0.91542
chr11	11769232	11769383	0.14488	-0.28675	0.28675	12	7.396e-07	2.6067e-05	0.65533	0.94208
chr12	66284343	66284513	0.14488	-0.473417	0.47342	12	7.396e-07	2.6156e-05	0.50875	0.98217
chr17	48454336	48454785	0.14488	-0.304083	0.304083	12	7.396e-07	2.6249e-05	0.081667	0.38575
chr5	32760372	32760582	0.14488	-0.11075	0.11075	12	4.9553e-05	2.622e-05	0.87858	0.98933
chr12	113146348	113146968	0.14488	0.140379	-0.140384	29	1.3744e-06	2.61e-05	0.19366	0.053276
chr10	15360322	15360583	0.14561	-0.2335	0.2335	12	7.396e-07	2.6415e-05	0.76117	0.99467
chr16	12931090	12931730	0.14578	-0.541	0.541	12	7.396e-07	2.6482e-05	0.35658	0.89758
chr1	181413806	181414282	0.14589	-0.41425	0.41425	12	7.396e-07	2.6553e-05	0.54417	0.95842
chr13	55483170	55484220	0.14589	0.230897	-0.2309	29	8.4418e-08	2.6604e-05	0.80924	0.57834
chr6	93678373	93678761	0.14589	-0.264345	0.26434	29	6.2222e-07	2.6604e-05	0.35428	0.61862
chr11	36047224	36047650	0.14636	-0.166	0.166	33	1.871e-08	2.6725e-05	0.77339	0.93939
chr7	79710136	79710234	0.14663	0.232583	-0.232587	12	7.396e-07	2.6809e-05	0.25217	0.019583
chr10	20610035	20610702	0.14681	-0.578955	0.57895	22	6.7124e-08	2.6876e-05	0.14632	0.72527
chr2	65514436	65514740	0.14724	-0.334083	0.33408	12	7.396e-07	2.699e-05	0.50567	0.83975
chr11	120315885	120315928	0.1481	-0.3034	0.3034	10	1.0825e-05	2.7217e-05	0.1032	0.4066
chr9	99717210	99717579	0.1481	-0.409417	0.40942	12	2.9584e-06	2.7199e-05	0.50475	0.91417
chr3	50896620	50897397	0.14896	-0.19313	0.19313	23	1.7679e-06	2.741e-05	0.75248	0.94561
chr10	71698858	71699553	0.14924	0.144	-0.144	12	2.9584e-06	2.7497e-05	0.99275	0.84875
chr17	25623912	25624884	0.14978	0.23787	-0.23787	23	4.6087e-07	2.7631e-05	0.90361	0.66574
chr18	57363094	57363245	0.15034	0.106083	-0.10608	12	4.9553e-05	2.7783e-05	0.95008	0.844
chr5	90624428	90625226	0.15034	-0.470087	0.47009	23	6.1151e-08	2.7806e-05	0.3673	0.83739
chr8	95545708	95546225	0.15066	-0.483955	0.48395	22	1.4573e-07	2.7901e-05	0.25691	0.74086
chr10	9116817	9117815	0.15069	-0.589333	0.58933	21	5.2057e-07	2.7978e-05	0.14848	0.73781
chr7	15970992	15971260	0.15117	0.327083	-0.32708	12	7.396e-07	2.8102e-05	0.91983	0.59275
chr10	91275045	91275588	0.15119	-0.61775	0.61775	12	7.396e-07	2.8178e-05	0.2895	0.90725
chr2	72955712	72956138	0.15119	0.131833	-0.13184	12	7.396e-07	2.8173e-05	0.98792	0.85608
chr3	41527853	41528232	0.15282	-0.570167	0.57017	12	7.396e-07	2.8518e-05	0.3525	0.92267
chr1	190077474	190077725	0.1537	-0.28275	0.28275	12	7.396e-07	2.8793e-05	0.69042	0.97317
chr8	66418341	66418408	0.1537	-0.316	0.316	12	7.396e-07	2.8768e-05	0.67017	0.98617
chrX	71667207	71667389	0.1537	-0.43775	0.43775	12	5.1772e-06	2.8816e-05	0.32308	0.76083
chrX	21333554	21334766	0.1537	-0.302	0.302	22	3.514e-07	2.8827e-05	0.17932	0.48132
chr9	46851873	46852111	0.15374	-0.48775	0.48775	12	7.396e-07	2.887e-05	0.46167	0.94942
chr8	118749734	118750178	0.15489	-0.322083	0.32209	12	7.396e-07	2.9649e-05	0.60683	0.92892
chr13	57109964	57110270	0.15489	-0.527923	0.52792	13	1.923e-07	2.9283e-05	0.42562	0.95354
chr13	97484699	97484932	0.15489	-0.194769	0.19477	13	3.6536e-06	2.9692e-05	0.78185	0.97662
chr13	108254588	108255179	0.15489	-0.523154	0.52315	13	3.8459e-07	2.9513e-05	0.39608	0.91923
chr18	76653264	76653455	0.15489	-0.399846	0.39984	13	1.923e-07	2.9765e-05	0.54108	0.94092
chr19	48122268	48122686	0.15489	-0.655692	0.65569	13	1.923e-07	2.9399e-05	0.15254	0.80823
chr19	56474546	56474680	0.15489	-0.465308	0.46531	13	1.923e-07	2.957e-05	0.37215	0.83746
chr2	22869766	22870165	0.15489	-0.576385	0.57638	13	1.923e-07	2.9541e-05	0.37877	0.95515
chr2	179248782	179249631	0.15489	-0.158385	0.15838	13	1.923e-07	2.9762e-05	0.82377	0.98215
chr3	58285524	58286366	0.15489	-0.219231	0.21923	13	7.6919e-07	2.9386e-05	0.73554	0.95477
chr7	108073557	108074950	0.15489	-0.126615	0.12661	13	1.3461e-06	2.9497e-05	0.83154	0.95815
chrX	38181140	38181355	0.15489	-0.375385	0.375383	13	1.923e-07	2.9551e-05	0.075077	0.45046
chr1	134299241	134299904	0.15489	0.1635	-0.1635	20	0.00021067	2.9664e-05	0.2299	0.0664
chr12	71269143	71270199	0.15489	-0.306364	0.30636	22	8.7103e-08	2.9309e-05	0.609	0.91536
chr9	4260588	4260816	0.15489	0.487091	-0.48709	22	5.1617e-08	2.977e-05	0.87914	0.39205
chr2	169915125	169915907	0.15489	-0.304346	0.30435	26	1.6575e-07	2.9192e-05	0.45142	0.75577
chr5	119137312	119138358	0.15489	-0.304571	0.30458	28	1.1003e-07	2.978e-05	0.43646	0.74104
chr13	81367551	81367578	0.15509	-0.1009	0.1009	10	1.0825e-05	3.0075e-05	0.8901	0.991
chr4	111694642	111694845	0.15509	-0.493083	0.49309	12	7.396e-07	2.9998e-05	0.50008	0.99317
chr6	143326821	143327117	0.15509	-0.732154	0.73215	13	1.923e-07	2.9906e-05	0.053	0.78515
chr18	75502823	75503480	0.15509	0.131524	-0.131521	21	0.00012493	2.998e-05	0.19195	0.060429
chr13	81434677	81435803	0.15509	-0.124409	0.12441	22	2.1319e-07	3.0034e-05	0.83877	0.96318
chr4	154543630	154544171	0.15509	0.437091	-0.43709	22	3.514e-07	2.9858e-05	0.69132	0.25423
chr8	117067425	117068301	0.15509	-0.383273	0.38328	22	5.8878e-08	3.0063e-05	0.49177	0.87505
chrX	101850191	101850285	0.15642	-0.282769	0.282765	13	3.8459e-07	3.0408e-05	0.015385	0.29815
chr6	48000772	48000863	0.1565	-0.11975	0.11975	12	4.9553e-05	3.0475e-05	0.86358	0.98333
chr8	22713993	22714363	0.1565	-0.310154	0.31016	13	1.923e-07	3.0497e-05	0.55215	0.86231
chrX	73824897	73824989	0.15657	-0.170538	0.170534	13	1.3461e-06	3.0546e-05	0.010846	0.18138
chr12	84771144	84771233	0.15693	0.109083	-0.10908	12	1.4052e-05	3.0705e-05	0.98975	0.88067
chr6	6092442	6092775	0.15766	0.21875	-0.21875	12	7.396e-07	3.0909e-05	0.94725	0.7285
chr4	85283071	85283461	0.1611	-0.448154	0.44815	13	1.923e-07	3.1621e-05	0.53054	0.97869
chr5	114560617	114561103	0.16134	0.408333	-0.40833	12	7.396e-07	3.1706e-05	0.61183	0.2035
chr7	36768917	36769345	0.16137	-0.283857	0.28386	21	9.9416e-07	3.1787e-05	0.62624	0.9101
chr9	85469175	85470182	0.16137	-0.212333	0.21233	21	4.4129e-06	3.1763e-05	0.72229	0.93462
chr13	97409037	97409391	0.16228	-0.533308	0.53331	13	1.923e-07	3.2005e-05	0.23431	0.76762
chr1	80239337	80240122	0.16248	-0.368905	0.3689	21	2.0509e-07	3.2149e-05	0.24867	0.61757
chr4	95075509	95076039	0.16248	-0.284429	0.28443	21	5.6091e-06	3.2087e-05	0.56514	0.84957
chr5	120661967	120662382	0.16248	-0.311857	0.31186	21	9.9416e-07	3.2197e-05	0.225	0.53686
chr2	180659324	180659563	0.16337	0.394429	-0.39443	21	1.0352e-07	3.249e-05	0.676	0.28157
chr5	122950709	122951483	0.16337	0.448857	-0.44886	21	2.6845e-07	3.2459e-05	0.63719	0.18833
chr7	64201569	64202262	0.16337	-0.291095	0.29109	21	1.2823e-06	3.2424e-05	0.57605	0.86714
chr13	93038970	93039526	0.16483	-0.236692	0.23669	13	7.6919e-07	3.282e-05	0.71877	0.95546
chr3	100223093	100223313	0.16521	-0.3967	0.3967	10	0.0001299	3.3249e-05	0.598	0.9947
chr19	28763781	28764133	0.16521	-0.682182	0.68218	11	2.8351e-06	3.2982e-05	0.13418	0.81636
chr10	44483355	44484358	0.16521	-0.363333	0.36333	12	7.396e-07	3.3018e-05	0.50342	0.86675
chr5	77594309	77594989	0.16521	-0.579667	0.57967	12	7.396e-07	3.444e-05	0.23283	0.8125
chr1	162208946	162209675	0.16521	-0.520923	0.52093	13	7.6919e-07	3.4434e-05	0.37692	0.89785
chr13	59054013	59054477	0.16521	-0.504769	0.50477	13	1.923e-07	3.4327e-05	0.31938	0.82415
chr13	95995047	95995362	0.16521	-0.397923	0.39792	13	1.923e-07	3.4559e-05	0.17323	0.57115
chr15	6654349	6654622	0.16521	-0.706923	0.70693	13	1.923e-07	3.4532e-05	0.20315	0.91008
chr2	174298723	174298890	0.16521	-0.223308	0.22331	13	3.8459e-07	3.4609e-05	0.41746	0.64077
chr3	149355252	149355700	0.16521	-0.367692	0.36769	13	1.923e-07	3.4017e-05	0.53923	0.90692
chr5	149568367	149568683	0.16521	-0.51	0.51	13	1.923e-07	3.451e-05	0.32146	0.83146
chr9	72881274	72881696	0.16521	0.350923	-0.35092	13	1.923e-07	3.3929e-05	0.86677	0.51585
chr10	88949547	88949767	0.16521	-0.357786	0.35779	14	6.7041e-06	3.3617e-05	0.555	0.91279
chr10	96226110	96226356	0.16521	-0.557286	0.55729	14	6.7041e-06	3.315e-05	0.35807	0.91536
chr12	86882125	86882318	0.16521	0.258357	-0.25836	14	6.7041e-06	3.3497e-05	0.28436	0.026
chr16	57593090	57593459	0.16521	-0.149214	0.14921	14	8.3144e-06	3.4605e-05	0.84286	0.99207
chr17	64802384	64803100	0.16521	-0.413786	0.41379	14	1.9274e-05	3.4127e-05	0.20464	0.61843
chr18	17408390	17409134	0.16521	-0.106857	0.10685	14	1.0291e-05	3.3687e-05	0.88129	0.98814
chr18	47911351	47912341	0.16521	-0.140714	0.14071	14	6.7041e-06	3.3663e-05	0.81793	0.95864
chr5	33044499	33045301	0.16521	-0.322857	0.32286	14	6.7041e-06	3.3327e-05	0.58943	0.91229
chr5	77430664	77431329	0.16521	-0.156071	0.15607	14	4.326e-05	3.4325e-05	0.79964	0.95571
chr5	116562116	116562616	0.16521	-0.432643	0.43264	14	6.7041e-06	3.3448e-05	0.39893	0.83157
chr5	135980374	135980602	0.16521	-0.302429	0.30243	14	1.5668e-05	3.3512e-05	0.44471	0.74714
chr8	95571027	95571422	0.16521	-0.403929	0.40393	14	1.5668e-05	3.4114e-05	0.446	0.84993
chr9	96504107	96504629	0.16521	-0.564929	0.56493	14	6.7041e-06	3.3576e-05	0.17314	0.73807
chrX	7574486	7574712	0.16521	-0.122429	0.12243	14	2.8993e-05	3.3219e-05	0.11064	0.23307
chrX	52744495	52744655	0.16521	-0.322071	0.322071	14	1.0291e-05	3.3657e-05	0.011929	0.334
chrX	137120338	137120391	0.16521	-0.264357	0.26436	14	1.0291e-05	3.3859e-05	0.1145	0.37886
chr1	85771057	85771355	0.16521	-0.126263	0.12626	19	6.7457e-05	3.3948e-05	0.80211	0.92837
chr1	91802502	91802767	0.16521	0.1401	-0.1401	20	1.9207e-05	3.4517e-05	0.20345	0.06335
chr1	193632718	193632925	0.16521	-0.27695	0.27695	20	1.0377e-05	3.441e-05	0.2712	0.54815
chr10	13090972	13091121	0.16521	-0.1189	0.1189	20	3.2775e-06	3.4405e-05	0.4389	0.5578
chr15	27779482	27780254	0.16521	0.22155	-0.22155	20	2.8734e-06	3.3151e-05	0.88745	0.6659
chr3	46446675	46447186	0.16521	-0.2321	0.2321	20	8.5177e-07	3.3837e-05	0.7027	0.9348
chr5	116157308	116157939	0.16521	-0.34925	0.34925	20	1.6856e-06	3.4433e-05	0.5315	0.88075
chr8	108480184	108480854	0.16521	-0.19335	0.19335	20	4.2551e-06	3.4481e-05	0.6349	0.82825
chr9	120181000	120181548	0.16521	-0.17055	0.17055	20	1.4726e-06	3.4394e-05	0.71595	0.8865
chr11	64111074	64112082	0.16521	-0.114926	0.11493	27	7.1443e-06	3.4243e-05	0.77859	0.89352
chr16	25751140	25753548	0.16521	-0.1508	0.1508	35	1.1917e-06	3.3317e-05	0.7688	0.9196
chr4	33495132	33495306	0.16542	-0.557	0.557	10	1.0825e-05	3.7881e-05	0.4183	0.9753
chr15	38237807	38238185	0.16542	-0.382	0.382	12	2.9584e-06	3.6313e-05	0.2095	0.5915
chr18	52638919	52639727	0.16542	-0.106923	0.10692	13	1.8653e-05	3.5659e-05	0.87646	0.98338
chr8	10678292	10678759	0.16542	-0.139385	0.13938	13	5.7689e-06	3.5284e-05	0.82285	0.96223
chr13	94025006	94025218	0.16542	-0.6285	0.6285	14	6.7041e-06	3.4875e-05	0.26671	0.89521
chr14	20127497	20127942	0.16542	-0.530643	0.53065	14	6.7041e-06	3.7999e-05	0.24014	0.77079
chr14	73042023	73042916	0.16542	-0.139643	0.13965	14	8.3144e-06	3.479e-05	0.83571	0.97536
chr17	48817370	48817924	0.16542	-0.3	0.3	14	6.7041e-06	3.8186e-05	0.62393	0.92393
chr17	66683313	66683519	0.16542	-0.417214	0.41722	14	1.5668e-05	3.7067e-05	0.29207	0.70929
chr8	19784858	19784930	0.16542	0.312429	-0.31243	14	6.7041e-06	3.7755e-05	0.45014	0.13771
chrX	77510005	77510351	0.16542	-0.195714	0.195717	14	1.5668e-05	3.6848e-05	0.034143	0.22986
chrX	156837974	156838238	0.16542	-0.510571	0.51057	14	6.7041e-06	3.5199e-05	0.37193	0.8825
chr1	131750408	131750995	0.16542	-0.2246	0.2246	15	9.9889e-06	3.6296e-05	0.7296	0.9542
chr11	82163472	82163871	0.16542	-0.597533	0.59754	15	3.067e-06	3.5763e-05	0.19473	0.79227
chr13	50464808	50464994	0.16542	-0.1526	0.152597	15	6.2641e-05	3.6032e-05	0.031733	0.18433
chr18	6721529	6722171	0.16542	-0.2284	0.2284	15	4.3965e-05	3.5854e-05	0.69467	0.92307
chr18	58556537	58556854	0.16542	-0.330933	0.33094	15	6.7835e-06	3.673e-05	0.44873	0.77967
chr4	137104948	137105327	0.16542	-0.3996	0.3996	15	5.5763e-06	3.5785e-05	0.41227	0.81187
chr4	137720322	137720561	0.16542	-0.301	0.301	15	1.2091e-05	3.668e-05	0.34693	0.64793
chr6	124965718	124966033	0.16542	0.5766	-0.576597	15	8.2384e-06	3.6283e-05	0.63753	0.060933
chr7	6729942	6730175	0.16542	-0.167067	0.16707	15	6.7835e-06	3.5833e-05	0.4398	0.60687
chr7	128997791	128998136	0.16542	-0.326867	0.32686	15	6.7835e-06	3.8292e-05	0.64807	0.97493
chr8	24527481	24528343	0.16542	-0.136533	0.13653	15	2.1234e-05	3.5864e-05	0.79407	0.9306
chr8	120191214	120191375	0.16542	0.315	-0.315	15	3.067e-06	3.8375e-05	0.9542	0.6392
chr9	116383765	116384436	0.16542	-0.304067	0.30407	15	3.6742e-05	3.6289e-05	0.226	0.53007
chr1	166100493	166100755	0.16542	-0.473	0.473	16	1.4058e-06	3.8283e-05	0.23494	0.70794
chr11	102206653	102206881	0.16542	0.426563	-0.42657	16	3.5567e-06	3.759e-05	0.76838	0.34181
chr11	112817577	112818420	0.16542	-0.558437	0.55843	16	2.0462e-06	3.8048e-05	0.17863	0.73706
chr13	57760887	57761946	0.16542	-0.34825	0.34825	16	3.5567e-06	3.8005e-05	0.59681	0.94506
chr16	44421507	44422032	0.16542	-0.363062	0.36306	16	4.2647e-06	3.7437e-05	0.54856	0.91162
chr16	50481605	50482359	0.16542	-0.507562	0.50756	16	3.5567e-06	3.8439e-05	0.14513	0.65269
chr16	74215973	74216252	0.16542	-0.367625	0.36762	16	2.4637e-06	3.7907e-05	0.53094	0.89856
chr19	15362519	15362812	0.16542	-0.316062	0.31606	16	1.4058e-06	3.7549e-05	0.63281	0.94887
chr4	78545472	78546250	0.16542	0.12	-0.12	16	5.5136e-05	3.7955e-05	0.96875	0.84875
chr5	86685478	86685881	0.16542	-0.269188	0.26919	16	5.5136e-05	3.7597e-05	0.63525	0.90444
chr9	116208178	116208718	0.16542	-0.301937	0.30194	16	6.1064e-06	3.7516e-05	0.55875	0.86069
chr1	20906096	20907019	0.16542	-0.395235	0.39523	17	4.2613e-06	3.8011e-05	0.51024	0.90547
chr10	84377490	84378337	0.16542	-0.114353	0.11435	17	3.0548e-06	3.8079e-05	0.86306	0.97741
chr12	6437630	6437917	0.16542	-0.151294	0.1513	17	9.5999e-06	3.7821e-05	0.82488	0.97618
chr13	3357976	3358331	0.16542	0.213059	-0.213056	17	2.582e-06	3.8348e-05	0.23235	0.019294
chr13	59716507	59717105	0.16542	-0.165353	0.16535	17	3.6101e-06	3.8223e-05	0.73724	0.90259
chr15	76003915	76004142	0.16542	0.186647	-0.186649	17	2.1799e-06	3.7895e-05	0.24212	0.055471
chr17	14156161	14157079	0.16542	-0.232706	0.23271	17	3.0548e-06	3.79e-05	0.70441	0.93712
chr19	21405287	21406533	0.16542	-0.101765	0.10176	17	8.0206e-05	3.7885e-05	0.832	0.93376
chr19	32620988	32621569	0.16542	-0.408529	0.40853	17	3.0548e-06	3.7868e-05	0.42094	0.82947
chr4	141053633	141054115	0.16542	0.367	-0.367	17	3.0548e-06	3.7895e-05	0.67241	0.30541
chr5	116132152	116132767	0.16542	-0.460412	0.46041	17	2.582e-06	3.8006e-05	0.28294	0.74335
chr6	117526016	117526669	0.16542	-0.455765	0.45577	17	9.1915e-07	3.7851e-05	0.21429	0.67006
chr7	19005460	19005781	0.16542	0.164412	-0.16441	17	1.8011e-05	3.7762e-05	0.89659	0.73218
chr8	109434007	109434980	0.16542	-0.200412	0.20041	17	3.6101e-06	3.842e-05	0.75435	0.95476
chr9	96814195	96814325	0.16542	-0.315529	0.31553	17	1.3029e-06	3.7779e-05	0.54159	0.85712
chrX	71364866	71364980	0.16542	-0.386235	0.38623	17	9.5999e-06	3.7766e-05	0.20706	0.59329
chrX	163958234	163958387	0.16542	-0.312824	0.312819	17	1.3029e-06	3.8053e-05	0.012941	0.32576
chr1	153818761	153819570	0.16542	-0.359667	0.35966	18	2.8338e-06	3.7329e-05	0.46828	0.82794
chr10	126535061	126535349	0.16542	-0.4985	0.4985	18	2.9682e-07	3.7329e-05	0.45733	0.95583
chr11	93794417	93795454	0.16542	0.111111	-0.11111	18	1.9441e-05	3.7329e-05	0.98211	0.871
chr11	95056903	95057590	0.16542	0.266722	-0.26672	18	5.2147e-06	3.7329e-05	0.53133	0.26461
chr13	45924477	45925668	0.16542	-0.412389	0.41239	18	2.8338e-06	3.7329e-05	0.32894	0.74133
chr14	63040732	63041621	0.16542	-0.183167	0.18317	18	1.6862e-05	3.7329e-05	0.75633	0.9395
chr16	9195996	9196412	0.16542	-0.4325	0.4325	18	6.059e-06	3.7329e-05	0.22417	0.65667
chr16	37853878	37854352	0.16542	-0.419944	0.41994	18	2.8338e-06	3.7329e-05	0.22189	0.64183
chr16	43638407	43638801	0.16542	-0.339667	0.33967	18	9.4494e-06	3.7329e-05	0.55244	0.89211
chr19	30017789	30018391	0.16542	-0.610389	0.61039	18	6.7905e-07	3.7329e-05	0.18917	0.79956
chr19	35928584	35929696	0.16542	-0.459889	0.45989	18	3.8516e-06	3.7329e-05	0.43244	0.89233
chr2	31304634	31305168	0.16542	-0.461833	0.46184	18	5.7659e-07	3.7329e-05	0.28622	0.74806
chr2	32430750	32431594	0.16542	0.129167	-0.129163	18	0.0002743	3.7329e-05	0.22783	0.098667
chr2	140226699	140227083	0.16542	-0.2395	0.2395	18	2.8338e-06	3.7329e-05	0.68378	0.92328
chr2	168980544	168981626	0.16542	0.352667	-0.35267	18	1.7755e-06	3.7329e-05	0.58278	0.23011
chr2	179662538	179663021	0.16542	0.287556	-0.287556	18	3.5093e-07	3.7329e-05	0.3105	0.022944
chr3	88536402	88536522	0.16542	0.419	-0.419	18	2.8338e-06	3.7329e-05	0.61706	0.19806
chr4	86942792	86943482	0.16542	-0.5555	0.5555	18	1.5164e-06	3.7329e-05	0.15378	0.70928
chr4	146067108	146067323	0.16542	0.349722	-0.34972	18	3.8516e-06	3.7329e-05	0.69883	0.34911
chr5	112791850	112793022	0.16542	-0.484444	0.48445	18	1.7755e-06	3.7329e-05	0.29422	0.77867
chr6	71798602	71799624	0.16542	-0.159778	0.15977	18	8.7385e-05	3.7329e-05	0.71356	0.87333
chr6	92962400	92963014	0.16542	-0.391667	0.39167	18	1.1028e-06	3.7329e-05	0.45472	0.84639
chr8	80738947	80739035	0.16542	0.148778	-0.14878	18	4.145e-07	3.7329e-05	0.30678	0.158
chrX	58030409	58030607	0.16542	-0.258167	0.258169	18	6.059e-06	3.7329e-05	0.041611	0.29978
chrX	168796288	168796505	0.16542	-0.393056	0.39305	18	1.5164e-06	3.7329e-05	0.13389	0.52694
chr11	67094620	67094849	0.16542	0.314053	-0.31406	19	1.1684e-06	3.615e-05	0.92711	0.61305
chr12	77143051	77143687	0.16542	-0.422737	0.42274	19	6.4343e-07	3.5437e-05	0.46942	0.89216
chr13	34747322	34747515	0.16542	-0.188632	0.18863	19	1.5667e-06	3.5985e-05	0.73005	0.91868
chr14	72792575	72793265	0.16542	-0.203789	0.20379	19	1.4548e-05	3.5853e-05	0.74979	0.95358
chr14	101759037	101760024	0.16542	-0.241421	0.24142	19	1.8119e-06	3.6053e-05	0.623	0.86442
chr15	19639407	19640224	0.16542	-0.183789	0.18379	19	4.2621e-06	3.6101e-05	0.76937	0.95316
chr19	42767161	42767551	0.16542	0.238737	-0.23874	19	1.3535e-06	3.5988e-05	0.92837	0.68963
chr3	55246750	55247403	0.16542	-0.207684	0.20768	19	1.5667e-06	3.6179e-05	0.74032	0.948
chr7	48138075	48138669	0.16542	0.208421	-0.208417	19	1.1138e-05	3.5857e-05	0.24068	0.032263
chr8	24575384	24576971	0.16542	-0.231158	0.23116	19	1.2735e-05	3.6157e-05	0.63184	0.863
chr8	122444075	122444764	0.16542	-0.347474	0.34748	19	1.1138e-05	3.5762e-05	0.20268	0.55016
chr18	34862771	34863609	0.16542	0.396034	-0.39604	29	3.5235e-07	3.83e-05	0.68159	0.28555
chr9	124422470	124422996	0.16542	0.4039	-0.4039	30	3.2137e-08	3.6778e-05	0.61773	0.21383
chr11	61212388	61213560	0.16542	-0.3265	0.3265	34	2.7581e-07	3.4718e-05	0.29941	0.62591
chr8	35676656	35678240	0.16542	-0.326838	0.32684	37	1.4631e-06	3.8118e-05	0.45386	0.7807
chr11	82690457	82691175	0.16544	-0.420688	0.42068	16	3.5567e-06	3.8483e-05	0.20538	0.62606
chr1	153345870	153346235	0.16576	-0.315846	0.315845	13	1.923e-07	3.8597e-05	0.031385	0.34723
chr4	104800446	104801930	0.16598	-0.379941	0.37994	17	5.9173e-06	3.8686e-05	0.52871	0.90865
chr14	43713737	43713918	0.16705	-0.624933	0.62494	15	3.7495e-06	3.9016e-05	0.26173	0.88667
chr2	17338626	17338924	0.16705	-0.408467	0.40846	15	1.2091e-05	3.898e-05	0.37027	0.77873
chr17	3592278	3592645	0.16732	-0.381786	0.38179	14	2.3663e-05	3.9118e-05	0.4505	0.83229
chr8	49470924	49471796	0.16777	-0.608071	0.60807	14	8.3144e-06	3.9301e-05	0.14364	0.75171
chrX	133981201	133981511	0.16777	-0.463235	0.463232	17	1.8383e-06	3.9283e-05	0.066118	0.52935
chr5	148027655	148028275	0.17255	-0.430938	0.43094	16	1.4058e-06	4.0504e-05	0.1335	0.56444
chr3	28295101	28296788	0.17259	-0.24284	0.24284	25	5.2858e-07	4.0552e-05	0.6588	0.90164
chr4	31823042	31823364	0.17579	-0.5162	0.5162	10	1.0825e-05	4.1389e-05	0.4234	0.9396
chr16	92266520	92266760	0.17622	-0.1592	0.1592	10	1.0825e-05	4.1531e-05	0.8123	0.9715
chr18	69779922	69780370	0.17757	-0.6311	0.6311	10	1.0825e-05	4.2017e-05	0.1756	0.8067
chr2	153957833	153958012	0.17757	-0.4	0.4	10	1.0825e-05	4.1975e-05	0.5284	0.9284
chrX	19893714	19894069	0.17757	-0.1599	0.1599	10	1.0825e-05	4.1949e-05	0.8156	0.9755
chr1	159148539	159150618	0.17757	-0.35408	0.35408	25	7.7362e-06	4.1895e-05	0.46356	0.81764
chr13	99824571	99825027	0.17916	-0.5315	0.5315	10	1.0825e-05	4.2477e-05	0.0452	0.5767
chr2	66539817	66540393	0.17916	-0.1939	0.1939	10	1.0825e-05	4.245e-05	0.778	0.9719
chr2	64824524	64824938	0.17952	-0.5523	0.5523	10	1.0825e-05	4.2604e-05	0.3275	0.8798
chr12	68178845	68179547	0.17968	-0.4901	0.4901	10	1.0825e-05	4.2737e-05	0.4765	0.9666
chr12	103111029	103111325	0.17968	-0.156	0.156	10	1.0825e-05	4.277e-05	0.8373	0.9933
chr12	112346819	112347005	0.17968	0.13	-0.13	10	1.0825e-05	4.2697e-05	0.9628	0.8328
chr18	3976132	3976247	0.17982	-0.3441	0.3441	10	1.0825e-05	4.2845e-05	0.6175	0.9616
chr3	98357749	98358450	0.17982	-0.187	0.187	10	1.0825e-05	4.2888e-05	0.7259	0.9129
chr7	13006742	13007337	0.18049	0.307292	-0.30729	24	3.5234e-07	4.3091e-05	0.83383	0.52654
chr9	56620057	56620655	0.18107	-0.34224	0.34224	25	9.0175e-08	4.3273e-05	0.217	0.55924
chrX	140599694	140599760	0.18139	-0.4208	0.4208	10	1.0825e-05	4.339e-05	0.0167	0.4375
chrX	140813059	140813275	0.18156	-0.2001	0.2001	10	1.0825e-05	4.3474e-05	0.7506	0.9507
chr3	37669012	37669431	0.18158	-0.33988	0.33988	25	8.7155e-07	4.3521e-05	0.50528	0.84516
chr15	36126879	36127115	0.18175	-0.196	0.196	10	1.0825e-05	4.3605e-05	0.1226	0.3186
chr13	19701476	19701709	0.18191	-0.4625	0.4625	10	1.0825e-05	4.382e-05	0.4713	0.9338
chr15	64626262	64626903	0.18191	-0.3677	0.3677	10	1.0825e-05	4.3937e-05	0.5727	0.9404
chr15	96210706	96211267	0.18191	-0.7138	0.7138	10	1.0825e-05	4.3858e-05	0.0685	0.7823
chr16	64873635	64873795	0.18191	0.1973	-0.1973	10	1.0825e-05	4.3987e-05	0.2425	0.0452
chr2	132911258	132911771	0.18191	-0.1566	0.1566	10	1.0825e-05	4.3832e-05	0.8314	0.988
chr4	153360201	153360769	0.18191	-0.1131	0.1131	10	1.0825e-05	4.3949e-05	0.8295	0.9426
chr6	101453066	101453150	0.18191	-0.2996	0.2996	10	1.0825e-05	4.37e-05	0.6383	0.9379
chr10	118732026	118732972	0.18204	-0.162	0.162	10	1.0825e-05	4.4061e-05	0.7853	0.9473
chr8	71602613	71602753	0.18216	0.131	-0.130997	12	7.396e-07	4.4134e-05	0.13858	0.0075833
chr16	44055828	44056402	0.18431	-0.468429	0.46843	14	1.5668e-05	4.4697e-05	0.21786	0.68629
chr10	90800809	90801613	0.18448	-0.1365	0.1365	10	1.0825e-05	4.4784e-05	0.8128	0.9493
chr10	120166119	120166435	0.18483	-0.5909	0.5909	10	1.0825e-05	4.4912e-05	0.2294	0.8203
chr12	33375210	33375375	0.18512	0.2841	-0.2841	10	1.0825e-05	4.5025e-05	0.7946	0.5105
chr6	5525748	5525870	0.18521	-0.1612	0.1612	10	1.0825e-05	4.5147e-05	0.8031	0.9643
chrX	72217957	72218302	0.18521	-0.4979	0.4979	10	1.0825e-05	4.5179e-05	0.425	0.9229
chr11	116220858	116221858	0.18521	-0.164048	0.16405	42	3.928e-07	4.5134e-05	0.69007	0.85412
chr1	172239621	172239780	0.18524	-0.5418	0.5418	10	1.0825e-05	4.5271e-05	0.322	0.8638
chr4	150268774	150269501	0.18524	-0.179793	0.1798	29	4.8832e-07	4.5275e-05	0.70579	0.88559
chr10	68907029	68907505	0.18539	-0.4397	0.4397	10	1.0825e-05	4.5375e-05	0.4848	0.9245
chr12	32205451	32205719	0.18539	-0.2076	0.2076	10	1.0825e-05	4.5529e-05	0.7875	0.9951
chr13	3261217	3261272	0.18539	0.2644	-0.2644	10	1.0825e-05	4.5401e-05	0.941	0.6766
chr13	90993743	90993896	0.18539	-0.5326	0.5326	10	1.0825e-05	4.5526e-05	0.1561	0.6887
chr17	60011296	60012656	0.18539	-0.168	0.168	29	9.2747e-07	4.5503e-05	0.76486	0.93286
chr11	8045300	8045783	0.18564	-0.5452	0.5452	10	1.0825e-05	4.5635e-05	0.1738	0.719
chr14	33185220	33185808	0.18626	-0.2678	0.2678	10	1.0825e-05	4.6002e-05	0.6563	0.9241
chr4	63595342	63595633	0.18626	-0.3591	0.3591	10	1.0825e-05	4.5893e-05	0.5456	0.9047
chr4	102927245	102927545	0.18626	-0.3432	0.3432	10	1.0825e-05	4.5944e-05	0.5902	0.9334
chr8	72268484	72268671	0.18626	0.2787	-0.2787	10	1.0825e-05	4.5859e-05	0.8705	0.5918
chr19	47705090	47706372	0.18626	-0.415	0.415	24	4.7042e-06	4.6007e-05	0.39725	0.81225
chr18	56470824	56471078	0.18645	-0.1036	0.1036	10	1.0825e-05	4.6141e-05	0.8812	0.9848
chr15	97055320	97055752	0.18645	-0.208958	0.20896	24	2.5375e-07	4.6138e-05	0.30458	0.51354
chr17	70917268	70917630	0.1867	0.3038	-0.3038	10	1.0825e-05	4.6247e-05	0.8095	0.5057
chr5	60333155	60333703	0.18687	-0.1957	0.1957	10	1.0825e-05	4.6391e-05	0.7987	0.9944
chr6	140219360	140219821	0.18687	-0.2335	0.2335	10	1.0825e-05	4.6421e-05	0.6815	0.915
chr7	64268775	64268900	0.18687	-0.4283	0.4283	10	1.0825e-05	4.6359e-05	0.3219	0.7502
chr11	4445452	4445686	0.18688	-0.2893	0.2893	10	1.0825e-05	4.6512e-05	0.6044	0.8937
chr2	31100976	31101209	0.18688	-0.1391	0.1391	10	2.165e-05	4.6485e-05	0.7833	0.9224
chr5	37686780	37686853	0.18817	0.1134	-0.1134	10	1.0825e-05	4.6877e-05	0.9395	0.8261
chr3	37481367	37481440	0.18848	0.1434	-0.1434	10	1.0825e-05	4.7e-05	0.9721	0.8287
chr8	11059651	11060423	0.18848	-0.1089	0.1089	10	1.0825e-05	4.7043e-05	0.846	0.9549
chr8	35592924	35593322	0.18894	-0.2076	0.2076	10	1.0825e-05	4.7248e-05	0.6584	0.866
chr14	120721295	120721428	0.18971	-0.2506	0.2506	10	1.0825e-05	4.7656e-05	0.643	0.8936
chr3	108176309	108177272	0.18971	-0.1491	0.1491	10	1.0825e-05	4.7596e-05	0.7784	0.9275
chr14	89767995	89768898	0.18971	-0.283292	0.28329	24	9.2834e-06	4.7665e-05	0.53025	0.81354
chr13	102485337	102486028	0.19064	-0.2759	0.2759	10	1.0825e-05	4.8122e-05	0.6622	0.9381
chr14	99516934	99517388	0.19064	-0.2646	0.2646	10	1.0825e-05	4.8106e-05	0.6938	0.9584
chr3	101405457	101405852	0.19064	-0.2714	0.2714	10	1.0825e-05	4.8091e-05	0.5732	0.8446
chr7	102113873	102114323	0.19064	-0.1003	0.1003	10	2.165e-05	4.8066e-05	0.8739	0.9742
chrX	151047013	151047088	0.19064	-0.4085	0.4085	10	1.0825e-05	4.7981e-05	0.1079	0.5164
chr11	83504647	83504963	0.19081	0.1022	-0.1022	10	2.165e-05	4.8297e-05	0.987	0.8848
chr12	3235884	3236191	0.19081	0.4547	-0.4547	10	1.0825e-05	4.8436e-05	0.709	0.2543
chr16	93035637	93036154	0.19081	-0.8324	0.8324	10	1.0825e-05	4.8432e-05	0.1172	0.9496
chr9	67227040	67227287	0.19081	-0.1218	0.1218	10	1.0825e-05	4.8363e-05	0.8617	0.9835
chr10	120869239	120869662	0.19081	-0.360227	0.36022	22	5.7429e-07	4.8358e-05	0.47764	0.83786
chr18	13979770	13981325	0.19081	-0.15475	0.15475	24	9.2255e-07	4.8234e-05	0.78775	0.9425
chr13	38580508	38581088	0.19101	-0.4066	0.4066	10	1.0825e-05	4.8531e-05	0.1046	0.5112
chr4	153652978	153653211	0.19309	-0.5139	0.5139	10	1.0825e-05	4.9152e-05	0.417	0.9309
chrX	85574450	85574616	0.19309	-0.3232	0.3232	10	1.0825e-05	4.913e-05	0.0745	0.3977
chr10	121202456	121202964	0.19374	-0.3508	0.3508	10	0.0001299	4.9361e-05	0.5886	0.9394
chr10	54996293	54997111	0.19392	-0.2118	0.2118	10	1.0825e-05	4.9584e-05	0.7545	0.9663
chr10	82695352	82696344	0.19392	-0.1372	0.1372	10	2.165e-05	4.9613e-05	0.8079	0.9451
chr17	64520802	64521133	0.19392	-0.1162	0.1162	10	1.0825e-05	4.9636e-05	0.8789	0.9951
chr5	149343680	149344022	0.19476	-0.6382	0.6382	10	1.0825e-05	4.9898e-05	0.2745	0.9127
chr11	98002986	98003173	0.19494	0.4036	-0.4036	10	1.0825e-05	4.999e-05	0.4619	0.0583
chr1	62660812	62661222	0.19499	-0.386043	0.38604	23	6.3416e-06	5.0049e-05	0.3487	0.73474
chr15	90782225	90782874	0.19602	-0.5139	0.5139	10	1.0825e-05	5.0384e-05	0.4155	0.9294
chr8	44441901	44442200	0.19602	-0.2896	0.2896	10	1.0825e-05	5.0406e-05	0.6128	0.9024
chr1	42546240	42546295	0.19605	-0.138	0.138	10	1.0825e-05	5.0459e-05	0.8572	0.9952
chr3	50927631	50927906	0.19619	-0.2594	0.2594	10	1.0825e-05	5.054e-05	0.7081	0.9675
chr3	126334748	126335242	0.19719	-0.7016	0.7016	10	1.0825e-05	5.0846e-05	0.2033	0.9049
chr11	70344852	70345173	0.19725	-0.3194	0.3194	10	1.0825e-05	5.0908e-05	0.5765	0.8959
chr11	69452600	69453594	0.19726	-0.297029	0.29703	34	4.8106e-08	5.0956e-05	0.48456	0.78159
chr2	157560147	157560275	0.19762	0.2635	-0.2635	10	1.0825e-05	5.1143e-05	0.6829	0.4194
chr5	32714245	32714324	0.1988	0.3961	-0.3961	10	1.0825e-05	5.1543e-05	0.4341	0.038
chr13	59059809	59060535	0.1988	-0.483522	0.48352	23	1.1233e-07	5.1531e-05	0.30057	0.78409
chr13	40176210	40176615	0.19927	-0.4559	0.4559	10	1.0825e-05	5.1711e-05	0.4777	0.9336
chr18	52693490	52693754	0.19927	-0.7739	0.7739	10	1.0825e-05	5.1758e-05	0.1811	0.955
chr11	119198772	119198894	0.19959	0.2664	-0.2664	10	1.0825e-05	5.1935e-05	0.9177	0.6513
chr11	100446759	100447778	0.19959	-0.215594	0.21559	32	7.2732e-08	5.1904e-05	0.6925	0.90809
chr2	80091631	80092561	0.20174	-0.1233	0.1233	10	1.0825e-05	5.2589e-05	0.8657	0.989
chr13	119463056	119463207	0.20304	-0.2206	0.2206	10	1.0825e-05	5.2976e-05	0.0189	0.2395
chr2	165516288	165516485	0.20382	-0.2468	0.2468	10	1.0825e-05	5.3227e-05	0.6889	0.9357
chrX	7573880	7573955	0.20384	0.3885	-0.3885	10	1.0825e-05	5.3281e-05	0.5108	0.1223
chr7	101373218	101373298	0.20391	0.3054	-0.3054	10	1.0825e-05	5.3384e-05	0.7977	0.4923
chr16	50437765	50438525	0.20391	-0.305652	0.30565	23	1.0179e-06	5.3397e-05	0.47052	0.77617
chr3	138127506	138127900	0.20451	-0.3944	0.3944	10	1.0825e-05	5.3618e-05	0.359	0.7534
chr10	62404893	62405475	0.20451	0.368	-0.368	23	6.4905e-07	5.365e-05	0.80026	0.43226
chr11	22101188	22101799	0.2049	-0.137	0.137	10	1.0825e-05	5.3911e-05	0.8266	0.9636
chr19	22897683	22897898	0.2049	-0.5412	0.5412	10	1.0825e-05	5.3911e-05	0.1295	0.6707
chr15	78037455	78039022	0.2049	-0.348739	0.34874	23	1.1714e-05	5.3887e-05	0.53943	0.88817
chr17	62926703	62927972	0.2049	-0.310522	0.31052	23	8.1358e-07	5.3994e-05	0.59735	0.90787
chr4	58610725	58611372	0.2049	-0.235696	0.23569	23	7.7954e-06	5.3969e-05	0.7117	0.94739
chr2	174328397	174328492	0.20626	-0.2487	0.2487	10	1.0825e-05	5.4401e-05	0.4504	0.6991
chr17	34038737	34039102	0.20723	0.298864	-0.29887	22	1.329e-06	5.4705e-05	0.47982	0.18095
chr18	64288409	64288564	0.2079	-0.6462	0.6462	10	1.0825e-05	5.4932e-05	0.2043	0.8505
chr13	39001420	39001757	0.20827	-0.361	0.361	10	1.0825e-05	5.5162e-05	0.538	0.899
chr16	39154009	39155149	0.20827	-0.1284	0.1284	10	1.0825e-05	5.5176e-05	0.8061	0.9345
chr5	76633418	76633492	0.20827	0.1734	-0.1734	10	1.0825e-05	5.5091e-05	0.9935	0.8201
chr7	67592899	67593211	0.20916	-0.116	0.116	10	0.00020568	5.5462e-05	0.8769	0.9929
chr4	43731085	43731164	0.20924	-0.3149	0.3149	10	1.0825e-05	5.5534e-05	0.2798	0.5947
chr10	119006727	119007106	0.21029	-0.316	0.316	10	1.0825e-05	5.5861e-05	0.5572	0.8732
chr1	131003366	131003615	0.21034	-0.4488	0.4488	10	1.0825e-05	5.596e-05	0.0404	0.4892
chr3	35265836	35266391	0.21034	-0.1963	0.1963	10	1.0825e-05	5.5973e-05	0.7287	0.925
chrX	134059401	134059472	0.21145	-0.431	0.431	10	1.0825e-05	5.6319e-05	0.0289	0.4599
chr1	61356055	61356358	0.21171	-0.4857	0.4857	10	1.0825e-05	5.6437e-05	0.2622	0.7479
chr10	96593244	96593610	0.21186	-0.1334	0.1334	10	0.0028795	5.6526e-05	0.8466	0.98
chr8	27393848	27394623	0.21253	-0.290091	0.29009	22	1.8891e-06	5.6808e-05	0.61209	0.90218
chr15	79433026	79433207	0.21322	0.3441	-0.3441	10	1.0825e-05	5.704e-05	0.9292	0.5851
chr5	116432963	116434409	0.2134	-0.2935	0.2935	22	1.4091e-05	5.7141e-05	0.47395	0.76745
chrX	73064243	73064391	0.21539	-0.313	0.313	10	1.0825e-05	5.7775e-05	0.1064	0.4194
chr12	76752797	76753142	0.21545	0.3141	-0.3141	10	1.0825e-05	5.7841e-05	0.3523	0.0382
chr18	76475705	76475982	0.21603	-0.2583	0.2583	10	1.0825e-05	5.8048e-05	0.694	0.9523
chr11	96907009	96907188	0.21727	0.3612	-0.3612	10	1.0825e-05	5.8483e-05	0.6437	0.2825
chr16	89462526	89464045	0.21727	-0.136636	0.13664	22	2.6723e-06	5.8455e-05	0.80741	0.94405
chr11	42814538	42815944	0.21846	-0.219045	0.21905	22	3.7621e-06	5.8854e-05	0.74418	0.96323
chr9	106885587	106885691	0.21855	0.3519	-0.3519	10	1.0825e-05	5.8971e-05	0.3954	0.0435
chr10	72416876	72418086	0.21855	-0.293455	0.29345	22	1.5676e-05	5.8983e-05	0.5715	0.86495
chr4	14845656	14845768	0.21914	0.2923	-0.2923	10	1.0825e-05	5.9193e-05	0.7357	0.4434
chr3	131191980	131192406	0.21931	0.1185	-0.1185	10	1.0825e-05	5.929e-05	0.985	0.8665
chr13	56632098	56633177	0.21944	-0.142	0.142	22	1.8891e-06	5.9378e-05	0.81427	0.95627
chr12	104584110	104584600	0.22004	-0.220909	0.22091	22	1.4951e-06	5.9592e-05	0.29718	0.51809
chrX	169986610	169987140	0.22063	0.318545	-0.318548	22	5.7429e-07	5.9805e-05	0.37073	0.052182
chr9	117883043	117883433	0.22228	-0.2403	0.2403	10	1.0825e-05	6.0305e-05	0.6571	0.8974
chr11	120630186	120630794	0.22246	0.2591	-0.2591	10	1.0825e-05	6.0406e-05	0.6523	0.3932
chr7	126830036	126830212	0.22276	0.4026	-0.4026	10	1.0825e-05	6.0591e-05	0.7233	0.3207
chr16	77907376	77907786	0.22412	-0.5018	0.5018	10	1.0825e-05	6.1057e-05	0.4569	0.9587
chr19	56987467	56987754	0.22412	-0.5523	0.5523	10	1.0825e-05	6.1121e-05	0.2878	0.8401
chr4	98777964	98779574	0.22412	-0.264628	0.26463	43	3.6691e-08	6.1115e-05	0.34237	0.607
chr15	76666910	76667029	0.22476	0.2082	-0.2082	10	1.0825e-05	6.1348e-05	0.2325	0.0243
chr14	79275813	79276196	0.22507	-0.683	0.683	11	2.8351e-06	6.1487e-05	0.15491	0.83791
chrX	56346024	56346454	0.22545	-0.289524	0.289521	21	2.7115e-06	6.1642e-05	0.084429	0.37395
chrX	73640309	73640385	0.22587	-0.410727	0.410725	11	2.8351e-06	6.1811e-05	0.063455	0.47418
chr11	99145003	99145108	0.22716	-0.2288	0.2288	10	1.0825e-05	6.2218e-05	0.7283	0.9571
chr11	5059800	5059911	0.22743	0.266182	-0.266184	11	2.8351e-06	6.2346e-05	0.36282	0.096636
chr4	130683493	130683865	0.22755	-0.102	0.102	10	1.0825e-05	6.2432e-05	0.894	0.996
chr9	97275756	97275909	0.2276	-0.1567	0.1567	10	1.0825e-05	6.25e-05	0.8155	0.9722
chr2	119748990	119749827	0.22771	0.19663	-0.19663	27	1.4666e-05	6.2582e-05	0.69156	0.49493
chr6	3904146	3905017	0.22835	-0.386571	0.38657	21	7.6889e-07	6.2814e-05	0.54705	0.93362
chr6	127785477	127786134	0.2291	-0.139	0.139	10	1.0825e-05	6.3126e-05	0.8228	0.9618
chr8	83862391	83862859	0.2291	0.18819	-0.188191	21	9.0121e-08	6.3089e-05	0.23862	0.050429
chr1	181250933	181251967	0.23084	-0.15581	0.15581	21	3.0654e-06	6.3662e-05	0.76957	0.92538
chr11	116725033	116725649	0.23098	-0.320762	0.32076	21	3.4633e-06	6.3809e-05	0.18986	0.51062
chrX	140062519	140062804	0.23098	-0.23919	0.23919	21	4.4129e-06	6.3757e-05	0.13143	0.37062
chr12	91570094	91570131	0.23111	0.1591	-0.1591	10	0.00032475	6.3955e-05	0.9924	0.8333
chr5	48776651	48777425	0.23111	-0.151	0.151	21	8.0015e-06	6.3924e-05	0.81371	0.96471
chr15	92917588	92918797	0.23157	-0.189429	0.18943	21	2.397e-06	6.4136e-05	0.77333	0.96276
chr18	75259388	75259649	0.23179	-0.1983	0.1983	10	1.0825e-05	6.4305e-05	0.7786	0.9769
chr4	149057265	149057812	0.23272	0.282429	-0.28243	21	3.0654e-06	6.462e-05	0.67762	0.39519
chr15	6972305	6972871	0.23332	-0.340273	0.34027	11	2.8351e-06	6.4841e-05	0.534	0.87427
chr15	83237225	83238076	0.23351	-0.388857	0.38886	21	2.0509e-07	6.4949e-05	0.11657	0.50543
chr3	40446800	40447938	0.23377	-0.12081	0.12081	21	1.4289e-05	6.5077e-05	0.83248	0.95329
chr17	80846974	80847553	0.23421	-0.291952	0.29195	21	1.1294e-06	6.5255e-05	0.51619	0.80814
chr4	124332297	124333043	0.23442	-0.34081	0.34081	21	3.0654e-06	6.5367e-05	0.46252	0.80333
chr3	50217598	50217937	0.23588	-0.7222	0.7222	10	1.0825e-05	6.5886e-05	0.0847	0.8069
chr10	18590998	18591303	0.23655	-0.5528	0.5528	10	1.0825e-05	6.6828e-05	0.2203	0.7731
chr13	60318171	60318348	0.23655	-0.2226	0.2226	10	1.0825e-05	6.7302e-05	0.7728	0.9954
chr15	25567318	25567561	0.23655	-0.2289	0.2289	10	1.0825e-05	6.7132e-05	0.6958	0.9247
chr18	74625183	74625722	0.23655	-0.4263	0.4263	10	1.0825e-05	6.6584e-05	0.4746	0.9009
chr5	111536110	111536305	0.23655	0.507	-0.507	10	1.0825e-05	6.6349e-05	0.7018	0.1948
chr1	150623609	150623955	0.23655	-0.136	0.136	12	8.8752e-06	6.7141e-05	0.85292	0.98892
chr10	86909005	86909118	0.23655	-0.116833	0.11684	12	0.00014422	6.6965e-05	0.86483	0.98167
chr12	34291011	34291386	0.23655	-0.383833	0.38383	12	7.396e-07	6.6785e-05	0.5705	0.95433
chr14	57870218	57870323	0.23655	-0.140833	0.14083	12	7.396e-07	6.7214e-05	0.8425	0.98333
chr14	101887344	101887738	0.23655	-0.47475	0.47475	12	1.4052e-05	6.7022e-05	0.32083	0.79558
chr17	81022577	81023207	0.23655	-0.144917	0.14492	12	7.1741e-05	6.7023e-05	0.7595	0.90442
chr18	65624615	65624858	0.23655	0.122833	-0.12283	12	2.2188e-05	6.72e-05	0.98433	0.8615
chr19	5803349	5803460	0.23655	0.128167	-0.128163	12	7.396e-07	6.72e-05	0.14433	0.016167
chr2	92076399	92076833	0.23655	-0.2675	0.2675	12	2.2188e-05	6.659e-05	0.64975	0.91725
chr2	169762260	169762616	0.23655	-0.57975	0.57975	12	7.396e-07	6.6392e-05	0.303	0.88275
chr2	179298789	179299073	0.23655	-0.119417	0.11942	12	7.396e-07	6.7101e-05	0.87633	0.99575
chr3	115267186	115268069	0.23655	-0.469667	0.46967	12	1.4792e-06	6.6568e-05	0.372	0.84167
chr4	84698281	84698929	0.23655	-0.534417	0.53442	12	7.396e-07	6.7277e-05	0.42	0.95442
chr9	40381672	40382078	0.23655	0.238667	-0.238663	12	7.1741e-05	6.6568e-05	0.28933	0.050667
chr7	13260473	13261079	0.23655	-0.41125	0.41125	20	3.7358e-06	6.7005e-05	0.26535	0.6766
chr15	89974840	89975911	0.23655	-0.198233	0.19823	30	2.6755e-07	6.696e-05	0.67257	0.8708
chr11	4440608	4441327	0.23655	-0.3485	0.3485	32	2.7096e-07	6.6517e-05	0.16369	0.51219
chr15	91735407	91735757	0.23666	-0.4331	0.4331	10	1.0825e-05	6.7401e-05	0.4963	0.9294
chr6	39830914	39831207	0.23666	-0.3678	0.3678	10	1.0825e-05	6.7712e-05	0.4888	0.8566
chr1	172237301	172238024	0.23666	-0.223417	0.22342	12	1.4052e-05	6.7649e-05	0.67858	0.902
chr15	97592770	97593168	0.23666	-0.44575	0.44575	12	7.396e-07	6.7507e-05	0.44192	0.88767
chr18	76639316	76639956	0.23666	-0.325167	0.32516	12	7.396e-07	6.7722e-05	0.52667	0.85183
chr4	149539166	149539745	0.23666	-0.102833	0.10283	12	8.8752e-06	6.7717e-05	0.85867	0.9615
chr2	174284971	174285055	0.23669	-0.181818	0.18182	11	2.8351e-06	6.7809e-05	0.42745	0.60927
chr12	91350984	91351633	0.23669	-0.140667	0.14066	12	8.8752e-06	6.7844e-05	0.78842	0.92908
chr13	112460698	112460769	0.23702	0.118333	-0.11833	12	5.1772e-06	6.7993e-05	0.93575	0.81742
chr2	171962580	171962960	0.23739	-0.123417	0.12342	12	8.8752e-06	6.821e-05	0.867	0.99042
chr14	65466495	65467244	0.23747	-0.1537	0.1537	10	1.0825e-05	6.8291e-05	0.8421	0.9958
chr13	8029852	8030098	0.23753	-0.258083	0.25809	12	5.1772e-06	6.8364e-05	0.64558	0.90367
chr2	57104934	57105655	0.23753	0.10975	-0.109753	12	1.4792e-06	6.842e-05	0.11492	0.0051667
chr10	79976871	79977004	0.23764	0.344417	-0.34441	12	1.4792e-06	6.8564e-05	0.86508	0.52067
chr3	32049585	32050219	0.23764	-0.3525	0.3525	12	7.396e-07	6.8554e-05	0.58875	0.94125
chr10	91341977	91342661	0.23833	-0.705667	0.70566	12	7.396e-07	6.8877e-05	0.10142	0.80708
chr8	19784520	19784793	0.23833	0.2435	-0.2435	20	4.2286e-07	6.8844e-05	0.3193	0.0758
chr15	96178607	96179423	0.23838	-0.122833	0.12283	12	2.2188e-05	6.8947e-05	0.84475	0.96758
chr15	6913147	6913776	0.23844	-0.1136	0.1136	20	9.1555e-06	6.902e-05	0.86005	0.97365
chr15	13051273	13051440	0.23856	-0.138417	0.13842	12	2.9584e-06	6.9168e-05	0.8545	0.99292
chr18	42690683	42691083	0.23856	-0.265833	0.26583	12	7.396e-07	6.914e-05	0.64292	0.90875
chr13	52118242	52118811	0.23889	-0.309	0.309	12	7.396e-07	6.9387e-05	0.47458	0.78358
chr8	70868767	70868957	0.23889	0.408083	-0.408083	12	7.396e-07	6.9371e-05	0.45	0.041917
chr2	174300257	174300521	0.23889	0.24515	-0.24515	20	1.7828e-07	6.9431e-05	0.61775	0.3726
chr7	62348058	62348453	0.23904	0.19505	-0.19505	20	4.416e-05	6.9533e-05	0.2851	0.09005
chrX	48877053	48877687	0.23975	-0.251636	0.25164	11	1.1341e-05	6.9896e-05	0.688	0.93964
chr1	151153186	151153884	0.23975	-0.21725	0.21725	12	7.396e-07	7.0052e-05	0.74192	0.95917
chr15	75778294	75778501	0.23975	0.192583	-0.19258	12	2.9584e-06	6.9835e-05	0.96008	0.7675
chr11	110461796	110462546	0.23975	-0.1268	0.1268	20	6.2614e-06	7.0077e-05	0.83745	0.96425
chr8	118653685	118654795	0.23975	-0.2414	0.2414	20	7.8376e-05	7.005e-05	0.58185	0.82325
chrX	162352757	162353404	0.23975	-0.34145	0.34145	20	9.7774e-07	7.0037e-05	0.50705	0.8485
chr6	142932132	142932803	0.23983	-0.507333	0.50734	12	7.396e-07	7.0213e-05	0.31283	0.82017
chr2	137436614	137437742	0.24108	-0.150167	0.15016	12	5.1772e-06	7.0638e-05	0.82817	0.97833
chr7	84698420	84699253	0.24167	-0.238	0.238	12	1.4792e-06	7.0867e-05	0.69233	0.93033
chr1	181576389	181576735	0.24182	-0.384917	0.38492	12	7.396e-07	7.1025e-05	0.38058	0.7655
chr10	51238820	51239271	0.24182	-0.40225	0.40225	12	2.9584e-06	7.114e-05	0.56258	0.96483
chr5	98576341	98576995	0.24182	-0.566833	0.56684	12	7.396e-07	7.1096e-05	0.37233	0.93917
chr11	77859347	77859881	0.24237	0.240692	-0.24069	26	2.228e-07	7.1358e-05	0.39188	0.15119
chr1	30803779	30804028	0.24361	-0.111667	0.11167	12	7.396e-07	7.1781e-05	0.88008	0.99175
chr1	134298762	134298942	0.2438	0.173333	-0.17333	12	7.396e-07	7.1893e-05	0.19908	0.02575
chr19	15882788	15883579	0.24401	-0.578833	0.57884	12	7.396e-07	7.2072e-05	0.24108	0.81992
chr9	58247083	58247247	0.24401	0.299833	-0.29984	12	7.396e-07	7.2019e-05	0.49992	0.20008
chr7	43646861	43647431	0.24432	-0.532333	0.53233	12	7.396e-07	7.222e-05	0.362	0.89433
chr7	108530374	108530484	0.24437	-0.3183	0.3183	10	1.0825e-05	7.2398e-05	0.6261	0.9444
chr15	25903067	25903509	0.24437	-0.432667	0.43267	12	7.396e-07	7.2349e-05	0.40883	0.8415
chr3	73050096	73050927	0.24437	-0.188083	0.18808	12	3.3282e-05	7.2581e-05	0.74225	0.93033
chr3	146277329	146277850	0.24437	-0.5495	0.5495	12	7.396e-07	7.2537e-05	0.26275	0.81225
chr8	20122702	20122782	0.24437	0.4475	-0.4475	12	7.396e-07	7.2441e-05	0.5225	0.075
chr4	107834703	107836004	0.24437	0.308533	-0.30854	30	1.0241e-07	7.2537e-05	0.76327	0.45473
chr5	106112579	106113195	0.2449	-0.295833	0.29583	12	5.1772e-06	7.2854e-05	0.62617	0.922
chr17	29325415	29326006	0.24514	0.318667	-0.31866	12	0.0001028	7.2984e-05	0.83883	0.52017
chr3	51796506	51796899	0.24533	-0.46725	0.46725	12	2.9584e-06	7.3097e-05	0.33342	0.80067
chr1	18324751	18325048	0.24582	-0.7753	0.7753	10	1.0825e-05	7.5518e-05	0.0573	0.8326
chr2	28751811	28751842	0.24582	0.2864	-0.2864	10	1.0825e-05	7.4734e-05	0.5083	0.2219
chr6	148355119	148355181	0.24582	0.4158	-0.4158	10	1.0825e-05	7.4619e-05	0.6584	0.2426
chr7	101346075	101346265	0.24582	-0.1902	0.1902	10	0.00032475	7.362e-05	0.6659	0.8561
chr10	116273820	116274287	0.24582	-0.234583	0.23459	12	0.0001028	7.3387e-05	0.67658	0.91117
chr17	56124439	56124611	0.24582	0.297083	-0.297083	12	2.2188e-05	7.5499e-05	0.31525	0.018167
chr18	31517426	31518056	0.24582	-0.23875	0.23875	12	1.4792e-06	7.5367e-05	0.73667	0.97542
chr19	32636959	32637228	0.24582	-0.21525	0.21525	12	4.9553e-05	7.3439e-05	0.62083	0.83608
chr3	55477579	55478830	0.24582	-0.388417	0.38841	12	7.396e-07	7.4324e-05	0.46592	0.85433
chr5	91641208	91641569	0.24582	-0.278	0.278	12	5.1772e-06	7.403e-05	0.61525	0.89325
chr9	97362994	97363271	0.24582	-0.198833	0.19884	12	1.4792e-06	7.4512e-05	0.79108	0.98992
chrX	154714044	154714237	0.24582	0.487917	-0.48792	12	7.396e-07	7.5322e-05	0.85417	0.36625
chr11	44561686	44561908	0.24582	0.135615	-0.13561	13	7.1727e-05	7.5299e-05	0.88423	0.74862
chr14	98924513	98925281	0.24582	-0.264	0.264	13	1.8653e-05	7.5702e-05	0.668	0.932
chr15	96370919	96371445	0.24582	-0.102692	0.10269	13	2.6729e-05	7.5352e-05	0.87646	0.97915
chr17	62299032	62299402	0.24582	-0.404077	0.40408	13	1.923e-07	7.5639e-05	0.498	0.90208
chr19	25249130	25249532	0.24582	0.153538	-0.15354	13	7.6919e-07	7.5707e-05	0.92608	0.77254
chr2	45539000	45539450	0.24582	-0.143769	0.14377	13	2.6729e-05	7.5324e-05	0.82269	0.96646
chr6	8728860	8728981	0.24582	-0.124923	0.12492	13	5.2305e-05	7.5827e-05	0.86723	0.99215
chr6	67887112	67888068	0.24582	-0.512385	0.51238	13	1.923e-07	7.5469e-05	0.409	0.92138
chr8	108794557	108794659	0.24582	0.167923	-0.16792	13	3.8459e-07	7.5339e-05	0.98292	0.815
chr1	36255025	36255754	0.24582	0.218474	-0.21847	19	5.9628e-05	7.5565e-05	0.36163	0.14316
chr10	119049992	119050627	0.24582	-0.510421	0.51042	19	5.6312e-06	7.4032e-05	0.31326	0.82368
chr11	52540970	52541972	0.24582	-0.261316	0.26132	19	2.7893e-06	7.5143e-05	0.65563	0.91695
chr12	74321940	74323310	0.24582	-0.554526	0.55453	19	7.4157e-06	7.5762e-05	0.25884	0.81337
chr12	103158573	103159343	0.24582	-0.248895	0.2489	19	1.894e-05	7.5301e-05	0.54863	0.79753
chr17	7217443	7218274	0.24582	-0.322105	0.3221	19	3.2153e-06	7.5388e-05	0.57411	0.89621
chr17	44510752	44511525	0.24582	-0.450947	0.45095	19	1.5667e-06	7.5682e-05	0.39279	0.84374
chr17	67460902	67461349	0.24582	-0.270947	0.27095	19	1.1684e-06	7.5789e-05	0.69647	0.96742
chr18	52694908	52695557	0.24582	-0.167421	0.16742	19	5.6312e-06	7.4837e-05	0.79858	0.966
chr2	80293237	80293840	0.24582	-0.339158	0.33916	19	7.4157e-06	7.5819e-05	0.48163	0.82079
chr2	82846347	82848413	0.24582	-0.226158	0.22616	19	0.00017576	7.5445e-05	0.60521	0.83137
chr3	109872069	109872445	0.24582	-0.328474	0.32847	19	1.0077e-06	7.5101e-05	0.54374	0.87221
chr3	121206743	121207311	0.24582	-0.17	0.17	19	1.8119e-06	7.5852e-05	0.79132	0.96132
chr3	152578543	152579184	0.24582	-0.267158	0.26716	19	7.4784e-07	7.5601e-05	0.62179	0.88895
chr4	58671554	58672233	0.24582	-0.417053	0.41705	19	4.9011e-06	7.5025e-05	0.29111	0.70816
chr7	51270846	51271276	0.24582	-0.266158	0.26616	19	6.7457e-05	7.5375e-05	0.61626	0.88242
chr8	64712311	64713117	0.24582	-0.168474	0.16847	19	2.0939e-06	7.5833e-05	0.78095	0.94942
chrX	103616112	103616447	0.24582	0.328421	-0.32842	19	8.4995e-06	7.5192e-05	0.55153	0.22311
chr13	97295547	97296832	0.24582	-0.29544	0.29544	25	2.8983e-05	7.5318e-05	0.37972	0.67516
chr7	6994816	6995914	0.24582	-0.419	0.419	25	1.2415e-07	7.5572e-05	0.26604	0.68504
chr7	144789633	144790253	0.24582	0.258793	-0.25879	29	2.1445e-07	7.3451e-05	0.63031	0.37152
chr1	75807329	75809121	0.24602	-0.117769	0.11777	13	3.7498e-05	7.5995e-05	0.84415	0.96192
chr5	72754524	72755087	0.24602	-0.597154	0.59715	13	1.923e-07	7.6174e-05	0.131	0.72815
chrX	68679254	68679362	0.24602	-0.334154	0.334158	13	5.7689e-06	7.6206e-05	0.085462	0.41962
chr12	83763340	83764080	0.24602	0.228125	-0.22813	32	1.8911e-07	7.6054e-05	0.34691	0.11878
chr5	119023932	119024470	0.24637	-0.438833	0.43884	12	1.4052e-05	7.6564e-05	0.33733	0.77617
chr15	96213972	96214224	0.24637	-0.357538	0.35753	13	1.923e-07	7.6543e-05	0.54462	0.90215
chr17	43364889	43365994	0.24637	-0.219154	0.21916	13	7.6919e-07	7.6392e-05	0.69838	0.91754
chr6	79469544	79470646	0.24637	-0.126615	0.12662	13	3.6536e-06	7.6605e-05	0.86238	0.989
chr9	31583060	31583599	0.24637	-0.340154	0.34015	13	8.6533e-06	7.6536e-05	0.44985	0.79
chr18	47432639	47433279	0.24656	-0.358091	0.35809	11	2.8351e-06	7.672e-05	0.37964	0.73773
chrY	90761701	90761844	0.24676	0.577583	-0.577587	12	7.396e-07	7.6843e-05	0.61592	0.038333
chr12	85171914	85172556	0.24745	-0.173308	0.1733	13	1.2884e-05	7.7117e-05	0.76285	0.93615
chr15	56520463	56520737	0.24759	-0.133154	0.13315	13	8.6533e-06	7.7219e-05	0.861	0.99415
chr10	108610376	108610714	0.2477	-0.4629	0.4629	10	1.0825e-05	8.3745e-05	0.2616	0.7245
chr4	147868928	147869091	0.2477	0.5958	-0.5958	10	1.0825e-05	7.8193e-05	0.8524	0.2566
chrX	109095754	109096162	0.2477	-0.311	0.311	10	1.0825e-05	7.9883e-05	0.065	0.376
chr18	45146974	45147116	0.2477	-0.491545	0.49155	11	2.8351e-06	8.4897e-05	0.40636	0.89791
chr16	25870852	25871086	0.2477	-0.27775	0.27775	12	2.9584e-06	8.0669e-05	0.64225	0.92
chr18	39541353	39542132	0.2477	-0.505	0.505	12	7.396e-07	8.3061e-05	0.41433	0.91933
chr18	62810784	62811246	0.2477	-0.486083	0.48609	12	1.4792e-06	7.8014e-05	0.40733	0.89342
chr19	57236576	57236875	0.2477	-0.4845	0.4845	12	2.9584e-06	7.9912e-05	0.2005	0.685
chr19	58998802	58999383	0.2477	-0.4	0.4	12	7.396e-07	7.9674e-05	0.40017	0.80017
chr2	77839609	77839834	0.2477	-0.325333	0.32534	12	2.9584e-06	7.9907e-05	0.60933	0.93467
chr6	82947097	82947565	0.2477	-0.545083	0.54508	12	7.396e-07	8.0295e-05	0.161	0.70608
chr6	91729924	91730132	0.2477	0.317833	-0.31784	12	7.396e-07	8.0778e-05	0.69367	0.37583
chr8	122547203	122547461	0.2477	0.402583	-0.40259	12	7.396e-07	8.1965e-05	0.84542	0.44283
chr1	182142780	182143053	0.2477	-0.114231	0.11423	13	5.7689e-06	7.7883e-05	0.84446	0.95869
chr10	8757466	8757723	0.2477	0.320385	-0.32039	13	3.8459e-07	8.5844e-05	0.74608	0.42569
chr10	18531644	18531850	0.2477	0.437692	-0.43769	13	3.8459e-07	8.1813e-05	0.66438	0.22669
chr11	116466220	116466412	0.2477	-0.388308	0.3883	13	2.3076e-06	7.7933e-05	0.28962	0.67792
chr13	62712610	62713385	0.2477	-0.198308	0.1983	13	3.6536e-06	7.9399e-05	0.73585	0.93415
chr14	27371586	27372188	0.2477	-0.269231	0.26924	13	1.8653e-05	8.1163e-05	0.58938	0.85862
chr14	45078603	45079505	0.2477	-0.339923	0.33992	13	3.8459e-07	8.2635e-05	0.50385	0.84377
chr15	97126017	97126701	0.2477	-0.410538	0.41054	13	3.8459e-07	8.3095e-05	0.50969	0.92023
chr18	52005203	52005704	0.2477	-0.485615	0.48562	13	1.923e-07	8.0097e-05	0.40823	0.89385
chr19	3205762	3205866	0.2477	-0.550769	0.55077	13	1.923e-07	8.4249e-05	0.19577	0.74654
chr19	19349956	19351025	0.2477	-0.171462	0.17146	13	3.7498e-05	8.2868e-05	0.80146	0.97292
chr19	47682323	47683060	0.2477	-0.205385	0.20538	13	1.923e-07	8.2748e-05	0.75254	0.95792
chr2	45696060	45697106	0.2477	-0.477308	0.4773	13	2.6729e-05	7.9313e-05	0.39662	0.87392
chr2	131855606	131856556	0.2477	-0.118462	0.11846	13	3.8459e-07	7.8708e-05	0.84408	0.96254
chr3	64233594	64234029	0.2477	-0.570462	0.57046	13	1.923e-07	8.1175e-05	0.29146	0.86192
chr4	62808586	62809125	0.2477	0.152462	-0.15246	13	3.8459e-07	7.9163e-05	0.98023	0.82777
chr4	141867049	141867759	0.2477	0.331538	-0.33154	13	3.8459e-07	8.0352e-05	0.60892	0.27738
chr5	31251692	31251802	0.2477	-0.121538	0.121541	13	2.3076e-06	7.7498e-05	0.0085385	0.13008
chr8	57934090	57934585	0.2477	-0.214077	0.21408	13	7.6919e-07	8.1577e-05	0.73069	0.94477
chr9	47274468	47275000	0.2477	-0.304385	0.30438	13	1.3461e-06	7.9693e-05	0.56185	0.86623
chrX	99975864	99976003	0.2477	-0.330308	0.330312	13	3.8459e-07	7.8762e-05	0.069308	0.39962
chrX	168587666	168588342	0.2477	-0.163154	0.16315	13	1.3461e-06	8.1055e-05	0.82308	0.98623
chr1	21080332	21080723	0.2477	-0.353786	0.35379	14	5.2683e-05	8.1711e-05	0.44607	0.79986
chr1	32730751	32732086	0.2477	-0.137714	0.13771	14	0.000796	8.2384e-05	0.82943	0.96714
chr1	120321670	120322501	0.2477	-0.276714	0.27672	14	9.401e-05	8.2745e-05	0.64107	0.91779
chr10	31785697	31787091	0.2477	-0.152571	0.15257	14	5.2683e-05	8.1279e-05	0.81	0.96257
chr10	119930771	119931428	0.2477	-0.364286	0.36429	14	1.5668e-05	8.2542e-05	0.53171	0.896
chr13	103591313	103591857	0.2477	-0.420357	0.42036	14	2.3663e-05	8.422e-05	0.50443	0.92479
chr14	21704625	21705352	0.2477	-0.126357	0.12635	14	2.3663e-05	8.1274e-05	0.86279	0.98914
chr14	122479322	122480399	0.2477	0.239357	-0.239356	14	9.401e-05	8.2705e-05	0.32407	0.084714
chr16	94855679	94856651	0.2477	-0.281714	0.28171	14	3.545e-05	8.2435e-05	0.661	0.94271
chr17	10209141	10209880	0.2477	0.354214	-0.35421	14	2.8993e-05	8.2928e-05	0.7615	0.40729
chr17	45335106	45335564	0.2477	-0.429929	0.42993	14	2.3663e-05	8.1583e-05	0.25314	0.68307
chr18	54519495	54520298	0.2477	-0.414643	0.41464	14	1.9274e-05	8.1485e-05	0.42607	0.84071
chr19	16035644	16036410	0.2477	-0.740929	0.74093	14	6.7041e-06	8.5469e-05	0.14721	0.88814
chr2	22410428	22411231	0.2477	-0.102357	0.10236	14	0.002425	8.3145e-05	0.85221	0.95457
chr2	24360604	24361552	0.2477	-0.347429	0.34743	14	1.5668e-05	8.2383e-05	0.568	0.91543
chr3	37687347	37687554	0.2477	0.183857	-0.183854	14	1.0291e-05	8.2741e-05	0.20514	0.021286
chr3	119998423	119999438	0.2477	-0.155714	0.15571	14	1.9274e-05	8.5262e-05	0.80129	0.957
chr4	34050030	34050200	0.2477	-0.283571	0.283574	14	2.3663e-05	8.2341e-05	0.051286	0.33486
chr4	61967665	61968545	0.2477	-0.500214	0.50022	14	1.0291e-05	8.1778e-05	0.27064	0.77086
chr4	84390409	84391623	0.2477	-0.116571	0.11657	14	3.545e-05	8.3031e-05	0.85336	0.96993
chr6	13785620	13785910	0.2477	-0.2565	0.2565	14	6.7041e-06	8.2785e-05	0.70336	0.95986
chr7	27658194	27658309	0.2477	0.193786	-0.193786	14	1.2711e-05	8.4124e-05	0.204	0.010214
chr7	81189039	81189563	0.2477	-0.485214	0.48522	14	1.2711e-05	8.3461e-05	0.35271	0.83793
chr7	83755830	83755943	0.2477	-0.146857	0.14686	14	7.7663e-05	8.219e-05	0.81764	0.9645
chr8	19639588	19640527	0.2477	-0.356	0.356	14	9.401e-05	8.5745e-05	0.39064	0.74664
chr8	24561329	24562019	0.2477	-0.391286	0.39128	14	4.326e-05	8.5389e-05	0.33079	0.72207
chr8	46992323	46992774	0.2477	-0.312071	0.31207	14	1.0291e-05	8.2098e-05	0.60957	0.92164
chr8	127012430	127013294	0.2477	-0.151	0.151	14	8.3144e-06	8.4364e-05	0.82307	0.97407
chr9	17647158	17648001	0.2477	-0.370571	0.37057	14	0.00013693	8.1349e-05	0.2075	0.57807
chrX	37191739	37192025	0.2477	-0.192	0.192001	14	7.7663e-05	8.2991e-05	0.038429	0.23043
chrX	88412126	88413299	0.2477	-0.105571	0.10557	14	7.7663e-05	8.2861e-05	0.88136	0.98693
chr11	32925781	32926023	0.2477	-0.145667	0.145663	15	5.2522e-05	8.4426e-05	0.028267	0.17393
chr14	52774853	52775672	0.2477	-0.154933	0.15494	15	1.4612e-05	8.5618e-05	0.78073	0.93567
chr15	4949242	4949973	0.2477	-0.321	0.321	15	6.2641e-05	8.4751e-05	0.6062	0.9272
chr15	97144409	97144743	0.2477	-0.254933	0.25493	15	1.7629e-05	8.5339e-05	0.5522	0.80713
chr17	85186162	85186764	0.2477	-0.507667	0.50766	15	1.2091e-05	8.5223e-05	0.40647	0.91413
chr18	16754057	16754675	0.2477	-0.359	0.359	15	1.2091e-05	8.4361e-05	0.55853	0.91753
chr18	83180617	83181153	0.2477	-0.2058	0.2058	15	4.3965e-05	8.4757e-05	0.71527	0.92107
chr19	56470133	56470839	0.2477	-0.109733	0.10973	15	0.00012469	8.4884e-05	0.84907	0.9588
chr2	75485022	75485512	0.2477	-0.389533	0.38953	15	5.5763e-06	8.5534e-05	0.20947	0.599
chr2	171850948	171851893	0.2477	-0.218467	0.21847	15	2.1234e-05	8.5919e-05	0.7076	0.92607
chr3	32824434	32825710	0.2477	-0.101267	0.10127	15	0.00020539	8.4647e-05	0.8276	0.92887
chr3	153230451	153230826	0.2477	-0.512733	0.51274	15	6.2641e-05	8.4262e-05	0.22253	0.73527
chr4	117637326	117637515	0.2477	0.216333	-0.21633	15	2.1234e-05	8.5353e-05	0.8998	0.68347
chr4	151685773	151686101	0.2477	-0.354867	0.35486	15	6.7835e-06	8.5393e-05	0.34447	0.69933
chr5	96355607	96356260	0.2477	-0.5616	0.5616	15	3.067e-06	8.4313e-05	0.21793	0.77953
chr5	147659753	147660252	0.2477	-0.453733	0.45373	15	8.2384e-06	8.5959e-05	0.2358	0.68953
chr8	118027920	118028666	0.2477	-0.460267	0.46027	15	1.7629e-05	8.4435e-05	0.41433	0.8746
chr8	120549696	120549927	0.2477	0.464733	-0.46473	15	5.5763e-06	8.4862e-05	0.7454	0.28067
chr12	58928910	58929419	0.2477	-0.190313	0.19031	16	7.292e-06	8.5332e-05	0.763	0.95331
chr19	33065687	33066542	0.2477	-0.15775	0.15775	16	0.00019057	8.592e-05	0.76806	0.92581
chr2	4816302	4817450	0.2477	-0.324688	0.32469	16	6.4687e-05	8.5627e-05	0.13425	0.45894
chr2	39614072	39614504	0.2477	-0.4355	0.4355	16	6.1064e-06	8.5453e-05	0.35294	0.78844
chr2	116831652	116832456	0.2477	-0.487125	0.48713	16	4.2647e-06	8.5054e-05	0.36375	0.85088
chr3	88536548	88536738	0.2477	0.210125	-0.210122	16	2.8709e-05	8.5151e-05	0.25781	0.047688
chr4	139345795	139346067	0.2477	0.262062	-0.26206	16	1.4627e-05	8.5815e-05	0.859	0.59694
chr5	38860715	38861498	0.2477	-0.144188	0.14419	16	1.2316e-05	8.4841e-05	0.79981	0.944
chr5	66907762	66908562	0.2477	-0.15025	0.15025	16	1.7349e-05	8.5055e-05	0.79169	0.94194
chr9	41216764	41217224	0.2477	-0.571688	0.57169	16	1.4058e-06	8.4921e-05	0.37162	0.94331
chr9	107449134	107449553	0.2477	-0.23525	0.23525	16	0.00029673	8.5456e-05	0.34344	0.57869
chr1	8859156	8860052	0.2477	-0.304471	0.30447	17	6.9431e-05	8.3346e-05	0.553	0.85747
chr1	156301322	156302297	0.2477	-0.315882	0.31588	17	3.0548e-06	8.3334e-05	0.54388	0.85976
chr10	69324621	69325260	0.2477	-0.419529	0.41953	17	3.6101e-06	8.4275e-05	0.48476	0.90429
chr10	123357167	123358005	0.2477	-0.364059	0.36406	17	1.3179e-05	8.3361e-05	0.47029	0.83435
chr11	116498681	116498826	0.2477	0.344412	-0.34441	17	9.5999e-06	8.3348e-05	0.45747	0.11306
chr12	9388596	9389485	0.2477	-0.275529	0.27553	17	2.582e-06	8.3439e-05	0.62971	0.90524
chr12	64673200	64673899	0.2477	-0.487647	0.48765	17	9.5999e-06	8.3868e-05	0.39747	0.88512
chr13	115229141	115229832	0.2477	-0.238471	0.23847	17	1.1255e-05	8.3639e-05	0.70841	0.94688
chr17	71716315	71716671	0.2477	-0.399588	0.39959	17	1.5485e-06	8.4115e-05	0.49612	0.89571
chr18	78178576	78179632	0.2477	-0.267353	0.26736	17	1.8011e-05	8.3603e-05	0.65082	0.91818
chr2	16110857	16112134	0.2477	-0.393353	0.39335	17	3.0548e-06	8.3595e-05	0.30512	0.69847
chr2	59348024	59348159	0.2477	0.103706	-0.10371	17	2.4503e-05	8.3775e-05	0.96312	0.85941
chr2	173339951	173340276	0.2477	-0.104	0.103995	17	1.5416e-05	8.4667e-05	0.018765	0.12276
chr3	78993234	78993455	0.2477	-0.462471	0.46247	17	2.102e-05	8.4607e-05	0.24724	0.70971
chr3	83030755	83031303	0.2477	-0.510471	0.51047	17	1.3029e-06	8.3262e-05	0.40712	0.91759
chr3	96475176	96475479	0.2477	0.380529	-0.380527	17	1.8383e-06	8.4819e-05	0.45088	0.070353
chr4	102049224	102049670	0.2477	-0.153882	0.15389	17	0.00021333	8.3401e-05	0.79576	0.94965
chr5	105687251	105688187	0.2477	-0.175647	0.17565	17	2.8531e-05	8.3456e-05	0.75606	0.93171
chr5	124112881	124113373	0.2477	0.306294	-0.30629	17	9.5999e-06	8.3555e-05	0.42429	0.118
chr8	114807921	114808393	0.2477	-0.166765	0.16676	17	6.0035e-05	8.564e-05	0.76659	0.93335
chr9	35817593	35817838	0.2477	0.334294	-0.33429	17	8.1793e-06	8.3556e-05	0.82947	0.49518
chr9	100387101	100387702	0.2477	-0.321647	0.321645	17	1.8383e-06	8.3654e-05	0.070235	0.39188
chrX	74023385	74023523	0.2477	-0.312176	0.312179	17	3.0548e-06	8.3521e-05	0.055941	0.36812
chr1	47752280	47752754	0.2477	-0.138333	0.13833	18	0.00012905	8.0131e-05	0.826	0.96433
chr10	119054110	119054772	0.2477	-0.327833	0.32784	18	8.1562e-06	8.0131e-05	0.57783	0.90567
chr12	82171230	82171798	0.2477	0.321667	-0.32167	18	8.7385e-05	8.0131e-05	0.65078	0.32911
chr12	101333919	101334424	0.2477	-0.291556	0.29155	18	2.0769e-06	8.0131e-05	0.67139	0.96294
chr13	97930951	97931350	0.2477	-0.166444	0.16644	18	2.4272e-06	8.0131e-05	0.802	0.96844
chr15	80377901	80378401	0.2477	-0.132833	0.13283	18	1.5164e-06	8.0131e-05	0.84967	0.9825
chr2	171493375	171493864	0.2477	-0.510556	0.51055	18	9.3913e-07	8.0131e-05	0.16217	0.67272
chr3	132892892	132894320	0.2477	-0.168389	0.16839	18	9.4494e-06	8.0131e-05	0.754	0.92239
chr5	24482507	24482747	0.2477	0.534611	-0.53462	18	3.5093e-07	8.0131e-05	0.85306	0.31844
chr7	128687694	128688039	0.2477	0.207611	-0.20761	18	2.4272e-06	8.0131e-05	0.656	0.44839
chr9	110631506	110631989	0.2477	0.282556	-0.28255	18	2.4272e-06	8.0131e-05	0.46683	0.18428
chr5	150948764	150950030	0.2477	-0.31784	0.31784	25	6.4634e-07	7.7761e-05	0.54544	0.86328
chr1	161746079	161746813	0.2477	-0.272172	0.27218	29	2.9888e-07	8.3844e-05	0.44148	0.71366
chr13	113777141	113777977	0.2477	-0.171207	0.1712	29	3.199e-06	8.177e-05	0.75383	0.92503
chr17	32637537	32639502	0.2477	-0.124724	0.12473	29	4.319e-06	8.3937e-05	0.82686	0.95159
chr2	80131509	80132055	0.24785	-0.572929	0.57293	14	6.7041e-06	8.6453e-05	0.34543	0.91836
chr16	22609043	22609727	0.24785	-0.325733	0.32573	15	4.5764e-06	8.6105e-05	0.5598	0.88553
chr2	158243077	158243559	0.24785	-0.2916	0.2916	15	3.0655e-05	8.6373e-05	0.60607	0.89767
chr10	86824862	86825274	0.24785	-0.330688	0.33069	16	2.4305e-05	8.613e-05	0.44337	0.77406
chr11	8773269	8773953	0.24785	-0.445937	0.44593	16	5.1066e-06	8.6245e-05	0.36788	0.81381
chr13	40208331	40209315	0.24785	-0.203438	0.20344	16	4.2647e-06	8.6477e-05	0.69487	0.89831
chr3	130440497	130441015	0.24785	-0.333	0.333	16	8.6959e-06	8.6448e-05	0.34862	0.68162
chr4	45322485	45322915	0.24785	-0.407438	0.40743	16	1.2316e-05	8.6453e-05	0.39638	0.80381
chr10	94476886	94477704	0.24823	-0.349133	0.34914	15	4.5764e-06	8.667e-05	0.59893	0.94807
chr6	4754875	4755239	0.24823	-0.287188	0.28718	16	3.5567e-06	8.6729e-05	0.63494	0.92212
chr8	71951122	71951365	0.24911	0.157562	-0.157558	16	3.3866e-05	8.7153e-05	0.19187	0.034312
chr10	69645576	69646174	0.24916	-0.207929	0.20793	14	8.3144e-06	8.7289e-05	0.7185	0.92643
chr10	120826962	120827597	0.2492	-0.275375	0.27537	24	9.2255e-07	8.7362e-05	0.58092	0.85629
chr4	142502848	142503884	0.24966	-0.104313	0.10431	16	1.4627e-05	8.758e-05	0.86075	0.96506
chr13	118569526	118570167	0.2498	-0.169467	0.16946	15	9.9889e-06	8.7688e-05	0.82147	0.99093
chr10	11410723	11411173	0.25008	-0.59425	0.59425	12	7.396e-07	8.7846e-05	0.36517	0.95942
chr15	85227840	85228622	0.25022	-0.132071	0.13207	14	7.7663e-05	8.7955e-05	0.84693	0.979
chr1	167102556	167103099	0.25027	-0.480333	0.48033	15	1.7629e-05	8.803e-05	0.3926	0.87293
chr10	115099556	115100374	0.25097	-0.320429	0.32043	14	3.545e-05	8.8395e-05	0.58143	0.90186
chr18	4774129	4775822	0.25214	-0.145667	0.14566	15	0.0001475	8.8867e-05	0.79327	0.93893
chr2	108420949	108421268	0.25358	-0.279071	0.27907	14	6.7041e-06	8.9434e-05	0.66879	0.94786
chr14	119799336	119799635	0.2541	-0.286429	0.28643	14	1.2711e-05	8.968e-05	0.69357	0.98
chr4	72384969	72385512	0.25414	-0.516929	0.51692	14	8.3144e-06	8.9753e-05	0.27229	0.78921
chr13	38553832	38554369	0.25422	-0.275786	0.27578	14	2.3663e-05	8.9839e-05	0.67443	0.95021
chr16	52593990	52594612	0.25446	-0.1252	0.1252	15	0.00028416	8.9986e-05	0.8314	0.9566
chr1	162120467	162120787	0.25507	-0.511933	0.51193	15	9.9889e-06	9.0321e-05	0.3048	0.81673
chr10	80131370	80131668	0.25507	0.31175	-0.31175	24	1.5523e-06	9.0317e-05	0.504	0.19225
chr19	13657021	13657504	0.25556	-0.199857	0.19986	14	0.00040321	9.0615e-05	0.75507	0.95493
chr13	102655789	102656746	0.25556	-0.4	0.4	24	3.9276e-07	9.0588e-05	0.272	0.672
chr6	140177681	140177763	0.25654	0.1056	-0.1056	15	2.1234e-05	9.1022e-05	0.9846	0.879
chr13	3478323	3478455	0.25823	0.6335	-0.633497	14	6.7041e-06	9.1843e-05	0.64564	0.012143
chrX	107402571	107402618	0.25823	-0.196714	0.19671	14	7.7663e-05	9.1857e-05	0.068	0.26471
chr15	100669205	100669695	0.25823	-0.278708	0.27871	24	2.2726e-07	9.1868e-05	0.52729	0.806
chr16	78098744	78100510	0.25823	-0.161917	0.16192	24	1.1374e-06	9.1742e-05	0.7735	0.93542
chr4	65381154	65381981	0.2583	-0.162042	0.16204	24	5.1903e-06	9.1951e-05	0.79279	0.95483
chr3	109977101	109977997	0.25923	-0.467917	0.46792	12	5.1772e-06	9.2407e-05	0.41858	0.8865
chr11	44741088	44741251	0.25923	0.365067	-0.36506	15	1.4612e-05	9.237e-05	0.66553	0.30047
chr5	109923191	109923830	0.25951	0.276	-0.275997	15	5.2522e-05	9.2566e-05	0.33613	0.060133
chr15	25583326	25583846	0.26068	-0.6465	0.6465	10	1.0825e-05	9.3045e-05	0.2482	0.8947
chr12	99376811	99377284	0.26142	-0.136929	0.13693	14	0.00011357	9.3373e-05	0.82064	0.95757
chr12	8573184	8573477	0.26443	0.197929	-0.19793	14	3.545e-05	9.451e-05	0.57507	0.37714
chr9	124425877	124426174	0.26486	0.275652	-0.27565	23	1.1378e-06	9.4723e-05	0.34965	0.074
chr16	32200631	32201134	0.26734	0.392286	-0.39228	14	1.5668e-05	9.5676e-05	0.80821	0.41593
chr7	121363513	121363837	0.27147	-0.2396	0.2396	10	1.0825e-05	9.7217e-05	0.7537	0.9933
chr10	100681383	100681773	0.27389	-0.644538	0.64453	13	3.7498e-05	9.8148e-05	0.31285	0.95738
chr4	152886556	152886948	0.27713	-0.443143	0.44315	14	1.5668e-05	9.9375e-05	0.11971	0.56286
chr6	142544905	142545449	0.27869	-0.491533	0.49153	15	1.2091e-05	9.9999e-05	0.12907	0.6206
chr8	89360641	89360924	0.27969	-0.393154	0.39316	13	7.6919e-07	0.00010047	0.39946	0.79262
chr10	29196886	29197025	0.27969	-0.383286	0.38329	14	4.326e-05	0.00010049	0.5235	0.90679
chr11	100348821	100349434	0.28008	-0.379133	0.37914	15	3.0655e-05	0.0001007	0.32333	0.70247
chr5	33936564	33936883	0.2817	0.434067	-0.43407	15	4.3965e-05	0.00010141	0.54587	0.1118
chr1	77339748	77340602	0.2817	-0.221739	0.22174	23	9.1024e-07	0.00010136	0.67978	0.90152
chr1	161726816	161727622	0.28477	-0.366696	0.3667	23	1.5846e-06	0.00010258	0.51452	0.88122
chr14	31661898	31662245	0.2988	0.136455	-0.136458	22	4.7133e-06	0.00010771	0.20064	0.064182
chr10	72679997	72680726	0.29955	-0.148045	0.14804	22	1.5676e-05	0.00010805	0.80505	0.95309
chr6	124639254	124639299	0.3054	-0.3445	0.3445	12	7.396e-07	0.00011023	0.50483	0.84933
chr5	114611485	114612050	0.30992	0.204333	-0.20434	27	1.8779e-06	0.00011194	0.89119	0.68685
chr10	43984220	43985531	0.31367	-0.198182	0.19818	22	5.7429e-07	0.00011337	0.73227	0.93045
chr2	26138547	26138814	0.31388	0.152273	-0.15227	22	3.7621e-06	0.00011352	0.94627	0.794
chr3	14149729	14151241	0.31594	-0.330591	0.3306	22	1.4951e-06	0.00011441	0.57495	0.90555
chr11	59375372	59375890	0.31741	-0.262045	0.26205	22	4.8912e-05	0.00011502	0.43968	0.70173
chr1	185091715	185092452	0.31816	-0.376136	0.37614	22	4.2121e-06	0.00011544	0.21345	0.58959
chr9	123156924	123157109	0.31816	-0.283182	0.28318	22	4.4971e-07	0.00011538	0.28223	0.56541
chr4	136290548	136290730	0.31864	0.205818	-0.205819	22	1.4573e-07	0.00011569	0.24541	0.039591
chr11	118073686	118074419	0.3207	-0.285538	0.28554	26	3.6531e-06	0.00011651	0.55781	0.84335
chr1	7271598	7272308	0.32427	-0.191367	0.19137	30	1.067e-06	0.00011789	0.734	0.92537
chr1	24595312	24595479	0.32953	-0.3984	0.3984	10	1.0825e-05	0.00013411	0.5642	0.9626
chr1	33969793	33970483	0.32953	0.1374	-0.1374	10	0.00072528	0.00012662	0.9214	0.784
chr1	54242725	54243337	0.32953	-0.1351	0.1351	10	1.0825e-05	0.00012698	0.8356	0.9707
chr1	58106123	58106610	0.32953	-0.1609	0.1609	10	0.0001299	0.00012993	0.7775	0.9384
chr1	83665931	83666829	0.32953	-0.207	0.207	10	1.0825e-05	0.00012588	0.7726	0.9796
chr1	90129538	90130192	0.32953	-0.1063	0.1063	10	1.0825e-05	0.00013964	0.8579	0.9642
chr1	90208739	90209112	0.32953	-0.2464	0.2464	10	1.0825e-05	0.00013777	0.5843	0.8307
chr1	90275753	90276218	0.32953	-0.4231	0.4231	10	1.0825e-05	0.00012806	0.5232	0.9463
chr1	120606929	120607008	0.32953	0.1091	-0.1091	10	0.0001299	0.00013207	0.12	0.0109
chr1	120745790	120745955	0.32953	-0.1032	0.1032	10	0.00072528	0.00012951	0.8048	0.908
chr1	138056108	138056230	0.32953	-0.2218	0.2218	10	1.0825e-05	0.00012629	0.7699	0.9917
chr1	157572593	157573472	0.32953	-0.172	0.172	10	0.0038862	0.00012594	0.7309	0.9029
chr1	165718512	165718844	0.32953	-0.3351	0.3351	10	1.0825e-05	0.00012606	0.4711	0.8062
chr1	167840458	167841181	0.32953	-0.1545	0.1545	10	2.165e-05	0.00012944	0.7907	0.9452
chr1	178852622	178853690	0.32953	-0.1587	0.1587	10	0.00032475	0.00013031	0.8056	0.9643
chr1	183070315	183071030	0.32953	-0.1198	0.1198	10	1.0825e-05	0.00014203	0.8467	0.9665
chr1	183198029	183198387	0.32953	-0.1007	0.1007	10	4.33e-05	0.00012932	0.8773	0.978
chr1	190316061	190316738	0.32953	-0.4267	0.4267	10	1.0825e-05	0.00013948	0.4213	0.848
chr10	67353238	67353427	0.32953	-0.2619	0.2619	10	1.0825e-05	0.00013964	0.6598	0.9217
chr10	70216947	70217816	0.32953	-0.2594	0.2594	10	0.0001299	0.00013497	0.6456	0.905
chr10	70739301	70739858	0.32953	-0.3959	0.3959	10	4.33e-05	0.00012748	0.4431	0.839
chr10	73702722	73702944	0.32953	-0.2388	0.2388	10	0.00072528	0.00013111	0.6662	0.905
chr10	78372946	78373121	0.32953	-0.4038	0.4038	10	1.0825e-05	0.0001352	0.1924	0.5962
chr10	81144543	81144652	0.32953	-0.1157	0.1157	10	1.0825e-05	0.0001286	0.8705	0.9862
chr10	82241090	82241215	0.32953	0.2437	-0.2437	10	1.0825e-05	0.0001387	0.2546	0.0109
chr10	87208662	87209147	0.32953	-0.307	0.307	10	7.5776e-05	0.00012941	0.6118	0.9188
chr10	111994627	111995064	0.32953	-0.1466	0.1466	10	4.33e-05	0.00013633	0.8388	0.9854
chr10	112458503	112458727	0.32953	-0.36	0.36	10	1.0825e-05	0.0001249	0.6224	0.9824
chr10	115476504	115476887	0.32953	-0.3658	0.3658	10	1.0825e-05	0.00013935	0.5317	0.8975
chr10	117001652	117002058	0.32953	-0.1269	0.1269	10	1.0825e-05	0.00014022	0.851	0.9779
chr10	117494298	117494496	0.32953	-0.3901	0.3901	10	1.0825e-05	0.00013752	0.1489	0.539
chr10	118133007	118133548	0.32953	-0.5522	0.5522	10	1.0825e-05	0.00012999	0.1145	0.6667
chr11	19848043	19848535	0.32953	-0.4489	0.4489	10	1.0825e-05	0.00013469	0.421	0.8699
chr11	52303897	52303985	0.32953	0.1028	-0.1028	10	1.0825e-05	0.00012826	0.9942	0.8914
chr11	63757163	63758087	0.32953	-0.1347	0.1347	10	4.33e-05	0.00012901	0.818	0.9527
chr11	64520245	64520333	0.32953	-0.4463	0.4463	10	1.0825e-05	0.00013929	0.0691	0.5154
chr11	68528518	68528760	0.32953	-0.1232	0.1232	10	1.0825e-05	0.00013654	0.8206	0.9438
chr11	76696607	76697134	0.32953	-0.1587	0.1587	10	7.5776e-05	0.00013227	0.8119	0.9706
chr11	78583471	78584438	0.32953	-0.13	0.13	10	1.0825e-05	0.00012914	0.8451	0.9751
chr11	88015298	88015653	0.32953	-0.5027	0.5027	10	1.0825e-05	0.00013233	0.361	0.8637
chr11	88139312	88139441	0.32953	-0.117	0.117	10	1.0825e-05	0.00013582	0.0068	0.1238
chr11	90340646	90340920	0.32953	-0.2117	0.2117	10	1.0825e-05	0.00012772	0.7263	0.938
chr11	91143867	91144058	0.32953	-0.3639	0.3639	10	1.0825e-05	0.0001248	0.5453	0.9092
chr11	97534804	97534874	0.32953	0.1003	-0.1003	10	0.00048713	0.00014103	0.1114	0.0111
chr11	99521458	99521661	0.32953	-0.2109	0.2109	10	1.0825e-05	0.00012548	0.702	0.9129
chr11	102756948	102757787	0.32953	-0.196	0.196	10	1.0825e-05	0.00013087	0.7442	0.9402
chr11	117923273	117923508	0.32953	-0.1724	0.1724	10	2.165e-05	0.00013493	0.7983	0.9707
chr12	11389306	11389754	0.32953	-0.2575	0.2575	10	0.00020568	0.00012599	0.5927	0.8502
chr12	71298706	71299300	0.32953	-0.3467	0.3467	10	4.33e-05	0.00013662	0.4112	0.7579
chr12	74126115	74126218	0.32953	-0.2758	0.2758	10	1.0825e-05	0.00013636	0.5776	0.8534
chr12	82189587	82190099	0.32953	-0.2126	0.2126	10	1.0825e-05	0.000125	0.6801	0.8927
chr12	84007894	84008319	0.32953	-0.1313	0.1313	10	4.33e-05	0.00013481	0.8548	0.9861
chr13	16026494	16026791	0.32953	-0.2201	0.2201	10	1.0825e-05	0.00012948	0.7522	0.9723
chr13	18128982	18129272	0.32953	-0.2675	0.2675	10	1.0825e-05	0.00013146	0.6858	0.9533
chr13	23933890	23933941	0.32953	-0.4908	0.4908	10	1.0825e-05	0.00013582	0.4232	0.914
chr13	35187686	35188366	0.32953	-0.3591	0.3591	10	1.0825e-05	0.00013108	0.6136	0.9727
chr13	56656446	56657223	0.32953	-0.2269	0.2269	10	1.0825e-05	0.00014015	0.7455	0.9724
chr13	59042762	59043181	0.32953	-0.1787	0.1787	10	0.00020568	0.00012951	0.807	0.9857
chr13	83671609	83672513	0.32953	-0.1667	0.1667	10	2.165e-05	0.00013562	0.7464	0.9131
chr13	92439515	92439689	0.32953	-0.2649	0.2649	10	0.00020568	0.00013744	0.6898	0.9547
chr13	94290636	94290911	0.32953	-0.2026	0.2026	10	1.0825e-05	0.00013824	0.7395	0.9421
chr13	101208668	101208966	0.32953	-0.1053	0.1053	10	7.5776e-05	0.0001315	0.8737	0.979
chr13	109625184	109625536	0.32953	-0.1579	0.1579	10	1.0825e-05	0.00012952	0.7577	0.9156
chr14	59931437	59931932	0.32953	-0.1104	0.1104	10	1.0825e-05	0.00013461	0.8753	0.9857
chr14	75223111	75223735	0.32953	-0.186	0.186	10	1.0825e-05	0.00013836	0.7824	0.9684
chr14	76313736	76314029	0.32953	-0.3634	0.3634	10	1.0825e-05	0.00012621	0.4902	0.8536
chr14	76739697	76740022	0.32953	-0.4248	0.4248	10	2.165e-05	0.00014108	0.0344	0.4592
chr14	77577558	77577864	0.32953	-0.1295	0.1295	10	1.0825e-05	0.00013121	0.865	0.9945
chr14	86398256	86398383	0.32953	-0.3146	0.3146	10	1.0825e-05	0.00013377	0.6792	0.9938
chr14	98747296	98747396	0.32953	0.2106	-0.2106	10	1.0825e-05	0.00013353	0.8986	0.688
chr14	105308615	105309559	0.32953	0.1216	-0.1216	10	1.0825e-05	0.00013342	0.9908	0.8692
chr14	118175038	118175364	0.32953	-0.5258	0.5258	10	1.0825e-05	0.00012608	0.3061	0.8319
chr14	121400521	121400813	0.32953	-0.3743	0.3743	10	4.33e-05	0.00013142	0.3632	0.7375
chr15	11881638	11881974	0.32953	-0.4633	0.4633	10	1.0825e-05	0.00013438	0.3906	0.8539
chr15	19903526	19904330	0.32953	-0.2115	0.2115	10	7.5776e-05	0.00012711	0.7176	0.9291
chr15	25227757	25228388	0.32953	-0.2097	0.2097	10	2.165e-05	0.00013425	0.6761	0.8858
chr15	38118451	38118655	0.32953	0.2594	-0.2594	10	1.0825e-05	0.00013942	0.9785	0.7191
chr15	48423578	48424039	0.32953	-0.3668	0.3668	10	1.0825e-05	0.00012911	0.4588	0.8256
chr15	81859899	81860217	0.32953	0.4553	-0.4553	10	1.0825e-05	0.00013436	0.4985	0.0432
chr16	43762320	43762969	0.32953	-0.1476	0.1476	10	2.165e-05	0.00013528	0.8444	0.992
chr16	50526040	50526345	0.32953	-0.5966	0.5966	10	1.0825e-05	0.00012746	0.3182	0.9148
chr16	75578934	75579550	0.32953	-0.1975	0.1975	10	1.0825e-05	0.00012881	0.7804	0.9779
chr16	84503393	84503658	0.32953	-0.1626	0.1626	10	1.0825e-05	0.00013105	0.8097	0.9723
chr17	13656742	13657212	0.32953	0.2797	-0.2797	10	1.0825e-05	0.00012709	0.3381	0.0584
chr17	23823825	23824105	0.32953	-0.1291	0.1291	10	2.165e-05	0.0001268	0.8423	0.9714
chr17	27385870	27386029	0.32953	0.2888	-0.2888	10	0.00048713	0.00013968	0.7137	0.4249
chr17	34928638	34929000	0.32953	-0.4206	0.4206	10	1.0825e-05	0.00012769	0.3554	0.776
chr17	58667264	58667633	0.32953	-0.1185	0.1185	10	1.0825e-05	0.00014199	0.837	0.9555
chr17	69303381	69304028	0.32953	-0.5702	0.5702	10	1.0825e-05	0.00012963	0.1876	0.7578
chr17	77920758	77920819	0.32953	0.18	-0.18	10	1.0825e-05	0.0001296	0.9887	0.8087
chr17	81186403	81187027	0.32953	-0.3944	0.3944	10	1.0825e-05	0.00013589	0.3619	0.7563
chr18	7838806	7839257	0.32953	-0.6202	0.6202	10	1.0825e-05	0.0001287	0.2294	0.8496
chr18	12973372	12973506	0.32953	0.1608	-0.1608	10	1.0825e-05	0.00013814	0.5668	0.406
chr18	35283021	35283337	0.32953	-0.1339	0.1339	10	0.00020568	0.00012544	0.8528	0.9867
chr18	35851019	35851144	0.32953	0.2531	-0.2531	10	1.0825e-05	0.00012532	0.9268	0.6737
chr18	54263721	54264288	0.32953	-0.5127	0.5127	10	1.0825e-05	0.00012634	0.345	0.8577
chr18	62067982	62068439	0.32953	-0.5087	0.5087	10	1.0825e-05	0.00012468	0.4402	0.9489
chr19	15491683	15492672	0.32953	-0.1533	0.1533	10	0.00048713	0.00013474	0.7806	0.9339
chr19	23497964	23498583	0.32953	-0.2647	0.2647	10	1.0825e-05	0.00012898	0.6762	0.9409
chr19	49842554	49843176	0.32953	0.1433	-0.1433	10	0.00072528	0.00013126	0.9526	0.8093
chr19	54590121	54591148	0.32953	-0.1843	0.1843	10	1.0825e-05	0.00013674	0.7695	0.9538
chr2	4839564	4840293	0.32953	-0.2362	0.2362	10	1.0825e-05	0.00012802	0.6969	0.9331
chr2	11100293	11100369	0.32953	-0.2241	0.2241	10	0.00020568	0.0001311	0.355	0.5791
chr2	28095722	28096385	0.32953	-0.1442	0.1442	10	2.165e-05	0.00013471	0.8106	0.9548
chr2	36203252	36203303	0.32953	0.1176	-0.1176	10	2.165e-05	0.0001363	0.1245	0.0069
chr2	48679903	48680233	0.32953	-0.1496	0.1496	10	1.0825e-05	0.00012994	0.7003	0.8499
chr2	69226687	69226881	0.32953	-0.1389	0.1389	10	0.00020568	0.00013055	0.797	0.9359
chr2	73943804	73944302	0.32953	-0.4192	0.4192	10	1.0825e-05	0.00013493	0.4585	0.8777
chr2	76033008	76033577	0.32953	-0.1666	0.1666	10	7.5776e-05	0.00013682	0.8136	0.9802
chr2	119297771	119297964	0.32953	-0.118	0.118	10	2.165e-05	0.00013196	0.8673	0.9853
chr2	120245345	120245865	0.32953	-0.26	0.26	10	1.0825e-05	0.00013548	0.0266	0.2866
chr2	126527563	126527976	0.32953	-0.1371	0.1371	10	1.0825e-05	0.0001332	0.8431	0.9802
chr2	145822284	145822670	0.32953	-0.1497	0.1497	10	0.00020568	0.00012602	0.783	0.9327
chr2	169671499	169671944	0.32953	-0.2771	0.2771	10	1.0825e-05	0.00014013	0.5715	0.8486
chr2	171947781	171948112	0.32953	-0.2554	0.2554	10	1.0825e-05	0.00013258	0.6944	0.9498
chr2	173096364	173096698	0.32953	-0.1278	0.1278	10	1.0825e-05	0.00013531	0.8544	0.9822
chr3	8006192	8006569	0.32953	-0.4619	0.4619	10	1.0825e-05	0.00012829	0.2718	0.7337
chr3	21832912	21833336	0.32953	-0.1424	0.1424	10	1.0825e-05	0.00012541	0.8013	0.9437
chr3	41137122	41137264	0.32953	-0.1296	0.1296	10	0.00105	0.00013119	0.7824	0.912
chr3	96835815	96836074	0.32953	-0.2954	0.2954	10	1.0825e-05	0.00013366	0.5702	0.8656
chr3	122683993	122684313	0.32953	-0.6826	0.6826	10	1.0825e-05	0.00014052	0.2589	0.9415
chr3	130126841	130127321	0.32953	-0.1482	0.1482	10	1.0825e-05	0.00013599	0.8258	0.974
chr3	137970077	137970279	0.32953	-0.359	0.359	10	1.0825e-05	0.00014139	0.0721	0.4311
chr3	143973661	143973993	0.32953	-0.3604	0.3604	10	1.0825e-05	0.00013171	0.56	0.9204
chr3	146652645	146653282	0.32953	-0.1681	0.1681	10	0.00032475	0.00013492	0.8058	0.9739
chr3	152943088	152943454	0.32953	-0.4233	0.4233	10	1.0825e-05	0.00013286	0.3685	0.7918
chr4	8854133	8854249	0.32953	0.1519	-0.1519	10	1.0825e-05	0.00013786	0.9823	0.8304
chr4	14633262	14633384	0.32953	0.5019	-0.5019	10	1.0825e-05	0.00013025	0.8125	0.3106
chr4	19106645	19107685	0.32953	-0.2644	0.2644	10	1.0825e-05	0.00012917	0.6977	0.9621
chr4	19766710	19766900	0.32953	-0.3341	0.3341	10	0.00105	0.000131	0.4341	0.7682
chr4	34781415	34782094	0.32953	-0.1141	0.1141	10	0.00048713	0.00014133	0.8015	0.9156
chr4	39718380	39718836	0.32953	-0.4346	0.4346	10	1.0825e-05	0.00013674	0.3809	0.8155
chr4	43700808	43701222	0.32953	-0.1644	0.1644	10	0.0001299	0.0001262	0.7954	0.9598
chr4	54283074	54283276	0.32953	-0.21	0.21	10	1.0825e-05	0.00013113	0.7671	0.9771
chr4	59442906	59443451	0.32953	-0.1233	0.1233	10	1.0825e-05	0.00013912	0.8577	0.981
chr4	83266029	83266497	0.32953	-0.2591	0.2591	10	2.165e-05	0.00013946	0.5932	0.8523
chr4	96591301	96591829	0.32953	-0.1289	0.1289	10	1.0825e-05	0.0001281	0.0073	0.1362
chr4	99608792	99609147	0.32953	-0.1111	0.1111	10	1.0825e-05	0.00014144	0.8853	0.9964
chr4	118265698	118265824	0.32953	0.3106	-0.3106	10	0.0001299	0.00013943	0.8823	0.5717
chr4	119521221	119521412	0.32953	-0.2024	0.2024	10	0.00032475	0.00012716	0.6441	0.8465
chr4	120215999	120216403	0.32953	-0.3036	0.3036	10	4.33e-05	0.00012755	0.1397	0.4433
chr4	134659833	134660022	0.32953	0.4141	-0.4141	10	1.0825e-05	0.00012753	0.7754	0.3613
chr4	141494308	141494476	0.32953	0.1102	-0.1102	10	1.0825e-05	0.00013908	0.9488	0.8386
chr4	152204659	152205459	0.32953	-0.1096	0.1096	10	1.0825e-05	0.00013353	0.8623	0.9719
chr5	38934902	38935359	0.32953	-0.3649	0.3649	10	1.0825e-05	0.00013197	0.5087	0.8736
chr5	52504398	52504763	0.32953	-0.4356	0.4356	10	1.0825e-05	0.00013724	0.5498	0.9854
chr5	54567496	54567620	0.32953	0.1503	-0.1503	10	0.00020568	0.00014084	0.9849	0.8346
chr5	63872993	63873466	0.32953	-0.2002	0.2002	10	1.0825e-05	0.00012804	0.7929	0.9931
chr5	73241466	73241714	0.32953	0.1449	-0.1449	10	0.00105	0.0001252	0.9044	0.7595
chr5	118292769	118293391	0.32953	-0.1587	0.1587	10	0.00048713	0.00012914	0.7706	0.9293
chr5	118528911	118529480	0.32953	0.2391	-0.2391	10	2.165e-05	0.00012817	0.8187	0.5796
chr5	135260216	135260286	0.32953	0.1009	-0.1009	10	1.0825e-05	0.00013002	0.9844	0.8835
chr5	142448715	142448906	0.32953	0.114	-0.114	10	0.0001299	0.00012641	0.9502	0.8362
chr5	143500860	143501206	0.32953	-0.1105	0.1105	10	1.0825e-05	0.000142	0.8249	0.9354
chr6	42973729	42974099	0.32953	-0.1274	0.1274	10	1.0825e-05	0.00013226	0.8629	0.9903
chr6	52167593	52167850	0.32953	0.1022	-0.1022	10	2.165e-05	0.00012665	0.1093	0.0071
chr6	53681042	53681245	0.32953	-0.1792	0.1792	10	1.0825e-05	0.0001252	0.8137	0.9929
chr6	58906904	58907001	0.32953	-0.3123	0.3123	10	1.0825e-05	0.00013053	0.253	0.5653
chr6	67114002	67114107	0.32953	-0.1997	0.1997	10	1.0825e-05	0.00013739	0.1344	0.3341
chr6	84102037	84102205	0.32953	0.2975	-0.2975	10	7.5776e-05	0.00013367	0.7841	0.4866
chr6	113856915	113857107	0.32953	-0.1692	0.1692	10	1.0825e-05	0.00013815	0.8036	0.9728
chr6	117917065	117917199	0.32953	0.1584	-0.1584	10	2.165e-05	0.00013588	0.1695	0.0111
chr7	13059171	13059856	0.32953	-0.1387	0.1387	10	1.0825e-05	0.000129	0.8435	0.9822
chr7	36898218	36898781	0.32953	-0.1486	0.1486	10	4.33e-05	0.00012853	0.8024	0.951
chr7	43772718	43773446	0.32953	-0.5431	0.5431	10	1.0825e-05	0.00012867	0.2419	0.785
chr7	46166664	46166980	0.32953	-0.1299	0.1299	10	2.165e-05	0.00013223	0.8483	0.9782
chr7	67112625	67112842	0.32953	-0.2384	0.2384	10	1.0825e-05	0.00012533	0.585	0.8234
chr7	70280594	70280677	0.32953	-0.1027	0.1027	10	2.165e-05	0.00013366	0.006	0.1087
chr7	73931140	73931703	0.32953	-0.1783	0.1783	10	1.0825e-05	0.00013304	0.7916	0.9699
chr7	75586158	75586421	0.32953	0.1984	-0.1984	10	1.0825e-05	0.00012472	0.8621	0.6637
chr7	83947863	83948615	0.32953	-0.1061	0.1061	10	0.00105	0.00013314	0.7596	0.8657
chr7	110708099	110708376	0.32953	-0.1464	0.1464	10	7.5776e-05	0.00013736	0.7829	0.9293
chr7	119022980	119023222	0.32953	-0.5004	0.5004	10	0.00048713	0.00014069	0.0716	0.572
chr7	126130965	126131131	0.32953	0.102	-0.102	10	1.0825e-05	0.00012695	0.9896	0.8876
chr7	128672396	128672607	0.32953	0.3614	-0.3614	10	1.0825e-05	0.00012879	0.5447	0.1833
chr7	133416045	133416955	0.32953	-0.3925	0.3925	10	1.0825e-05	0.0001274	0.4906	0.8831
chr7	137301996	137302734	0.32953	0.121	-0.121	10	1.0825e-05	0.00013556	0.9821	0.8611
chr8	12325479	12325756	0.32953	0.1302	-0.1302	10	2.165e-05	0.0001253	0.9398	0.8096
chr8	48957523	48958453	0.32953	-0.2547	0.2547	10	7.5776e-05	0.00013824	0.6489	0.9036
chr8	49606619	49606968	0.32953	-0.4359	0.4359	10	1.0825e-05	0.00012749	0.4203	0.8562
chr8	70598644	70598717	0.32953	-0.1326	0.1326	10	4.33e-05	0.00013816	0.011	0.1436
chr8	93758691	93759487	0.32953	-0.1532	0.1532	10	1.0825e-05	0.00012687	0.7824	0.9356
chr8	94343927	94344317	0.32953	-0.5155	0.5155	10	1.0825e-05	0.00012487	0.3556	0.8711
chr8	103749332	103749803	0.32953	-0.1432	0.1432	10	1.0825e-05	0.00012621	0.8512	0.9944
chr8	107048251	107048325	0.32953	-0.1082	0.1082	10	0.00105	0.00013248	0.0276	0.1358
chr8	110123186	110123505	0.32953	-0.248	0.248	10	1.0825e-05	0.000131	0.7024	0.9504
chr8	115249787	115249950	0.32953	-0.2581	0.2581	10	7.5776e-05	0.00012623	0.3711	0.6292
chr8	117929728	117930033	0.32953	0.264	-0.264	10	1.0825e-05	0.00012769	0.8114	0.5474
chr8	121241770	121242112	0.32953	0.2927	-0.2927	10	4.33e-05	0.00014121	0.5844	0.2917
chr9	15075820	15076335	0.32953	-0.2577	0.2577	10	1.0825e-05	0.00012593	0.7018	0.9595
chr9	59344082	59344754	0.32953	-0.104	0.104	10	0.00072528	0.00013108	0.883	0.987
chr9	88821684	88821788	0.32953	0.2216	-0.2216	10	1.0825e-05	0.00013099	0.992	0.7704
chr9	95805409	95805744	0.32953	-0.5174	0.5174	10	1.0825e-05	0.0001299	0.2357	0.7531
chr9	96738732	96739004	0.32953	-0.3905	0.3905	10	1.0825e-05	0.00013259	0.5553	0.9458
chr9	99620129	99620489	0.32953	-0.4878	0.4878	10	1.0825e-05	0.00012767	0.4573	0.9451
chr9	99709965	99710246	0.32953	-0.1716	0.1716	10	4.33e-05	0.00013141	0.7583	0.9299
chr9	103078923	103079578	0.32953	-0.1366	0.1366	10	0.00048713	0.00013979	0.7991	0.9357
chr9	108328886	108329423	0.32953	-0.1341	0.1341	10	0.00072528	0.00013631	0.8409	0.975
chr9	116701687	116701976	0.32953	-0.2276	0.2276	10	1.0825e-05	0.00013809	0.6534	0.881
chrX	12090463	12090602	0.32953	0.1375	-0.1375	10	1.0825e-05	0.00013157	0.1535	0.016
chrX	39805518	39805658	0.32953	-0.1447	0.1447	10	1.0825e-05	0.00012713	0.8183	0.963
chrX	53268526	53269077	0.32953	-0.2779	0.2779	10	0.00020568	0.00013411	0.2594	0.5373
chrX	74270871	74271012	0.32953	-0.2307	0.2307	10	0.00048713	0.0001291	0.0621	0.2928
chrX	99216958	99217036	0.32953	0.1842	-0.1842	10	0.00048713	0.00014191	0.2175	0.0333
chrX	140114913	140115659	0.32953	-0.2285	0.2285	10	1.0825e-05	0.00013541	0.7152	0.9437
chr1	164441373	164442101	0.32953	0.1539	-0.1539	20	3.4933e-05	0.00014143	0.9586	0.8047
chr10	69249482	69249984	0.32953	-0.2278	0.2278	20	6.2614e-06	0.00014181	0.65145	0.87925
chr13	23934567	23934825	0.32953	-0.28145	0.28145	20	6.2614e-06	0.00014034	0.5309	0.81235
chr14	76486463	76487518	0.32953	-0.12375	0.12375	20	1.5046e-05	0.0001417	0.8343	0.95805
chr14	79852558	79853355	0.32953	-0.27345	0.27345	20	4.8433e-06	0.0001418	0.5782	0.85165
chr15	97019758	97020546	0.32953	-0.1125	0.1125	20	3.2775e-06	0.00014178	0.8372	0.9497
chr17	88664548	88665211	0.32953	-0.33365	0.33365	20	1.2856e-06	0.00013829	0.4336	0.76725
chr18	20679558	20679893	0.32953	-0.43775	0.43775	20	4.8433e-06	0.00014188	0.4542	0.89195
chr2	84822515	84823326	0.32953	-0.3564	0.3564	20	3.2775e-06	0.00014133	0.2809	0.6373
chr2	93485943	93487148	0.32953	-0.17	0.17	20	1.7006e-05	0.00014154	0.7126	0.8826
chr2	94200892	94201896	0.32953	-0.24335	0.24335	20	4.2551e-06	0.0001406	0.6517	0.89505
chr4	14290583	14291484	0.32953	-0.2371	0.2371	20	2.5174e-06	0.00014056	0.707	0.9441
chr4	43427189	43427690	0.32953	0.31595	-0.31595	20	4.2551e-06	0.0001387	0.42275	0.1068
chr4	148874209	148874639	0.32953	-0.3163	0.3163	20	4.8712e-07	0.00014091	0.6104	0.9267
chr7	73310389	73310884	0.32953	-0.15845	0.15845	20	2.5174e-06	0.00013782	0.7999	0.95835
chrX	7574198	7574297	0.32953	-0.311	0.311	20	5.5088e-06	0.0001417	0.1244	0.4354
chr1	25075287	25076589	0.32953	-0.212	0.212	21	4.4129e-06	0.00012842	0.67629	0.88829
chr1	85722245	85723251	0.32953	-0.227524	0.22752	21	1.455e-06	0.00012762	0.67581	0.90333
chr10	87665663	87667379	0.32953	-0.148571	0.14857	21	7.4315e-05	0.00012212	0.76205	0.91062
chr11	91576071	91576737	0.32953	-0.219524	0.21952	21	9.9416e-07	0.00012853	0.72267	0.94219
chr12	72340562	72342346	0.32953	-0.112714	0.11272	21	1.0109e-05	0.00012874	0.84733	0.96005
chr19	53448241	53449347	0.32953	-0.216619	0.21662	21	3.9106e-06	0.00012594	0.63543	0.85205
chr5	77052535	77053724	0.32953	-0.108143	0.10815	21	4.8518e-05	0.0001265	0.82114	0.92929
chr5	150055943	150057127	0.32953	-0.393286	0.39329	21	3.9106e-06	0.0001277	0.43295	0.82624
chr7	60004789	60005229	0.32953	0.180619	-0.18062	21	4.8518e-05	0.00012765	0.57781	0.39719
chr7	64208943	64210749	0.32953	-0.18381	0.18381	21	1.7944e-05	0.00012653	0.73786	0.92167
chr8	96660381	96661650	0.32953	-0.327095	0.3271	21	2.7115e-06	0.00012719	0.5359	0.863
chr10	52545330	52545904	0.32953	-0.239889	0.23989	36	8.643e-06	0.00012374	0.58564	0.82553
chr13	112212159	112213763	0.32953	-0.304587	0.30459	46	4.0997e-09	0.00013142	0.46537	0.76996
chr3	55769511	55770342	0.32959	-0.1467	0.1467	10	1.0825e-05	0.00014228	0.8292	0.9759
chr5	117065026	117065080	0.32959	-0.2168	0.2168	10	1.0825e-05	0.00014214	0.7716	0.9884
chr9	28276684	28276703	0.32959	-0.149	0.149	10	0.00072528	0.00014229	0.822	0.971
chr11	67134025	67134616	0.32964	-0.1067	0.1067	10	0.00032475	0.00014239	0.8484	0.9551
chr15	76004444	76004623	0.33006	0.2097	-0.2097	10	1.0825e-05	0.00014273	0.2666	0.0569
chr1	76199102	76199365	0.33049	-0.3135	0.3135	10	1.0825e-05	0.00014359	0.6446	0.9581
chr12	109612894	109612945	0.33049	0.426	-0.426	10	1.0825e-05	0.00014358	0.8318	0.4058
chr17	37546160	37546462	0.33049	-0.336	0.336	10	1.0825e-05	0.00014357	0.524	0.86
chr4	102727678	102727721	0.33049	-0.1598	0.1598	10	2.165e-05	0.0001434	0.717	0.8768
chr4	150060635	150060856	0.33049	0.3079	-0.3079	10	1.0825e-05	0.00014361	0.8733	0.5654
chr6	51401772	51402306	0.33049	-0.3411	0.3411	10	1.0825e-05	0.00014309	0.3423	0.6834
chr7	141072084	141072311	0.33049	0.3074	-0.3074	10	1.0825e-05	0.00014369	0.372	0.0646
chr9	122015716	122016082	0.33049	-0.5299	0.5299	10	1.0825e-05	0.00014343	0.3073	0.8372
chr10	126168158	126168560	0.33087	-0.1943	0.1943	10	4.33e-05	0.00014406	0.7542	0.9485
chr17	64542373	64542961	0.33087	-0.1812	0.1812	10	7.5776e-05	0.00014409	0.7823	0.9635
chr5	91301668	91302413	0.33087	-0.3647	0.3647	10	7.5776e-05	0.00014404	0.5334	0.8981
chr11	89984175	89984673	0.33119	-0.2258	0.2258	10	0.00105	0.00014431	0.6922	0.918
chr1	51625189	51626174	0.33128	-0.1475	0.1475	10	1.0825e-05	0.00014452	0.842	0.9895
chr10	110915796	110916424	0.33128	-0.1919	0.1919	10	7.5776e-05	0.00014451	0.7728	0.9647
chr10	115880138	115880206	0.33128	-0.3764	0.3764	10	1.0825e-05	0.00014466	0.6069	0.9833
chr1	153166091	153166254	0.33141	-0.3198	0.3198	10	1.0825e-05	0.00014541	0.3622	0.682
chr11	120316888	120317208	0.33141	0.413	-0.413	10	1.0825e-05	0.00014552	0.7147	0.3017
chr12	79609206	79609964	0.33141	0.2672	-0.2672	10	1.0825e-05	0.00014565	0.8856	0.6184
chr13	4656432	4656772	0.33141	-0.3419	0.3419	10	1.0825e-05	0.00014562	0.614	0.9559
chr15	53543125	53544111	0.33141	-0.191	0.191	10	4.33e-05	0.0001458	0.7661	0.9571
chr17	69902432	69902656	0.33141	-0.404	0.404	10	7.5776e-05	0.00014573	0.5154	0.9194
chr19	26864808	26865218	0.33141	-0.392	0.392	10	1.0825e-05	0.00014556	0.5541	0.9461
chr3	49905267	49905583	0.33141	-0.4235	0.4235	10	1.0825e-05	0.00014581	0.4739	0.8974
chr3	62107879	62108357	0.33141	-0.1321	0.1321	10	0.00072528	0.00014527	0.8396	0.9717
chr7	36016849	36017236	0.33141	-0.5154	0.5154	10	1.0825e-05	0.00014517	0.1558	0.6712
chr4	137723926	137724975	0.33141	0.299552	-0.29955	29	4.5022e-07	0.00014578	0.59555	0.296
chr2	58425894	58425940	0.33153	0.1816	-0.1816	10	0.00072528	0.00014602	0.9	0.7184
chr11	69399459	69399505	0.33165	0.1398	-0.1398	10	1.0825e-05	0.00014623	0.1494	0.0096
chr3	30357740	30358692	0.33165	-0.143	0.143	10	4.33e-05	0.00014655	0.8339	0.9769
chr8	25411656	25412012	0.33165	-0.3688	0.3688	10	1.0825e-05	0.00014643	0.3765	0.7453
chr8	44534465	44534492	0.33165	-0.1508	0.1508	10	0.00072528	0.00014643	0.8162	0.967
chr9	98387974	98388667	0.33165	-0.1296	0.1296	10	0.00048713	0.00014616	0.748	0.8776
chr19	24380133	24380743	0.33174	-0.1106	0.1106	10	0.00032475	0.00014666	0.8717	0.9823
chr4	95557003	95557309	0.3318	-0.2584	0.2584	10	4.33e-05	0.00014677	0.0489	0.3073
chr10	103009211	103009405	0.33188	-0.4089	0.4089	10	1.0825e-05	0.00014694	0.5372	0.9461
chr16	94758851	94760891	0.33188	-0.32124	0.32124	25	7.1432e-07	0.00014696	0.45464	0.77588
chr11	119081133	119081259	0.33202	0.1877	-0.1877	10	1.0825e-05	0.0001471	0.1988	0.0111
chr15	60287735	60287995	0.33228	-0.7268	0.7268	10	1.0825e-05	0.00014757	0.0885	0.8153
chr3	82743046	82743711	0.33228	-0.2176	0.2176	10	0.00020568	0.00014776	0.6479	0.8655
chr4	135416399	135416476	0.33228	0.1372	-0.1372	10	1.0825e-05	0.00014767	0.9831	0.8459
chr7	136502666	136502864	0.33228	0.3581	-0.3581	10	4.33e-05	0.00014734	0.7154	0.3573
chr8	6842021	6842465	0.33228	-0.4894	0.4894	10	2.165e-05	0.00014753	0.4612	0.9506
chrX	140430596	140430857	0.33228	-0.16	0.16	10	4.33e-05	0.00014767	0.7244	0.8844
chr3	130172601	130173453	0.33228	-0.15812	0.15812	25	7.0637e-06	0.0001477	0.70448	0.8626
chr11	36944069	36944466	0.33285	-0.5449	0.5449	10	4.33e-05	0.00014825	0.0992	0.6441
chr13	42476065	42476403	0.33285	-0.6271	0.6271	10	1.0825e-05	0.0001482	0.2972	0.9243
chr8	71950745	71951007	0.33285	0.1784	-0.1784	10	1.0825e-05	0.00014815	0.2019	0.0235
chr3	41496895	41498268	0.33363	-0.41192	0.41192	25	1.0618e-06	0.00014868	0.25248	0.6644
chr1	132284334	132284477	0.33366	-0.2372	0.2372	10	1.0825e-05	0.00014912	0.6903	0.9275
chr10	30010917	30011043	0.33366	-0.4888	0.4888	10	1.0825e-05	0.00014906	0.4896	0.9784
chr16	89900790	89901245	0.33366	0.2073	-0.2073	10	1.0825e-05	0.00014909	0.9084	0.7011
chr3	41527228	41527613	0.33366	-0.1325	0.1325	10	4.33e-05	0.00014938	0.8602	0.9927
chr6	140195646	140195901	0.33366	-0.5955	0.5955	10	1.0825e-05	0.0001494	0.288	0.8835
chr7	31208232	31208395	0.33366	0.354	-0.354	10	1.0825e-05	0.00014936	0.4137	0.0597
chrX	13846071	13846219	0.33366	-0.3567	0.3567	10	1.0825e-05	0.0001489	0.039	0.3957
chr4	35202909	35203579	0.33415	-0.1337	0.1337	10	1.0825e-05	0.00014986	0.8607	0.9944
chr7	139075813	139076303	0.33415	-0.1134	0.1134	10	1.0825e-05	0.00014983	0.8206	0.934
chr8	74807589	74807738	0.33448	-0.2027	0.2027	10	0.00020568	0.00015008	0.7254	0.9281
chr1	168096111	168096263	0.3349	-0.1272	0.1272	10	1.0825e-05	0.00015038	0.8664	0.9936
chr13	94293866	94294172	0.3349	-0.4471	0.4471	10	1.0825e-05	0.00015049	0.4088	0.8559
chr8	120449901	120450011	0.3349	0.3674	-0.3674	10	1.0825e-05	0.00015059	0.6569	0.2895
chr7	13008012	13008283	0.3349	0.375211	-0.37521	19	4.2621e-06	0.00015059	0.70632	0.33111
chr19	17433599	17433789	0.33534	-0.6131	0.6131	10	1.0825e-05	0.00015089	0.2796	0.8927
chr5	149031337	149031455	0.33534	0.1438	-0.1438	10	2.165e-05	0.00015094	0.1508	0.007
chr5	99479507	99479747	0.33541	-0.1963	0.1963	10	4.33e-05	0.00015105	0.0277	0.224
chr1	97865719	97865869	0.33546	-0.2824	0.2824	10	1.0825e-05	0.00015149	0.6801	0.9625
chr19	37686423	37686524	0.33546	0.1572	-0.1572	10	1.0825e-05	0.00015129	0.1638	0.0066
chr2	130910202	130910549	0.33546	-0.1065	0.1065	10	1.0825e-05	0.00015131	0.8892	0.9957
chr3	69626797	69627313	0.33546	-0.4513	0.4513	10	1.0825e-05	0.00015163	0.3933	0.8446
chrX	159255492	159255761	0.33546	-0.4242	0.4242	10	1.0825e-05	0.00015163	0.0561	0.4803
chrX	12068969	12069460	0.33546	0.133789	-0.133789	19	1.1138e-05	0.00015152	0.14721	0.013421
chr13	78879966	78881014	0.33555	-0.1427	0.1427	10	0.00032475	0.00015264	0.8263	0.969
chr14	14346155	14346233	0.33555	0.1794	-0.1794	10	4.33e-05	0.00015241	0.1937	0.0143
chr14	65386297	65386530	0.33555	0.1605	-0.1605	10	1.0825e-05	0.00015238	0.9855	0.825
chr5	13523095	13523536	0.33555	-0.1534	0.1534	10	1.0825e-05	0.0001522	0.8296	0.983
chr6	87157326	87157749	0.33555	-0.1289	0.1289	10	1.0825e-05	0.0001527	0.8542	0.9831
chr6	144472498	144472970	0.33555	-0.4406	0.4406	10	4.33e-05	0.00015259	0.3949	0.8355
chr9	61052049	61052276	0.33555	-0.1569	0.1569	10	4.33e-05	0.00015262	0.8064	0.9633
chr9	114580069	114580102	0.33555	-0.2157	0.2157	10	1.0825e-05	0.0001526	0.7051	0.9208
chrX	73881010	73881220	0.33555	-0.361	0.361	10	1.0825e-05	0.0001522	0.0502	0.4112
chr10	107528049	107528857	0.33555	-0.396105	0.39611	19	6.4343e-07	0.00015228	0.54142	0.93753
chr11	113208554	113209127	0.33555	-0.478526	0.47852	19	1.1684e-06	0.00015179	0.19995	0.67847
chr1	40714112	40714548	0.33568	-0.5187	0.5187	10	1.0825e-05	0.00015377	0.3274	0.8461
chr12	82457210	82457754	0.33568	-0.3797	0.3797	10	1.0825e-05	0.00015459	0.4805	0.8602
chr13	92774805	92775155	0.33568	-0.6534	0.6534	10	1.0825e-05	0.00015338	0.308	0.9614
chr14	69962950	69963245	0.33568	-0.3192	0.3192	10	1.0825e-05	0.00015428	0.6096	0.9288
chr2	10744151	10744563	0.33568	-0.1349	0.1349	10	0.00105	0.00015476	0.8268	0.9617
chr2	174284194	174284344	0.33568	0.3628	-0.3628	10	4.33e-05	0.00015286	0.7317	0.3689
chr9	36626844	36627377	0.33568	-0.1322	0.1322	10	2.165e-05	0.00015377	0.8542	0.9864
chrX	145505045	145505242	0.33568	-0.2704	0.2704	10	1.0825e-05	0.00015446	0.0187	0.2891
chr1	80383047	80383713	0.33568	-0.382579	0.38258	19	4.2621e-06	0.0001538	0.39121	0.77379
chr1	119196791	119197623	0.33568	-0.383474	0.38348	19	1.8119e-06	0.00015328	0.31463	0.69811
chr10	11253659	11254333	0.33568	-0.148842	0.14884	19	3.7034e-06	0.00015429	0.83563	0.98447
chr10	117803971	117804487	0.33568	-0.121684	0.12168	19	1.894e-05	0.00015485	0.81637	0.93805
chr11	109225579	109226060	0.33568	-0.340947	0.34095	19	9.7338e-06	0.00015352	0.49421	0.83516
chr12	19176063	19176236	0.33568	0.305737	-0.30574	19	2.7893e-06	0.0001542	0.412	0.10626
chr12	113188672	113188952	0.33568	-0.294158	0.29416	19	1.0077e-06	0.00015489	0.61595	0.91011
chr13	43834320	43836052	0.33568	-0.184526	0.18452	19	2.7893e-06	0.00015415	0.73932	0.92384
chr15	34027556	34028649	0.33568	-0.175158	0.17516	19	5.9628e-05	0.00015405	0.73121	0.90637
chr15	99222125	99222786	0.33568	0.174	-0.174	19	1.894e-05	0.00015475	0.28437	0.11037
chr16	25040484	25041183	0.33568	-0.260316	0.26031	19	5.9628e-05	0.00015446	0.62011	0.88042
chr4	46581674	46581975	0.33568	-0.333684	0.33368	19	8.6848e-07	0.00015478	0.59	0.92368
chr5	21688633	21689208	0.33568	-0.324474	0.32447	19	1.1138e-05	0.00015488	0.51932	0.84379
chr6	122628632	122628941	0.33568	0.273316	-0.27331	19	3.611e-05	0.00015336	0.73447	0.46116
chr8	18283208	18284026	0.33568	-0.341158	0.34116	19	3.2153e-06	0.00015377	0.52721	0.86837
chr8	88440387	88441400	0.33568	-0.167895	0.16789	19	0.00019739	0.0001549	0.69758	0.86547
chr8	102787614	102788421	0.33568	-0.331632	0.33163	19	2.0939e-06	0.00015468	0.49132	0.82295
chr16	66657027	66657248	0.33629	-0.1162	0.1162	10	2.165e-05	0.00015529	0.8566	0.9728
chr2	128872419	128872674	0.33629	-0.349	0.349	10	1.0825e-05	0.00015534	0.4804	0.8294
chr9	31449156	31450310	0.33684	-0.259333	0.25934	24	1.7205e-06	0.00015567	0.61133	0.87067
chr5	91607592	91608198	0.33819	-0.121364	0.12136	11	2.8351e-06	0.00015651	0.82091	0.94227
chr6	91212849	91212932	0.33819	0.117545	-0.117545	11	5.6703e-06	0.00015653	0.13109	0.013545
chr10	58734459	58735015	0.33821	-0.692	0.692	10	1.0825e-05	0.00015729	0.1647	0.8567
chr10	72787169	72787328	0.33821	-0.4089	0.4089	10	1.0825e-05	0.000157	0.5527	0.9616
chr11	116232745	116232856	0.33821	0.2273	-0.2273	10	0.00032475	0.00015737	0.3891	0.1618
chr17	52337013	52338128	0.33821	-0.1677	0.1677	10	2.165e-05	0.00015734	0.8112	0.9789
chr17	90394569	90395131	0.33821	-0.3523	0.3523	10	1.0825e-05	0.00015742	0.5598	0.9121
chr2	45279615	45280484	0.33821	-0.1471	0.1471	10	0.00032475	0.00015743	0.8185	0.9656
chr3	79818279	79818553	0.33821	0.3065	-0.3065	10	1.0825e-05	0.0001575	0.8079	0.5014
chr5	124111879	124111994	0.33821	0.236	-0.236	10	1.0825e-05	0.0001571	0.2555	0.0195
chr7	79710319	79710361	0.33821	0.2251	-0.2251	10	1.0825e-05	0.00015738	0.2322	0.0071
chrX	169320465	169320524	0.33821	-0.2993	0.2993	10	1.0825e-05	0.0001572	0.0203	0.3196
chr2	30104913	30105214	0.33821	0.117	-0.117	11	5.3868e-05	0.00015721	0.99436	0.87736
chrX	20426132	20426271	0.33844	-0.367182	0.36719	11	5.3868e-05	0.00015769	0.10736	0.47455
chrX	118082676	118082799	0.33964	0.2102	-0.2102	10	2.165e-05	0.00015841	0.9891	0.7789
chr1	12643877	12644542	0.34022	-0.3187	0.3187	10	0.00105	0.00015876	0.4858	0.8045
chr15	80255779	80255839	0.34056	0.384909	-0.38491	11	2.8351e-06	0.00015899	0.39491	0.01
chr11	57317704	57317954	0.34076	-0.4322	0.4322	10	1.0825e-05	0.00015917	0.4512	0.8834
chr15	99470563	99471127	0.34157	0.100542	-0.10054	24	1.4902e-05	0.00015971	0.91921	0.81867
chr10	39549285	39549980	0.3421	0.1055	-0.1055	10	0.00072528	0.00016005	0.9354	0.8299
chr12	12401559	12401821	0.3421	-0.4312	0.4312	10	1.0825e-05	0.00016022	0.2874	0.7186
chrX	134059256	134059321	0.3421	-0.392	0.392	10	1.0825e-05	0.00016027	0.0557	0.4477
chr9	117355419	117355934	0.3421	-0.383273	0.38327	11	2.8351e-06	0.00016028	0.42809	0.81136
chr14	117579587	117580113	0.34237	-0.319	0.319	10	1.0825e-05	0.00016049	0.6187	0.9377
chr9	94653076	94653660	0.34258	-0.268	0.268	10	1.0825e-05	0.00016069	0.7262	0.9942
chr16	16693275	16693673	0.34258	-0.286636	0.28663	11	5.6703e-06	0.00016075	0.62664	0.91327
chr8	120416781	120416918	0.34273	0.279455	-0.279459	11	5.6703e-06	0.0001609	0.29955	0.020091
chr16	90911066	90911566	0.3436	-0.5802	0.5802	10	1.0825e-05	0.00016145	0.2399	0.8201
chr2	78060431	78060595	0.3436	-0.3736	0.3736	10	2.165e-05	0.00016147	0.544	0.9176
chr9	109003664	109003967	0.34382	-0.1164	0.1164	10	0.00020568	0.00016168	0.8707	0.9871
chr2	25095093	25095768	0.34382	-0.187821	0.18782	28	7.4663e-07	0.00016173	0.08575	0.27357
chr5	75512747	75512993	0.34409	-0.3443	0.3443	10	1.0825e-05	0.00016195	0.5728	0.9171
chr1	51886429	51887161	0.34418	-0.1142	0.1142	10	7.5776e-05	0.00016219	0.8643	0.9785
chr1	54199632	54199823	0.34418	-0.2775	0.2775	10	1.0825e-05	0.0001625	0.6796	0.9571
chr11	67314036	67314315	0.34418	-0.3911	0.3911	10	1.0825e-05	0.00016234	0.3304	0.7215
chr11	102845966	102846224	0.34418	0.1405	-0.1405	10	1.0825e-05	0.00016267	0.9579	0.8174
chr12	106783692	106784030	0.34418	-0.2318	0.2318	10	1.0825e-05	0.00016278	0.6596	0.8914
chr19	56105431	56105564	0.34418	0.3392	-0.3392	10	1.0825e-05	0.00016244	0.9348	0.5956
chr2	171978438	171979368	0.34418	-0.1817	0.1817	10	7.5776e-05	0.00016256	0.763	0.9447
chr7	116156900	116157027	0.34418	0.1835	-0.1835	10	4.33e-05	0.00016274	0.912	0.7285
chr8	13336567	13336929	0.34418	-0.102	0.102	10	2.165e-05	0.0001628	0.8797	0.9817
chr3	101373528	101374163	0.34425	-0.2697	0.2697	10	0.0001299	0.00016316	0.64	0.9097
chr4	103972132	103972997	0.34425	-0.1262	0.1262	10	1.0825e-05	0.00016312	0.8546	0.9808
chr6	71671983	71672002	0.34425	-0.2588	0.2588	10	1.0825e-05	0.00016312	0.7314	0.9902
chr12	107047035	107047266	0.34484	-0.6143	0.6143	10	1.0825e-05	0.00016352	0.2348	0.8491
chr3	151900617	151901302	0.34486	-0.58	0.58	10	1.0825e-05	0.00016373	0.2636	0.8436
chr7	64770776	64771431	0.34486	-0.3646	0.3646	10	1.0825e-05	0.00016377	0.4905	0.8551
chr5	72330771	72331019	0.34504	-0.1567	0.1567	10	2.165e-05	0.00016401	0.7957	0.9524
chr1	36008579	36009101	0.34537	-0.2685	0.2685	10	1.0825e-05	0.00017077	0.6574	0.9259
chr1	83844486	83845065	0.34537	-0.3985	0.3985	10	0.00020568	0.00017486	0.4055	0.804
chr1	131138913	131139485	0.34537	-0.3144	0.3144	10	1.0825e-05	0.00018521	0.1861	0.5005
chr1	161958174	161958734	0.34537	-0.5549	0.5549	10	1.0825e-05	0.00018808	0.1636	0.7185
chr1	162135548	162135964	0.34537	-0.3711	0.3711	10	1.0825e-05	0.0001687	0.5396	0.9107
chr10	8207228	8207466	0.34537	-0.1052	0.1052	10	0.00032475	0.00016912	0.8697	0.9749
chr10	13090652	13090765	0.34537	-0.3858	0.3858	10	1.0825e-05	0.00017229	0.3459	0.7317
chr10	60712850	60712991	0.34537	-0.1237	0.1237	10	0.00048713	0.00017536	0.8515	0.9752
chr10	118714426	118714563	0.34537	-0.1715	0.1715	10	0.0001299	0.00019495	0.7964	0.9679
chr10	121434005	121434575	0.34537	-0.1803	0.1803	10	2.165e-05	0.00017614	0.7736	0.9539
chr11	40866344	40866725	0.34537	-0.135	0.135	10	0.00072528	0.00016487	0.8482	0.9832
chr11	44306092	44306221	0.34537	-0.4604	0.4604	10	1.0825e-05	0.00019188	0.4659	0.9263
chr11	46095301	46095982	0.34537	-0.2857	0.2857	10	1.0825e-05	0.00017045	0.6215	0.9072
chr11	82991120	82991233	0.34537	0.2583	-0.2583	10	1.0825e-05	0.00016589	0.3293	0.071
chr12	20921428	20921531	0.34537	0.3108	-0.3108	10	1.0825e-05	0.00017505	0.3676	0.0568
chr12	43928832	43929268	0.34537	-0.2246	0.2246	10	2.165e-05	0.00017197	0.748	0.9726
chr12	81332071	81332147	0.34537	0.2352	-0.2352	10	1.0825e-05	0.00017779	0.2452	0.01
chr12	82565812	82566047	0.34537	-0.1438	0.1438	10	4.33e-05	0.00018078	0.8239	0.9677
chr12	84058735	84059351	0.34537	-0.2062	0.2062	10	0.00020568	0.00018537	0.6482	0.8544
chr13	39407080	39407585	0.34537	-0.1082	0.1082	10	0.00032475	0.0001862	0.8733	0.9815
chr14	78448090	78448346	0.34537	-0.6344	0.6344	10	1.0825e-05	0.00016769	0.2965	0.9309
chr15	95765565	95766270	0.34537	-0.3808	0.3808	10	1.0825e-05	0.00016659	0.5716	0.9524
chr16	36782299	36782494	0.34537	-0.2484	0.2484	10	1.0825e-05	0.00016694	0.7144	0.9628
chr16	68898577	68899160	0.34537	-0.5259	0.5259	10	4.33e-05	0.00017268	0.3606	0.8865
chr16	95280895	95281268	0.34537	-0.2132	0.2132	10	2.165e-05	0.00017181	0.7238	0.937
chr17	14817388	14818146	0.34537	-0.4131	0.4131	10	1.0825e-05	0.00019279	0.4928	0.9059
chr17	43360414	43360668	0.34537	-0.4698	0.4698	10	2.165e-05	0.000195	0.2695	0.7393
chr17	69399430	69400242	0.34537	-0.1868	0.1868	10	2.165e-05	0.00017014	0.7616	0.9484
chr17	81907779	81908118	0.34537	-0.155	0.155	10	4.33e-05	0.00018001	0.8034	0.9584
chr17	86425135	86425190	0.34537	-0.3148	0.3148	10	1.0825e-05	0.00016785	0.6728	0.9876
chr17	87892814	87893014	0.34537	-0.1169	0.1169	10	7.5776e-05	0.00016642	0.856	0.9729
chr18	58284145	58284735	0.34537	-0.2373	0.2373	10	1.0825e-05	0.00019359	0.7526	0.9899
chr18	61860594	61861171	0.34537	-0.1378	0.1378	10	7.5776e-05	0.00016894	0.8146	0.9524
chr19	8251989	8252154	0.34537	0.417	-0.417	10	2.165e-05	0.00017661	0.6355	0.2185
chr19	39478727	39478933	0.34537	0.1784	-0.1784	10	7.5776e-05	0.00019096	0.99	0.8116
chr2	52378100	52378547	0.34537	-0.1937	0.1937	10	4.33e-05	0.00017089	0.0982	0.2919
chr2	57475976	57476880	0.34537	-0.2188	0.2188	10	0.00032475	0.00017583	0.617	0.8358
chr2	73509129	73509455	0.34537	0.1483	-0.1483	10	2.165e-05	0.00016866	0.9041	0.7558
chr2	127603744	127604139	0.34537	0.1267	-0.1267	10	1.0825e-05	0.00016659	0.9893	0.8626
chr2	128031029	128031692	0.34537	-0.2375	0.2375	10	1.0825e-05	0.0001721	0.6847	0.9222
chr3	10323866	10324246	0.34537	-0.1202	0.1202	10	4.33e-05	0.00018566	0.8689	0.9891
chr3	35357208	35357403	0.34537	-0.4891	0.4891	10	1.0825e-05	0.00017203	0.1329	0.622
chr3	37672575	37672892	0.34537	0.2411	-0.2411	10	0.0001299	0.00016579	0.5634	0.3223
chr3	50388196	50388578	0.34537	-0.4465	0.4465	10	2.165e-05	0.00019625	0.3018	0.7483
chr3	89863093	89863870	0.34537	-0.2747	0.2747	10	1.0825e-05	0.00018272	0.6143	0.889
chr3	117204518	117204599	0.34537	0.1628	-0.1628	10	0.00032475	0.00018879	0.98	0.8172
chr3	137968630	137969005	0.34537	-0.1914	0.1914	10	1.0825e-05	0.00018834	0.6378	0.8292
chr3	146247835	146248419	0.34537	-0.1861	0.1861	10	7.5776e-05	0.00016478	0.7763	0.9624
chr3	152031681	152032020	0.34537	-0.2962	0.2962	10	4.33e-05	0.00016902	0.6319	0.9281
chr4	127554877	127555668	0.34537	-0.3653	0.3653	10	1.0825e-05	0.00018236	0.496	0.8613
chr4	143460457	143460624	0.34537	-0.5041	0.5041	10	1.0825e-05	0.00016694	0.3247	0.8288
chr4	153008774	153009056	0.34537	-0.1052	0.1052	10	4.33e-05	0.00016867	0.8867	0.9919
chr5	52631297	52631606	0.34537	-0.1045	0.1045	10	1.0825e-05	0.0001867	0.8882	0.9927
chr5	81766113	81766326	0.34537	-0.4056	0.4056	10	1.0825e-05	0.00018387	0.4458	0.8514
chr5	99906393	99906482	0.34537	0.2284	-0.2284	10	1.0825e-05	0.00016801	0.2515	0.0231
chr5	114610747	114610954	0.34537	0.2499	-0.2499	10	4.33e-05	0.00017141	0.9163	0.6664
chr5	116224310	116224737	0.34537	-0.5185	0.5185	10	1.0825e-05	0.00019031	0.4128	0.9313
chr6	3268740	3269351	0.34537	-0.4998	0.4998	10	7.5776e-05	0.00018207	0.2272	0.727
chr6	5487156	5487544	0.34537	-0.2678	0.2678	10	1.0825e-05	0.00018139	0.686	0.9538
chr6	119084979	119085899	0.34537	-0.1402	0.1402	10	1.0825e-05	0.0001953	0.7927	0.9329
chr7	25419210	25419531	0.34537	-0.1046	0.1046	10	1.0825e-05	0.00017719	0.8907	0.9953
chr8	24353811	24354275	0.34537	-0.3619	0.3619	10	1.0825e-05	0.00017281	0.5381	0.9
chr8	56942961	56943089	0.34537	0.3398	-0.3398	10	1.0825e-05	0.00019048	0.422	0.0822
chr8	77664823	77665070	0.34537	-0.1336	0.1336	10	0.00020568	0.00016735	0.8521	0.9857
chr8	87845354	87845813	0.34537	-0.1116	0.1116	10	1.0825e-05	0.00019032	0.8602	0.9718
chr8	112326006	112326088	0.34537	0.1647	-0.1647	10	2.165e-05	0.00018212	0.9429	0.7782
chr8	113530760	113531276	0.34537	-0.5967	0.5967	10	1.0825e-05	0.00018207	0.3473	0.944
chr8	121896509	121896700	0.34537	0.2957	-0.2957	10	1.0825e-05	0.00017249	0.6983	0.4026
chr9	88530860	88531302	0.34537	0.2089	-0.2089	10	0.00048713	0.00017735	0.9668	0.7579
chr9	124347213	124347487	0.34537	-0.2307	0.2307	10	0.0015047	0.00017545	0.7099	0.9406
chrUn_GL456359	19397	19878	0.34537	0.38	-0.38	10	4.33e-05	0.00016535	0.7588	0.3788
chrX	17513719	17513756	0.34537	-0.3714	0.3714	10	1.0825e-05	0.0001862	0.602	0.9734
chrX	42068015	42068184	0.34537	-0.4945	0.4945	10	0.00105	0.00017985	0.3805	0.875
chrX	71816729	71816761	0.34537	-0.3361	0.3361	10	2.165e-05	0.00017058	0.0365	0.3726
chrX	105033063	105033389	0.34537	-0.1317	0.1317	10	0.00105	0.00016993	0.8303	0.962
chrX	164382070	164382165	0.34537	-0.2158	0.2158	10	2.165e-05	0.00017182	0.085	0.3008
chr10	96226378	96226734	0.34537	-0.167182	0.16718	11	1.9846e-05	0.0001875	0.81109	0.97827
chr11	112134119	112135227	0.34537	-0.155273	0.15527	11	8.5054e-05	0.00016905	0.79618	0.95145
chr13	56342734	56343331	0.34537	-0.153636	0.15363	11	0.00027501	0.00017161	0.74655	0.90018
chr15	9691050	9691597	0.34537	-0.200091	0.20009	11	3.4022e-05	0.00016601	0.74718	0.94727
chr3	50122672	50123281	0.34537	-0.112182	0.11218	11	0.00076549	0.0001658	0.84218	0.95436
chr8	76860234	76860544	0.34537	-0.592727	0.59273	11	5.6703e-06	0.00018701	0.34245	0.93518
chr1	33992818	33993251	0.34537	-0.2805	0.2805	12	8.8752e-06	0.000178	0.6595	0.94
chr1	34433060	34433291	0.34537	0.14175	-0.141753	12	2.9584e-06	0.00018191	0.15217	0.010417
chr1	36682669	36682988	0.34537	-0.277	0.277	12	7.396e-07	0.00018239	0.65775	0.93475
chr1	38436424	38437108	0.34537	0.2465	-0.2465	12	1.4792e-06	0.00017366	0.89392	0.64742
chr1	43490415	43491656	0.34537	-0.1125	0.1125	12	1.4052e-05	0.00018681	0.86558	0.97808
chr1	76989460	76990130	0.34537	-0.170083	0.17008	12	7.1741e-05	0.0001746	0.75392	0.924
chr1	120772301	120772912	0.34537	0.12075	-0.12075	12	1.4792e-06	0.00018913	0.99025	0.8695
chr1	128570116	128570568	0.34537	-0.506	0.506	12	7.396e-07	0.00018023	0.25775	0.76375
chr1	134284260	134285334	0.34537	-0.226833	0.22683	12	1.4052e-05	0.00018068	0.67142	0.89825
chr1	138780519	138781474	0.34537	-0.128	0.128	12	1.4792e-06	0.00017874	0.84367	0.97167
chr1	151823670	151824171	0.34537	-0.131583	0.13158	12	5.1772e-06	0.00017481	0.82325	0.95483
chr1	156825745	156826569	0.34537	0.115833	-0.11583	12	5.1772e-06	0.00017966	0.98225	0.86642
chr1	189209972	189210091	0.34537	-0.1465	0.1465	12	7.1741e-05	0.00018813	0.79658	0.94308
chr10	29030225	29030671	0.34537	-0.609167	0.60916	12	7.396e-07	0.00018197	0.32317	0.93233
chr10	67819377	67819754	0.34537	-0.2975	0.2975	12	7.396e-07	0.00018792	0.6045	0.902
chr10	84835001	84835623	0.34537	-0.470333	0.47033	12	7.396e-07	0.0001896	0.44767	0.918
chr10	117876623	117876803	0.34537	-0.101667	0.10167	12	5.1772e-06	0.00017624	0.87508	0.97675
chr11	84599361	84599686	0.34537	0.35325	-0.35325	12	8.8752e-06	0.00018991	0.69433	0.34108
chr11	86055869	86056352	0.34537	-0.5315	0.5315	12	7.396e-07	0.00018528	0.2675	0.799
chr11	97533016	97533184	0.34537	0.14325	-0.14325	12	1.4792e-06	0.00018912	0.15125	0.008
chr11	97553453	97553645	0.34537	0.19525	-0.19525	12	0.00014422	0.00017415	0.47258	0.27733
chr11	104685550	104685710	0.34537	-0.236917	0.236917	12	8.8752e-06	0.00018042	0.082833	0.31975
chr11	114049821	114050289	0.34537	-0.25625	0.25625	12	5.1772e-06	0.00018233	0.617	0.87325
chr12	20233818	20234010	0.34537	0.127583	-0.12758	12	7.396e-07	0.00017378	0.9815	0.85392
chr12	77507677	77507866	0.34537	-0.157833	0.15783	12	2.9584e-06	0.00019596	0.79792	0.95575
chr13	25583206	25583437	0.34537	-0.333083	0.33308	12	7.396e-07	0.00017402	0.5855	0.91858
chr13	41780598	41781258	0.34537	-0.394917	0.39491	12	7.396e-07	0.00017863	0.52217	0.91708
chr13	99294120	99294488	0.34537	-0.665167	0.66517	12	7.396e-07	0.00017858	0.24158	0.90675
chr13	104572249	104572692	0.34537	-0.3145	0.3145	12	1.4792e-06	0.00018809	0.49758	0.81208
chr14	37393759	37393931	0.34537	-0.112083	0.11208	12	1.4052e-05	0.00017684	0.87925	0.99133
chr14	82409106	82409392	0.34537	-0.14125	0.14125	12	0.0001028	0.00017371	0.83633	0.97758
chr14	120755347	120755731	0.34537	-0.338667	0.33867	12	5.1772e-06	0.00018576	0.55258	0.89125
chr15	27422608	27423001	0.34537	-0.176833	0.17683	12	4.9553e-05	0.00017983	0.79117	0.968
chr15	68032275	68032436	0.34537	-0.238083	0.23808	12	0.00037128	0.00018143	0.73067	0.96875
chr16	28886085	28886612	0.34537	0.13375	-0.13375	12	7.396e-07	0.00018799	0.96058	0.82683
chr16	90591863	90592645	0.34537	-0.143	0.143	12	7.396e-07	0.00017796	0.80775	0.95075
chr17	9978109	9978923	0.34537	-0.312	0.312	12	2.9584e-06	0.00018469	0.47633	0.78833
chr17	12359995	12360481	0.34537	-0.47625	0.47625	12	1.4052e-05	0.00018468	0.37608	0.85233
chr17	35394366	35394448	0.34537	0.176583	-0.17658	12	0.00014422	0.00017896	0.19883	0.02225
chr17	50442971	50443940	0.34537	-0.1335	0.1335	12	2.2188e-05	0.00018011	0.82642	0.95992
chr17	79933485	79933895	0.34537	-0.417167	0.41717	12	2.9584e-06	0.00017379	0.258	0.67517
chr19	25497853	25498485	0.34537	-0.136083	0.13608	12	2.2188e-05	0.00018259	0.82917	0.96525
chr19	40249395	40249797	0.34537	-0.18575	0.18575	12	2.2188e-05	0.00018357	0.758	0.94375
chr19	44849655	44850056	0.34537	-0.228417	0.22842	12	3.3282e-05	0.00017485	0.70725	0.93567
chr2	45776695	45776965	0.34537	-0.264083	0.26409	12	1.4792e-06	0.00018009	0.54858	0.81267
chr2	70190213	70191022	0.34537	-0.33675	0.33675	12	7.396e-07	0.00017897	0.51292	0.84967
chr2	77335120	77335469	0.34537	-0.27675	0.27675	12	1.4792e-06	0.00017778	0.69967	0.97642
chr2	78845632	78845960	0.34537	-0.489083	0.48908	12	4.9553e-05	0.00019198	0.27542	0.7645
chr2	162612993	162613547	0.34537	-0.16775	0.16775	12	2.9584e-06	0.00018316	0.80825	0.976
chr3	51927879	51928189	0.34537	-0.145083	0.14509	12	0.00014422	0.00017904	0.76558	0.91067
chr3	84473646	84474352	0.34537	-0.122417	0.12241	12	0.00065603	0.00017446	0.80192	0.92433
chr3	84952030	84952397	0.34537	0.361167	-0.36117	12	3.3282e-05	0.00019582	0.81675	0.45558
chr3	120787573	120788538	0.34537	-0.1405	0.1405	12	0.00037128	0.00017473	0.82342	0.96392
chr3	123089152	123089884	0.34537	-0.233333	0.23333	12	2.2188e-05	0.00017896	0.66942	0.90275
chr3	132884218	132884661	0.34537	-0.312917	0.31292	12	2.9584e-06	0.00019259	0.60183	0.91475
chr3	153168334	153168587	0.34537	-0.365083	0.36509	12	8.8752e-06	0.00017949	0.55358	0.91867
chr4	10332166	10332907	0.34537	-0.160333	0.16033	12	2.9584e-06	0.00017437	0.78917	0.9495
chr4	11848049	11848671	0.34537	-0.5135	0.5135	12	7.396e-07	0.00018575	0.31767	0.83117
chr4	110213151	110213540	0.34537	-0.174917	0.17492	12	5.1772e-06	0.00019423	0.80308	0.978
[truncated: 68,385 more rows]

## Sheet: Significant DMRs
Chr	Start	End	Length	FDR	Average_Methylation_Difference KO vs WT	Average_Methylation_Difference WT vs KO	Number CpG	p(MWU)	p(2D-KS)	G9aKO_MeanMethylation	WT_MeanMethylation	Annotation	Detailed Annotation	Distance to TSS	Nearest PromoterID	Entrez ID	Nearest Unigene	Nearest Refseq	Nearest Ensembl	Gene Name	Gene Alias	Gene Description	Gene Type	FOURWAY_DOWN_Comparison	FOURWAY_UP_Comparison
chr12	66283107	66284047	940	1.7365E-3	-0.39665400000000001	0.39666000000000001	26	2.4286000000000001E-9	2.9941000000000003E-8	0.57069000000000003	0.96735000000000004	3' UTR (NM_001162933, exon 1 of 1)	3' UTR (NM_001162933, exon 1 of 1)	824	NM_001162933	238217	Mm.188575	NM_001162933	ENSMUSG00000060499	Rpl10l	EG238217	ribosomal protein L10-like	protein-coding	WT6HOMO6-WT12HOMO12
chr12	70245917	70246507	590	2.3453999999999999E-2	-0.55564999999999998	0.55564999999999998	20	7.3268000000000005E-8	1.5001E-6	0.31624999999999998	0.87190000000000001	3' UTR (NM_001286387, exon 14 of 14)	3' UTR (NM_001286387, exon 14 of 14)	18371	NR_045174	414124	Mm.416164	NR_045174	ENSMUSG00000085298	F730035M05Rik	-	RIKEN cDNA F730035M05 gene	ncRNA
chr5	75933565	75934800	1235	2.0396999999999998E-2	-0.24124999999999999	0.24125000000000008	36	1.4708E-8	1.0240000000000001E-6	0.60063999999999995	0.84189000000000003	3' UTR (NM_010612, exon 30 of 30)	3' UTR (NM_010612, exon 30 of 30)	44245	NM_010612	16542	Mm.285	NM_010612	ENSMUSG00000062960	Kdr	6130401C07|Flk-1|Flk1|Krd-1|Ly73|VEGFR-2|VEGFR2|orv|sVEGFR-2	kinase insert domain protein receptor	protein-coding
chr9	32754273	32754740	467	7.2781E-3	-0.62977799999999995	0.62978000000000001	18	3.5092999999999998E-7	2.1290999999999999E-7	0.25178	0.88156000000000001	3' UTR (NM_011808, exon 8 of 8)	3' UTR (NM_011808, exon 8 of 8)	58465	NM_011808	23871	Mm.292415	NM_011808	ENSMUSG00000032035	Ets1	AI196000|AI448617|D230050P06|Ets-1|Tpl1|vs	E26 avian leukemia oncogene 1, 5' domain	protein-coding
chr2	174328612	174328736	124	2.3133999999999998E-2	-0.28305599999999997	0.28305000000000002	18	4.8910999999999996E-7	1.3317000000000001E-6	0.35038999999999998	0.63344	5' UTR (NM_001310083, exon 2 of 13)	5' UTR (NM_001310083, exon 2 of 13)	760	NR_003258	14683	Mm.125770	NM_010309	ENSMUSG00000027523	Gnas	5530400H20Rik|A930027G11Rik|C130027O20Rik|GPSA|GSP|Galphas|Gnas1|Gnasxl|Gs-alpha|Gsa|Nesp|Nesp55|Nespl|Oed-Sml|Oedsml|P1|P2|P3|PHP1A|PHP1B|POH|SCG6	GNAS (guanine nucleotide binding protein, alpha stimulating) complex locus	protein-coding
chr10	99759215	99759508	293	3.7768000000000003E-2	-0.17674999999999999	0.17674999999999996	12	7.3959999999999998E-7	2.9500999999999999E-6	0.79632999999999998	0.97307999999999995	5' UTR (NM_027945, exon 1 of 1)	5' UTR (NM_027945, exon 1 of 1)	296	NM_027945	71832	Mm.483162	NM_027945	ENSMUSG00000046934	Csl	1700007H16Rik	citrate synthase like	protein-coding
chrX	61709663	61710115	452	4.0962000000000004E-3	-0.38995999999999997	0.38995999999999997	25	3.0745000000000001E-9	9.8758000000000003E-8	0.33979999999999999	0.72975999999999996	exon (NM_001018087, exon 1 of 1)	exon (NM_001018087, exon 1 of 1)	273	NM_001018087	434784	Mm.23468	NM_001018087	ENSMUSG00000057615	Ldoc1	Gm366|Mar7|Mart7|Rtl7|Sirh7	regulator of NFKB signaling	protein-coding	WT6HOMO6
chr10	18591420	18592307	887	3.5616000000000001E-4	-0.46058100000000002	0.46057599999999999	31	7.4527999999999996E-11	2.8566999999999999E-9	9.8484000000000002E-2	0.55906	exon (NM_001033258, exon 33 of 34)	exon (NM_001033258, exon 33 of 34)	-45788	NM_019487	56016	Mm.35551	NM_019487	ENSMUSG00000019853	Hebp2	SOUL	heme binding protein 2	protein-coding
chr14	122034631	122035179	548	3.8206999999999998E-2	-0.39714300000000002	0.39713999999999994	21	3.8734000000000001E-8	3.4417999999999998E-6	0.54105000000000003	0.93818999999999997	exon (NM_001037744, exon 1 of 2)	exon (NM_001037744, exon 1 of 2)	231	NM_001037744	223262	Mm.297637	NM_001037744	ENSMUSG00000071229	Timm8a2	-	translocase of inner mitochondrial membrane 8A2	protein-coding
chr9	76490967	76491526	559	2.3723999999999999E-2	-0.29790899999999998	0.29790000000000005	22	2.1318999999999999E-7	1.5839E-6	0.61704999999999999	0.91495000000000004	exon (NM_001045518, exon 5 of 5)	exon (NM_001045518, exon 5 of 5)	75868	NM_001045518	208994	Mm.256929	NM_001045518	ENSMUSG00000032358	Fam83b	C530008M07Rik|Gm516	family with sequence similarity 83, member B	protein-coding
chr13	14316134	14317147	1013	6.2253000000000005E-4	-0.64185199999999998	0.64185000000000003	27	2.8667999999999999E-10	6.7556000000000001E-9	0.21748000000000001	0.85933000000000004	exon (NM_001081348, exon 10 of 29)	exon (NM_001081348, exon 10 of 29)	206585	NM_001081348	94253	Mm.125298	NM_153130	ENSMUSG00000021301	Hecw1	9330116H24Rik|AV273951|E130207I19Rik|Nedl1	HECT, C2 and WW domain containing E3 ubiquitin protein ligase 1	protein-coding	HOMO12HOMO6
chr4	58956692	58957291	599	3.2185999999999999E-2	-0.31371399999999999	0.31371000000000004	28	1.4781000000000001E-9	2.2172000000000001E-6	0.62849999999999995	0.94220999999999999	exon (NM_001099323, exon 6 of 6)	exon (NM_001099323, exon 6 of 6)	13364	NM_001099323	100041581	Mm.463942	NM_001099323	ENSMUSG00000038630	Zkscan16	XM_143800|Zfp483	zinc finger with KRAB and SCAN domains 16	protein-coding
chr6	146820237	146820947	710	2.1562000000000001E-2	-0.23941399999999999	0.23941999999999997	29	1.0038E-6	1.1089000000000001E-6	0.58740999999999999	0.82682999999999995	exon (NM_001289680, exon 7 of 15)	exon (NM_001289680, exon 7 of 15)	15062	NM_001289681	272322	Mm.333500	NM_172309	ENSMUSG00000040187	Arntl2	4632430A05Rik|BMAL2|CLIF|MOP9|bHLHe6	aryl hydrocarbon receptor nuclear translocator-like 2	protein-coding
chr3	108150020	108150765	745	2.2460000000000001E-2	-0.308286	0.30829000000000006	28	3.6514E-9	1.1656999999999999E-6	0.59870999999999996	0.90700000000000003	exon (NM_001305461, exon 2 of 3)	exon (NM_001305461, exon 2 of 3)	-4241	NM_010306	14679	Mm.271703	NM_010306	ENSMUSG00000000001	Gnai3	AI158965|AW537698|Galphai3|Gnai-3	guanine nucleotide binding protein (G protein), alpha inhibiting 3	protein-coding
chr5	81794571	81795074	503	1.2588000000000001E-4	-0.558531	0.55852999999999997	32	6.2558999999999996E-12	7.2381000000000001E-10	0.32090999999999997	0.87944	exon (NM_001347369, exon 26 of 26)	exon (NM_001347369, exon 26 of 26)	329890	NR_138557	67327	Mm.87058	NR_138557		1700031L13Rik	-	RIKEN cDNA 1700031L13 gene	ncRNA
chr10	44440759	44441494	735	8.9064999999999995E-3	-0.58490500000000001	0.58489999999999998	21	2.9087999999999999E-8	2.8879999999999999E-7	0.33781	0.92271000000000003	exon (NM_007548, exon 5 of 7)	exon (NM_007548, exon 5 of 7)	17621	NM_007548	12142	Mm.4800	NM_007548	ENSMUSG00000038151	Prdm1	Blimp-1|Blimp1|PRDI-BF1|ZNFPR1A1|b2b1765Clo	PR domain containing 1, with ZNF domain	protein-coding
chr9	44513632	44513900	268	3.8151999999999998E-2	-0.65127800000000002	0.65127000000000002	18	2.9681999999999998E-7	3.1945000000000001E-6	0.12567	0.77693999999999996	exon (NM_007551, exon 2 of 2)	exon (NM_007551, exon 2 of 2)	12655	NM_007551	12145	Mm.6246	NM_007551	ENSMUSG00000047880	Cxcr5	Blr1|CXC-R5|CXCR-5|Gpcr6|MDR15	chemokine (C-X-C motif) receptor 5	protein-coding
chr7	105434570	105435341	771	3.3135E-3	-0.51646499999999995	0.51646999999999998	43	1.8363E-13	7.4260000000000005E-8	0.28165000000000001	0.79812000000000005	exon (NM_007627, exon 5 of 5)	exon (NM_007627, exon 5 of 5)	9225	NM_007627	12426	Mm.44513	NM_007627	ENSMUSG00000030898	Cckbr	CCK-BR|CCK2-R|CCK2R|CCKR-2	cholecystokinin B receptor	protein-coding
chr13	40887833	40888544	711	4.0010999999999996E-3	-0.55152599999999996	0.55152000000000001	19	1.3668E-7	9.439E-8	0.19736999999999999	0.74888999999999994	exon (NM_008105, exon 1 of 3)	exon (NM_008105, exon 1 of 3)	1431	NM_008105	14538	Mm.314757	NM_008105	ENSMUSG00000021360	Gcnt2	5330430K10Rik|IGnT|IGnTA|IGnTB|IGnTC	glucosaminyl (N-acetyl) transferase 2, I-branching enzyme	protein-coding
chr13	26769609	26770205	596	5.0615E-3	-0.33033299999999999	0.3303299999999999	30	1.0217999999999999E-9	1.3015000000000001E-7	0.59957000000000005	0.92989999999999995	exon (NM_008232, exon 1 of 1)	exon (NM_008232, exon 1 of 1)	258	NM_008232	15192	Mm.7411	NM_008232	ENSMUSG00000045835	Hdgfl1	4921520N01Rik|HRP-1|Hdgfrp1|Pwwp1	hepatoma derived growth factor-like 1	protein-coding
chr11	111071963	111073163	1200	1.4498E-2	-0.115357	0.11534999999999995	28	1.2987000000000001E-8	6.0879000000000004E-7	0.85629	0.97163999999999995	exon (NM_008425, exon 2 of 2)	exon (NM_008425, exon 2 of 2)	6399	NM_008425	16518	Mm.4951	NM_008425	ENSMUSG00000041695	Kcnj2	IRK1|Kcnf1|Kir2.1	potassium inwardly-rectifying channel, subfamily J, member 2	protein-coding		HOMO12HOMO6
chr3	141210815	141212381	1566	8.0945000000000001E-9	-0.52312499999999995	0.52312999999999998	56	4.2744000000000002E-14	9.5479000000000004E-15	0.38895999999999997	0.91208999999999996	exon (NM_008811, exon 1 of 1)	exon (NM_008811, exon 1 of 1)	757	NM_008811	18598	Mm.4223	NM_008811	ENSMUSG00000047674	Pdha2	Pdhal	pyruvate dehydrogenase E1 alpha 2	protein-coding	WT6HOMO6-WT12HOMO12
chr7	29086923	29087894	971	1.0962999999999999E-3	-0.52689299999999994	0.52688999999999997	28	2.0432E-10	1.4845E-8	0.13925000000000001	0.66613999999999995	exon (NM_009109, exon 33 of 106)	exon (NM_009109, exon 33 of 106)	-3715	NR_035489	100316710		NR_035489	ENSMUSG00000089219	Mir1963	mir-1963|mmu-mir-1963	microRNA 1963	ncRNA
chr7	29085739	29086172	433	2.3133999999999998E-2	-0.402088	0.40207999999999999	34	1.3005999999999999E-10	1.2796E-6	0.31774000000000002	0.71982000000000002	exon (NM_009109, exon 34 of 106)	exon (NM_009109, exon 34 of 106)	-2262	NR_035489	100316710		NR_035489	ENSMUSG00000089219	Mir1963	mir-1963|mmu-mir-1963	microRNA 1963	ncRNA
chr1	37261338	37262073	735	3.5717000000000002E-4	-0.34617900000000001	0.34618000000000004	28	2.2727999999999999E-10	3.0333999999999999E-9	0.56267999999999996	0.90886	exon (NM_009918, exon 6 of 6)	exon (NM_009918, exon 6 of 6)	-38132	NM_030266	269180	Mm.5294	NM_030266	ENSMUSG00000026113	Inpp4a	107kDa|9630012D15|D130048C09Rik|R74740	inositol polyphosphate-4-phosphatase, type I	protein-coding
chr2	174298614	174298705	91	2.0395E-2	-0.39126699999999998	0.39126999999999995	15	3.067E-6	1.0034E-6	0.33500000000000002	0.72626999999999997	exon (NM_010309, exon 1 of 12)	exon (NM_010309, exon 1 of 12)	801	NM_001077507	14683	Mm.125770	NM_010309	ENSMUSG00000027523	Gnas	5530400H20Rik|A930027G11Rik|C130027O20Rik|GPSA|GSP|Galphas|Gnas1|Gnasxl|Gs-alpha|Gsa|Nesp|Nesp55|Nespl|Oed-Sml|Oedsml|P1|P2|P3|PHP1A|PHP1B|POH|SCG6	GNAS (guanine nucleotide binding protein, alpha stimulating) complex locus	protein-coding
chr14	54956465	54957363	898	2.3453999999999999E-2	-0.66031799999999996	0.66032000000000002	22	3.9606999999999999E-8	1.5271E-6	0.10636	0.76668000000000003	exon (NM_010856, exon 19 of 39)	exon (NM_010856, exon 19 of 39)	-7772	NR_029724	387204		NR_029724	ENSMUSG00000065432	Mir208a	Mirn208|Mirn208a|mir-208|mir-208a|mmu-mir-208	microRNA 208a	ncRNA
chr5	77281409	77282285	876	3.3505E-2	-0.22752900000000001	0.22753000000000001	34	4.6276E-7	2.3159000000000001E-6	0.50178999999999996	0.72931999999999997	exon (NM_011263, exon 4 of 4)	exon (NM_011263, exon 4 of 4)	9090	NR_039557	100628577		NR_039557	ENSMUSG00000093061	Mir5098	mmu-mir-5098|mu-mir-5098	microRNA 5098	ncRNA
chr2	85136798	85137614	816	5.1256000000000001E-3	-0.42896299999999998	0.42896000000000001	27	5.5739999999999996E-10	1.3421999999999999E-7	0.21718999999999999	0.64615	exon (NM_011784, exon 1 of 1)	exon (NM_011784, exon 1 of 1)	846	NM_011784	23796	Mm.29368	NM_011784	ENSMUSG00000044338	Aplnr	APJ|Agtrl1|msr/apj	apelin receptor	protein-coding
chr13	56887367	56887724	357	2.3550000000000001E-2	-0.40600000000000003	0.40600000000000003	23	8.0738999999999996E-9	1.5583E-6	0.52734999999999999	0.93335000000000001	exon (NM_012035, exon 2 of 12)	exon (NM_012035, exon 2 of 12)	8243	NM_001302372	26946	Mm.62409	NM_012035	ENSMUSG00000021541	Trpc7	TRP7|Trrp8	transient receptor potential cation channel, subfamily C, member 7	protein-coding
chr3	145018426	145018946	520	3.7768000000000003E-2	-0.30594100000000002	0.30593999999999999	17	1.8383E-6	2.9608000000000001E-6	0.62494000000000005	0.93088000000000004	exon (NM_017474, exon 5 of 14)	exon (NM_017474, exon 5 of 14)	14090	NM_017474	23844	Mm.33483	NM_017474	ENSMUSG00000028255	Clca1	Clca2|Clca3|gob-5|gob5	chloride channel accessory 1	protein-coding
chr17	87133977	87134185	208	2.2565999999999999E-2	-0.497118	0.49712000000000001	17	7.7069000000000003E-7	1.2084999999999999E-6	0.10194	0.59906000000000004	exon (NM_019654, exon 3 of 3)	exon (NM_019654, exon 3 of 3)	26402	NM_019654	56468	Mm.126885	NM_019654	ENSMUSG00000037104	Socs5	1810018L08Rik|Cish5|mKIAA0671	suppressor of cytokine signaling 5	protein-coding
chr6	21215947	21217602	1655	2.9159E-5	-0.396588	0.39658999999999994	51	5.9619000000000006E-14	9.6307000000000002E-11	0.48147000000000001	0.87805999999999995	exon (NM_019697, exon 1 of 6)	exon (NM_019697, exon 1 of 6)	666	NM_019697	16508	Mm.425316	NM_019697	ENSMUSG00000060882	Kcnd2	AI839615|AW555701|Kv4.2|R75121|mKIAA1044	potassium voltage-gated channel, Shal-related family, member 2	protein-coding
chrX	20059905	20060103	198	2.3453999999999999E-2	-0.28557900000000003	0.285576	19	1.5667E-6	1.4278999999999999E-6	3.2474000000000003E-2	0.31805	exon (NM_021715, exon 1 of 2)	exon (NM_021715, exon 1 of 2)	434	NM_021715	60322	Mm.44827	NM_021715	ENSMUSG00000037347	Chst7	2600013M07Rik|C6ST-2|GST5|Gn6st-4|glcNAc6ST-4	carbohydrate (N-acetylglucosamino) sulfotransferase 7	protein-coding
chr10	97693300	97694202	902	1.0704999999999999E-2	-0.220191	0.22019999999999995	47	7.1804999999999999E-12	3.9395E-7	0.68891000000000002	0.90910999999999997	exon (NM_025724, exon 1 of 1)	exon (NM_025724, exon 1 of 1)	692	NM_025724	66716	Mm.56430	NM_025724	ENSMUSG00000047025	Ccer1	4921510H08Rik|AV259683	coiled-coil glutamate-rich protein 1	protein-coding
chr1	23101738	23102439	701	5.0872000000000005E-4	-0.238486	0.23848999999999998	35	8.5144999999999997E-12	5.0406000000000002E-9	0.72694000000000003	0.96543000000000001	exon (NM_025746, exon 1 of 1)	exon (NM_025746, exon 1 of 1)	164	NM_025746	66755	Mm.431297	NM_025746	ENSMUSG00000073730	4933415F23Rik	-	RIKEN cDNA 4933415F23 gene	protein-coding
chr13	105082034	105082629	595	1.0503999999999999E-2	-0.68656200000000001	0.68655999999999995	16	1.4057999999999999E-6	3.841E-7	0.16444	0.85099999999999998	exon (NM_025751, exon 1 of 8)	exon (NM_025751, exon 1 of 8)	210	NM_025751	66763	Mm.109093	NM_025751	ENSMUSG00000021718	4933425L06Rik	-	RIKEN cDNA 4933425L06 gene	protein-coding	WT6HOMO6-WT12HOMO12
chr8	88627434	88627567	133	3.1308999999999998E-3	-0.19596	0.19596	25	2.1536000000000001E-9	6.7951999999999999E-8	2.0480000000000002E-2	0.21643999999999999	exon (NM_027840, exon 4 of 4)	exon (NM_027840, exon 4 of 4)	8627	NM_027840	71607	Mm.270607	NM_027840	ENSMUSG00000031662	Snx20	9130017C17Rik	sorting nexin 20	protein-coding
chr1	64078767	64079248	481	4.8190000000000004E-3	-0.35866700000000001	0.35865999999999998	21	2.9087999999999999E-8	1.2209E-7	0.49104999999999999	0.84970999999999997	exon (NM_033563, exon 2 of 4)	exon (NM_033563, exon 2 of 4)	-36507	NR_105864	102466760		NR_105864	ENSMUSG00000098487	Mir6899	Gm27384|mmu-mir-6899	microRNA 6899	ncRNA
chr3	123113421	123113873	452	3.8151999999999998E-2	-0.26933299999999999	0.26933000000000007	18	2.4271999999999998E-6	3.1945000000000001E-6	0.63910999999999996	0.90844000000000003	exon (NM_080451, exon 4 of 5)	exon (NM_080451, exon 4 of 5)	-78660	NM_021503	59006	Mm.141157	NM_021503	ENSMUSG00000028116	Myoz2	1110012I24Rik|Fatz-2|Myozl2	myozenin 2	protein-coding
chr13	34746917	34747304	387	1.2588000000000001E-4	-0.33991199999999999	0.33990999999999999	34	4.6322000000000004E-12	6.9240000000000001E-10	0.49318000000000001	0.83309	exon (NM_138746, exon 2 of 2)	exon (NM_138746, exon 2 of 2)	7469	NM_138746	108161	Mm.41991	NM_138746	ENSMUSG00000038246	Fam50b	D0H6S2654E|X5L|XAP-5-like	family with sequence similarity 50, member B	protein-coding
chr9	104098756	104099681	925	3.8267000000000002E-2	-0.35946699999999998	0.35947000000000001	30	1.7740000000000001E-9	3.4666E-6	0.42573	0.78520000000000001	exon (NM_145700, exon 3 of 3)	exon (NM_145700, exon 3 of 3)	27424	NM_145700	252837	Mm.269254	NM_145700	ENSMUSG00000079355	Ackr4	A630091E18Rik|CCBP2|CCR11|CCX-CKR|CCX-CKR1|Ccrl1|Cmkbrl1|PPR1|VSHK1	atypical chemokine receptor 4	protein-coding
chr7	36770505	36771020	515	3.7768000000000003E-2	-0.32988000000000001	0.32987999999999995	25	6.9656999999999996E-9	2.8938000000000001E-6	0.60272000000000003	0.93259999999999998	exon (NM_172298, exon 2 of 2)	exon (NM_172298, exon 2 of 2)	72645	NM_172298	243931	Mm.44141	NM_172298	ENSMUSG00000021217	Tshz3	A630038G13Rik|Tsh3|Zfp537|mKIAA1474|teashirt3	teashirt zinc finger family member 3	protein-coding
chr7	37568546	37569542	996	7.1069000000000002E-3	-0.34731600000000001	0.34731999999999996	38	3.2753999999999999E-10	2.0286999999999999E-7	0.19925999999999999	0.54657999999999995	exon (NM_172385, exon 4 of 6)	exon (NM_172385, exon 4 of 6)	200708	NM_172385	243937	Mm.322505	NM_172385	ENSMUSG00000043456	Zfp536	9630010P11Rik|Znf536|mKIAA0390	zinc finger protein 536	protein-coding
chr4	47111411	47111713	302	2.2517000000000001E-3	-0.34599999999999997	0.34599999999999997	20	6.3019000000000003E-8	4.3557999999999999E-8	0.49609999999999999	0.84209999999999996	exon (NM_172693, exon 4 of 10)	exon (NM_172693, exon 4 of 10)	19609	NM_172693	230145	Mm.132246	NM_172693	ENSMUSG00000039774	Galnt12	9130206E10|A630062B03Rik	polypeptide N-acetylgalactosaminyltransferase 12	protein-coding
chr7	43938330	43938493	163	4.9686000000000001E-2	-0.15623100000000001	0.15622999999999998	13	1.9229999999999999E-7	4.6769000000000001E-6	0.79823	0.95445999999999998	exon (NM_174865, exon 3 of 5)	exon (NM_174865, exon 3 of 5)	4641	NM_174865	317652	Mm.389896	NM_174865	ENSMUSG00000055193	Klk15	-	kallikrein related-peptidase 15	protein-coding
chr2	136549805	136550372	567	3.7120000000000002E-4	-0.45200000000000001	0.45200000000000001	32	1.9031999999999999E-11	3.3277E-9	0.44524999999999998	0.89724999999999999	exon (NM_175667, exon 7 of 11)	exon (NM_175667, exon 7 of 11)	17768	NM_175667	319196	Mm.477841	NM_175667	ENSMUSG00000074771	Ankef1	AV276460|Ankrd5	ankyrin repeat and EF-hand domain containing 1	protein-coding	WT6HOMO6-WT12HOMO12
chr1	37579525	37580137	612	1.0962999999999999E-3	-0.88184200000000001	0.88184499999999999	19	1.3668E-7	1.4060999999999999E-8	5.9104999999999998E-2	0.94094999999999995	Intergenic	Intergenic	-38815	NM_173870	269181	Mm.25861	NM_173870	ENSMUSG00000026110	Mgat4a	9530018I07Rik|GnT-IVa|glcNAc-T-IVa	mannoside acetylglucosaminyltransferase 4, isoenzyme A	protein-coding
chr3	135896557	135897566	1009	1.7365E-3	-0.80696199999999996	0.80696000000000001	26	6.1791999999999997E-10	2.7905999999999999E-8	0.12542	0.93237999999999999	Intergenic	RLTR17|LTR|ERVK	-56793	NR_040540	71038	Mm.410798	NR_040540	ENSMUSG00000106306	4933401H06Rik	-	RIKEN cDNA 4933401H06 gene	ncRNA
chr8	89052147	89053480	1333	3.5683999999999998E-3	-0.78394399999999997	0.78394200000000003	18	2.9681999999999998E-7	8.1657000000000001E-8	8.9277999999999996E-2	0.87322	Intergenic	RLTR20B3|LTR|ERVK	-8652	NM_021390	58198	Mm.214361	NM_021390	ENSMUSG00000031665	Sall1	Msal-3	spalt like transcription factor 1	protein-coding
chr2	105510767	105511915	1148	1.4716E-2	-0.77639999999999998	0.77639999999999998	20	6.3019000000000003E-8	6.4000999999999997E-7	0.1026	0.879	Intergenic	Intergenic	-112022	NM_009037	19672	Mm.4876	NM_009037	ENSMUSG00000005973	Rcn1	Rcn	reticulocalbin 1	protein-coding
chr17	69037095	69038496	1401	1.2433E-4	-0.75619999999999998	0.75620000000000009	30	2.8764000000000001E-11	6.4530000000000004E-10	0.1234	0.87960000000000005	Intergenic	Intergenic	-37881	NM_001355732	13823	Mm.131135	NM_013813	ENSMUSG00000024044	Epb41l3	4.1B|DAL1P|Dal1|Epb4.1l3|NBL3	erythrocyte membrane protein band 4.1 like 3	protein-coding
chr12	81018562	81020065	1503	2.0731999999999999E-4	-0.75580000000000003	0.75580000000000003	30	2.8764000000000001E-11	1.4184E-9	7.7799999999999994E-2	0.83360000000000001	Intergenic	RLTR11B|LTR|ERVK	-7494	NM_022316	64075	Mm.273295	NM_022316	ENSMUSG00000021136	Smoc1	2600002F22Rik|AI848508|SRG	SPARC related modular calcium binding 1	protein-coding
chr17	50209687	50210385	698	4.6657999999999998E-2	-0.74569200000000002	0.74568999999999996	13	1.9229999999999999E-7	4.3478000000000001E-6	0.18554000000000001	0.93123	Intergenic	MLT1K|LTR|ERVL-MaLR	-19539	NM_181397	76438	Mm.41854	NM_181397	ENSMUSG00000039316	Rftn1	2310015N21Rik|AI853526	raftlin lipid raft linker 1	protein-coding
chr13	104531878	104532377	499	4.8979000000000002E-2	-0.74524999999999997	0.74525000000000008	12	7.3959999999999998E-7	4.5986999999999997E-6	0.14149999999999999	0.88675000000000004	Intergenic	RLTR16B_MM|LTR|ERVK	244293	NM_001081020	108154	Mm.208125	NM_175496	ENSMUSG00000046169	Adamts6	A930019D11Rik|ADAM-TS6|b2b1879.1Clo|b2b2029Clo|b2b2182Clo|b2b2187.1Clo|b2b2228Clo	a disintegrin-like and metallopeptidase (reprolysin type) with thrombospondin type 1 motif, 6	protein-coding
chr17	51677668	51678371	703	5.2687999999999997E-3	-0.73743499999999995	0.73742999999999992	23	6.2158E-9	1.4418000000000001E-7	0.20774000000000001	0.94516999999999995	Intergenic	RLTR17|LTR|ERVK	134034	NM_001163630	20230	Mm.311655	NM_009122	ENSMUSG00000023927	Satb1	2610306G12Rik|AW413156	special AT-rich sequence binding protein 1	protein-coding
chr18	64875066	64876338	1272	3.5717000000000002E-4	-0.72153599999999996	0.72153	28	1.8362999999999999E-10	3.0002E-9	0.14504	0.86656999999999995	Intergenic	MLTR31C_MM|LTR|ERVK	-12054	NM_001114386	83814	Mm.98668	NM_031881	ENSMUSG00000024589	Nedd4l	1300012C07Rik|Nedd4-2|Nedd4b	neural precursor cell expressed, developmentally down-regulated gene 4-like	protein-coding
chr14	105681827	105682136	309	2.3453999999999999E-2	-0.714368	0.71436999999999995	19	1.6018E-7	1.4218000000000001E-6	0.13305	0.84741999999999995	Intergenic	Intergenic	-58212	NR_105814	102465207		NR_105814	ENSMUSG00000098780	Mir6390	Gm27562|mmu-mir-6390	microRNA 6390	ncRNA
chr8	89787498	89787960	462	4.2553000000000001E-2	-0.69053799999999999	0.6905349999999999	13	1.9229999999999999E-7	3.9438999999999996E-6	9.5384999999999998E-2	0.78591999999999995	Intergenic	Intergenic	560523	NM_172913	244579	Mm.302755	NM_172913	ENSMUSG00000043668	Tox3	500-9|BC052044|C230068E13|CAGF9|Tnrc9	TOX high mobility group box family member 3	protein-coding
chr12	56271300	56272023	723	3.8151999999999998E-2	-0.67594399999999999	0.67593999999999999	18	2.9681999999999998E-7	3.1945000000000001E-6	0.20438999999999999	0.88032999999999995	Intergenic	RLTR20B2|LTR|ERVK	18419	NR_045048	100503961	Mm.136732	NR_045048	ENSMUSG00000112164	Gm19990	-	predicted gene, 19990	ncRNA
chr6	125528042	125529388	1346	1.6525000000000001E-3	-0.67291299999999998	0.67291000000000001	23	6.2158E-9	2.3861000000000001E-8	0.15952	0.83243	Intergenic	Intergenic	-24233	NM_011708	22371	Mm.22339	NM_011708	ENSMUSG00000001930	Vwf	6820430P06Rik|AI551257|B130011O06Rik|C630030D09|F8VWF|VWD	Von Willebrand factor	protein-coding
chr2	169515116	169515915	799	2.3211E-3	-0.66690000000000005	0.66690000000000005	20	6.3019000000000003E-8	4.5448999999999999E-8	0.15945000000000001	0.82635000000000003	Intergenic	ORR1E|LTR|ERVL-MaLR	-118130	NM_080455	228911	Mm.315789	NM_080455	ENSMUSG00000047907	Tshz2	2900073F20Rik|B830045G17|Mtsh2|Sdccag33l|Tsh2|Zfp218|mKIAA4248|teashirt2	teashirt zinc finger family member 2	protein-coding
chr18	69148184	69149218	1034	3.8151999999999998E-2	-0.66028600000000004	0.66029000000000004	21	2.9087999999999999E-8	3.2857000000000002E-6	0.28452	0.94481000000000004	Intergenic	Intergenic	-126428	NR_105780	102465187		NR_105780	ENSMUSG00000098366	Mir145b	Gm27644|mmu-mir-145b	microRNA 145b	ncRNA
chr12	118552854	118553639	785	9.0612000000000002E-3	-0.65046700000000002	0.65046000000000004	15	3.067E-6	3.1072000000000002E-7	0.19586999999999999	0.84633000000000003	Intergenic	Intergenic	-23054	NR_045947	100384890	Mm.484658	NR_045947	ENSMUSG00000113875	D230030E09Rik	Npe	Riken cDNA D230030E09 gene	ncRNA
chr1	94469691	94470175	484	8.6339999999999993E-3	-0.64954999999999996	0.64954999999999996	20	6.3019000000000003E-8	2.741E-7	0.31340000000000001	0.96294999999999997	Intergenic	Intergenic	-327509	NR_040473	74689	Mm.399187	NR_040473	ENSMUSG00000100518	4930440C22Rik	-	RIKEN cDNA 4930440C22 gene	ncRNA
chr4	54854262	54854768	506	3.8206999999999998E-2	-0.64544999999999997	0.64544999999999997	20	6.3019000000000003E-8	3.4384E-6	0.28129999999999999	0.92674999999999996	Intergenic	Intergenic	-93430	NM_172867	242466	Mm.102904	NM_172867	ENSMUSG00000060206	Zfp462	6030417H05|9430078C22Rik|Gt4-2|Zfpip	zinc finger protein 462	protein-coding
chr19	36715789	36716622	833	2.3133999999999998E-2	-0.64355600000000002	0.64354999999999996	18	3.5092999999999998E-7	1.3317000000000001E-6	0.20588999999999999	0.84943999999999997	Intergenic	MLTR31FA_MM|LTR|ERVK	20398	NM_016854	53412	Mm.24724	NM_016854	ENSMUSG00000067279	Ppp1r3c	PTG|Ppp1r5	protein phosphatase 1, regulatory (inhibitor) subunit 3C	protein-coding
chr11	37075024	37075890	866	2.349E-2	-0.64280999999999999	0.64280999999999999	21	3.3576000000000002E-8	1.5404999999999999E-6	0.28671000000000002	0.92952000000000001	Intergenic	Intergenic	-131216	NM_011856	23964	Mm.439889	NM_011856	ENSMUSG00000049336	Tenm2	Odz2|Odz3|Ten-2|Ten-m2	teneurin transmembrane protein 2	protein-coding		WT12WT6
chr19	15158286	15158661	375	1.4485E-2	-0.640737	0.64073999999999998	19	1.3668E-7	6.0269000000000001E-7	0.18984000000000001	0.83057999999999998	Intergenic	RLTR10A|LTR|ERVK	-560291	NM_001302950	21888	Mm.103638	NM_011600	ENSMUSG00000024642	Tle4	5730411M05Rik|AA792082|Bce-1|Bce1|ESTM13|ESTM14|Grg4|X83332|X83333|grg-4	transducin-like enhancer of split 4	protein-coding
chr18	4199152	4199331	179	3.7005000000000003E-2	-0.63349999999999995	0.63349999999999995	16	1.4057999999999999E-6	2.6861999999999998E-6	0.33287	0.96636999999999995	Intergenic	Intergenic	33410	NM_026092	67328	Mm.158148	NM_026092	ENSMUSG00000024233	Lyzl1	1700038F02Rik|Lyc2|Lyzd1	lysozyme-like 1	protein-coding
chr1	184691164	184691890	726	1.4485E-2	-0.62526300000000001	0.62526999999999999	19	1.6018E-7	5.9510999999999999E-7	0.22889000000000001	0.85416000000000003	Intergenic	Intergenic	-20970	NR_040627	74971	Mm.410816	NR_040627	ENSMUSG00000092578	4930488B22Rik	-	RIKEN cDNA 4930488B22 gene	ncRNA
chr17	64230314	64231336	1022	3.1308999999999998E-3	-0.61604000000000003	0.61604000000000003	25	1.9112000000000002E-9	6.7235999999999994E-8	0.27007999999999999	0.88612000000000002	Intergenic	MTE2b|LTR|ERVL-MaLR	101058	NM_001025309	224938	Mm.489681	NM_144859	ENSMUSG00000024083	Pja2	AI447901|AL022700|Neurodap1|mKIAA0438	praja ring finger ubiquitin ligase 2	protein-coding
chr5	117823322	117824093	771	1.0242000000000001E-3	-0.61033300000000001	0.61033000000000004	24	2.8771999999999999E-9	1.1838999999999999E-8	0.30979000000000001	0.92012000000000005	Intergenic	Intergenic	-43131	NM_008712	18125	Mm.44249	NM_008712	ENSMUSG00000029361	Nos1	2310005C01Rik|N-NOS|NC-NOS|NO|NOS|NOS-I|Nos-1|bNOS|nNOS	nitric oxide synthase 1, neuronal	protein-coding	WT6HOMO6-WT12HOMO12
chr9	100322899	100323479	580	6.7165000000000002E-3	-0.60947099999999998	0.60946999999999996	17	6.4547000000000002E-7	1.9014000000000001E-7	0.34194000000000002	0.95140999999999998	Intergenic	RLTR17|LTR|ERVK	163284	NM_001033543	213208	Mm.242896	NM_001033543	ENSMUSG00000044244	Il20rb	AV228068|Fndc6|Gm186|Il20R2	interleukin 20 receptor beta	protein-coding
chr11	114485544	114486260	716	3.8151999999999998E-2	-0.60384199999999999	0.60383999999999993	19	1.8755999999999999E-7	3.3050000000000001E-6	0.19941999999999999	0.80325999999999997	Intergenic	Intergenic	-37042	NR_027643	319819	Mm.50754	NM_177008	ENSMUSG00000062391	4932435O22Rik	-	RIKEN cDNA 4932435O22 gene	ncRNA
chr5	126051736	126052360	624	8.6339999999999993E-3	-0.60370000000000001	0.6036999999999999	20	6.3019000000000003E-8	2.6809000000000001E-7	0.30575000000000002	0.90944999999999998	Intergenic	Intergenic	519630	NM_001190352	208151	Mm.40397	NM_001190352	ENSMUSG00000070498	Tmem132b	AK220418|mKIAA1786	transmembrane protein 132B	protein-coding
chr10	115808591	115809429	838	2.3453999999999999E-2	-0.59960000000000002	0.59959999999999991	20	1.54E-7	1.4687E-6	0.24959999999999999	0.84919999999999995	Intergenic	Intergenic	-8274	NM_146010	216350	Mm.22270	NM_146010	ENSMUSG00000034127	Tspan8	C76990|E330007O21Rik|Tm4sf3	tetraspanin 8	protein-coding	WT6HOMO6
chr13	102294791	102295599	808	1.4716E-2	-0.59694999999999998	0.59694999999999987	20	1.3292E-7	6.4170000000000004E-7	0.26240000000000002	0.85934999999999995	Intergenic	MTEa|LTR|ERVL-MaLR	-398352	NM_001360519	17079	Mm.373974	NM_008533	ENSMUSG00000021624	Cd180	F630107B15|Ly-78|Ly78|RP105	CD180 antigen	protein-coding
chr15	96217598	96218639	1041	3.9436999999999996E-3	-0.58982900000000005	0.58983000000000008	35	1.5019000000000001E-11	9.1175999999999995E-8	0.2626	0.85243000000000002	Intergenic	RLTR17|LTR|ERVK	-20145	NR_040423	70040	Mm.437832	NR_040423		2610037D02Rik	AU024679	RIKEN cDNA 2610037D02 gene	ncRNA
chr16	95600710	95601155	445	2.3133999999999998E-2	-0.58772199999999997	0.58772000000000002	18	2.9681999999999998E-7	1.3317000000000001E-6	0.25911000000000001	0.84682999999999997	Intergenic	Intergenic	-14340	NM_001302152	13876	Mm.164531	NM_133659	ENSMUSG00000040732	Erg	D030036I24Rik	ETS transcription factor	protein-coding
chr10	70830699	70831267	568	1.4754E-2	-0.58290500000000001	0.58289999999999997	21	1.1883E-7	6.6160000000000005E-7	0.35066999999999998	0.93357000000000001	Intergenic	Intergenic	-175020	NR_045292	319646	Mm.483039	NR_045291	ENSMUSG00000037747	D630013N20Rik	-	RIKEN cDNA D630013N20 gene	ncRNA
chr13	74591107	74592002	895	2.3133999999999998E-2	-0.58211100000000005	0.58211200000000007	18	1.7755E-6	1.3317000000000001E-6	3.2778000000000002E-2	0.61489000000000005	Intergenic	Intergenic	-48298	NM_030711	80898	Mm.83526	NM_030711	ENSMUSG00000021583	Erap1	A-LAP|ARTS-1|Arts1|ERAAP|PILSA|PILSAP	endoplasmic reticulum aminopeptidase 1	protein-coding
chr1	151879287	151880259	972	1.7365E-3	-0.58057099999999995	0.58057000000000003	28	3.1235000000000001E-10	3.1953000000000002E-8	0.1895	0.77007000000000003	Intergenic	Intergenic	124399	NM_001311166	66967	Mm.337691	NM_001039644	ENSMUSG00000043019	Edem3	2310050N11Rik	ER degradation enhancer, mannosidase alpha-like 3	protein-coding
chr8	98224646	98225078	432	3.8151999999999998E-2	-0.57970600000000005	0.57970999999999995	17	1.5485000000000001E-6	3.1835999999999999E-6	0.36993999999999999	0.94964999999999999	Intergenic	Intergenic	-787025	NR_110579	100873092	Mm.414599	NR_110579	ENSMUSG00000089819	Gm15679	-	predicted gene 15679	ncRNA
chr2	170527662	170530303	2641	2.2598999999999999E-15	-0.57663399999999998	0.57664000000000004	71	4.1189000000000003E-14	5.3313000000000004E-22	0.33542	0.91205999999999998	Intergenic	Intergenic	-17056	NR_040367	100502946	Mm.421284	NR_040367	ENSMUSG00000085495	Gm16796	-	predicted gene, 16796	ncRNA
chr12	7859532	7860015	483	2.0945E-4	-0.57603400000000005	0.57604000000000011	29	1.2726000000000001E-10	1.4822999999999999E-9	0.18017	0.75621000000000005	Intergenic	Intergenic	-117903	NM_009693	238055	Mm.221239	NM_009693	ENSMUSG00000020609	Apob	AI315052|Apo B-100|apob-100|apob-48	apolipoprotein B	protein-coding
chr4	8673568	8674072	504	2.0396999999999998E-2	-0.57306299999999999	0.57306999999999997	16	1.4057999999999999E-6	1.0248999999999999E-6	0.34187000000000001	0.91493999999999998	Intergenic	Intergenic	-16586	NM_001277149	320790	Mm.138792	NM_001033395	ENSMUSG00000041235	Chd7	A730019I05Rik|Cycn|Cyn|Dz|Edy|Flo|GENA 47|GENA 60|Gena 52|Lda|Mt|Obt|Todo|WBE1|Whi|metis	chromodomain helicase DNA binding protein 7	protein-coding
chr10	111377316	111378282	966	7.7219999999999997E-3	-0.57191700000000001	0.57191999999999998	24	2.9113000000000001E-8	2.28E-7	0.22550000000000001	0.79742000000000002	Intergenic	Intergenic	79120	NM_027914	71769	Mm.45256	NM_027914	ENSMUSG00000035759	Bbs10	1300007O09Rik|AI452285	Bardet-Biedl syndrome 10 (human)	protein-coding
chr10	114118980	114120213	1233	2.3453999999999999E-2	-0.56320000000000003	0.56319999999999992	20	9.8827000000000002E-8	1.5037999999999999E-6	0.40155000000000002	0.96475	Intergenic	IAP1-MM_LTR|LTR|ERVK	681773	NM_146241	237553	Mm.445550	NM_146241	ENSMUSG00000050663	Trhde	9330155P21Rik	TRH-degrading enzyme	protein-coding
chr16	13076126	13076787	661	2.3453999999999999E-2	-0.55130000000000001	0.55130000000000001	20	9.8827000000000002E-8	1.4812999999999999E-6	0.25509999999999999	0.80640000000000001	Intergenic	RLTR34C_MM|LTR|ERVK	-33279	NM_015769	50505	Mm.287837	NM_015769	ENSMUSG00000022545	Ercc4	AI606920|Xpf	excision repair cross-complementing rodent repair deficiency, complementation group 4	protein-coding
chr11	16514424	16515715	1291	4.5361000000000002E-5	-0.54998000000000002	0.54997999999999991	50	4.1299999999999998E-14	1.7091000000000001E-10	0.30146000000000001	0.85143999999999997	Intergenic	Intergenic	-6586	NM_001109971	20335	Mm.325350	NM_011343	ENSMUSG00000078974	Sec61g	-	SEC61, gamma subunit	protein-coding
chr5	133835826	133837210	1384	2.3550000000000001E-2	-0.54261899999999996	0.5426200000000001	21	4.0016E-7	1.5571000000000001E-6	0.38238	0.92500000000000004	Intergenic	RLTR17|LTR|ERVK	-263230	NM_030719	80909	Mm.45218	NM_030719	ENSMUSG00000015944	Gatsl2	7530428J21Rik|AW742413|Castor2|Gats|Gatsl1	GATS protein-like 2	protein-coding
chr12	12987086	12987826	740	1.4754E-2	-0.53471400000000002	0.53471000000000002	21	6.8179000000000005E-8	6.5268999999999995E-7	0.18781	0.72252000000000005	Intergenic	Intergenic	-45620	NM_008709	18109	Mm.16469	NM_008709	ENSMUSG00000037169	Mycn	N-myc|Nmyc|Nmyc-1|Nmyc1|bHLHe37|c-nmyc	v-myc avian myelocytomatosis viral related oncogene, neuroblastoma derived	protein-coding
chr11	26925885	26926173	288	7.2781E-3	-0.53444400000000003	0.53444000000000003	18	2.9681999999999998E-7	2.1290999999999999E-7	0.39717000000000002	0.93161000000000005	Intergenic	Intergenic	140921	NR_002890	654472	Mm.347777	NR_002890		Gm12070	-	glyceraldehyde-3-phosphate dehydrogenase pseudogene	pseudo
chr2	68568346	68568803	457	3.8082999999999999E-2	-0.53435299999999997	0.53434999999999999	17	9.1915000000000002E-7	3.0187E-6	0.27159	0.80593999999999999	Intergenic	Intergenic	-13838	NM_177651	227998	Mm.67562	NM_177651	ENSMUSG00000053896	4933409G03Rik	-	RIKEN cDNA 4933409G03 gene	protein-coding
chr8	8751273	8751437	164	4.2049000000000003E-2	-0.53430800000000001	0.53431000000000006	13	1.9229999999999999E-7	3.8785999999999996E-6	0.37953999999999999	0.91385000000000005	Intergenic	Intergenic	-60818	NM_176849	234023	Mm.251655	NM_176849	ENSMUSG00000040459	Arglu1	9430010O03Rik|C130008N12	arginine and glutamate rich 1	protein-coding
chr9	18779507	18779870	363	8.9557999999999999E-3	-0.53104799999999996	0.53104000000000007	21	1.0352E-7	2.9685000000000001E-7	0.21129000000000001	0.74233000000000005	Intergenic	Intergenic	-24056	NM_146606	18322	Mm.246530	NM_146606	ENSMUSG00000054141	Olfr24	MOR132-1|MTPCR51	olfactory receptor 24	protein-coding
chr5	120114358	120114977	619	2.3453999999999999E-2	-0.52800000000000002	0.52800000000000002	20	2.0625000000000001E-7	1.4591999999999999E-6	0.28320000000000001	0.81120000000000003	Intergenic	Intergenic	-1845	NM_028762	74111	Mm.41022	NM_028762	ENSMUSG00000029594	Rbm19	1200009A02Rik|AV302714|NPO	RNA binding motif protein 19	protein-coding
chr15	27421153	27422566	1413	1.7365E-3	-0.52590300000000001	0.52590000000000003	31	2.1703E-11	3.1260000000000003E-8	0.15251999999999999	0.67842000000000002	Intergenic	RLTR17|LTR|ERVK	-44817	NM_020332	11732	Mm.265264	NM_020332	ENSMUSG00000022265	Ank	Ankh|D15Ertd221e|ank|mKIAA1581	progressive ankylosis	protein-coding
chr10	95717104	95717625	521	2.2526999999999998E-2	-0.52429400000000004	0.52428999999999992	17	6.4547000000000002E-7	1.1993000000000001E-6	0.34971000000000002	0.874	Intergenic	Intergenic	-153219	NM_001358996	71207	Mm.24397	NM_027722	ENSMUSG00000020029	Nudt4	4933436C10Rik|DIPP-2|DIPP2|DIPP2alpha|DIPP2beta|HDCMB47P	nudix (nucleoside diphosphate linked moiety X)-type motif 4	protein-coding
chr5	119947771	119948589	818	2.3133999999999998E-2	-0.52383299999999999	0.52384000000000008	18	2.9681999999999998E-7	1.3317000000000001E-6	0.36732999999999999	0.89117000000000002	Intergenic	Intergenic	113517	NM_011537	21388	Mm.103636	NM_011537	ENSMUSG00000018263	Tbx5	-	T-box 5	protein-coding
chr17	79934324	79934661	337	1.2109999999999999E-2	-0.52188199999999996	0.52188999999999997	17	6.4547000000000002E-7	4.6279999999999999E-7	0.38329000000000002	0.90517999999999998	Intergenic	Intergenic	-38370	NM_019717	56298	Mm.175403	NM_019717	ENSMUSG00000059811	Atl2	2010110I21Rik|AA407293|AV334690|Aip-2|Arl6ip2	atlastin GTPase 2	protein-coding
chr6	143327156	143328155	999	2.3453999999999999E-2	-0.52103999999999995	0.52104000000000006	25	4.9170000000000003E-9	1.4221999999999999E-6	0.35455999999999999	0.87560000000000004	Intergenic	MLTR11B|LTR|ERVK	81768	NR_027803	52285	Mm.354898	NM_001033129		D6Ertd474e	1700001I24Rik|AU023129	DNA segment, Chr 6, ERATO Doi 474, expressed	ncRNA
chr15	58730880	58732728	1848	2.3945000000000001E-2	-0.51938700000000004	0.51939000000000002	31	1.1363000000000001E-9	1.6043E-6	0.246	0.76539000000000001	Intergenic	Intergenic	91623	NM_175212	74868	Mm.293754	NM_175212	ENSMUSG00000062373	Tmem65	2610029O13Rik|4930438D12Rik	transmembrane protein 65	protein-coding
chr2	170887781	170888788	1007	3.6970999999999997E-2	-0.51100000000000001	0.51100000000000001	26	5.4656999999999998E-8	2.6253000000000001E-6	0.12458	0.63558000000000003	Intergenic	Intergenic	156478	NM_001163686	76829	Mm.41633	NM_029761	ENSMUSG00000027560	Dok5	2700055C10Rik	docking protein 5	protein-coding
chr1	154744843	154745697	854	8.6339999999999993E-3	-0.50929999999999997	0.50929999999999997	20	6.3019000000000003E-8	2.7639E-7	0.41010000000000002	0.9194	Intergenic	RLTR16B_MM|LTR|ERVK	-19350	NM_009782	12290	Mm.267517	NM_009782	ENSMUSG00000004110	Cacna1e	A430040I15|BII|Cach6|Cacnl1a6|Cav2.3|Cchra1|alpha1E	calcium channel, voltage-dependent, R type, alpha 1E subunit	protein-coding
chr5	149324291	149325055	764	3.8151999999999998E-2	-0.50900000000000001	0.50900000000000001	19	3.4969E-7	3.3281E-6	0.253	0.76200000000000001	Intergenic	Intergenic	59669	NM_009663	11690	Mm.19844	NM_009663	ENSMUSG00000060063	Alox5ap	Flap	arachidonate 5-lipoxygenase activating protein	protein-coding
chr5	146344413	146345663	1250	5.3981999999999999E-5	-0.50360700000000003	0.50360000000000005	28	1.4821E-10	2.165E-10	0.40936	0.91295999999999999	Intergenic	ORR1B1|LTR|ERVL-MaLR	-39968	NM_145155	245880	Mm.472750	NM_145155	ENSMUSG00000029636	Wasf3	Scar3|Wave3	WAS protein family, member 3	protein-coding
chr3	19481503	19482479	976	9.2481000000000004E-3	-0.49796000000000001	0.49796000000000001	25	2.1536000000000001E-9	3.3373000000000001E-7	0.42331999999999997	0.92127999999999999	Intergenic	RMER17C-int|LTR|ERVK	-26604	NM_001163536	66326	Mm.45615	NM_025489	ENSMUSG00000027606	Dnajc5b	1700008A05Rik	DnaJ heat shock protein family (Hsp40) member C5 beta	protein-coding
chr10	100128095	100128725	630	3.8216E-2	-0.49147600000000002	0.49147999999999997	21	4.4656E-8	3.4529E-6	0.18290000000000001	0.67437999999999998	Intergenic	Intergenic	112589	NM_013598	17311	Mm.45124	NM_013598	ENSMUSG00000019966	Kitl	Clo|Con|Gb|Kitlg|Mgf|SCF|SF|SLF|Sl|blz|contrasted	kit ligand	protein-coding
chr8	110013561	110013971	410	1.3462999999999999E-2	-0.48811100000000002	0.48811000000000004	18	2.9681999999999998E-7	5.3992000000000003E-7	0.43767	0.92578000000000005	Intergenic	RLTR27|LTR|ERVK	23330	NM_146214	234724	Mm.28110	NM_146214	ENSMUSG00000001670	Tat	-	tyrosine aminotransferase	protein-coding
chr13	57108909	57109507	598	3.8151999999999998E-2	-0.48631600000000003	0.48630999999999996	19	8.6848000000000001E-7	3.2648999999999999E-6	0.25852999999999998	0.74483999999999995	Intergenic	Intergenic	-213419	NM_001302373	26946	Mm.62409	NM_012035	ENSMUSG00000021541	Trpc7	TRP7|Trrp8	transient receptor potential cation channel, subfamily C, member 7	protein-coding
chr6	67205258	67205982	724	1.1596E-2	-0.48123500000000002	0.48124	34	5.0154000000000001E-10	4.3541000000000001E-7	0.1845	0.66574	Intergenic	Intergenic	-61359	NM_001113564	66870	Mm.240490	NM_025814	ENSMUSG00000036371	Serbp1	1200009K13Rik|9330147J08Rik|AL022786|Pairbp1	serpine1 mRNA binding protein 1	protein-coding
chr2	171852809	171853784	975	3.3708000000000002E-2	-0.47973300000000002	0.47974000000000006	15	3.067E-6	2.3379000000000001E-6	0.35072999999999999	0.83047000000000004	Intergenic	Intergenic	109502	NR_040509	75655	Mm.396203	NR_040509	ENSMUSG00000086823	1700028P15Rik	-	RIKEN cDNA 1700028P15 gene	ncRNA
chr3	121614924	121615354	430	1.4997999999999999E-3	-0.47585699999999997	0.47585599999999995	21	2.9087999999999999E-8	2.1229000000000001E-8	4.6524000000000003E-2	0.52237999999999996	Intergenic	RLTR31A_Mm|LTR|ERVK	28346	NR_036457	100503044	Mm.65320	NM_176992	ENSMUSG00000044522	A730020M07Rik	-	RIKEN cDNA A730020M07 gene	ncRNA
chr7	135395883	135396677	794	1.5839000000000001E-4	-0.47074100000000002	0.47073999999999999	27	4.4711000000000002E-10	9.7148999999999992E-10	0.41821999999999998	0.88895999999999997	Intergenic	Intergenic	-14087	NM_183193	270004	Mm.132547	NM_183193	ENSMUSG00000048377	Foxi2	B130055A05Rik	forkhead box I2	protein-coding		WT12WT6
chr4	117729385	117729862	477	3.7768000000000003E-2	-0.47017599999999998	0.47017299999999995	17	1.0949000000000001E-6	2.9602999999999998E-6	6.6646999999999998E-2	0.53681999999999996	Intergenic	RLTR16|LTR|ERVK	30549	NR_151608	102638104		NR_151608		Gm34746	-	predicted gene, 34746	ncRNA
chr1	42918826	42920027	1201	9.0985000000000007E-3	-0.467833	0.46784000000000003	24	3.6967999999999999E-9	3.1982000000000001E-7	0.43603999999999998	0.90388000000000002	Intergenic	RMER10B|LTR|ERVL	-33445	NM_053107	93690	Mm.444976	NM_053107	ENSMUSG00000041907	Gpr45	9230112G11Rik|AW046772	G protein-coupled receptor 45	protein-coding
chr7	36652546	36653396	850	5.0938999999999997E-4	-0.46746199999999999	0.46745999999999999	26	8.7387999999999998E-10	5.1674000000000002E-9	0.30642000000000003	0.77388000000000001	Intergenic	Intergenic	-45147	NM_172298	243931	Mm.44141	NM_172298	ENSMUSG00000021217	Tshz3	A630038G13Rik|Tsh3|Zfp537|mKIAA1474|teashirt3	teashirt zinc finger family member 3	protein-coding
chr3	54810919	54811196	277	3.8151999999999998E-2	-0.465889	0.46589000000000003	18	3.5092999999999998E-7	3.1945000000000001E-6	0.24778	0.71367000000000003	Intergenic	CpG	-3267	NM_133231	170767	Mm.185735	NM_133231	ENSMUSG00000036615	Rfxap	5730495K23Rik	regulatory factor X-associated protein	protein-coding
chr9	111522843	111523350	507	1.3462999999999999E-2	-0.465333	0.46534000000000003	18	2.9681999999999998E-7	5.3992000000000003E-7	0.49093999999999999	0.95628000000000002	Intergenic	RLTR16C_MM|LTR|ERVK	84016	NM_172928	245038	Mm.26361	NM_172928	ENSMUSG00000032500	Dclk3	BC056929|C730036H08|Dcamkl3	doublecortin-like kinase 3	protein-coding	WT6HOMO6-WT12HOMO12
chr10	111913767	111914264	497	4.2049000000000003E-2	-0.460615	0.46061000000000002	13	1.9229999999999999E-7	3.8697000000000004E-6	0.44053999999999999	0.90115000000000001	Intergenic	Intergenic	-39640	NR_046029	629206	Mm.391444	NR_046029	ENSMUSG00000112533	Gm20758	-	predicted gene, 20758	ncRNA
chr5	73781055	73781735	680	3.8206999999999998E-2	-0.457818	0.45782	22	1.344E-8	3.3739999999999998E-6	0.52973000000000003	0.98755000000000004	Intergenic	ORR1F|LTR|ERVL-MaLR	130015	NM_178387	73472	Mm.87067	NM_178387	ENSMUSG00000029155	Spata18	1700067I02Rik	spermatogenesis associated 18	protein-coding
chr14	76695064	76696360	1296	3.0303E-2	-0.454517	0.45452000000000004	29	1.7269000000000001E-8	2.0731999999999999E-6	0.22548000000000001	0.68	Intergenic	B1_Mur2|SINE|Alu	18144	NR_015485	73272	Mm.116804	NR_015485	ENSMUSG00000101009	1700108F19Rik	1700020I02Rik|BB065030	RIKEN cDNA 1700108F19 gene	ncRNA
chr8	67515344	67515643	299	1.4716E-2	-0.44953799999999999	0.44952999999999999	26	3.7929E-9	6.4043999999999998E-7	0.35585	0.80537999999999998	Intergenic	Intergenic	-8360	NM_008674	17962	Mm.57193	NM_008674	ENSMUSG00000056426	Nat3	-	N-acetyltransferase 3	protein-coding
chr7	123852623	123853348	725	1.2432E-2	-0.44852900000000001	0.44852000000000003	17	7.7069000000000003E-7	4.8098000000000001E-7	0.47323999999999999	0.92176000000000002	Intergenic	RLTR17|LTR|ERVK	-130195	NM_001252072	628779	Mm.40210	NM_001252072	ENSMUSG00000078591	Hs3st4	EG628779|Gm6915	heparan sulfate (glucosamine) 3-O-sulfotransferase 4	protein-coding
chr5	116647326	116648071	745	1.3462999999999999E-2	-0.437056	0.43705000000000005	18	2.9681999999999998E-7	5.3992000000000003E-7	0.52066999999999997	0.95772000000000002	Intergenic	Intergenic	-55882	NM_026886	68955	Mm.146779	NM_026886	ENSMUSG00000063919	Srrm4	1500001A10Rik|B230202K19Rik|bv|mKIAA1853|nSR100	serine/arginine repetitive matrix 4	protein-coding
chr11	9150401	9150646	245	1.7365E-3	-0.43603999999999998	0.43603999999999993	25	1.3329E-9	2.9714999999999998E-8	0.33156000000000002	0.76759999999999995	Intergenic	CpG	32017	NM_001159402	22271	Mm.4610	NM_009477	ENSMUSG00000020407	Upp1	AI325217|UPase|UdRPase|Up|Upp	uridine phosphorylase 1	protein-coding
chrX	129613346	129613807	461	1.4754E-2	-0.43504300000000001	0.43504000000000004	23	9.9558999999999998E-8	6.7346000000000005E-7	0.34934999999999999	0.78439000000000003	Intergenic	Intergenic	-136165	NM_172493	54004	Mm.10763	NM_017398	ENSMUSG00000034480	Diaph2	Dia3|Diap2|Drf2|E430022I22Rik	diaphanous related formin 2	protein-coding
chr2	77375189	77376114	925	8.9557999999999999E-3	-0.43282100000000001	0.43281999999999998	28	8.0138999999999994E-9	3.0421E-7	0.45306999999999997	0.88588999999999996	Intergenic	MTEa|LTR|ERVL-MaLR	-86992	NR_040368	100503106	Mm.443215	NR_040368	ENSMUSG00000085845	Gm13944	-	predicted gene 13944	ncRNA
chr5	149474280	149474801	521	1.2258E-2	-0.43147099999999999	0.43146999999999996	17	9.1915000000000002E-7	4.7135E-7	0.41882000000000003	0.85028999999999999	Intergenic	Intergenic	34881	NM_001310764	75860	Mm.159605	NM_029464	ENSMUSG00000029660	Tex26	4930588N13Rik	testis expressed 26	protein-coding
chr10	87514943	87516163	1220	3.1484999999999998E-3	-0.42899999999999999	0.42900000000000005	27	2.0419000000000002E-9	6.9818999999999998E-8	0.45884999999999998	0.88785000000000003	Intergenic	RMER17B|LTR|ERVK	-6242	NM_008777	18478	Mm.263539	NM_008777	ENSMUSG00000020051	Pah	AW106920	phenylalanine hydroxylase	protein-coding
chrX	78855748	78856447	699	3.8151999999999998E-2	-0.42778899999999997	0.42778999999999995	19	3.4969E-7	3.3148E-6	0.46742	0.89520999999999995	Intergenic	Intergenic	118335	NM_001164739	70864	Mm.66681	NM_001164739	ENSMUSG00000078315	Fam47c	4921509A18Rik|Fam47a|Fam47a-ps	family with sequence similarity 47, member C	protein-coding
chr13	114198118	114199190	1072	3.7768000000000003E-2	-0.41116000000000003	0.41115999999999997	25	1.8918E-7	2.8837E-6	0.47536	0.88651999999999997	Intergenic	Intergenic	-47062	NR_045836	319803	Mm.386896	NM_177004	ENSMUSG00000114213	A430090L17Rik	-	RIKEN cDNA A430090L17 gene	ncRNA
chr18	33384637	33385155	518	1.7365E-3	-0.41065499999999999	0.41065999999999997	29	1.2572E-9	3.1575999999999998E-8	0.39655000000000001	0.80720999999999998	Intergenic	Intergenic	78738	NM_053078	27528	Mm.407415	NM_053078	ENSMUSG00000042834	Nrep	AI325076|D0H4S114|Harp|P311|PTZ17|SEZ17	neuronal regeneration related protein	protein-coding
chr3	131982302	131983019	717	2.3133999999999998E-2	-0.41044399999999998	0.41043999999999992	18	4.8910999999999996E-7	1.3317000000000001E-6	0.53656000000000004	0.94699999999999995	Intergenic	RLTR44E|LTR|ERVK	-102631	NM_020265	56811	Mm.103593	NM_020265	ENSMUSG00000028031	Dkk2	-	dickkopf WNT signaling pathway inhibitor 2	protein-coding		HOMO12HOMO6-WT12WT6
chr19	35157206	35157890	684	2.2526999999999998E-2	-0.408941	0.40893999999999997	17	7.7069000000000003E-7	1.1911999999999999E-6	0.56752999999999998	0.97646999999999995	Intergenic	MMERGLN_LTR|LTR|ERV1	192152	NR_035473	100316775		NR_035473	ENSMUSG00000089151	Mir1950	mmu-mir-1950	microRNA 1950	ncRNA
chr1	39839357	39840324	967	3.7768000000000003E-2	-0.40776000000000001	0.40775999999999996	25	9.0174999999999998E-8	2.9848000000000002E-6	0.36896000000000001	0.77671999999999997	Intergenic	Intergenic	7489	NR_040465	73426	Mm.396239	NR_040465	ENSMUSG00000101634	1700066B17Rik	-	RIKEN cDNA 1700066B17 gene	ncRNA
chr5	105990604	105991298	694	3.7768000000000003E-2	-0.40017599999999998	0.40016999999999991	17	1.0949000000000001E-6	2.9508000000000002E-6	0.50165000000000004	0.90181999999999995	Intergenic	Intergenic	114383	NM_018759	54367	Mm.248876	NM_018759	ENSMUSG00000029290	Zfp326	5730470H14Rik|ZAN75|Znf326	zinc finger protein 326	protein-coding
chr1	167582770	167584068	1298	3.6586E-2	-0.397926	0.39793000000000001	27	2.9060000000000002E-7	2.5892999999999999E-6	0.23744000000000001	0.63536999999999999	Intergenic	MTD|LTR|ERVL-MaLR	-14943	NM_009107	20183	Mm.3475	NM_009107	ENSMUSG00000015843	Rxrg	Nr2b3	retinoid X receptor gamma	protein-coding	HOMO12HOMO6-WT12WT6	WT6HOMO6
chr19	53404777	53405289	512	3.7768000000000003E-2	-0.391762	0.39176	21	1.7910000000000001E-7	2.9436000000000001E-6	0.44462000000000002	0.83638000000000001	Intergenic	Intergenic	-14399	NM_172429	76479	Mm.313687	NM_172429	ENSMUSG00000025024	Smndc1	-	survival motor neuron domain containing 1	protein-coding
chr12	31376668	31377857	1189	2.3453999999999999E-2	-0.39076	0.39076	25	1.2415000000000001E-7	1.4294E-6	0.21944	0.61019999999999996	Intergenic	Intergenic	-25792	NM_007861	13382	Mm.3131	NM_007861	ENSMUSG00000020664	Dld	-	dihydrolipoamide dehydrogenase	protein-coding
chr14	24100434	24101793	1359	1.8932000000000001E-2	-0.39054800000000001	0.39055000000000001	31	1.6128000000000001E-9	9.2454000000000005E-7	0.46010000000000001	0.85065000000000002	Intergenic	Intergenic	12237	NR_106069	102465697		NR_106069	ENSMUSG00000105723	Mir7210	mir-7210|mmu-mir-7210	microRNA 7210	ncRNA
chr8	26258191	26258845	654	1.4978E-2	-0.39050000000000001	0.39050000000000001	24	1.1189E-8	7.1147999999999996E-7	0.47571000000000002	0.86621000000000004	Intergenic	L2|LINE|L2	100349	NM_199042	73754	Mm.383241	NM_199042	ENSMUSG00000037214	Thap1	4833431A01Rik|AW490810	THAP domain containing, apoptosis associated protein 1	protein-coding
chr10	11256217	11256895	678	3.7768000000000003E-2	-0.38868799999999998	0.38868000000000003	16	1.4057999999999999E-6	2.7848E-6	0.49887999999999999	0.88756000000000002	Intergenic	RLTR17|LTR|ERVK	-24774	NM_027968	71865	Mm.276229	NM_027968	ENSMUSG00000047648	Fbxo30	1700026A16Rik|MUSA1	F-box protein 30	protein-coding
chr16	92021690	92023250	1560	3.7120000000000002E-4	-0.38269999999999998	0.38270000000000004	30	1.2662E-10	3.2582000000000002E-9	0.42249999999999999	0.80520000000000003	Intergenic	MLT1B|LTR|ERVL-MaLR	-35852	NM_017391	53881	Mm.217354	NM_017391	ENSMUSG00000089774	Slc5a3	AA623876|BF642829|Smit1	solute carrier family 5 (inositol transporters), member 3	protein-coding
chr8	121174089	121175234	1145	4.3332000000000001E-4	-0.37848599999999999	0.37848000000000004	37	2.8250999999999999E-10	4.1912000000000002E-9	0.23394999999999999	0.61243000000000003	Intergenic	Intergenic	46977	NM_008024	14241	Mm.5111	NM_008024	ENSMUSG00000097084	Foxl1	FREAC7|Fkh6|fkh-6	forkhead box L1	protein-coding
chr10	24718411	24719398	987	3.7768000000000003E-2	-0.37841900000000001	0.37841999999999998	31	2.2819000000000002E-9	2.875E-6	0.36931999999999998	0.74773999999999996	Intergenic	Intergenic	-6746	NM_001308327	18605	Mm.27254	NM_008813	ENSMUSG00000037370	Enpp1	4833416E15Rik|AI428932|C76301|CD203c|E-NPP 1|E-NPP1|Ly-41|M6S1|NPP1|Npps|PC-1|Pca|Pca-1|Pdnp1|ttw|twy	ectonucleotide pyrophosphatase/phosphodiesterase 1	protein-coding
chr10	121246870	121247304	434	3.8206999999999998E-2	-0.37671399999999999	0.37670999999999999	21	9.0121000000000003E-8	3.4353E-6	0.52310000000000001	0.89981	Intergenic	Intergenic	-44438	NR_152796	74647	Mm.370609	NR_152796	ENSMUSG00000112846	4930432O09Rik	-	RIKEN cDNA 4930432O09 gene	ncRNA
chr2	118271227	118272342	1115	1.0962999999999999E-3	-0.37614300000000001	0.37613999999999992	28	2.2399000000000001E-7	1.3537000000000001E-8	0.50375000000000003	0.87988999999999995	Intergenic	RLTR17|LTR|ERVK	-14819	NM_027759	71313	Mm.85046	NM_027759	ENSMUSG00000027344	Fsip1	1700012M13Rik|4933432K11Rik	fibrous sheath-interacting protein 1	protein-coding
chr8	34685030	34687003	1973	3.7768000000000003E-2	-0.36746699999999999	0.36746000000000001	30	4.7807000000000003E-9	2.9846000000000002E-6	0.43476999999999999	0.80223	Intergenic	Intergenic	-45701	NR_040706	330734	Mm.149998	NR_040706	ENSMUSG00000109819	B930018H19Rik	B930018H19	RIKEN cDNA B930018H19 gene	ncRNA
chr9	8477530	8477873	343	2.3133999999999998E-2	-0.36372199999999999	0.36371999999999993	18	4.1450000000000001E-7	1.3317000000000001E-6	0.61167000000000005	0.97538999999999998	Intergenic	L1Md_T|LINE|L1	-66440	NM_001282087	22068	Mm.325086	NM_013838	ENSMUSG00000031997	Trpc6	AV025995|LLHWJM002|LLHWJM003|LLHWJM004|TRP-6|Trrp6|mtrp6	transient receptor potential cation channel, subfamily C, member 6	protein-coding		HOMO12HOMO6
chr2	169005858	169006907	1049	1.0962999999999999E-3	-0.36248000000000002	0.36247999999999991	25	2.4258E-9	1.3669E-8	0.54644000000000004	0.90891999999999995	Intergenic	B4A|SINE|B4	28114	NR_040326	75508	Mm.271256	NR_040326	ENSMUSG00000086348	1700017J07Rik	-	RIKEN cDNA 1700017J07 gene	ncRNA
chr10	99599819	99600223	404	2.3133999999999998E-2	-0.35822199999999998	0.35821999999999998	18	4.8910999999999996E-7	1.3317000000000001E-6	0.25139	0.60960999999999999	Intergenic	IAPLTR2_Mm|LTR|ERVK	-9150	NR_038019	100504202	Mm.403801	NR_038019	ENSMUSG00000111962	Gm20110	-	predicted gene, 20110	ncRNA
chr2	84194913	84195358	445	1.4569E-2	-0.357429	0.35742999999999997	28	8.8308999999999994E-9	6.1523000000000004E-7	0.48096	0.83838999999999997	Intergenic	L1Md_T|LINE|L1	230130	NM_018782	54598	Mm.75467	NM_018782	ENSMUSG00000059588	Calcrl	AV071593|CRLR	calcitonin receptor-like	protein-coding
chr10	63421386	63422097	711	7.7438999999999997E-3	-0.35678100000000001	0.35678000000000004	32	8.4517999999999997E-10	2.3384000000000001E-7	0.44566	0.80244000000000004	Intergenic	Intergenic	-8356	NM_177612	216033	Mm.444692	NM_177612	ENSMUSG00000060843	Ctnna3	4930429L08Rik|4933408A16|Catna3|Vr22	catenin (cadherin associated protein), alpha 3	protein-coding		WT12WT6
chr10	25086547	25087066	519	1.4716E-2	-0.35149999999999998	0.35150000000000003	20	2.7544999999999999E-7	6.4224000000000001E-7	0.53720000000000001	0.88870000000000005	Intergenic	RMER1B|Other|Other	113363	NM_001347460	432442	Mm.485937	NM_018747	ENSMUSG00000039166	Akap7	6430401D08|AI662165|AKAP15|Akap18|BB170514	A kinase (PRKA) anchor protein 7	protein-coding
chr11	79864444	79866495	2051	4.0962000000000004E-3	-0.35133300000000001	0.35134000000000004	33	3.7961000000000002E-9	9.9532999999999995E-8	0.48318	0.83452000000000004	Intergenic	B4|SINE|B4	96917	NM_144826	216987	Mm.274961	NM_144826	ENSMUSG00000035575	Utp6	4732497O03Rik|HCA66	UTP6 small subunit processome component	protein-coding
chr2	57843805	57844359	554	3.8151999999999998E-2	-0.35078900000000002	0.35079000000000005	19	8.6848000000000001E-7	3.3309000000000002E-6	0.56952999999999998	0.92032000000000003	Intergenic	RLTR17|LTR|ERVK	-154073	NM_172855	241391	Mm.484118	NM_172855	ENSMUSG00000026828	Galnt5	4832424J23	polypeptide N-acetylgalactosaminyltransferase 5	protein-coding
chr14	120148357	120148933	576	5.3236999999999998E-3	-0.34091700000000003	0.34091000000000005	24	3.6967999999999999E-9	1.4693999999999999E-7	0.54613	0.88704000000000005	Intergenic	Intergenic	-106210	NM_001001490	239283	Mm.138520	NM_001001490	ENSMUSG00000044819	Oxgr1	Cysltr3|Gm299|Gpr80|Gpr99|P2Y15	oxoglutarate (alpha-ketoglutarate) receptor 1	protein-coding
chr8	30823458	30824350	892	9.0985000000000007E-3	-0.33908700000000003	0.33908000000000005	23	1.3545999999999999E-8	3.1941999999999998E-7	0.55808999999999997	0.89717000000000002	Intergenic	Intergenic	255509	NR_045856	71314	Mm.158666	NR_045856	ENSMUSG00000097044	4933433F19Rik	-	RIKEN cDNA 4933433F19 gene	ncRNA
chr1	177594066	177594819	753	1.7365E-3	-0.33487	0.33487	23	9.1954000000000007E-9	2.6105999999999999E-8	0.52429999999999999	0.85916999999999999	Intergenic	Intergenic	48500	NR_037994	75589	Mm.86666	NR_037994	ENSMUSG00000101746	2310043L19Rik	-	RIKEN cDNA 2310043L19 gene	ncRNA
chr6	140348674	140349450	776	2.3453999999999999E-2	-0.329571	0.32956999999999992	21	3.8734000000000001E-8	1.4986999999999999E-6	0.63348000000000004	0.96304999999999996	Intergenic	Intergenic	-75037	NM_144920	109135	Mm.247670	NM_144920	ENSMUSG00000030231	Plekha5	2810431N21Rik|AI428202|AK129423|AMH-Cre|Ayu21-9|Gt(pU21)9Imeg|Pepp2|Tg(AMH-cre)1Flor	pleckstrin homology domain containing, family A member 5	protein-coding
chr2	170094192	170094828	636	3.6239E-2	-0.327515	0.32751999999999998	33	4.4323999999999997E-9	2.5562000000000002E-6	0.48203000000000001	0.80954999999999999	Intergenic	Intergenic	-23732	NR_033634	100043910	Mm.468546	NR_033632	ENSMUSG00000097065	A630075F10Rik	4831414D02|Gm4722	RIKEN cDNA A630075F10 gene	ncRNA
chr5	98836274	98836666	392	3.7768000000000003E-2	-0.32723099999999999	0.32723000000000002	26	2.7162999999999998E-9	2.8146999999999999E-6	0.59858	0.92581000000000002	Intergenic	IMPB_01|Satellite|Satellite	-17945	NM_001310677	110075	Mm.136461	NM_173404	ENSMUSG00000029335	Bmp3	9530029I04Rik	bone morphogenetic protein 3	protein-coding		HOMO12HOMO6-WT12WT6
chr9	120818575	120819217	642	2.3453999999999999E-2	-0.32657900000000001	0.32657999999999998	19	2.9962999999999999E-7	1.443E-6	0.55752999999999997	0.88410999999999995	Intergenic	Intergenic	96354	NR_040742	76402	Mm.436588	NR_040742	ENSMUSG00000100146	1700020M21Rik	-	RIKEN cDNA 1700020M21 gene	ncRNA
chr3	89820615	89821864	1249	2.2769999999999999E-2	-0.32289299999999999	0.32289000000000001	28	4.9127999999999998E-9	1.2301000000000001E-6	0.55025000000000002	0.87314000000000003	Intergenic	Intergenic	-10130	NM_172530	214547	Mm.225	NM_172530	ENSMUSG00000046280	She	9430022A14	src homology 2 domain-containing transforming protein E	protein-coding
chr5	77155617	77156240	623	3.8206999999999998E-2	-0.315909	0.31591000000000002	22	1.1279000000000001E-7	3.4135999999999998E-6	0.57818000000000003	0.89409000000000005	Intergenic	Intergenic	-40806	NM_175606	74318	Mm.181852	NM_175606	ENSMUSG00000059325	Hopx	1110018K11Rik|1200015P04Rik|2300002F06Rik|AI848177|AW490897|Cameo|Hdop|Hod|Hop|Ob1|Obl|Toto	HOP homeobox	protein-coding
chr9	85823941	85824682	741	3.8151999999999998E-2	-0.31478299999999998	0.31479000000000001	23	2.0394000000000001E-7	3.1167000000000002E-6	0.47043000000000001	0.78522000000000003	Intergenic	MTEb-int|LTR|ERVL-MaLR	-18068	NM_011627	21983	Mm.20864	NM_011627	ENSMUSG00000035274	Tpbg	5T4|AW495680|WAIF1	trophoblast glycoprotein	protein-coding
chr6	29018054	29019179	1125	1.4978E-2	-0.31472699999999998	0.31473000000000007	22	3.4667000000000002E-8	7.1317999999999998E-7	0.60685999999999996	0.92159000000000002	Intergenic	Intergenic	-4002	NR_029567	387237		NR_029567	ENSMUSG00000065469	Mir129-1	Mirn129-1|Mirn129b|miR-129b|mir-129-1	microRNA 129-1	ncRNA
chr9	71601927	71602550	623	3.8206999999999998E-2	-0.30354500000000001	0.30354000000000003	22	7.6483999999999999E-8	3.41E-6	0.53181999999999996	0.83535999999999999	Intergenic	Intergenic	-9879	NM_001033208	102371	Mm.27585	NM_001033208	ENSMUSG00000041361	Myzap	AA407270|AV006038|Gcom1|Gm640|Grinl1a7|Myozap	myocardial zonula adherens protein	protein-coding
chr9	4977626	4977925	299	3.8151999999999998E-2	-0.30277399999999999	0.30278000000000005	31	4.9261999999999998E-9	3.3243999999999999E-6	0.51544999999999996	0.81823000000000001	Intergenic	CpG	-181542	NM_001113180	14802	Mm.209263	NM_019691	ENSMUSG00000025892	Gria4	GluA4|GluR-D|Glur-4|Glur4|Gluralpha4|spkw1	glutamate receptor, ionotropic, AMPA4 (alpha 4)	protein-coding
chrX	50372829	50373405	576	4.0962000000000004E-3	-0.302263	0.30226999999999993	19	1.3668E-7	9.8305999999999994E-8	0.67505000000000004	0.97731999999999997	Intergenic	Intergenic	53377	NM_146292	258289	Mm.451653	NM_146292	ENSMUSG00000048173	Olfr1324	MOR128-2	olfactory receptor 1324	protein-coding
chr14	87280968	87281884	916	3.7768000000000003E-2	-0.29459999999999997	0.29459999999999997	25	1.55E-8	2.9822E-6	0.60736000000000001	0.90195999999999998	Intergenic	RSINE1|SINE|B4	-135157	NM_172605	219249	Mm.35168	NM_172605	ENSMUSG00000022019	Tdrd3	4732418C03Rik|6720468N18	tudor domain containing 3	protein-coding
chrX	7714170	7714327	157	2.3453999999999999E-2	-0.29457699999999998	0.294574	26	2.1707E-9	1.4018000000000001E-6	4.0346E-2	0.33492	Intergenic	CpG	-7971	NM_001290792	54636	Mm.305725	NM_172372	ENSMUSG00000039382	Wdr45	C79260|DXImx38e|JM5|Sfc19|WIPI-4|Wdrx1	WD repeat domain 45	protein-coding
chr3	23014890	23015082	192	2.349E-2	-0.288692	0.28869	13	1.9229999999999999E-7	1.5374000000000001E-6	0.70653999999999995	0.99522999999999995	Intergenic	L1Md_T|LINE|L1	763616	NR_004439	19784		NR_004439		Rprl2	RPRH3|Rmrp3	ribonuclease P RNA-like 2	ncRNA
chr11	28339225	28339972	747	2.8529E-4	-0.28467599999999998	0.28467999999999993	37	4.7603999999999998E-11	2.1812999999999999E-9	0.63170000000000004	0.91637999999999997	Intergenic	Intergenic	244725	NM_001166661	216613	Mm.93759	NM_181577	ENSMUSG00000032878	Ccdc85a	-	coiled-coil domain containing 85A	protein-coding
chrX	78856543	78857081	538	6.0079000000000003E-4	-0.28434300000000001	0.28434000000000004	35	3.1819E-12	6.3780000000000001E-9	0.66757	0.95191000000000003	Intergenic	C-rich|Low_complexity|Low_complexity	119049	NM_001164739	70864	Mm.66681	NM_001164739	ENSMUSG00000078315	Fam47c	4921509A18Rik|Fam47a|Fam47a-ps	family with sequence similarity 47, member C	protein-coding
chr10	8579924	8581255	1331	3.7561999999999998E-2	-0.28176899999999999	0.28176999999999996	26	2.3796E-8	2.7381000000000001E-6	0.65622999999999998	0.93799999999999994	Intergenic	RLTR30E_MM|LTR|ERV1	-61765	NM_177387	338362	Mm.41163	NM_177387	ENSMUSG00000047712	Ust	D930010O20Rik|UA2OST	uronyl-2-sulfotransferase	protein-coding
chr18	80590304	80591364	1060	2.3453999999999999E-2	-0.27995199999999998	0.27995000000000003	21	1.3633E-7	1.5035000000000001E-6	0.64956999999999998	0.92952000000000001	Intergenic	Intergenic	-46288	NR_028424	100039348	Mm.254722	NR_028424		Gm2176	A430076E10Rik	glucosamine-6-phosphate deaminase 1 pseudogene	pseudo
chr19	36129147	36130337	1190	9.2481000000000004E-3	-0.27337499999999998	0.27337	24	2.0403000000000001E-8	3.3379999999999998E-7	0.12792000000000001	0.40128999999999998	Intergenic	Intergenic	-9898	NM_013468	107765	Mm.10279	NM_013468	ENSMUSG00000024803	Ankrd1	Alrp|CARP|Crap|MARP1	ankyrin repeat domain 1 (cardiac muscle)	protein-coding
chr5	114485504	114486002	498	3.8151999999999998E-2	-0.26894699999999999	0.26894999999999991	19	2.5652999999999998E-7	3.3465000000000001E-6	0.63021000000000005	0.89915999999999996	Intergenic	Intergenic	41484	NM_023556	17855	Mm.28088	NM_023556	ENSMUSG00000041939	Mvk	2310010A05Rik|AI256848|AI414037|MK	mevalonate kinase	protein-coding
chr10	118803808	118804326	518	3.8151999999999998E-2	-0.26721099999999998	0.26720999999999995	19	4.7512999999999999E-7	3.3309000000000002E-6	0.67100000000000004	0.93820999999999999	Intergenic	Intergenic	64836	NM_001014390	69181	Mm.45565	NM_001014390	ENSMUSG00000028630	Dyrk2	1810038L18Rik	dual-specificity tyrosine-(Y)-phosphorylation regulated kinase 2	protein-coding
chr11	9149547	9150340	793	3.7005000000000003E-2	-0.26034600000000002	0.26034000000000002	26	1.2580000000000001E-8	2.6807999999999998E-6	0.70062000000000002	0.96096000000000004	Intergenic	Intergenic	31437	NM_001159402	22271	Mm.4610	NM_009477	ENSMUSG00000020407	Upp1	AI325217|UPase|UdRPase|Up|Upp	uridine phosphorylase 1	protein-coding
chr13	113761353	113762212	859	2.3133999999999998E-2	-0.25407400000000002	0.25407000000000002	27	9.6234000000000001E-10	1.2926999999999999E-6	0.69130000000000003	0.94537000000000004	Intergenic	Intergenic	-32725	NM_172595	218639	Mm.79837	NM_172595	ENSMUSG00000042348	Arl15	A430036I03|Arfrp2|C230032K13Rik	ADP-ribosylation factor-like 15	protein-coding
chr10	74833048	74834632	1584	2.3453999999999999E-2	-0.23887	0.23887000000000003	23	1.4279E-7	1.5254E-6	0.69077999999999995	0.92964999999999998	Intergenic	L1_Mus3|LINE|L1	-133337	NM_010311	14687	Mm.32595	NM_010311	ENSMUSG00000040009	Gnaz	AI847979|Gz	guanine nucleotide binding protein, alpha z subunit	protein-coding
chr6	47977320	47978291	971	1.8721999999999999E-2	-0.238784	0.23877999999999999	37	1.6701000000000001E-9	9.0984E-7	0.65719000000000005	0.89597000000000004	Intergenic	Intergenic	24416	NM_178898	101197	Mm.241063	NM_178898	ENSMUSG00000045466	Zfp956	AI894139	zinc finger protein 956	protein-coding
chr1	55381103	55382061	958	2.1814E-2	-0.21975900000000001	0.21975	29	2.9778000000000002E-9	1.127E-6	0.72858999999999996	0.94833999999999996	Intergenic	Intergenic	-18113	NM_029267	75388	Mm.483408	NM_029267	ENSMUSG00000025977	Boll	4930554P13Rik|4930597B14Rik	boule homolog, RNA binding protein	protein-coding
chr11	112451195	112451657	462	1.4892000000000001E-2	-0.204375	0.20436999999999994	24	3.8596000000000003E-6	6.9212000000000003E-7	0.74575000000000002	0.95011999999999996	Intergenic	(TAGA)n|Simple_repeat|Simple_repeat	259930	NR_024085	217294	Mm.297761	NM_146031	ENSMUSG00000041674	BC006965	-	cDNA sequence BC006965	ncRNA		HOMO12HOMO6-WT12WT6
chr6	60891640	60892488	848	2.8529E-4	-0.186722	0.18672999999999995	36	9.630500000000001E-10	2.2210000000000001E-9	0.77819000000000005	0.96492	Intergenic	Intergenic	-52253	NM_027613	70945	Mm.389770	NM_027613	ENSMUSG00000054641	Mmrn1	4921530G03Rik|Emilin4|Mmrn	multimerin 1	protein-coding	WT6HOMO6	HOMO12HOMO6-WT12WT6
chr2	106093483	106094921	1438	3.8151999999999998E-2	-0.155889	0.15588999999999997	18	1.7755E-6	3.1945000000000001E-6	0.79917000000000005	0.95506000000000002	Intergenic	Lx2A|LINE|L1	-90653	NR_033993	99349	Mm.25661	NM_026992	ENSMUSG00000027166	Dnajc24	1700030A21Rik|2610027M02Rik|AV066965|AW240712|Dph4|MmDjC7|Zcsl3	DnaJ heat shock protein family (Hsp40) member C24	protein-coding
chr18	23936409	23937135	726	2.3453999999999999E-2	-0.14415800000000001	0.14415999999999995	19	8.6848000000000001E-7	1.4398E-6	0.83684000000000003	0.98099999999999998	Intergenic	Intergenic	-17916	NM_027007	69256	Mm.218343	NM_027007	ENSMUSG00000024276	Zfp397	2810411K16Rik|6720480F11Rik|AI461664	zinc finger protein 397	protein-coding
chr5	8042670	8043153	483	3.8151999999999998E-2	-0.121947	0.12195	19	1.1683999999999999E-6	3.3500000000000001E-6	0.85841999999999996	0.98036999999999996	Intergenic	ERVB7_1-LTR_MM|LTR|ERVK	-3166	NM_025618	109552	Mm.96211	NM_025618	ENSMUSG00000003161	Sri	2210417O06Rik|2900070H08Rik|Sor	sorcin	protein-coding
chr4	129752268	129753045	777	3.7768000000000003E-2	-0.10141699999999999	0.10141999999999995	12	7.3959999999999998E-7	2.8277E-6	0.86458000000000002	0.96599999999999997	Intergenic	B1_Mur1|SINE|Alu	-10354	NR_045036	20218	Mm.8256	NM_011317	ENSMUSG00000028790	Khdrbs1	Sam68|p62|p68	KH domain containing, RNA binding, signal transduction associated 1	protein-coding
chr2	166192153	166192878	725	3.8151999999999998E-2	-0.10133300000000001	0.10133999999999999	12	7.3959999999999998E-7	3.3054999999999999E-6	0.87007999999999996	0.97141999999999995	Intergenic	Intergenic	-36833	NM_001252579	72043	Mm.1011	NM_028072	ENSMUSG00000006800	Sulf2	2010004N24Rik|AU020235|MSulf-2|mKIAA1247	sulfatase 2	protein-coding
chr3	51952952	51953339	387	2.0781999999999998E-2	-0.46987499999999999	0.46988000000000002	16	1.4057999999999999E-6	1.0492000000000001E-6	0.11849999999999999	0.58838000000000001	intron (NM_001004176, intron 1 of 4)	intron (NM_001004176, intron 1 of 4)	151860	NM_001004176	433586	Mm.234972	NM_001004176	ENSMUSG00000061143	Maml3	AV234550|BC049812|Mam-2|mKIAA1816	mastermind like transcriptional coactivator 3	protein-coding
chr3	132903345	132903998	653	5.2617000000000002E-3	-0.77743700000000004	0.77744000000000002	16	1.4057999999999999E-6	1.4275E-7	0.16625000000000001	0.94369000000000003	intron (NM_001029836, intron 8 of 11)	intron (NM_001029836, intron 8 of 11)	-25076	NR_102298	101243624	Mm.306256	NR_102297	ENSMUSG00000106230	Gm29811	-	predicted gene, 29811	ncRNA
chr9	92325426	92326843	1417	2.0395E-2	-0.3931	0.3931	30	2.4934E-8	1.0144E-6	0.21490000000000001	0.60799999999999998	intron (NM_001033184, intron 1 of 6)	MMERVK9C_I-int|LTR|ERVK	16758	NM_001033184	78459	Mm.179195	NM_001033184	ENSMUSG00000074139	1700057G04Rik	-	RIKEN cDNA 1700057G04 gene	protein-coding
chr2	52619411	52619856	445	3.7768000000000003E-2	-0.46741199999999999	0.46740999999999999	17	7.7069000000000003E-7	2.96E-6	0.14641000000000001	0.61382000000000003	intron (NM_001037099, intron 2 of 13)	PB1D7|SINE|Alu	56225	NM_001285428	12298	Mm.330223	NM_146123	ENSMUSG00000017412	Cacnb4	3110038O15Rik|Cchb4|lh	calcium channel, voltage-dependent, beta 4 subunit	protein-coding
chr9	80202414	80203262	848	3.8151999999999998E-2	-0.51442100000000002	0.51441999999999999	19	1.0076999999999999E-6	3.2673999999999998E-6	0.31920999999999999	0.83362999999999998	intron (NM_001039546, intron 1 of 32)	intron (NM_001039546, intron 1 of 32)	37804	NM_001039546	17920	Mm.4040	NM_008662	ENSMUSG00000033577	Myo6	BC029719|Tlc|sv	myosin VI	protein-coding
chr2	164716031	164716705	674	4.4593999999999996E-3	-0.60875000000000001	0.60875000000000012	20	6.3019000000000003E-8	1.0941E-7	0.28294999999999998	0.89170000000000005	intron (NM_001040055, intron 2 of 3)	intron (NM_001040055, intron 2 of 3)	1063	NM_001040055	641368	Mm.422380	NM_001040055	ENSMUSG00000074593	Spint5	Gm14316	serine protease inhibitor, Kunitz type 5	protein-coding	WT6HOMO6-WT12HOMO12
chr2	79354460	79355185	725	2.3453999999999999E-2	-0.37133300000000002	0.37134	24	6.5774000000000004E-8	1.5221E-6	0.56183000000000005	0.93317000000000005	intron (NM_001048176, intron 5 of 12)	MTD|LTR|ERVL-MaLR	74165	NM_001048176	228094	Mm.440704	NM_001033295	ENSMUSG00000075256	Cerkl	Gm1958|Rp26	ceramide kinase-like	protein-coding	WT6HOMO6	WT12WT6
chr5	103132936	103134061	1125	1.4754E-2	-0.51095199999999996	0.51095999999999997	21	9.0121000000000003E-8	6.652E-7	0.20832999999999999	0.71928999999999998	intron (NM_001081567, intron 2 of 13)	intron (NM_001081567, intron 2 of 13)	-75107	NM_001310685	26414	Mm.39253	NM_009158	ENSMUSG00000046709	Mapk10	C230008H04Rik|JNK3|JNK3B1|JNK3B2|SAPK(beta)|Serk2|p493F12|p54bSAPK	mitogen-activated protein kinase 10	protein-coding	WT6HOMO6
chr2	174688680	174689897	1217	2.3453999999999999E-2	-0.38921699999999998	0.38920999999999994	23	2.5593E-8	1.5111E-6	0.51322000000000001	0.90242999999999995	intron (NM_001099328, intron 3 of 4)	intron (NM_001099328, intron 3 of 4)	45755	NM_001099328	100043757	Mm.48711	NM_001099328	ENSMUSG00000050600	Zfp831	-	zinc finger protein 831	protein-coding
chr6	38676767	38678031	1264	2.2607000000000001E-7	-0.50982099999999997	0.50981999999999994	39	1.7962999999999999E-13	3.7332000000000002E-13	0.24240999999999999	0.75222999999999995	intron (NM_001101507, intron 3 of 4)	intron (NM_001101507, intron 3 of 4)	14330	NM_001101507	665180	Mm.349066	NM_001101507	ENSMUSG00000079598	Clec2l	AI414054|AW122724|Gm1064	C-type lectin domain family 2, member L	protein-coding		HOMO12HOMO6-WT12WT6
chrX	72987386	72987664	278	1.4777999999999999E-2	-0.236652	0.23664999999999997	23	4.779E-8	6.8047999999999996E-7	0.11396000000000001	0.35060999999999998	intron (NM_001109043, intron 1 of 18)	CpG	186	NM_001109043	22673	Mm.1161	NM_009549	ENSMUSG00000031351	Zfp185	P1|Znf185	zinc finger protein 185	protein-coding
chr15	4947929	4949038	1109	1.4978E-2	-0.61550000000000005	0.61549999999999994	22	1.344E-8	7.1263000000000005E-7	0.23322999999999999	0.84872999999999998	intron (NM_001166066, intron 35 of 41)	intron (NM_001166066, intron 35 of 41)	49747	NM_001166066	223825	Mm.159281	NM_001166066	ENSMUSG00000022155	Mroh2b	4930455B06Rik|Heatr7b2|SPIF	maestro heat-like repeat family member 2B	protein-coding	WT6HOMO6-WT12HOMO12
chr13	57829830	57831086	1256	1.4978E-2	-0.51670799999999995	0.51671	24	7.7640999999999997E-9	7.1732000000000002E-7	0.39171	0.90842000000000001	intron (NM_001166466, intron 2 of 11)	intron (NM_001166466, intron 2 of 11)	77874	NM_009262	20745	Mm.379020	NM_009262	ENSMUSG00000056222	Spock1	Spock|Ticn1|testican	sparc/osteonectin, cwcv and kazal-like domains proteoglycan 1	protein-coding	WT6HOMO6-WT12HOMO12
chr9	105884500	105885380	880	8.9557999999999999E-3	-0.54354499999999994	0.54354999999999998	22	1.344E-8	3.0423999999999998E-7	0.29109000000000002	0.83464000000000005	intron (NM_001167923, intron 33 of 40)	ORR1D2|LTR|ERVL-MaLR	-56855	NM_001102607	245026	Mm.482507	NM_172927	ENSMUSG00000043719	Col6a6	E330019B14|E330026B02Rik	collagen, type VI, alpha 6	protein-coding
chr19	53824898	53825848	950	3.8151999999999998E-2	-0.37909100000000001	0.37909000000000004	22	3.9606999999999999E-8	3.1798E-6	0.35299999999999998	0.73209000000000002	intron (NM_001170847, intron 5 of 13)	Lx3A|LINE|L1	-66858	NM_011050	18569	Mm.1605	NM_011050	ENSMUSG00000024975	Pdcd4	D19Ucla1|Ma3|Tis	programmed cell death 4	protein-coding
chrX	36989187	36989516	329	2.5607E-3	-0.42704799999999998	0.42704499999999995	21	5.9246E-8	5.0744000000000001E-8	1.2095E-2	0.43913999999999997	intron (NM_001177323, intron 1 of 9)	intron (NM_001177323, intron 1 of 9)	343	NM_001177324	56526	Mm.260036	NM_019942	ENSMUSG00000050379	Sept6	2810035H17Rik|C920001C06Rik|Sep6|mKIAA0128	septin 6	protein-coding
chr12	80721232	80722472	1240	4.3332000000000001E-4	-0.464833	0.46484000000000003	42	7.7584999999999993E-12	4.0920000000000003E-9	0.25990000000000002	0.72474000000000005	intron (NM_001177503, intron 11 of 12)	intron (NM_001177503, intron 11 of 12)	29251	NM_001177503	217682	Mm.154541	NM_001177503	ENSMUSG00000066438	Plekhd1	3830431G21Rik	pleckstrin homology domain containing, family D (with coiled-coil domains) member 1	protein-coding	WT6HOMO6-WT12HOMO12
chr7	82348296	82349140	844	2.3453999999999999E-2	-0.81352599999999997	0.81352800000000003	19	1.3668E-7	1.4282999999999999E-6	7.5842000000000007E-2	0.88936999999999999	intron (NM_001190374, intron 2 of 29)	(CA)n|Simple_repeat|Simple_repeat	13024	NM_001190374	269959	Mm.65306	NM_001190374	ENSMUSG00000070469	Adamtsl3	9230119C12Rik|C130057K09|mKIAA1233	ADAMTS-like 3	protein-coding		HOMO12HOMO6
chr4	128394978	128395238	260	2.0847999999999998E-2	-0.47387499999999999	0.47386999999999996	16	1.4057999999999999E-6	1.0623E-6	0.43463000000000002	0.90849999999999997	intron (NM_001281955, intron 21 of 70)	intron (NM_001281955, intron 21 of 70)	134064	NR_130980	75242	Mm.488254	NR_130980		Hmgb4os	4930546G22Rik	high-mobility group box 4, opposite strand	ncRNA
chr13	56881433	56882237	804	2.3453999999999999E-2	-0.65305299999999999	0.65304999999999991	19	1.3668E-7	1.4433E-6	0.22384000000000001	0.87688999999999995	intron (NM_001302372, intron 2 of 11)	intron (NM_001302372, intron 2 of 11)	13954	NM_001302372	26946	Mm.62409	NM_012035	ENSMUSG00000021541	Trpc7	TRP7|Trrp8	transient receptor potential cation channel, subfamily C, member 7	protein-coding
chr2	135769937	135770639	702	2.3133999999999998E-2	-0.72050000000000003	0.72050000000000003	18	2.9681999999999998E-7	1.3317000000000001E-6	0.17188999999999999	0.89239000000000002	intron (NM_001355154, intron 1 of 36)	MTE2a|LTR|ERVL-MaLR	5450	NM_001355154	18798	Mm.38009	NM_013829	ENSMUSG00000039943	Plcb4	A930039J07Rik|AI854601|C230058B11Rik	phospholipase C, beta 4	protein-coding
chrX	103980790	103981013	223	3.7005000000000003E-2	-0.433087	0.43308999999999997	23	2.9004000000000002E-7	2.6827000000000002E-6	0.12617	0.55925999999999998	intron (NM_001358205, intron 1 of 4)	CpG	383	NM_001358205	19820	Mm.427762	NM_011276	ENSMUSG00000056537	Rlim	AL022832|AW743871|Ha1r|Rlim1|Rnf12	ring finger protein, LIM domain interacting	protein-coding
chrX	48594256	48594352	96	4.1744999999999997E-2	-0.35275000000000001	0.35275300000000004	12	7.3959999999999998E-7	3.8267000000000001E-6	4.4416999999999998E-2	0.39717000000000002	intron (NM_001358792, intron 1 of 20)	CpG	315	NM_001166648	208968	Mm.293819	NM_153532	ENSMUSG00000036916	Zfp280c	BC028839|Suhw3|Zfp633|Znf280c|mKIAA1584	zinc finger protein 280C	protein-coding
chr5	116144121	116145435	1314	1.7365E-3	-0.40448800000000001	0.40449000000000002	41	1.0325000000000001E-11	2.7586E-8	0.28371000000000002	0.68820000000000003	intron (NM_001360004, intron 8 of 13)	intron (NM_001360004, intron 8 of 13)	21164	NR_153384	320805	Mm.446249	NR_153384		C330018A13Rik	-	RIKEN cDNA C330018A13 gene	ncRNA
chr8	22012880	22013637	757	4.8190000000000004E-3	-0.56929600000000002	0.56930000000000003	27	9.6234000000000001E-10	1.2277999999999999E-7	0.17058999999999999	0.73989000000000005	intron (NM_007511, intron 8 of 20)	intron (NM_007511, intron 8 of 20)	42663	NM_026459	67929	Mm.60688	NM_026459	ENSMUSG00000017049	Ccdc70	1700112P19Rik	coiled-coil domain containing 70	protein-coding
chr1	24311523	24312558	1035	8.6339999999999993E-3	-0.58194999999999997	0.58194999999999997	20	1.1466E-7	2.6651999999999998E-7	0.18845000000000001	0.77039999999999997	intron (NM_007733, intron 34 of 50)	intron (NM_007733, intron 34 of 50)	116838	NM_001290691	12839	Mm.154662	NM_007740	ENSMUSG00000026147	Col9a1	Col9a-1	collagen, type IX, alpha 1	protein-coding
chr16	96440895	96441577	682	1.4485E-2	-0.35731600000000002	0.35731999999999997	19	1.0076999999999999E-6	5.9981000000000002E-7	0.61199999999999999	0.96931999999999996	intron (NM_008405, intron 1 of 15)	intron (NM_008405, intron 1 of 15)	2378	NM_008405	16415	Mm.12872	NM_008405	ENSMUSG00000000157	Itgb2l	5033406G21Rik|pactolus	integrin beta 2-like	protein-coding
chr14	33589204	33589626	422	2.3453999999999999E-2	-0.56257900000000005	0.56257999999999997	19	2.1944000000000001E-7	1.3761E-6	0.16700000000000001	0.72958000000000001	intron (NM_008978, intron 1 of 11)	intron (NM_008978, intron 1 of 11)	145	NM_008978	19256	Mm.8019	NM_008978	ENSMUSG00000021940	Ptpn20	typ	protein tyrosine phosphatase, non-receptor type 20	protein-coding	WT6HOMO6-WT12HOMO12
chr13	51468345	51469296	951	5.4340999999999999E-3	-0.51737	0.51737	27	3.2051000000000001E-10	1.5132000000000001E-7	0.30074000000000001	0.81811	intron (NM_009167, intron 5 of 11)	MTE2a|LTR|ERVL-MaLR	60203	NM_010101	13610	Mm.136736	NM_010101	ENSMUSG00000067586	S1pr3	AI132464|Edg3|Lpb3|S1p3	sphingosine-1-phosphate receptor 3	protein-coding		HOMO12HOMO6-WT12WT6
chr7	102289188	102289998	810	3.8206999999999998E-2	-0.61376200000000003	0.61375999999999997	21	2.9087999999999999E-8	3.4077E-6	0.10405	0.71780999999999995	intron (NM_009287, intron 1 of 11)	MLTR31C_MM|LTR|ERVK	21769	NM_009287	20866	Mm.645	NM_009287	ENSMUSG00000030987	Stim1	SIM	stromal interaction molecule 1	protein-coding
chr4	97781979	97783949	1970	7.1408000000000005E-7	-0.31576199999999999	0.31576000000000004	42	5.3513E-14	1.671E-12	0.63449999999999995	0.95025999999999999	intron (NM_010905, intron 1 of 10)	intron (NM_010905, intron 1 of 10)	5338	NM_010905	18027	Mm.31274	NM_010905	ENSMUSG00000028565	Nfia	1110047K16Rik|9430022M17Rik|CTF|NF1-A|NF1A	nuclear factor I/A	protein-coding		HOMO12HOMO6
chr3	116119275	116119857	582	2.2526999999999998E-2	-0.59564700000000004	0.59565000000000001	17	1.8383E-6	1.2011E-6	0.25181999999999999	0.84746999999999995	intron (NM_011693, intron 5 of 8)	intron (NM_011693, intron 5 of 8)	10122	NM_011693	22329	Mm.76649	NM_011693	ENSMUSG00000027962	Vcam1	CD106|Vcam-1	vascular cell adhesion molecule 1	protein-coding	WT6HOMO6	WT12WT6
chr16	85898259	85899334	1075	1.7365E-3	-0.64624000000000004	0.64624000000000004	25	2.4258E-9	2.9647000000000001E-8	8.548E-2	0.73172000000000004	intron (NM_011782, intron 1 of 7)	intron (NM_011782, intron 1 of 7)	2328	NM_011782	23794	Mm.112933	NM_011782	ENSMUSG00000022894	Adamts5	9530092O11Rik|ADAM-TS5|ADAMTS1|ADAMTS11|ADMP-2|AI481094|ASMP-2	a disintegrin-like and metallopeptidase (reprolysin type) with thrombospondin type 1 motif, 5 (aggrecanase-2)	protein-coding		WT12WT6
chr3	137954570	137955818	1248	1.1596E-2	-0.28847400000000001	0.28848000000000001	38	7.743E-10	4.3906000000000002E-7	0.13525999999999999	0.42374000000000001	intron (NM_011932, intron 3 of 8)	AT_rich|Low_complexity|Low_complexity	26355	NM_001310753	26377	Mm.254835	NM_011932	ENSMUSG00000028159	Dapp1	Bam32	dual adaptor for phosphotyrosine and 3-phosphoinositides 1	protein-coding
chr12	86470031	86471362	1331	3.9677999999999996E-3	-0.33927499999999999	0.33928000000000003	51	1.7866999999999999E-11	9.2668999999999994E-8	0.19331000000000001	0.53259000000000001	intron (NM_011934, intron 2 of 6)	intron (NM_011934, intron 2 of 6)	49053	NM_011934	26380	Mm.235550	NM_011934	ENSMUSG00000021255	Esrrb	Err2|Errb|Estrrb|Nr3b2	estrogen related receptor, beta	protein-coding
chr3	152849696	152850792	1096	3.8151999999999998E-2	-0.43140899999999999	0.43141000000000002	22	9.9144000000000004E-8	3.2766999999999999E-6	0.42836000000000002	0.85977000000000003	intron (NM_012028, intron 2 of 4)	intron (NM_012028, intron 2 of 4)	131963	NM_012028	26938	Mm.40915	NM_012028	ENSMUSG00000039037	St6galnac5	AI851940|Siat7e	ST6 (alpha-N-acetyl-neuraminyl-2,3-beta-galactosyl-1,3)-N-acetylgalactosaminide alpha-2,6-sialyltransferase 5	protein-coding
chr6	56836602	56837796	1194	2.8035999999999998E-3	-0.27869699999999997	0.27870000000000006	33	2.9131000000000001E-8	5.7542E-8	0.56535999999999997	0.84406000000000003	intron (NM_012056, intron 1 of 9)	RLTR17|LTR|ERVK	5140	NM_012056	27055	Mm.20943	NM_012056	ENSMUSG00000029781	Fkbp9	1810014L23|AW549641|FKBP-63|FKBP-9|FKBP60|FKBP63|FKBP65RS	FK506 binding protein 9	protein-coding
chr10	20649140	20650054	914	1.7365E-3	-0.318	0.31800000000000006	28	5.2783000000000003E-10	2.6823000000000001E-8	0.63710999999999995	0.95511000000000001	intron (NM_013875, intron 1 of 12)	ID|SINE|ID	75481	NM_013875	29863	Mm.425617	NM_013875	ENSMUSG00000019990	Pde7b	-	phosphodiesterase 7B	protein-coding		WT12WT6
chrX	139800469	139802565	2096	8.5795000000000001E-5	-0.413267	0.41326999999999997	45	1.4707E-12	3.8456000000000001E-10	0.36864000000000002	0.78190999999999999	intron (NM_016675, intron 1 of 1)	intron (NM_016675, intron 1 of 1)	709	NM_016675	12738	Mm.117068	NM_016675	ENSMUSG00000047230	Cldn2	AL022813	claudin 2	protein-coding
chrX	155262399	155263008	609	3.9627000000000002E-2	-0.28742899999999999	0.28742600000000001	35	1.4032999999999999E-9	3.5991E-6	7.3314000000000004E-2	0.36074000000000001	intron (NM_019736, intron 1 of 14)	CpG	261	NM_019736	56360	Mm.268710	NM_019736	ENSMUSG00000025287	Acot9	0610041P13Rik|Acate2|C76421|MT-ACT48|MTE-2|U8|p48	acyl-CoA thioesterase 9	protein-coding
chr3	146586478	146587025	547	2.0395E-2	-0.44837500000000002	0.44837000000000005	16	1.4057999999999999E-6	1.0152E-6	0.50693999999999995	0.95530999999999999	intron (NM_019957, intron 5 of 6)	intron (NM_019957, intron 5 of 6)	-10397	NM_009474	22262	Mm.10865	NM_009474	ENSMUSG00000028186	Uox	AI663847	urate oxidase	protein-coding
chr8	80859492	80859746	254	3.7768000000000003E-2	-0.43905899999999998	0.43906000000000001	17	6.4547000000000002E-7	2.9463999999999999E-6	0.54281999999999997	0.98187999999999998	intron (NM_021356, intron 1 of 9)	intron (NM_021356, intron 1 of 9)	20860	NM_021356	14388	Mm.277409	NM_021356	ENSMUSG00000031714	Gab1	AA408973|AW107238	growth factor receptor bound protein 2-associated protein 1	protein-coding
chr13	91014571	91015574	1003	8.6339999999999993E-3	-0.661273	0.66127000000000002	22	8.7102999999999996E-8	2.7572999999999999E-7	0.223	0.88427	intron (NM_025770, intron 5 of 7)	Lx8|LINE|L1	91951	NM_024175	66475	Mm.306302	NM_024175	ENSMUSG00000049517	Rps23	2410044J15Rik	ribosomal protein S23	protein-coding
chr13	46594660	46595211	551	3.7005000000000003E-2	-0.35925000000000001	0.35924	16	2.0462E-6	2.6888E-6	0.53012999999999999	0.88936999999999999	intron (NM_026056, intron 4 of 12)	intron (NM_026056, intron 4 of 12)	-74586	NM_001033192	97863	Mm.275934	NM_001033192	ENSMUSG00000069237	Fam8a1	C78339	family with sequence similarity 8, member A1	protein-coding
chr11	109818681	109819298	617	3.7768000000000003E-2	-0.55947100000000005	0.55946999999999991	17	6.4547000000000002E-7	2.9702E-6	0.35435	0.91381999999999997	intron (NM_027038, intron 1 of 4)	intron (NM_027038, intron 1 of 4)	9056	NM_001162428	69324	Mm.31700	NM_027038	ENSMUSG00000020617	1700012B07Rik	1700069D21Rik	RIKEN cDNA 1700012B07 gene	protein-coding
chr3	145476847	145477755	908	1.4485E-2	-0.67615800000000004	0.67615999999999998	19	2.5652999999999998E-7	5.8919000000000005E-7	0.19484000000000001	0.871	intron (NM_027770, intron 39 of 59)	intron (NM_027770, intron 39 of 59)	-98907	NM_001081094	229937	Mm.24586	NM_001081094	ENSMUSG00000074182	Znhit6	2410019A14Rik	zinc finger, HIT type 6	protein-coding
chr3	135347673	135348655	982	1.0962999999999999E-3	-0.54849999999999999	0.54849999999999999	26	1.7327E-8	1.4345E-8	0.23422999999999999	0.78273000000000004	intron (NM_028946, intron 1 of 12)	intron (NM_028946, intron 1 of 12)	135	NM_028946	74446	Mm.85000	NM_028946	ENSMUSG00000050150	Slc9b1	1700094G20Rik|4933424B12Rik|4933425K02Rik|Nhedc1|mtsNHE	solute carrier family 9, subfamily B (NHA1, cation proton antiporter 1), member 1	protein-coding	WT6HOMO6-WT12HOMO12
chr11	49957910	49958539	629	1.3462999999999999E-2	-0.42749999999999999	0.42749999999999994	18	2.9681999999999998E-7	5.3992000000000003E-7	0.39606000000000002	0.82355999999999996	intron (NM_029004, intron 3 of 13)	MLT1K|LTR|ERVL-MaLR	56064	NM_001347462	74563	Mm.258798	NM_029004	ENSMUSG00000020374	Rasgef1c	9130006A14Rik	RasGEF domain family, member 1C	protein-coding
chr7	6044938	6045828	890	3.1484999999999998E-3	-0.39300000000000002	0.39300000000000002	25	1.55E-8	6.9327999999999997E-8	0.53776000000000002	0.93076000000000003	intron (NM_031389, intron 1 of 9)	intron (NM_031389, intron 1 of 9)	222	NM_031389	83564	Mm.247765	NM_031389	ENSMUSG00000034690	Nlrp4c	Nalp-alpha|Nalp4c|Rnh2	NLR family, pyrin domain containing 4C	protein-coding	WT6HOMO6-WT12HOMO12
chr10	71130175	71131616	1441	1.7365E-3	-0.48268800000000001	0.48268999999999995	32	1.0004E-9	3.0225000000000001E-8	0.10309	0.58577999999999997	intron (NM_031397, intron 1 of 20)	intron (NM_031397, intron 1 of 20)	28794	NM_001347189	83675	Mm.286834	NM_031397	ENSMUSG00000014329	Bicc1	Bic-C|bpk|jcpk	BicC family RNA binding protein 1	protein-coding
chr16	46047621	46048205	584	8.9198999999999995E-4	-0.54908699999999999	0.54908999999999997	23	1.1911E-8	1.0101000000000001E-8	0.37060999999999999	0.91969999999999996	intron (NM_032465, intron 11 of 14)	ERVB7_2B-LTR_MM|LTR|ERVK	-37500	NM_001134480	433022	Mm.380993	NM_001134480	ENSMUSG00000087141	Plcxd2	AW494639|EG433022	phosphatidylinositol-specific phospholipase C, X domain containing 2	protein-coding
chrX	141362429	141362489	60	3.5683999999999998E-3	-0.558778	0.55876999999999999	18	2.9681999999999998E-7	8.1657000000000001E-8	0.34405999999999998	0.90283000000000002	intron (NM_053185, intron 2 of 44)	(CG)n|Simple_repeat|Simple_repeat	111617	NM_053185	94216	Mm.155586	NM_053185	ENSMUSG00000031273	Col4a6	BB116301	collagen, type IV, alpha 6	protein-coding
chr10	119663112	119663773	661	1.6525000000000001E-3	-0.51754500000000003	0.51753999999999989	22	1.344E-8	2.4170999999999999E-8	0.39223000000000002	0.90976999999999997	intron (NM_133442, intron 1 of 21)	intron (NM_133442, intron 1 of 21)	98256	NR_045359	75321	Mm.402041	NR_045359	ENSMUSG00000084764	Grip1os2	4930564G21Rik	glutamate receptor interacting protein 1, opposite strand 2	ncRNA
chr4	104798515	104799341	826	2.3453999999999999E-2	-0.453789	0.45378999999999997	19	2.5652999999999998E-7	1.4411000000000001E-6	0.38352999999999998	0.83731999999999995	intron (NM_133882, intron 9 of 11)	intron (NM_133882, intron 9 of 11)	32611	NM_001316671	110382	Mm.87072	NM_133882	ENSMUSG00000029656	C8b	4930439B20Rik|AI595927	complement component 8, beta polypeptide	protein-coding
chr3	121516976	121517738	762	8.6339999999999993E-3	-0.56325000000000003	0.56325000000000003	20	6.3019000000000003E-8	2.7513E-7	0.36635000000000001	0.92959999999999998	intron (NM_145394, intron 5 of 14)	RMER6B|LTR|ERVK	14987	NM_145394	213603	Mm.33062	NM_145394	ENSMUSG00000039865	Slc44a3	BC010552	solute carrier family 44, member 3	protein-coding
chr5	102874919	102875857	938	9.0985000000000007E-3	-0.41199999999999998	0.41199999999999998	23	2.2556E-8	3.1871999999999998E-7	0.29148000000000002	0.70347999999999999	intron (NM_146161, intron 4 of 8)	intron (NM_146161, intron 4 of 8)	30381	NM_001346585	231532	Mm.440191	NM_029270	ENSMUSG00000057315	Arhgap24	0610025G21Rik	Rho GTPase activating protein 24	protein-coding
chr11	110148440	110148976	536	3.6993999999999999E-2	-0.30712499999999998	0.30711999999999995	16	1.6972E-6	2.6425999999999999E-6	0.64644000000000001	0.95355999999999996	intron (NM_147220, intron 10 of 38)	intron (NM_147220, intron 10 of 38)	19445	NM_147220	217262	Mm.291459	NM_147220	ENSMUSG00000041797	Abca9	D630040K07Rik	ATP-binding cassette, sub-family A (ABC1), member 9	protein-coding
chr15	97323615	97323998	383	3.8151999999999998E-2	-0.36533300000000002	0.36532999999999999	21	4.0016E-7	3.3318999999999998E-6	0.37762000000000001	0.74295	intron (NM_172293, intron 3 of 5)	intron (NM_172293, intron 3 of 5)	-76520	NM_001164563	105827	Mm.24005	NM_178114	ENSMUSG00000048218	Amigo2	AI415330|AMIGO-2|AW208913|Ali1	adhesion molecule with Ig like domain 2	protein-coding
chr18	61953077	61954169	1092	8.4078999999999996E-6	-0.54716699999999996	0.54717000000000005	30	2.8764000000000001E-11	2.3801999999999999E-11	0.35363	0.90080000000000005	intron (NM_172628, intron 1 of 16)	intron (NM_172628, intron 1 of 16)	548	NM_172628	225608	Mm.262320	NM_172628	ENSMUSG00000045629	Sh3tc2	D430044G18Rik	SH3 domain and tetratricopeptide repeats 2	protein-coding	WT6HOMO6-WT12HOMO12
chr17	49641298	49642030	732	1.4754E-2	-0.25484000000000001	0.25483999999999996	25	1.7351000000000001E-8	6.6678999999999995E-7	0.67764000000000002	0.93247999999999998	intron (NM_177052, intron 3 of 22)	intron (NM_177052, intron 3 of 22)	26492	NM_177052	319991	Mm.441340	NM_177052	ENSMUSG00000023999	Kif6	D130004B10Rik|D130084M03Rik	kinesin family member 6	protein-coding
chr2	178407013	178407477	464	2.3133999999999998E-2	-0.33538200000000001	0.33538999999999997	34	2.9113000000000001E-9	1.3004000000000001E-6	0.38685000000000003	0.72223999999999999	intron (NM_177191, intron 1 of 43)	CpG	413	NM_177191	320558	Mm.70781	NM_177191	ENSMUSG00000060445	Sycp2	3830402K23Rik|4930518F03Rik	synaptonemal complex protein 2	protein-coding	WT6HOMO6-WT12HOMO12
chr10	64050850	64051434	584	4.2553000000000001E-2	-0.74507699999999999	0.74508000000000008	13	1.9229999999999999E-7	3.9551999999999998E-6	0.20499999999999999	0.95008000000000004	intron (NM_178678, intron 2 of 2)	MLTR31C_MM|LTR|ERVK	39113	NM_178678	216028	Mm.431318	NM_178678	ENSMUSG00000042846	Lrrtm3	9630044H04Rik	leucine rich repeat transmembrane neuronal 3	protein-coding
chr15	55407369	55408053	684	2.7991000000000001E-3	-0.50686399999999998	0.50686000000000009	22	1.7666000000000001E-8	5.6128999999999999E-8	0.42104999999999998	0.92791000000000001	intron (NM_181277, intron 15 of 47)	intron (NM_181277, intron 15 of 47)	99961	NM_181277	12818	Mm.297859	NM_181277	ENSMUSG00000022371	Col14a1	5730412L22Rik|AW108078	collagen, type XIV, alpha 1	protein-coding
chr5	100118580	100120533	1953	1.5528999999999999E-2	-0.44309399999999999	0.44309999999999999	32	3.464E-9	7.4735999999999999E-7	0.31012000000000001	0.75322	intron (NM_182841, intron 1 of 7)	RLTR11A2|LTR|ERVK	40251	NM_182841	231503	Mm.99790	NM_182841	ENSMUSG00000050640	Tmem150c	-	transmembrane protein 150C	protein-coding
chr10	63160299	63161465	1166	3.4061000000000001E-2	-0.46071400000000001	0.46071000000000006	28	2.2982E-8	2.3835000000000001E-6	0.21029	0.67100000000000004	intron (NM_182992, intron 6 of 19)	intron (NM_182992, intron 6 of 19)	43070	NM_182992	68802	Mm.259767	NM_182992	ENSMUSG00000020067	Mypn	1110056A04Rik|9830112J03|AI853556|mKIAA4170	myopalladin	protein-coding
chr4	139556032	139556756	724	2.3453999999999999E-2	-0.44218200000000002	0.44218000000000007	22	1.344E-8	1.4102000000000001E-6	0.37513999999999997	0.81732000000000005	intron (NM_183148, intron 4 of 11)	intron (NM_183148, intron 4 of 11)	-18326	NM_001205173	212632	Mm.30464	NM_183148	ENSMUSG00000041025	Iffo2	C79267	intermediate filament family orphan 2	protein-coding
chr5	81555217	81556643	1426	2.0395E-2	-0.65768800000000005	0.65769	16	1.4057999999999999E-6	1.0145E-6	0.16844000000000001	0.82613000000000003	intron (NM_198702, intron 9 of 27)	RLTR17|LTR|ERVK	534337	NM_198702	319387	Mm.273631	NM_198702	ENSMUSG00000037605	Adgrl3	5430402I23Rik|CIRL-3|D130075K09Rik|Gm1379|LEC3|Lphn3|mKIAA0768	adhesion G protein-coupled receptor L3	protein-coding
chr18	78260373	78260898	525	9.0612000000000002E-3	-0.57769599999999999	0.57768999999999993	23	9.1954000000000007E-9	3.121E-7	0.20357	0.78125999999999995	intron (NM_207651, intron 3 of 21)	intron (NM_207651, intron 3 of 21)	-54196	NM_001110274	27411	Mm.44158	NM_030683	ENSMUSG00000024552	Slc14a2	UT-A1|UT-A3	solute carrier family 14 (urea transporter), member 2	protein-coding
chr9	104316038	104316847	809	2.3453999999999999E-2	-0.34420800000000001	0.34420999999999996	24	1.2622E-6	1.4541E-6	0.46217000000000003	0.80637999999999999	intron (NM_207668, intron 5 of 10)	intron (NM_207668, intron 5 of 10)	21279	NM_207668	56318	Mm.19941	NM_019807	ENSMUSG00000032561	Acpp	5'-NT|A030005E02Rik|FRAP|Lap|PAP|Ppal	acid phosphatase, prostate	protein-coding	WT6HOMO6-WT12HOMO12
chr15	80115014	80116110	1096	8.9557999999999999E-3	-0.46885700000000002	0.46886	28	2.4492000000000002E-9	2.9470000000000001E-7	0.16345999999999999	0.63231999999999999	intron (NM_207708, intron 3 of 3)	intron (NM_207708, intron 3 of 3)	-17592	NM_025609	66513	Mm.288245	NM_025609	ENSMUSG00000022414	Tab1	2310012M03Rik|Map3k7ip1|b2b449Clo	TGF-beta activated kinase 1/MAP3K7 binding protein 1	protein-coding
chr9	121937472	121938128	656	2.0999E-2	-0.43543700000000002	0.43543500000000002	16	1.4057999999999999E-6	1.0750000000000001E-6	2.8375000000000001E-2	0.46381	intron (NR_033553, intron 1 of 4)	intron (NR_033553, intron 1 of 4)	525	NR_033553	69430	Mm.482910	NR_033553	ENSMUSG00000043773	1700048O20Rik	1700022O21Rik	RIKEN cDNA 1700048O20 gene	ncRNA	WT6HOMO6
chr8	45063002	45063720	718	3.8151999999999998E-2	-0.46468199999999998	0.46467999999999993	22	2.6516000000000001E-8	3.1752000000000001E-6	0.31114000000000003	0.77581999999999995	intron (NR_033588, intron 2 of 4)	intron (NR_033588, intron 2 of 4)	2057	NR_033588	434310	Mm.334512	NR_033588	ENSMUSG00000066158	AY512931	-	cDNA sequence AY512931	ncRNA
chr10	119423013	119424102	1089	1.7365E-3	-0.636625	0.63661999999999996	24	2.8771999999999999E-9	2.8906999999999999E-8	0.28245999999999999	0.91908000000000001	intron (NR_040578, intron 3 of 3)	RLTR20B2|LTR|ERVK	10114	NR_040578	67081	Mm.72644	NR_040578	ENSMUSG00000100558	1700025F24Rik	-	RIKEN cDNA 1700025F24 gene	ncRNA
chr9	42195560	42196396	836	2.3453999999999999E-2	-0.53564999999999996	0.53565000000000007	20	1.1466E-7	1.4328000000000001E-6	0.26829999999999998	0.80395000000000005	intron (NR_040754, intron 3 of 6)	intron (NR_040754, intron 3 of 6)	13253	NR_040754	78194	Mm.251457	NR_040754	ENSMUSG00000111767	4930546K05Rik	-	RIKEN cDNA 4930546K05 gene	ncRNA
chr14	45550679	45552629	1950	1.7436000000000001E-3	-0.418408	0.41841	49	4.4000999999999999E-11	3.2495000000000001E-8	0.25535000000000002	0.67376000000000003	intron (NR_045809, intron 3 of 6)	ID_B1|SINE|B4	7944	NR_045809	67651	Mm.55930	NR_045809	ENSMUSG00000115324	4930527F14Rik	-	RIKEN cDNA 4930527F14 gene	ncRNA
chr12	12380800	12381154	354	3.7768000000000003E-2	-0.516706	0.51671	17	1.0949000000000001E-6	2.9631000000000001E-6	0.34	0.85670999999999997	intron (NR_045829, intron 2 of 4)	ERVB7_1-LTR_MM|LTR|ERVK	11498	NR_045829	70858	Mm.410838	NR_045829	ENSMUSG00000114136	4921511I17Rik	-	RIKEN cDNA 4921511I17 gene	ncRNA
chr13	60059810	60060635	825	1.4716E-2	-0.51358300000000001	0.51358999999999999	24	1.4562E-7	6.4135999999999997E-7	0.25336999999999998	0.76695999999999998	intron (NR_046142, intron 1 of 2)	intron (NR_046142, intron 1 of 2)	30512	NR_046142	328263	Mm.123405	NR_046142	ENSMUSG00000114531	A530065N20Rik	A530065N20	RIKEN cDNA A530046M15 gene	ncRNA
chr13	48097349	48098387	1038	5.2525000000000002E-3	-0.55878300000000003	0.55877999999999994	23	8.0738999999999996E-9	1.3909000000000001E-7	0.20696000000000001	0.76573999999999998	intron (NR_102303, intron 1 of 2)	intron (NR_102303, intron 1 of 2)	-79260	NR_038004	70971	Mm.158514	NR_038004	ENSMUSG00000047324	4931429P17Rik	-	RIKEN cDNA 4931429P17 gene	ncRNA
chr6	52103893	52104861	968	3.7768000000000003E-2	-0.35152	0.35151999999999994	25	1.3842000000000001E-8	2.8229000000000001E-6	0.46904000000000001	0.82055999999999996	intron (NR_110440, intron 1 of 2)	intron (NR_110440, intron 1 of 2)	1428	NR_110440	102635415	Mm.333063	NR_110440	ENSMUSG00000085412	Halr1	Gm15055|Haunt|Linchoxa1|linc-Evx1|linc-Hoxa1|linc1547	Hoxa adjacent long noncoding RNA 1	ncRNA	WT6HOMO6-WT12HOMO12
chr12	99570027	99570821	794	3.7005000000000003E-2	-0.369645	0.36963999999999997	31	1.3414E-8	2.683E-6	0.32113000000000003	0.69077	intron (NR_136760, intron 2 of 3)	intron (NR_136760, intron 2 of 3)	6583	NR_136760	102639404	Mm.396324	NR_136760	ENSMUSG00000097917	Gm26839	-	predicted gene, 26839	ncRNA
chr8	46779805	46780637	832	1.0962999999999999E-3	-0.64781500000000003	0.64781	27	2.8667999999999999E-10	1.4999999999999999E-8	0.28455999999999998	0.93237000000000003	intron (NR_152560, intron 1 of 7)	intron (NR_152560, intron 1 of 7)	40476	NR_152560	16363	Mm.1149	NM_008391	ENSMUSG00000031627	Irf2	9830146E22Rik|AI646973|Irf-2	interferon regulatory factor 2	protein-coding
chr15	97166475	97167669	1194	2.3453999999999999E-2	-0.26111499999999999	0.26112000000000002	26	1.7327E-8	1.4015E-6	0.68496000000000001	0.94608000000000003	intron (NR_155279, intron 1 of 2)	MLTR31F_MM|LTR|ERVK	172	NR_155278	102635594	Mm.392594	NR_155278	ENSMUSG00000116295	Gm32885	-	predicted gene, 32885	ncRNA
chr7	143295610	143295747	137	2.3133999999999998E-2	-0.14522199999999999	0.14522000000000002	18	2.0769E-6	1.3317000000000001E-6	0.46455999999999997	0.60977999999999999	non-coding (NR_001461, exon 1 of 1)	non-coding (NR_001461, exon 1 of 1)	868	NR_001461	63830	Mm.356096	NR_001461	ENSMUSG00000101609	Kcnq1ot1	Kvlqt1-as|Lit1|Tssc8	KCNQ1 overlapping transcript 1	ncRNA
chr10	116417966	116418482	516	3.7768000000000003E-2	-0.53952199999999995	0.53952499999999992	23	3.7278999999999999E-8	2.8476000000000001E-6	9.0435000000000001E-2	0.62995999999999996	non-coding (NR_028107, exon 1 of 2)	non-coding (NR_028107, exon 1 of 2)	103	NR_028107	67342	Mm.245800	NM_026098	ENSMUSG00000020164	Kcnmb4os1	1700058G18Rik	potassium large conductance calcium-activated channel, subfamily M, beta member 4, opposite strand 1	ncRNA
chrX	8145421	8145742	321	2.2526999999999998E-2	-0.38488899999999998	0.38489000000000007	27	1.2561E-7	1.1895E-6	0.12059	0.50548000000000004	non-coding (NR_033561, exon 1 of 3)	non-coding (NR_033561, exon 1 of 3)	155	NR_033561	70226	Mm.391639	NR_033561	ENSMUSG00000055188	Rbm3os	2900002K06Rik	RNA binding motif protein 3, opposite strand	ncRNA
chr15	92344285	92344846	561	1.4978E-2	-0.62252200000000002	0.62252400000000008	23	7.0857999999999997E-9	7.1576000000000005E-7	9.6825999999999995E-2	0.71935000000000004	non-coding (NR_153785, exon 1 of 4)	non-coding (NR_153785, exon 1 of 4)	207	NR_153785	105246020	Mm.352910	NR_153785		Gm26760	-	predicted gene, 26760	ncRNA
chrX	48877755	48878228	473	2.8035999999999998E-3	-0.47	0.47	23	8.0738999999999996E-9	5.6918000000000001E-8	0.39061000000000001	0.86060999999999999	promoter-TSS (NM_001085499)	promoter-TSS (NM_001085499)	-279	NM_001085499	209005	Mm.336054	NM_001085499	ENSMUSG00000079606	Gm595	-	predicted gene 595	protein-coding	WT6HOMO6-WT12HOMO12
chrX	72386267	72387293	1026	2.0847999999999998E-2	-0.45187500000000003	0.45186999999999999	16	1.6972E-6	1.0606000000000001E-6	0.46318999999999999	0.91505999999999998	promoter-TSS (NM_001085506)	promoter-TSS (NM_001085506)	78	NM_001085506	236852	Mm.115316	NM_001085506	ENSMUSG00000043453	Magea10	-	melanoma antigen family A, 10	protein-coding	WT6HOMO6-WT12HOMO12
chr6	4747927	4748084	157	3.7768000000000003E-2	-0.30341200000000002	0.30341999999999997	17	7.7069000000000003E-7	2.9685999999999998E-6	0.36981999999999998	0.67323999999999995	promoter-TSS (NM_001130191)	promoter-TSS (NM_001130191)	700	NM_130877	170676	Mm.320575	NM_130877	ENSMUSG00000092035	Peg10	AA407948|Edr|HB-1|MEF3L|Mar2|Mart2|MyEF-3|Rtl2	paternally expressed 10	protein-coding
chr15	3303279	3303629	350	3.8151999999999998E-2	-0.54666700000000001	0.54666000000000003	18	5.7658999999999995E-7	3.1945000000000001E-6	0.30906	0.85572000000000004	promoter-TSS (NM_001166063)	promoter-TSS (NM_001166063)	72	NM_001357801	100039139	Mm.455610	NM_001166063	ENSMUSG00000091119	Ccdc152	-	coiled-coil domain containing 152	protein-coding	WT6HOMO6-WT12HOMO12
chr5	73480623	73481478	855	3.8151999999999998E-2	-0.443444	0.44344000000000006	18	7.9895999999999995E-7	3.1945000000000001E-6	0.42988999999999999	0.87333000000000005	promoter-TSS (NM_001190734)	promoter-TSS (NM_001190734)	-4	NM_001190734	100737	Mm.220312	NM_178896	ENSMUSG00000051674	Dcun1d4	AI836376	DCN1, defective in cullin neddylation 1, domain containing 4 (S. cerevisiae)	protein-coding
chr7	120408776	120410299	1523	3.8151999999999998E-2	-0.59047799999999995	0.59048000000000012	23	1.6088E-7	3.1964E-6	0.25386999999999998	0.84435000000000004	promoter-TSS (NM_001278943)	promoter-TSS (NM_001278943)	-109	NM_001278943	233810		NM_001278943	ENSMUSG00000051900	Abca16	AY243472	ATP-binding cassette, sub-family A (ABC1), member 16	protein-coding	WT6HOMO6-WT12HOMO12
chrX	101532487	101533057	570	1.1596E-2	-0.13939499999999999	0.13939600000000002	38	4.3788000000000001E-8	4.4045E-7	8.6683999999999997E-2	0.22608	promoter-TSS (NM_001290729)	promoter-TSS (NM_001290729)	37	NM_001290729	270627	Mm.261750	NM_001081008	ENSMUSG00000031314	Taf1	AU015687|B430306D02Rik|Ccg-1|Ccg1|KAT4|N-TAF1|TAFII250|Taf2a|p250	TATA-box binding protein associated factor 1	protein-coding
chrX	73214010	73214849	839	1.4754E-2	-0.48669200000000001	0.48669000000000001	26	5.2806000000000001E-9	6.7016000000000001E-7	0.32912000000000002	0.81581000000000004	promoter-TSS (NM_001293676)	promoter-TSS (NM_001293676)	97	NM_001293676	27083	Mm.104764	NM_021365	ENSMUSG00000067768	Xlr4b	Xlr4	X-linked lymphocyte-regulated 4B	protein-coding	WT6HOMO6-WT12HOMO12
chr2	152687161	152687251	90	4.1744999999999997E-2	-0.33758300000000002	0.33759	12	7.3959999999999998E-7	3.8309E-6	0.35108	0.68867	promoter-TSS (NM_025543)	promoter-TSS (NM_025543)	58	NM_025543	66405	Mm.440291	NM_025543	ENSMUSG00000042814	Mcts2	2400002F11Rik|MCT-2	malignant T cell amplified sequence 2	protein-coding
chr9	58741443	58741762	319	2.2526999999999998E-2	-0.61452899999999999	0.61453000000000002	17	9.1915000000000002E-7	1.1908000000000001E-6	0.18029000000000001	0.79481999999999997	promoter-TSS (NM_028598)	promoter-TSS (NM_028598)	-44	NM_028598	73673	Mm.205196	NM_028598	ENSMUSG00000074269	Rec114	2410076I21Rik|4930527A11Rik	REC114 meiotic recombination protein	protein-coding
chrX	36111592	36112066	474	3.8151999999999998E-2	-0.33926299999999998	0.33926299999999998	19	4.0778000000000002E-7	3.2200000000000001E-6	3.5947E-2	0.37520999999999999	promoter-TSS (NM_133990)	promoter-TSS (NM_133990)	-279	NM_133990	16164	Mm.24208	NM_133990	ENSMUSG00000017057	Il13ra1	AI882074|CD213a1|IL-13R-alpha-1|IL-13r[a]|Il13ra|NR4	interleukin 13 receptor, alpha 1	protein-coding
chr17	33139481	33139743	262	3.3966999999999997E-2	-0.4914	0.49140000000000006	15	3.067E-6	2.3638999999999999E-6	0.23719999999999999	0.72860000000000003	promoter-TSS (NM_177719)	promoter-TSS (NM_177719)	71	NM_177719	240069	Mm.157765	NM_177719	ENSMUSG00000048602	Morc2b	4932411A10Rik|Tce6	microrchidia 2B	protein-coding
chrX	140062133	140062470	337	4.1577999999999997E-2	-0.31373299999999998	0.31373000000000001	30	1.7740000000000001E-9	3.7960000000000002E-6	0.10496999999999999	0.41870000000000002	promoter-TSS (NM_177921)	promoter-TSS (NM_177921)	266	NM_001081668	279706	Mm.102590	NM_001081668	ENSMUSG00000072944	Nup62cl	Gm719	nucleoporin 62 C-terminal like	protein-coding		WT12HOMO12
chr2	72702929	72703838	909	1.0714E-2	-0.37129000000000001	0.37129000000000006	31	3.5060000000000001E-9	3.9684E-7	0.47605999999999998	0.84735000000000005	promoter-TSS (NR_040503)	promoter-TSS (NR_040503)	-126	NR_040503	74541	Mm.410774	NR_040503	ENSMUSG00000085252	8430437L04Rik	-	RIKEN cDNA 8430437L04 gene	ncRNA
chr5	97391607	97392778	1171	5.2599999999999996E-9	-0.53964599999999996	0.53964000000000001	48	4.4742E-14	4.9635999999999996E-15	0.40371000000000001	0.94335000000000002	promoter-TSS (NR_045981)	promoter-TSS (NR_045981)	137	NM_001033191	97243	Mm.11746	NM_001033191	ENSMUSG00000046000	Naa11	Ard1b|Ard2|C80008	N(alpha)-acetyltransferase 11, NatA catalytic subunit	protein-coding	WT6HOMO6-WT12HOMO12
chr11	51220042	51220965	923	3.8151999999999998E-2	-0.233708	0.23371000000000008	24	2.2980000000000001E-8	3.1769999999999998E-6	0.72436999999999996	0.95808000000000004	promoter-TSS (NR_110444)	promoter-TSS (NR_110444)	-86	NR_110444	71297	Mm.390420	NR_110444	ENSMUSG00000086646	Platr20	5133400J02Rik	pluripotency associated transcript 20	ncRNA
chr10	13090792	13090968	176	8.6339999999999993E-3	-0.23380000000000001	0.23379999999999995	20	7.3268000000000005E-8	2.6865000000000001E-7	0.35515000000000002	0.58894999999999997	promoter-TSS (NR_131912)	promoter-TSS (NR_131912)	35	NR_131912	338438		NR_131912		Hymai	-	hydatidiform mole associated and imprinted transcript	ncRNA
chr6	89095799	89096613	814	1.4777999999999999E-2	-0.57880799999999999	0.57881000000000005	26	1.7325E-9	6.8332000000000001E-7	0.28242	0.86123000000000005	promoter-TSS (NR_134977)	promoter-TSS (NR_134977)	96	NR_134978	232217	Mm.281744	NM_175017	ENSMUSG00000055403	4933427D06Rik	-	RIKEN cDNA 4933427D06 gene	ncRNA	WT6HOMO6-WT12HOMO12
chr10	53409200	53410189	989	3.7768000000000003E-2	-0.50131300000000001	0.50131000000000003	16	4.2647E-6	2.8370999999999999E-6	0.40725	0.90856000000000003	promoter-TSS (NR_152767)	promoter-TSS (NR_152767)	-187	NR_152767	102640074	Mm.412957	NR_152767		Gm36229	-	predicted gene, 36229	ncRNA
chr15	98225618	98226462	844	4.7445999999999999E-3	-0.49645800000000001	0.49646000000000001	24	7.3773999999999996E-8	1.1864999999999999E-7	0.13417000000000001	0.63063000000000002	TTS (NM_001011779)	TTS (NM_001011779)	-4984	NM_001011780	634104	Mm.259785	NM_001011780	ENSMUSG00000090129	Olfr287	MOR286-1	olfactory receptor 287	protein-coding
chr1	153778273	153778760	487	2.9735000000000001E-2	-0.368786	0.36878	14	6.7040999999999999E-6	2.0273000000000001E-6	0.50836000000000003	0.87714000000000003	TTS (NM_001243223)	TTS (NM_001243223)	29091	NM_011882	24014	Mm.259254	NM_011882	ENSMUSG00000066800	Rnasel	E230029I04Rik	ribonuclease L (2', 5'-oligoisoadenylate synthetase-dependent)	protein-coding		HOMO12HOMO6
chrX	134541304	134541597	293	3.8206999999999998E-2	-0.35215000000000002	0.35215000000000002	20	2.0625000000000001E-7	3.3877000000000002E-6	4.5999999999999999E-2	0.39815	TTS (NM_013482)	TTS (NM_013482)	219	NM_013898	30058	Mm.214504	NM_013898	ENSMUSG00000048007	Timm8a1	DXHXS1274E|Ddp1|Fci-12|Tim8a|Timm8a	translocase of inner mitochondrial membrane 8A1	protein-coding
chr10	18213231	18214065	834	1.4754E-2	-0.44187500000000002	0.44186999999999999	24	6.0728E-9	6.7525000000000001E-7	0.40500000000000003	0.84687000000000001	TTS (NM_144820)	TTS (NM_144820)	-2758	NM_001195036	100045792	Mm.380617	NM_001195036	ENSMUSG00000071392	Ect2l	C330021H03Rik|Gm10331	epithelial cell transforming sequence 2 oncogene-like	protein-coding
chr17	11862921	11863378	457	1.4485E-2	-0.41694700000000001	0.41695000000000004	19	3.4969E-7	5.9745999999999995E-7	0.52988999999999997	0.94684000000000001	TTS (NR_045808)	TTS (NR_045808)	20039	NR_045808	52027	Mm.442257	NR_045808		D17Ertd648e	-	DNA segment, Chr 17, ERATO Doi 648, expressed	ncRNA
Chr	Start	End	Length	FDR	Average_Methylation_Difference KO vs WT	Average_Methylation_Difference WT vs KO	Number CpG	p(MWU)	p(2D-KS)	G9aKO_MeanMethylation	WT_MeanMethylation	Annotation	Detailed Annotation	Distance to TSS	Nearest PromoterID	Entrez ID	Nearest Unigene	Nearest Refseq	Nearest Ensembl	Gene Name	Gene Alias	Gene Description	Gene Type
chr7	44854672	44854959	287	2.3453999999999999E-2	0.213286	-0.21328799999999998	21	7.8409999999999999E-8	1.5075E-6	0.29404999999999998	8.0762E-2	3' UTR (NM_001290695, exon 4 of 4)	3' UTR (NM_001290695, exon 4 of 4)	-2330	NM_021549	59047	Mm.238254	NM_021549	ENSMUSG00000002963	Pnkp	1810009G08Rik|PNK	polynucleotide kinase 3'- phosphatase	protein-coding
chr8	69716167	69716774	607	8.9414999999999997E-5	0.485263	-0.48526699999999995	38	8.6275000000000003E-13	4.4297000000000002E-10	0.53181999999999996	4.6552999999999997E-2	5' UTR (NM_001359086, exon 1 of 6)	5' UTR (NM_001359086, exon 1 of 6)	431	NM_181274	66869	Mm.334581	NM_181274	ENSMUSG00000054648	Zfp869	1200003I07Rik	zinc finger protein 869	protein-coding
chr17	23557852	23558270	418	1.7365E-3	0.33587099999999998	-0.33587000000000006	31	2.0647999999999999E-10	3.1289000000000003E-8	0.66739000000000004	0.33151999999999998	exon (NM_001033496, exon 6 of 6)	exon (NM_001033496, exon 6 of 6)	6165	NM_001033496	449521	Mm.268582	NM_001033496	ENSMUSG00000071256	Zfp213	BC038178|D17Ertd197e	zinc finger protein 213	protein-coding
chr6	48438059	48438408	349	5.0895000000000003E-3	0.38273299999999999	-0.38272999999999996	30	2.0537000000000001E-10	1.3206999999999999E-7	0.50439999999999996	0.12167	exon (NM_001085415, exon 5 of 5)	exon (NM_001085415, exon 5 of 5)	6856	NM_001085415	68910	Mm.2464	NM_020589	ENSMUSG00000068551	Zfp467	1190001I08Rik|AB041616|AI426952|AV017623|EZI|MNCb-3350|Znf467	zinc finger protein 467	protein-coding
chr19	37690831	37691006	175	3.8151999999999998E-2	0.12826299999999999	-0.12826399999999999	19	2.9962999999999999E-7	3.3571E-6	0.16358	3.5316E-2	exon (NM_001105201, exon 5 of 6)	exon (NM_001105201, exon 5 of 6)	5239	NM_001105201	546726	Mm.457750	NM_001105201	ENSMUSG00000062432	Cyp26c1	EG546726	cytochrome P450, family 26, subfamily c, polypeptide 1	protein-coding
chr17	47904404	47904530	126	2.647E-2	0.36571399999999998	-0.36571899999999996	14	6.7040999999999999E-6	1.7797000000000001E-6	0.39728999999999998	3.1571000000000002E-2	exon (NM_001110824, exon 2 of 17)	exon (NM_001110824, exon 2 of 17)	20165	NM_028767	74123	Mm.240062	NM_028767	ENSMUSG00000023991	Foxp4	1200010K03Rik|2310007G05Rik|mFKHLA	forkhead box P4	protein-coding
chr7	6189401	6189747	346	5.7085000000000002E-4	0.40027299999999999	-0.40027000000000001	33	4.1664999999999999E-11	5.9254000000000002E-9	0.63948000000000005	0.23921000000000001	exon (NM_001146024, exon 5 of 5)	exon (NM_001146024, exon 5 of 5)	-7516	NM_178028	232836	Mm.246599	NM_178028	ENSMUSG00000034660	Galp	-	galanin-like peptide	protein-coding
chr12	80168242	80168456	214	7.2781E-3	0.534833	-0.53483000000000003	18	2.9681999999999998E-7	2.1290999999999999E-7	0.71650000000000003	0.18167	exon (NM_001346669, exon 21 of 21)	exon (NM_001346669, exon 21 of 21)	-35505	NR_033514	69548	Mm.269712	NR_033514		2310015A10Rik	5330419I17Rik	RIKEN cDNA 2310015A10 gene	ncRNA
chr19	61226815	61227820	1005	2.3295000000000001E-8	0.37909300000000001	-0.37909300000000001	75	4.5407999999999999E-14	3.2973E-14	0.44096000000000002	6.1866999999999998E-2	exon (NM_009970, exon 2 of 12)	exon (NM_009970, exon 2 of 12)	1100	NM_009970	12982	Mm.287228	NM_009970	ENSMUSG00000059326	Csf2ra	CD116|Csfgmra|GM-CSF-Ra|GM-CSFR	colony stimulating factor 2 receptor, alpha, low-affinity (granulocyte-macrophage)	protein-coding		WT6HOMO6-WT12HOMO12
chr19	61225610	61226368	758	1.4382000000000001E-9	0.54206900000000002	-0.54207000000000005	58	4.0633999999999999E-14	1.0178000000000001E-15	0.67554999999999998	0.13347999999999999	exon (NM_009970, exon 7 of 12)	exon (NM_009970, exon 7 of 12)	2429	NM_009970	12982	Mm.287228	NM_009970	ENSMUSG00000059326	Csf2ra	CD116|Csfgmra|GM-CSF-Ra|GM-CSFR	colony stimulating factor 2 receptor, alpha, low-affinity (granulocyte-macrophage)	protein-coding		WT6HOMO6-WT12HOMO12
chr1	181921676	181922395	719	1.0962999999999999E-3	0.40812100000000001	-0.40811999999999993	33	3.8403999999999997E-12	1.3960000000000001E-8	0.94899999999999995	0.54088000000000003	exon (NM_010135, exon 7 of 15)	exon (NM_010135, exon 7 of 15)	-79635	NM_133815	98386	Mm.4538	NM_133815	ENSMUSG00000004880	Lbr	AI505894|ic	lamin B receptor	protein-coding
chr2	174299768	174299883	115	4.7030000000000002E-2	0.26538499999999998	-0.26538000000000006	13	1.9229999999999999E-7	4.3935000000000004E-6	0.70015000000000005	0.43476999999999999	exon (NM_010309, exon 1 of 12)	exon (NM_010309, exon 1 of 12)	1967	NM_001077507	14683	Mm.125770	NM_010309	ENSMUSG00000027523	Gnas	5530400H20Rik|A930027G11Rik|C130027O20Rik|GPSA|GSP|Galphas|Gnas1|Gnasxl|Gs-alpha|Gsa|Nesp|Nesp55|Nespl|Oed-Sml|Oedsml|P1|P2|P3|PHP1A|PHP1B|POH|SCG6	GNAS (guanine nucleotide binding protein, alpha stimulating) complex locus	protein-coding
chr17	34214158	34214821	663	1.7365E-3	0.37783299999999997	-0.37783	24	2.0403000000000001E-8	2.8091E-8	0.77478999999999998	0.39695999999999998	exon (NM_011530, exon 9 of 12)	exon (NM_011530, exon 9 of 12)	10011	NM_011530	21355	Mm.14814	NM_011530	ENSMUSG00000024339	Tap2	ABC18|AI462429|APT2|Abcb3|Ham-2|Ham2|MTP2|PSF2|RING11|Tap-2|Y1|jas	transporter 2, ATP-binding cassette, sub-family B (MDR/TAP)	protein-coding
chr5	92942250	92942441	191	4.8792000000000002E-2	0.23339299999999999	-0.23340000000000005	28	4.4197000000000002E-8	4.5696999999999996E-6	0.95686000000000004	0.72345999999999999	exon (NM_015756, exon 5 of 11)	exon (NM_015756, exon 5 of 11)	44353	NM_001077596	27428	Mm.46014	NM_015756	ENSMUSG00000029381	Shroom3	AL022960|D5Ertd287e|Shrm|Shrm3	shroom family member 3	protein-coding
chr5	92942841	92943035	194	2.8486000000000002E-3	0.265542	-0.26554	24	6.8679999999999999E-9	5.9137000000000002E-8	0.94582999999999995	0.68028999999999995	exon (NM_015756, exon 5 of 11)	exon (NM_015756, exon 5 of 11)	44945	NM_001077596	27428	Mm.46014	NM_015756	ENSMUSG00000029381	Shroom3	AL022960|D5Ertd287e|Shrm|Shrm3	shroom family member 3	protein-coding
chr9	21233672	21234024	352	1.6923000000000001E-2	0.28013500000000002	-0.28013999999999994	37	9.1112E-11	8.1842999999999995E-7	0.85446	0.57432000000000005	exon (NM_016679, exon 2 of 5)	exon (NM_016679, exon 2 of 5)	5484	NM_016679	50868	Mm.248266	NM_016679	ENSMUSG00000003308	Keap1	INRF2|mKIAA0132	kelch-like ECH-associated protein 1	protein-coding
chr5	109556553	109557553	1000	2.1467E-4	0.52723100000000001	-0.52724000000000004	52	5.1958000000000001E-14	1.5698999999999999E-9	0.73662000000000005	0.20938000000000001	exon (NM_016715, exon 3 of 8)	exon (NM_016715, exon 3 of 8)	1940	NM_016715	57914	Mm.35771	NM_016715	ENSMUSG00000033467	Crlf2	CRLM2|Ly114|Tpte2|Tslpr	cytokine receptor-like factor 2	protein-coding
chr7	63891549	63891751	202	2.3133999999999998E-2	0.25114799999999998	-0.2511500000000001	27	1.1957000000000001E-8	1.2801E-6	0.85152000000000005	0.60036999999999996	exon (NM_021366, exon 2 of 2)	exon (NM_021366, exon 2 of 2)	-25207	NM_001256311	381994	Mm.425466	NM_001256311	ENSMUSG00000095061	E030018B13Rik	Gm1697	RIKEN cDNA E030018B13 gene	protein-coding
chr17	35425081	35425415	334	1.0962999999999999E-3	0.116636	-0.116634	33	9.8083999999999994E-11	1.4302E-8	0.17027	5.3636000000000003E-2	exon (NM_023124, exon 2 of 5)	exon (NM_023124, exon 2 of 5)	371	NM_207648	110557	Mm.439827	NM_207648	ENSMUSG00000073409	H2-Q6	0610037M15Rik|H-2Q6|Qa-6|Qa6	histocompatibility 2, Q region locus 6	protein-coding
chr5	124112225	124112620	395	1.1773999999999999E-5	0.215892	-0.21589410000000001	37	1.7819E-13	3.6109000000000003E-11	0.22584000000000001	9.9459000000000006E-3	exon (NM_025671, exon 1 of 7)	exon (NM_025671, exon 1 of 7)	102	NM_001361483	66627	Mm.7050	NM_025671	ENSMUSG00000023707	Ogfod2	1300006G11Rik|5730405M13Rik|AU041636|AW552395	2-oxoglutarate and iron-dependent oxygenase domain containing 2	protein-coding
chr2	131144872	131145532	660	4.0922E-2	0.217697	-0.2177	33	2.3362999999999999E-8	3.7264E-6	0.80684999999999996	0.58914999999999995	exon (NM_028306, exon 13 of 13)	exon (NM_028306, exon 13 of 13)	14879	NR_154887	67326	Mm.27711	NM_026091	ENSMUSG00000027327	1700037H04Rik	-	RIKEN cDNA 1700037H04 gene	protein-coding
chr15	79828818	79829070	252	4.1854000000000001E-4	0.597773	-0.59777999999999998	22	1.344E-8	3.8508E-9	0.88473000000000002	0.28694999999999998	exon (NM_028763, exon 5 of 5)	exon (NM_028763, exon 5 of 5)	5389	NM_001013360	504193	Mm.38438	NM_029079	ENSMUSG00000089837	Npcd	Cbx6-Nptxr	neuronal pentraxin chromo domain	protein-coding
chr7	27256584	27257923	1339	2.8015999999999999E-2	0.30263600000000002	-0.30262999999999995	33	2.3362999999999999E-8	1.8969E-6	0.48644999999999999	0.18382000000000001	exon (NM_133770, exon 15 of 15)	exon (NM_133770, exon 15 of 15)	-1507	NM_010950	18223	Mm.458153	NM_010950	ENSMUSG00000063160	Numbl	nbl	numb-like	protein-coding
chr12	86881893	86882099	206	2.2689999999999998E-2	0.55047100000000004	-0.55047400000000002	17	1.3029000000000001E-6	1.2204E-6	0.63065000000000004	8.0175999999999997E-2	exon (NM_145836, exon 1 of 1)	exon (NM_145836, exon 1 of 1)	2818	NM_145836	238330	Mm.248358	NM_145836	ENSMUSG00000034168	Irf2bpl	6430527G18Rik|Eap1	interferon regulatory factor 2 binding protein-like	protein-coding
chr11	119210303	119210792	489	3.8151999999999998E-2	0.41845500000000002	-0.41844999999999999	22	7.6483999999999999E-8	3.3266E-6	0.84526999999999997	0.42681999999999998	exon (NM_172443, exon 2 of 12)	exon (NM_172443, exon 2 of 12)	17951	NM_172443	207592	Mm.205263	NM_172443	ENSMUSG00000039976	Tbc1d16	B930087K01|BC026530|Tcd1d16	TBC1 domain family, member 16	protein-coding
chr19	10425999	10427266	1267	1.3406E-2	0.27804400000000001	-0.27804000000000006	45	5.8135999999999997E-11	5.2501000000000001E-7	0.86682000000000003	0.58877999999999997	exon (NM_173068, exon 4 of 11)	exon (NM_173068, exon 4 of 11)	30814	NM_001111140	278795	Mm.490638	NM_001111140	ENSMUSG00000090291	Lrrc10b	Gm705|SerdinR	leucine rich repeat containing 10B	protein-coding
chr2	155386600	155386840	240	2.3556000000000001E-2	0.346773	-0.34678000000000003	22	3.4667000000000002E-8	1.5671E-6	0.56164000000000003	0.21486	exon (NM_178111, exon 4 of 4)	exon (NM_178111, exon 4 of 4)	4864	NM_178111	68728	Mm.293605	NM_178111	ENSMUSG00000038375	Trp53inp2	1110029F20Rik|Tp53inp2	transformation related protein 53 inducible nuclear protein 2	protein-coding
chr15	78672185	78672589	404	5.2525000000000002E-3	0.46092300000000003	-0.46092999999999995	26	1.9395999999999998E-9	1.4002000000000001E-7	0.73434999999999995	0.27342	exon (NM_183141, exon 2 of 2)	exon (NM_183141, exon 2 of 2)	45726	NM_183141	207393	Mm.323188	NM_183141	ENSMUSG00000043460	Elfn2	6330514E13|AW048948|BC094219|Lrrc62|Ppp1r29	leucine rich repeat and fibronectin type III, extracellular 2	protein-coding	WT12WT6
chr17	23924548	23924785	237	3.8151999999999998E-2	0.114222	-0.11422	18	5.2147000000000002E-6	3.1945000000000001E-6	0.13372000000000001	1.95E-2	Intergenic	CpG	7209	NM_001077633	620253	Mm.390964	NM_001077633	ENSMUSG00000057417	Dcpp3	Dcpp-3|EG620253|SPT-3	demilune cell and parotid protein 3	protein-coding
chr5	32713694	32713970	276	2.3453999999999999E-2	0.15775	-0.15775	20	2.3843E-7	1.4590999999999999E-6	0.17144999999999999	1.37E-2	Intergenic	CpG	32510	NM_001347332	320951	Mm.273765	NM_177298	ENSMUSG00000023452	Pisd	9030221M09Rik	phosphatidylserine decarboxylase	protein-coding
chr4	117202108	117202925	817	3.0712999999999999E-3	0.170542	-0.170547	24	2.2980000000000001E-8	6.521E-8	0.19963	2.9083000000000001E-2	Intergenic	Intergenic	-19893	NM_134471	73804	Mm.247651	NM_134471	ENSMUSG00000028678	Kif2c	4930402F02Rik|ESTM5|Knsl6|MCAK|X83316	kinesin family member 2C	protein-coding
chr18	34550645	34552296	1651	3.4061000000000001E-2	0.19332099999999999	-0.19331700000000002	28	9.1871000000000003E-8	2.3864999999999999E-6	0.25971	6.6392999999999994E-2	Intergenic	Intergenic	9143	NM_009290	20890	Mm.558	NM_009290	ENSMUSG00000012282	Wnt8a	Stra11|Wnt-8A|Wnt-8D|Wnt8d	wingless-type MMTV integration site family, member 8A	protein-coding	HOMO12HOMO6-WT12WT6
chr15	81859523	81859877	354	9.1394000000000006E-3	0.26300000000000001	-0.26299700000000004	23	1.7496E-8	3.2341000000000001E-7	0.28604000000000002	2.3043000000000001E-2	Intergenic	CpG	-1374	NM_020507	57259	Mm.323595	NM_020507	ENSMUSG00000048546	Tob2	2900090N22Rik|4930545K18Rik|AV071822|mKIAA1663	transducer of ERBB2, 2	protein-coding
chr11	117060066	117060772	706	8.6339999999999993E-3	0.29959999999999998	-0.29959999999999998	20	1.3292E-7	2.7701000000000002E-7	0.41689999999999999	0.1173	Intergenic	Intergenic	-16364	NR_027059	76972	Mm.309167	NR_027059	ENSMUSG00000086859	Snhg20	2810008D09Rik	small nucleolar RNA host gene 20	ncRNA
chr9	4259575	4260286	711	1.2845000000000001E-2	0.30299999999999999	-0.30299999999999994	31	1.1373E-8	4.9997999999999995E-7	0.88893999999999995	0.58594000000000002	Intergenic	Intergenic	49563	NM_026276	67618	Mm.33970	NM_026276	ENSMUSG00000025894	Aasdhppt	2010309J24Rik|2810407B07Rik|AASD-PPT|CGI-80|LYS2|LYS5	aminoadipate-semialdehyde dehydrogenase-phosphopantetheinyl transferase	protein-coding
chr6	72794853	72795764	911	4.2553000000000001E-2	0.31844800000000001	-0.31845000000000001	29	1.0021999999999999E-7	3.9536999999999999E-6	0.71628000000000003	0.39783000000000002	Intergenic	MLTR14|LTR|ERV1	-6264	NM_001079822	21415	Mm.440067	NM_009332	ENSMUSG00000055799	Tcf7l1	Tcf-3|Tcf3|bHLHb21	transcription factor 7 like 1 (T cell specific, HMG box)	protein-coding
chr15	100269684	100270673	989	1.4754E-2	0.32161499999999998	-0.32161000000000001	26	3.6157999999999999E-8	6.5565000000000002E-7	0.65242	0.33080999999999999	Intergenic	RLTR9E|LTR|ERVK	-10658	NM_183109	75002	Mm.261400	NM_183109	ENSMUSG00000045631	Tmprss12	4930478A21Rik	transmembrane (C-terminal) protease, serine 12	protein-coding
chr17	17004533	17005722	1189	8.9064999999999995E-3	0.33627600000000002	-0.33627000000000001	29	2.2617E-8	2.8995999999999998E-7	0.50041000000000002	0.16414000000000001	Intergenic	Intergenic	-58975	NM_001163919	449000	Mm.483718	NM_001005358	ENSMUSG00000096696	Zfp960	-	zinc finger protein 960	protein-coding
chr4	139346083	139346304	221	2.3453999999999999E-2	0.36845	-0.36845	20	3.6682E-7	1.5084E-6	0.80125000000000002	0.43280000000000002	Intergenic	CpG	6382	NM_023536	69902	Mm.27871	NM_023536	ENSMUSG00000028741	Mrto4	2610012O22Rik|Mg684|Mrt4	mRNA turnover 4, ribosome maturation factor	protein-coding
chr12	23800931	23801038	107	3.8151999999999998E-2	0.38063200000000003	-0.38062699999999999	19	7.4784E-7	3.3477999999999999E-6	0.43268000000000001	5.2053000000000002E-2	Intergenic	CpG	296284	NM_001256489	66808	Mm.379124	NM_001256489	ENSMUSG00000073158	9030624G23Rik	-	RIKEN cDNA 9030624G23 gene	protein-coding
chr9	66806099	66806189	90	3.7768000000000003E-2	0.451235	-0.45123800000000003	17	6.4547000000000002E-7	2.9728000000000002E-6	0.50465000000000004	5.3412000000000001E-2	Intergenic	CpG	-10721	NM_177583	208117	Mm.41291	NM_177583	ENSMUSG00000032375	Aph1b	2310057K14Rik|Aph1c	aph1 homolog B, gamma secretase subunit	protein-coding
chr18	36274580	36275434	854	3.8151999999999998E-2	0.504722	-0.50471999999999995	18	3.5092999999999998E-7	3.1945000000000001E-6	0.72521999999999998	0.2205	Intergenic	Intergenic	-6155	NM_008989	19290	Mm.231802	NM_008989	ENSMUSG00000043991	Pura	CAGER-1|Pur-alpha|ssCRE-BP	purine rich element binding protein A	protein-coding
chr8	71633238	71633906	668	8.9557999999999999E-3	0.19167899999999999	-0.19167999999999999	28	1.0055E-7	3.0303999999999999E-7	0.22192999999999999	3.0249999999999999E-2	intron (NM_001029873, intron 39 of 41)	G-rich|Low_complexity|Low_complexity	-2466	NR_106035	102466799		NR_106035	ENSMUSG00000098976	Mir6769b	Gm27546|mmu-mir-6769b	microRNA 6769b	ncRNA
chr4_GL456216_random	16785	16998	213	2.0731999999999999E-4	0.22024099999999999	-0.220244	29	6.1843999999999999E-11	1.3925000000000001E-9	0.23221	1.1965999999999999E-2	intron (NM_001033326, intron 1 of 6)	CpG	1011	NM_001033326	236082	Mm.305345	NM_001033326	ENSMUSG00000063897	Dhrsx	C80877|D4Ertd296e|Dhrsxy|Pscad	dehydrogenase/reductase (SDR family) X chromosome	protein-coding
chr9	22188017	22188901	884	7.1408000000000005E-7	0.47482000000000002	-0.47481999999999996	50	4.5186000000000002E-14	1.6845999999999999E-12	0.68611999999999995	0.21129999999999999	intron (NM_001033813, intron 1 of 3)	intron (NM_001033813, intron 1 of 3)	293	NM_001033813	619310	Mm.335016	NM_001033813	ENSMUSG00000074472	Zfp872	9530015I07Rik	zinc finger protein 872	protein-coding
chr4	147275224	147275731	507	1.3301999999999999E-3	0.39809299999999997	-0.39809000000000005	43	8.1779000000000005E-12	1.8514E-8	0.70081000000000004	0.30271999999999999	intron (NM_001039209, intron 1 of 2)	CpG	99612	NM_001039209	195531	Mm.270762	NM_001039209	ENSMUSG00000078496	Zfp982	Gm13152	zinc finger protein 982	protein-coding
chr10	82128084	82128288	204	5.4340999999999999E-3	0.187615	-0.187612	26	3.0370000000000002E-9	1.5255E-7	0.20165	1.4038E-2	intron (NM_001163064, intron 1 of 3)	CpG	173	NM_001163064	216177	Mm.482395	NM_001163064	ENSMUSG00000078435	AU041133	-	expressed sequence AU041133	protein-coding		WT6HOMO6-WT12HOMO12
chr4	152107909	152108305	396	3.8206999999999998E-2	0.18135000000000001	-0.18135000000000001	20	2.5173999999999998E-6	3.4431000000000001E-6	0.24374999999999999	6.2399999999999997E-2	intron (NM_001285999, intron 13 of 20)	intron (NM_001285999, intron 13 of 20)	-7827	NM_001291010	85030	Mm.101198	NM_033042	ENSMUSG00000024793	Tnfrsf25	APO-3|DDR3|DR3|LARD|TR3|TRAMP|Tnfrsf12|WSL-1|WSL-LR|Wsl	tumor necrosis factor receptor superfamily, member 25	protein-coding
chr15	81664144	81664863	719	1.2588000000000001E-4	0.26917099999999999	-0.26917099999999999	35	2.0177000000000002E-9	7.4238999999999996E-10	0.35699999999999998	8.7829000000000004E-2	intron (NM_001289711, intron 1 of 17)	CpG	615	NM_001289711	214669	Mm.280768	NM_145993	ENSMUSG00000022394	L3mbtl2	4732493N06Rik|M4mbt	L3MBTL2 polycomb repressive complex 1 subunit	protein-coding
chr7	44854082	44854632	550	7.7219999999999997E-3	0.39763300000000001	-0.39762999999999993	30	5.3172E-10	2.2954E-7	0.56772999999999996	0.1701	intron (NM_001290694, intron 4 of 4)	intron (NM_001290694, intron 4 of 4)	-2789	NM_021549	59047	Mm.238254	NM_021549	ENSMUSG00000002963	Pnkp	1810009G08Rik|PNK	polynucleotide kinase 3'- phosphatase	protein-coding
chrX	123103811	123104123	312	1.4716E-2	0.41065000000000002	-0.41065000000000007	20	3.1797999999999999E-7	6.3998999999999995E-7	0.92315000000000003	0.51249999999999996	intron (NM_001310652, intron 1 of 1)	MMERVK10C-int|LTR|ERVK	444	NM_028426	73061	Mm.292979	NM_028426	ENSMUSG00000079450	Cldn34c1	3110007F17Rik	claudin 34C1	protein-coding
chr10	44357314	44357692	378	2.8015999999999999E-2	0.37171399999999999	-0.37170999999999998	14	6.7040999999999999E-6	1.8925000000000001E-6	0.81950000000000001	0.44779000000000002	intron (NM_001358596, intron 6 of 6)	intron (NM_001358596, intron 6 of 6)	-2173	NR_035450	100316688		NR_035450	ENSMUSG00000089260	Mir1929	mir-1929|mmu-mir-1929	microRNA 1929	ncRNA
chr8	84084586	84084982	396	1.1596E-2	0.291906	-0.29191	32	2.3339000000000001E-10	4.3650000000000002E-7	0.38640999999999998	9.4500000000000001E-2	intron (NM_009055, intron 7 of 20)	intron (NM_009055, intron 7 of 20)	-1315	NR_030490	735271		NR_030490	ENSMUSG00000076144	Mir709	Mirn709|mir-709|mmu-mir-709	microRNA 709	ncRNA
chr19	61224895	61225602	707	3.3901000000000002E-7	0.43941799999999998	-0.43942000000000003	55	4.4520000000000002E-14	6.3979999999999996E-13	0.65244000000000002	0.21301999999999999	intron (NM_009970, intron 10 of 11)	CpG-7695	3169	NM_009970	12982	Mm.287228	NM_009970	ENSMUSG00000059326	Csf2ra	CD116|Csfgmra|GM-CSF-Ra|GM-CSFR	colony stimulating factor 2 receptor, alpha, low-affinity (granulocyte-macrophage)	protein-coding		WT6HOMO6-WT12HOMO12
chr19	61226647	61226810	163	5.2617000000000002E-3	0.19403400000000001	-0.19403600000000001	29	3.8650999999999999E-10	1.4252000000000001E-7	0.22445000000000001	3.0414E-2	intron (NM_009970, intron 4 of 11)	CpG-7695	1689	NM_009970	12982	Mm.287228	NM_009970	ENSMUSG00000059326	Csf2ra	CD116|Csfgmra|GM-CSF-Ra|GM-CSFR	colony stimulating factor 2 receptor, alpha, low-affinity (granulocyte-macrophage)	protein-coding		WT6HOMO6-WT12HOMO12
chr19	61226369	61226642	273	1.4754E-2	0.32829399999999997	-0.328291	34	1.0877000000000001E-9	6.5911999999999999E-7	0.39732000000000001	6.9028999999999993E-2	intron (NM_009970, intron 5 of 11)	CpG-7695	1912	NM_009970	12982	Mm.287228	NM_009970	ENSMUSG00000059326	Csf2ra	CD116|Csfgmra|GM-CSF-Ra|GM-CSFR	colony stimulating factor 2 receptor, alpha, low-affinity (granulocyte-macrophage)	protein-coding		WT6HOMO6-WT12HOMO12
chr2	38823963	38825641	1678	3.5077999999999998E-2	0.31588899999999998	-0.31589	27	2.9060000000000002E-7	2.4661E-6	0.80059000000000002	0.48470000000000002	intron (NM_010264, intron 3 of 10)	intron (NM_010264, intron 3 of 10)	-27933	NR_029568	387176		NR_029568	ENSMUSG00000065423	Mir181a-2	Mirn181|Mirn181a|Mirn181a-2|miR-181|mir-181a|mir-181a-2	microRNA 181a-2	ncRNA
chr11	12026460	12026563	103	1.4257000000000001E-2	0.29499999999999998	-0.29500000000000004	19	2.1944000000000001E-7	5.7515999999999997E-7	0.81379000000000001	0.51878999999999997	intron (NM_010345, intron 1 of 16)	intron (NM_010345, intron 1 of 16)	1459	NM_001177629	14783	Mm.273117	NM_010345	ENSMUSG00000020176	Grb10	5730571D09Rik|AI325020|Meg1|mKIAA0207	growth factor receptor bound protein 10	protein-coding
chr7	79710378	79710858	480	2.0731999999999999E-4	0.44593100000000002	-0.44593399999999994	29	6.1843999999999999E-11	1.351E-9	0.50651999999999997	6.0586000000000001E-2	intron (NM_010626, intron 3 of 17)	intron (NM_010626, intron 3 of 17)	3568	NM_010626	16576	Mm.101633	NM_010626	ENSMUSG00000050382	Kif7	-	kinesin family member 7	protein-coding
chr7	45340047	45340683	636	1.4485E-2	0.18842100000000001	-0.18841799999999997	19	1.6018E-7	6.0485999999999998E-7	0.21004999999999999	2.1631999999999998E-2	intron (NM_029741, intron 28 of 29)	ZP3AR|Satellite|Satellite	5096	NM_010473	15464	Mm.39968	NM_010473	ENSMUSG00000038239	Hrc	-	histidine rich calcium binding protein	protein-coding
chr5	105732003	105732342	339	4.4764999999999996E-3	0.235212	-0.23521199999999998	33	3.5043999999999998E-11	1.1089E-7	0.31102999999999997	7.5817999999999997E-2	intron (NM_178701, intron 1 of 2)	CpG	31363	NM_178701	231549	Mm.23837	NM_178701	ENSMUSG00000046079	Lrrc8d	2810473G09Rik|4930525N13Rik|A930019F03|Lrrc5	leucine rich repeat containing 8D	protein-coding
chr1	79671457	79671804	347	9.2481000000000004E-3	0.15212000000000001	-0.15212000000000001	25	1.3842000000000001E-8	3.3374999999999998E-7	0.16228000000000001	1.0160000000000001E-2	intron (NM_183027, intron 1 of 4)	CpG	341	NM_183027	252903	Mm.32409	NM_183027	ENSMUSG00000054702	Ap1s3	1190009B22|Jr2|[s]3A	adaptor-related protein complex AP-1, sigma 3	protein-coding
chr5	81022467	81023014	547	2.3133999999999998E-2	0.28983300000000001	-0.28983599999999998	18	1.7755E-6	1.3317000000000001E-6	0.32328000000000001	3.3444000000000002E-2	intron (NM_198702, intron 1 of 27)	intron (NM_198702, intron 1 of 27)	1148	NM_198702	319387	Mm.273631	NM_198702	ENSMUSG00000037605	Adgrl3	5430402I23Rik|CIRL-3|D130075K09Rik|Gm1379|LEC3|Lphn3|mKIAA0768	adhesion G protein-coupled receptor L3	protein-coding
chr4	152124900	152125438	538	3.6993999999999999E-2	0.30423099999999997	-0.30422800000000005	26	8.1718999999999999E-9	2.6444E-6	0.37319000000000002	6.8961999999999996E-2	intron (NM_207689, intron 7 of 9)	CpG	3756	NM_019585	56226	Mm.264215	NM_019585	ENSMUSG00000028943	Espn	je	espin	protein-coding
chr5	140208831	140209182	351	2.9516000000000001E-2	0.27564300000000003	-0.27564	14	6.7040999999999999E-6	2.0053999999999999E-6	0.90093000000000001	0.62529000000000001	intron (NR_152617, intron 10 of 16)	intron (NR_152617, intron 10 of 16)	-34089	NM_001359027	17120	Mm.27250	NM_010752	ENSMUSG00000029554	Mad1l1	AI173502|AW550425|Mad1	MAD1 mitotic arrest deficient 1-like 1	protein-coding
chrX	103482007	103483192	1185	1.8412000000000001E-3	0.22683300000000001	-0.22682999999999998	48	1.5198999999999999E-13	3.4749000000000002E-8	0.66905999999999999	0.44223000000000001	non-coding (NR_001570, exon 1 of 8)	non-coding (NR_001570, exon 1 of 8)	633	NR_001463	213742	Mm.274770	NR_001463	ENSMUSG00000086503	Xist	A430022B11|AI314753	inactive X specific transcripts	ncRNA
chr19	5799803	5803109	3306	5.3075000000000002E-12	0.32413599999999998	-0.32413600000000004	66	4.2298999999999997E-14	2.5042000000000001E-18	0.38256000000000001	5.8423999999999997E-2	non-coding (NR_002847, exon 1 of 1)	non-coding (NR_002847, exon 1 of 1)	1216	NR_002847	72289	Mm.298256	NR_002847	ENSMUSG00000092341	Malat1	2210401K01Rik|9430072K23Rik|AI647968|Neat2	metastasis associated lung adenocarcinoma transcript 1 (non-coding RNA)	ncRNA
chr17	34398117	34399113	996	7.9073999999999995E-5	0.21607899999999999	-0.21607600000000002	38	3.4717000000000002E-13	3.3578E-10	0.24005000000000001	2.3973999999999999E-2	promoter-TSS (NM_001001177)	promoter-TSS (NM_001001177)	-205	NM_001163855	407788	Mm.73205	NM_001001177	ENSMUSG00000057246	BC051142	NG8|TSBP|Tesb|Tesbp	cDNA sequence BC051142	protein-coding
chr8	69716775	69717319	544	3.8151999999999998E-2	0.577905	-0.57790600000000003	21	1.2823E-6	3.3363999999999999E-6	0.60962000000000005	3.1713999999999999E-2	promoter-TSS (NM_001039965)	promoter-TSS (NM_001039965)	-145	NM_001039967	66869	Mm.334581	NM_181274	ENSMUSG00000054648	Zfp869	1200003I07Rik	zinc finger protein 869	protein-coding
chr6	124965345	124965542	197	8.9557999999999999E-3	0.20987	-0.209874	23	1.8118000000000001E-7	3.0316000000000002E-7	0.22270000000000001	1.2826000000000001E-2	promoter-TSS (NM_001164089)	promoter-TSS (NM_001164089)	94	NM_012003	26894	Mm.244536	NM_012003	ENSMUSG00000030127	Cops7a	D6Ertd35e|SGN7a	COP9 signalosome subunit 7A	protein-coding
chr15	80255095	80255329	234	1.7365E-3	0.33696199999999998	-0.33696000000000004	26	7.3304000000000002E-9	3.0063999999999997E-8	0.55073000000000005	0.21376999999999999	promoter-TSS (NM_001287180)	promoter-TSS (NM_001287180)	28	NM_009716	11911	Mm.641	NM_009716	ENSMUSG00000042406	Atf4	Atf-4|C/ATF|CREB2|TAXREB67	activating transcription factor 4	protein-coding
chr15	80254613	80255053	440	3.8151999999999998E-2	0.49047099999999999	-0.49047000000000002	17	7.7069000000000003E-7	3.0545000000000001E-6	0.79012000000000004	0.29965000000000003	promoter-TSS (NM_001287180)	promoter-TSS (NM_001287180)	-351	NM_001287180	11911	Mm.641	NM_009716	ENSMUSG00000042406	Atf4	Atf-4|C/ATF|CREB2|TAXREB67	activating transcription factor 4	protein-coding
chrX	123103418	123103773	355	6.2852999999999997E-4	0.70463600000000004	-0.70463999999999993	33	4.2020999999999996E-12	6.9690000000000002E-9	0.89890999999999999	0.19427	promoter-TSS (NM_001310652)	promoter-TSS (NM_001310652)	73	NM_028426	73061	Mm.292979	NM_028426	ENSMUSG00000079450	Cldn34c1	3110007F17Rik	claudin 34C1	protein-coding
chr7	128688402	128688505	103	3.7768000000000003E-2	0.2515	-0.2515	12	7.3959999999999998E-7	2.8511000000000001E-6	0.52283000000000002	0.27133000000000002	promoter-TSS (NM_001346517)	promoter-TSS (NM_001346517)	-416	NM_001346517	101490	Mm.490344	NM_178641	ENSMUSG00000042105	Inpp5f	5830435P03Rik|AI115354|AW561896|SAC2|cI-27|hSAC2|mKIAA0966	inositol polyphosphate-5-phosphatase F	protein-coding
chr18	12973978	12974480	502	3.8151999999999998E-2	0.22572700000000001	-0.22573000000000004	22	1.1279000000000001E-7	3.3523999999999999E-6	0.71218000000000004	0.48644999999999999	promoter-TSS (NM_001357396)	promoter-TSS (NM_001357396)	-231	NM_001357396	16210	Mm.8154	NM_008378	ENSMUSG00000024423	Impact	E430016J11Rik	impact, RWD domain protein	protein-coding
chr4	147868256	147868615	359	1.4978E-2	0.45133299999999998	-0.45133800000000002	24	2.8771999999999999E-9	7.1358000000000001E-7	0.48363	3.2292000000000001E-2	promoter-TSS (NM_010244)	promoter-TSS (NM_010244)	283	NM_001025365	28010	Mm.250504	NM_133873	ENSMUSG00000029022	Miip	AA553001|AI853621|D4Wsu114e|IIP45	migration and invasion inhibitory protein	protein-coding
chr7	126780471	126780987	516	3.7768000000000003E-2	0.18268799999999999	-0.18268499999999999	16	1.4057999999999999E-6	2.7661999999999999E-6	0.20805999999999999	2.5375000000000002E-2	promoter-TSS (NM_011538)	promoter-TSS (NM_011538)	-754	NM_011538	21389	Mm.727	NM_011538	ENSMUSG00000030699	Tbx6	rv	T-box 6	protein-coding
chr6	136518746	136519095	349	1.2868999999999999E-6	0.16772200000000001	-0.16772329999999999	36	3.8968999999999998E-13	3.3395000000000001E-12	0.17388999999999999	6.1666999999999998E-3	promoter-TSS (NM_019426)	promoter-TSS (NM_019426)	70	NM_019426	54343	Mm.173271	NM_019426	ENSMUSG00000030213	Atf7ip	2610204M12Rik|AM|Mcaf1	activating transcription factor 7 interacting protein	protein-coding
chr5	124111996	124112209	213	2.2526999999999998E-2	0.36570599999999998	-0.3657012	17	6.4547000000000002E-7	1.1872E-6	0.37375999999999998	8.0587999999999996E-3	promoter-TSS (NM_025671)	promoter-TSS (NM_025671)	-218	NM_001347478	66627	Mm.7050	NM_025671	ENSMUSG00000023707	Ogfod2	1300006G11Rik|5730405M13Rik|AU041636|AW552395	2-oxoglutarate and iron-dependent oxygenase domain containing 2	protein-coding
chr10	80171925	80172292	367	2.3453999999999999E-2	0.13100000000000001	-0.13100000000000001	25	4.7775E-7	1.4376E-6	0.95643999999999996	0.82543999999999995	promoter-TSS (NM_027207)	promoter-TSS (NM_027207)	-835	NM_027207	69770	Mm.302754	NM_027207	ENSMUSG00000035595	1600002K03Rik	-	RIKEN cDNA 1600002K03 gene	protein-coding
chr12	84361668	84362494	826	1.8441E-3	0.16970199999999999	-0.16970299999999999	47	1.6562999999999999E-11	3.5239000000000002E-8	0.23114999999999999	6.1447000000000002E-2	promoter-TSS (NM_172581)	promoter-TSS (NM_172581)	113	NM_172582	217707	Mm.280062	NM_172582	ENSMUSG00000021235	Coq6	5930427M12Rik|AW742344	coenzyme Q6 monooxygenase	protein-coding
chr4	145463581	145464275	694	1.0962999999999999E-3	0.40093800000000002	-0.40093999999999996	48	4.9405E-13	1.4553E-8	0.51741999999999999	0.11648	promoter-TSS (NR_002888)	promoter-TSS (NR_002888)	-282	NR_002888	545700	Mm.389595	NR_002888	ENSMUSG00000052912	Smarca5-ps	9230115A19Rik	SWI/SNF related, matrix associated, actin depenent ragulator of chromatin, subfamily a, member 5, pseudogene	pseudo
chr11	116434227	116434299	72	1.0404999999999999E-2	0.19637499999999999	-0.19637299999999999	16	1.4057999999999999E-6	3.7800999999999998E-7	0.23205999999999999	3.5687000000000003E-2	promoter-TSS (NR_003376)	promoter-TSS (NR_003376)	50	NR_003376	664849	Mm.258466	NR_003376		Gm7367	EG664849	1110014K08Rik pseudogene	pseudo
chr19	30539613	30539799	186	7.7361000000000001E-3	0.37184200000000001	-0.37183899999999998	19	1.3668E-7	2.3178E-7	0.43825999999999998	6.6420999999999994E-2	promoter-TSS (NR_003650)	promoter-TSS (NR_003650)	-27	NR_003650	546723	Mm.301509	NM_001037169		Ppp1r2-ps3	EG546723|Gm5972	protein phosphatase 1, regulatory (inhibitor) subunit 2, pseudogene 3	pseudo
chr19	5406088	5407306	1218	8.9414999999999997E-5	0.24529500000000001	-0.2452899999999999	44	5.6766000000000003E-13	4.3561999999999999E-10	0.85451999999999995	0.60923000000000005	promoter-TSS (NR_015545)	promoter-TSS (NR_015545)	-118	NR_027938	74931	Mm.388511	NR_015545	ENSMUSG00000086938	4930481A15Rik	-	RIKEN cDNA 4930481A15 gene	ncRNA
chr12	3235114	3235414	300	1.7365E-3	0.38866699999999998	-0.38867000000000007	18	2.9681999999999998E-7	3.0460000000000003E-8	0.60511000000000004	0.21643999999999999	promoter-TSS (NR_015551)	promoter-TSS (NR_015551)	-527	NR_015551	74173	Mm.309774	NM_028796	ENSMUSG00000079179	Rab10os	1700012B15Rik|1810036A22Rik	RAB10, member RAS oncogene family, opposite strand	ncRNA
chr19	8771002	8771580	578	4.5361000000000002E-5	0.55025000000000002	-0.55025000000000002	32	6.8680000000000002E-12	1.7122E-10	0.70374999999999999	0.1535	TTS (NM_001276704)	TTS (NM_001276704)	295	NM_025791	66836	Mm.440071	NM_025791	ENSMUSG00000010097	Tmem223	0610006I08Rik	transmembrane protein 223	protein-coding
chr10	79735441	79735674	233	3.7768000000000003E-2	0.424875	-0.42486999999999997	24	1.3015000000000001E-7	2.9268999999999999E-6	0.58711999999999998	0.16225000000000001	TTS (NM_172551)	TTS (NM_172551)	11023	NM_172551	216151	Mm.39001	NM_172551	ENSMUSG00000020329	Polrmt	1110018N15Rik|4932416K13	polymerase (RNA) mitochondrial (DNA directed)	protein-coding
chr9	124425662	124425869	207	2.3453999999999999E-2	0.19545000000000001	-0.19544999999999998	20	9.8827000000000002E-8	1.5120000000000001E-6	0.20219999999999999	6.7499999999999999E-3	TTS (NR_027950)	TTS (NR_027950)	1979	NR_102721	75135	Mm.476814	NR_015516		4930526I15Rik	1600027J15Rik	RIKEN cDNA 4930526I15 gene	ncRNA

## Sheet: Pie charts significant DMRs
	Methylation up in WT	%	DE	% of total DE with DMR	% of DMR				Methylation down in WT	%	DE
3'UTR	4	1.31148	0	0	0			3'UTR	1	1.1236
5'UTR	2	0.655738	0	0	0			5'UTR	1	1.1236
exon	41	13.4426	6	12.5	14.6341			exon	26	29.2135	3
intergenic	148	48.5246	12	25	8.10811			intergenic	14	15.7303	1
intron	82	26.8852	21	43.75	25.6098			intron	23	25.8427	1
non-coding	4	1.31148		0	0			non-coding	2	2.24719
promoter TSS	19	6.22951	8	16.6667	42.1053			promoter TSS	19	21.3483
TTS	5	1.63934	1	2.08333	20			TTS	3	3.37079
	305		48						89

## Sheet: Method
Differently methylated regions were determined using metilene v0.2-8. A region was determined as differentially methylated when the Benjamini-Hochberg adjusted p-value < 0.05. Significant regions in the mm10 genome were annotated using Homers annotatePeaks.pl.
