# Supplementary material for: EHMT2 suppresses the variation of transcriptional switches in the mouse embryo
Source: PLoS Genet. 2021 Nov 18;17(11):e1009908. doi: 10.1371/journal.pgen.1009908 (PMC8601470; doi:10.1371/journal.pgen.1009908)
Supplement: S5 Table — (XLSX) [file pgen.1009908.s013.xlsx]

## Sheet: DE genes by sample types
Sample type	Embryo genotype	Maternal germline genotype	Paternal genotype	Cross	Somite number	Sex	Short ID for Tables
CONTROL	WT	WT	WT	1J	SIX	F/M	CONTROL.SIX.1J
CONTROL	WT	WT	WT	J1	SIX	F/M	CONTROL.SIX.J1
MATMUT	HET	HOMOZYGOUS MUTANT (fl/fl;Cre+)	WT	1J	SIX	F/M	MATMUT.SIX.1J
MATWT	WT	WT (fl/fl;Cre-)	WT	1J	SIX	F/M	MATWT.SIX.1J
PATHAPLO_WT	WT	WT	HET	J1	SIX	F/M	PATHAPLO_WT.SIX.J1
MATHAPLO_WT	WT	HET	WT	J1	SIX	F/M	MATHAPLO_WT.SIX.J1
HOMO	HOMOZYGOUS MUTANT	HET	HET	1J	SIX	F/M	HOMO.SIX.1J
HOMO	HOMOZYGOUS MUTANT	HET	HET	1J	TWELVE	F/M	HOMO.TWELVE.J1
HOMO	HOMOZYGOUS MUTANT	HET	HET	J1	SIX	F/M	HOMO.SIX.J1
WT	WT	HET	HET	J1	SIX	F/M	WT.SIX1J
WT	WT	HET	HET	J1	TWELVE	F/M	WT.TWELVE.J1
WT	WT	HET	HET	J1	SIX	F/M	WT.SIX.J1
MATZYG	HOMOZYGOUS MUTANT	HOMOZYGOUS MUTANT (fl/fl;Cre+)	HET	1J	SIX	F	MATZYG.SIX.1J
Abbreviation: Wild type, WT; Homozygous, HOMO; Zygotic, ZYG; Maternal, MAT; Maternal mutant, MAT_MUT; Paternal haploinsufficiency, PAT_HAPLO; Maternal haploinsufficiency, MAT_HAPLO.
	CONTROL.SIX.1J	CONTROL.SIX.J1	MATMUT.SIX.1J	MATWT.SIX.1J	PATHAPLO_WT.SIX.J1	MATHAPLO_WT.SIX.J1	HOMO.SIX.1J	HOMO.TWELVE.J1	HOMO.SIX.J1	WT.SIX.1J	WT.TWELVE.J1	WT.SIX.J1
CONTROL.SIX.1J							325					0
CONTROL.SIX.J1					7	8			318			4
MATMUT.SIX.1J				190
MATWT.SIX.1J			190
PATHAPLO_WT.SIX.J1		7
MATHAPLO_WT.SIX.J1		8
HOMO.SIX.1J	325									376	828
HOMO.TWELVE.J1									397		406	1122
HOMO.SIX.J1		318						397			594	419
WT.SIX.1J							376
WT.TWELVE.J1							828	406	594			542
WT.SIX.J1	0	4						1122	419		542

## Sheet: WT12HOMO6
Row.names	logFC	logCPM	F	PValue	FDR	mgi_symbol.x	entrezgene_id.x	chromosome_name.x	start_position.x	end_position.x	CONTROL.SIX.1J.1	CONTROL.SIX.1J.2	CONTROL.SIX.1J.3	CONTROL.SIX.1J.4	CONTROL.SIX.J1.1	CONTROL.SIX.J1.2	CONTROL.SIX.J1.3	CONTROL.SIX.J1.4	MAT_MUT.SIX.1J.1	MAT_MUT.SIX.1J.2	MAT_MUT.SIX.1J.3	MAT_MUT.SIX.1J.4	MAT_WT.SIX.1J.1	MAT_WT.SIX.1J.2	MAT_WT.SIX.1J.3	MAT_WT.SIX.1J.4	PATHAPLO_WT.SIX.J1.1	PATHAPLO_WT.SIX.J1.2	PATHAPLO_WT.SIX.J1.3	PATHAPLO_WT.SIX.J1.4	MATHAPLO_WT.SIX.J1.1	MATHAPLO_WT.SIX.J1.2	MATHAPLO_WT.SIX.J1.3	MATHAPLO_WT.SIX.J1.4	ZYG_HOMO.SIX.1J.1	ZYG_HOMO.SIX.1J.2	ZYG_HOMO.SIX.1J.3	ZYG_HOMO.SIX.1J.4	ZYG_HOMO.TWELVE.J1.1	ZYG_HOMO.TWELVE.J1.2	ZYG_HOMO.TWELVE.J1.3	ZYG_HOMO.TWELVE.J1.4	ZYG_HOMO.SIX.J1.1	ZYG_HOMO.SIX.J1.2	ZYG_HOMO.SIX.J1.3	ZYG_HOMO.SIX.J1.4	ZYG_WT.SIX.1J.1	ZYG_WT.SIX.1J.2	ZYG_WT.SIX.1J.3
ENSMUSG00000033343	-12.0557	2.60489	685.629	4.41732e-17	2.22621e-14	Magea4	17140	X	72222017	72222964	-3.69766	-3.69766	-3.69766	-3.69766	-3.69766	-3.69766	-3.69766	-3.69766	-3.69766	-3.69766	-3.69766	-3.69766	-3.69766	-3.69766	-3.69766	-3.69766	-3.69766	-2.64821	-3.69766	-3.69766	-3.69766	-3.69766	-3.69766	-3.69766	4.32707	4.0297	4.68912	4.76716	4.67646	4.53263	4.7225	4.56702	4.60016	4.22114	4.38806	4.17365	-3.69766	-3.69766	-3.69766
ENSMUSG00000043453	-11.0877	3.06879	1458.31	1.80641e-22	3.74269e-19	Magea10	236852	X	72381870	72386858	-3.69766	-3.69766	-3.69766	-3.08842	-3.69766	-3.69766	-3.69766	-3.69766	-3.69766	-3.69766	-3.69766	-3.69766	-3.69766	-3.69766	-3.69766	-3.69766	-3.69766	-3.69766	-3.69766	-3.69766	-3.69766	-3.69766	-3.69766	-3.11165	4.3727	4.57606	4.44635	4.71874	5.12718	5.09193	5.41145	5.26507	4.83926	5.14572	5.00512	5.0189	-3.69766	-3.69766	-3.69766
ENSMUSG00000086202	-10.962	1.43102	662.127	1.24543e-21	2.32236e-18	1700019E08Rik	69405	2	45696605	45698447	-3.69766	-3.69766	-3.69766	-3.69766	-3.69766	-3.69766	-3.08836	-3.14742	-3.69766	-3.69766	-3.69766	-3.69766	-3.69766	-3.69766	-3.69766	-3.69766	-3.69766	-3.07955	-3.09707	-3.69766	-3.69766	-3.69766	-3.13466	-3.69766	3.24043	3.47708	3.08673	3.27041	3.21605	3.28104	3.03105	3.169	3.42555	3.20799	3.32188	3.12409	-3.14325	-3.69766	-3.69766
ENSMUSG00000047674	-9.77115	1.95948	471.27	6.28288e-17	3.08308e-14	Pdha2	18598	3	141210004	141212355	-3.69766	-3.69766	-3.69766	-3.69766	-3.69766	-3.69766	-3.69766	-3.69766	-3.69766	-3.69766	-3.09061	-2.76988	-3.69766	-3.69766	-3.69766	-3.69766	-3.69766	-3.69766	-3.69766	-3.69766	-3.101	-3.69766	-3.13466	-3.69766	3.40759	3.70621	4.36127	4.10347	3.48547	4.12535	3.88561	3.58929	3.9097	3.67112	3.60491	3.54927	-3.69766	-3.69766	-3.69766
ENSMUSG00000060499	-9.34225	2.83284	657.775	5.79799e-27	2.70288e-23	Rpl10l	238217	12	66283379	66284401	-1.64275	-1.91173	-2.29777	-2.33232	-2.45936	-3.69766	-2.6613	-3.14742	-1.51291	-2.76393	-1.84337	-2.76988	-1.96123	-2.39886	-2.38123	-1.56428	-3.1063	-2.3166	-1.49151	-3.69766	-3.101	-3.69766	-2.73073	-2.1106	4.49053	4.89304	4.90889	4.44625	4.52188	4.61747	4.51798	4.21876	4.5227	4.41018	4.5407	4.49886	-2.17446	-2.46595	-2.35289
ENSMUSG00000086710	-9.11047	-0.3755	299.065	5.9331e-11	8.25631e-09	Gm13465		2	45733457	45753311	-3.69766	-3.69766	-3.69766	-3.69766	-3.69766	-3.69766	-3.69766	-3.69766	-3.69766	-3.69766	-3.69766	-3.69766	-3.69766	-3.69766	-3.69766	-3.69766	-3.69766	-3.69766	-3.69766	-3.69766	-3.69766	-3.69766	-3.69766	-3.69766	1.76042	1.50673	0.89583	1.10284	1.81874	1.70631	1.38844	1.26935	1.78387	1.1979	1.47835	1.20039	-3.69766	-3.69766	-3.69766
ENSMUSG00000046000	-8.74605	2.44861	546.546	2.07668e-25	7.74475e-22	Naa11	97243	5	97382198	97392379	-3.69766	-3.12266	-3.69766	-3.08842	-3.15856	-3.69766	-2.6613	-3.69766	-2.22609	-2.45563	-3.69766	-2.76988	-3.69766	-3.69766	-3.69766	-3.12825	-3.69766	-3.07955	-3.09707	-3.12298	-3.69766	-3.06012	-3.69766	-3.11165	3.34791	3.77387	3.82815	4.58188	4.70368	4.54318	4.59077	4.66979	4.54448	4.06853	4.26132	4.10082	-2.74373	-3.69766	-3.69766
ENSMUSG00000079606	-8.73649	-0.174434	59.8064	3.12699e-08	1.87489e-06	Gm595	209005	X	48841466	48877713	-2.66083	-3.69766	-3.69766	-3.69766	-3.69766	-3.69766	-3.69766	-3.69766	-3.69766	-3.69766	-2.33621	-3.16044	-3.14536	-3.69766	-2.70224	-3.12825	-3.69766	-3.69766	-3.69766	-3.69766	-3.69766	-3.69766	-3.69766	-3.69766	-0.161583	0.526998	2.59319	3.0902	1.50467	0.434609	2.62648	2.43582	1.28566	0.681967	0.0829326	1.17481	-3.14325	-3.69766	-3.69766
ENSMUSG00000010796	-8.24954	2.50249	495.152	1.75327e-23	4.67045e-20	Asz1	74068	6	18050964	18109061	-2.66083	-3.69766	-3.69766	-3.69766	-2.76701	-3.69766	-3.69766	-2.18298	-2.78186	-3.15654	-3.09061	-3.69766	-3.69766	-3.1255	-3.11575	-2.40385	-3.69766	-3.69766	-3.69766	-3.69766	-3.101	-2.61949	-3.13466	-2.37384	3.49271	3.75035	3.99559	4.60985	4.31087	4.4869	4.6169	4.49153	4.43502	4.17467	4.06221	4.44103	-3.69766	-3.16213	-3.69766
ENSMUSG00000106968	-8.24822	-0.923457	148.256	3.50458e-14	9.61028e-12	C78283		5	73946381	73948376	-3.69766	-3.12266	-3.69766	-3.69766	-3.69766	-3.69766	-2.6613	-2.75005	-3.16828	-3.15654	-2.66465	-3.69766	-3.69766	-3.69766	-3.11575	-3.69766	-3.69766	-3.07955	-3.69766	-3.69766	-3.69766	-3.69766	-3.69766	-3.11165	0.357305	0.371262	0.326828	0.227773	1.12965	1.05224	0.878726	0.902141	1.03172	0.998885	0.256565	0.0651718	-3.69766	-2.77245	-3.69766
ENSMUSG00000025519	-8.19163	0.526147	165.464	5.06815e-16	1.96887e-13	Tktl2	74419	8	66511756	66518335	-2.66083	-2.39371	-2.63241	-3.69766	-3.69766	-3.69766	-3.08836	-3.14742	-2.22609	-3.69766	-2.66465	-3.16044	-2.74694	-3.69766	-2.70224	-1.92384	-2.68807	-3.69766	-3.69766	-3.69766	-3.69766	-3.06012	-3.69766	-3.69766	2.22587	1.85429	2.80683	3.00149	2.27107	2.5071	1.76433	1.92053	2.35187	2.00661	1.87452	2.25134	-2.74373	-3.16213	-3.09996
ENSMUSG00000067360	-7.89213	-0.392232	42.9235	2.07893e-06	6.55937e-05	Pramel3	83565	X	135302307	135312652	-3.69766	-3.69766	-3.69766	-3.69766	-3.69766	-3.69766	-3.69766	-3.69766	-3.69766	-3.69766	-3.69766	-3.69766	-3.69766	-3.69766	-3.69766	-3.69766	-3.69766	-3.69766	-3.69766	-3.69766	-3.69766	-3.69766	-3.69766	-3.69766	-0.30749	0.913232	-3.69766	-3.69766	0.928951	1.05224	2.55343	1.85557	1.78387	1.98881	1.71997	1.84406	-3.69766	-3.69766	-3.69766
ENSMUSG00000097068	-7.81269	-0.0093242	231.847	8.11432e-18	5.04359e-15	Gm26760		15	92344359	92378103	-3.08804	-3.12266	-2.63241	-3.69766	-3.69766	-3.69766	-3.69766	-3.69766	-2.22609	-1.34831	-2.33621	-1.99462	-3.69766	-3.1255	-3.11575	-2.40385	-3.69766	-2.64821	-3.69766	-3.69766	-3.69766	-3.69766	-3.69766	-3.11165	1.96493	1.4688	1.12547	1.36599	1.93051	1.68741	1.84817	2.3202	1.58799	1.37276	1.91395	2.06898	-3.14325	-3.69766	-2.6786
ENSMUSG00000100580	-7.72781	-0.415869	287.616	1.17316e-15	4.37518e-13	4933436I20Rik		1	83659550	83911644	-3.69766	-3.12266	-3.69766	-3.69766	-3.69766	-3.69766	-3.69766	-3.69766	-3.69766	-3.69766	-3.69766	-3.69766	-3.69766	-3.69766	-3.69766	-3.69766	-3.69766	-3.69766	-3.69766	-3.69766	-3.69766	-3.69766	-3.69766	-3.69766	1.18269	0.795614	0.554133	1.25229	1.41965	1.56846	1.40699	1.36581	1.8378	1.89638	1.2914	1.65352	-3.69766	-3.16213	-3.69766
ENSMUSG00000079432	-7.59502	-1.90704	30.6028	3.4861e-05	0.000659952	Gm15023	100040635	X	135167624	135177632	-3.69766	-3.69766	-3.69766	-3.69766	-3.69766	-3.69766	-3.69766	-3.69766	-3.69766	-3.69766	-3.69766	-3.69766	-3.69766	-3.69766	-3.69766	-3.69766	-3.69766	-3.69766	-3.69766	-3.69766	-3.69766	-3.69766	-3.69766	-3.69766	-2.61645	-0.666608	-2.44153	-3.10605	-1.04981	-0.0451299	0.739293	-0.070785	0.427546	-0.293244	0.296893	-0.732114	-3.69766	-3.69766	-3.09996
ENSMUSG00000079350	-7.57032	-1.05823	9.66434	0.00757274	0.0435158	Magea8	17144	X	154985775	154995850	-3.69766	-3.69766	-3.69766	-3.69766	-3.69766	-3.69766	-3.69766	-3.69766	-3.69766	-3.69766	-3.69766	-3.69766	-3.69766	-3.69766	-3.69766	-3.69766	-3.69766	-3.69766	-3.69766	-3.69766	-3.69766	-3.69766	-3.69766	-3.69766	-2.61645	1.1231	1.93457	-3.69766	0.659123	0.522567	-1.52243	-2.64017	0.518417	-0.293244	0.0360509	-0.638452	-3.69766	-3.69766	-3.69766
ENSMUSG00000073177	-7.52146	-1.56562	30.1147	2.8207e-06	8.46162e-05	Gm773	331416	X	56189827	56212881	-3.69766	-3.69766	-3.06887	-3.69766	-3.15856	-3.07111	-3.69766	-3.69766	-3.69766	-3.69766	-3.69766	-2.20982	-1.60513	-2.39886	-3.11575	-3.12825	-3.69766	-3.69766	-3.69766	-2.71311	-3.101	-3.69766	-3.13466	-3.69766	0.257051	-0.363215	-1.09091	-0.592662	-3.08722	-0.76891	0.64867	-2.03654	-1.98879	-0.0530985	0.584404	0.17245	-2.17446	-2.46595	-2.6786
ENSMUSG00000046717	-7.38657	-1.65735	88.4587	3.35441e-08	1.97906e-06	Igbp1b	50540	6	138657089	138658544	-3.69766	-3.69766	-3.69766	-3.69766	-3.69766	-3.69766	-3.69766	-3.69766	-3.69766	-3.69766	-3.69766	-3.69766	-3.69766	-3.69766	-3.69766	-3.69766	-3.69766	-3.69766	-3.69766	-3.69766	-3.69766	-3.69766	-3.69766	-3.69766	-0.469831	0.149492	0.198163	0.0211197	-0.307932	-0.668082	-0.223853	-0.070785	0.330563	-0.81164	-0.406637	-0.11237	-3.14325	-3.69766	-3.69766
ENSMUSG00000021718	-7.32946	0.544828	186.266	6.94554e-17	3.23784e-14	4933425L06Rik	66763	13	105082122	105121782	-3.69766	-3.69766	-3.69766	-3.08842	-3.69766	-3.69766	-2.6613	-3.14742	-3.69766	-2.76393	-3.69766	-3.16044	-3.69766	-3.69766	-2.70224	-3.69766	-3.69766	-3.69766	-3.69766	-2.39429	-2.68015	-3.69766	-3.69766	-3.69766	1.86629	2.41905	2.70001	3.07021	2.40979	2.31108	2.30905	2.07118	2.11033	2.07568	1.86114	1.99784	-3.14325	-3.16213	-3.69766
ENSMUSG00000034690	-7.31452	1.05226	314.282	4.90003e-20	6.09139e-17	Nlrp4c	83564	7	6045161	6105150	-3.08804	-3.69766	-3.06887	-3.08842	-3.69766	-3.69766	-2.3322	-3.69766	-2.78186	-3.69766	-3.69766	-3.69766	-3.69766	-3.69766	-3.69766	-2.72105	-2.68807	-2.64821	-3.69766	-3.12298	-3.69766	-3.06012	-2.73073	-3.11165	2.43533	2.83137	2.20396	2.64388	3.29574	3.31223	2.44092	2.87332	3.0372	3.4995	2.97565	2.93136	-2.4312	-3.69766	-2.6786
ENSMUSG00000086830	-7.06448	-2.04483	34.955	3.54234e-05	0.000667887	Gm13467		2	45747803	45751684	-3.69766	-3.69766	-3.69766	-3.69766	-3.69766	-3.69766	-3.69766	-3.69766	-3.69766	-3.69766	-3.69766	-3.69766	-3.69766	-3.69766	-3.69766	-3.69766	-3.69766	-3.69766	-3.69766	-3.69766	-3.69766	-3.69766	-3.69766	-3.69766	-1.10762	-0.296384	-1.20492	0.227773	0.0154675	-0.485382	-0.77288	-0.69253	0.518417	-1.6286	-1.2663	-0.467606	-3.69766	-3.69766	-3.69766
ENSMUSG00000051900	-6.94332	1.27187	298.006	1.7783e-20	2.55076e-17	Abca16	233810	7	120409647	120544813	-1.83797	-2.39371	-3.69766	-3.08842	-2.20592	-2.03068	-1.83863	-2.43883	-2.22609	-3.69766	-3.09061	-3.69766	-3.14536	-2.71691	-2.38123	-1.56428	-3.69766	-2.64821	-1.85701	-2.71311	-2.68015	-3.06012	-2.41551	-2.37384	2.41221	2.93236	2.45923	3.30504	3.6154	2.98073	3.17869	3.28455	3.37781	3.31184	2.89256	3.20212	-1.60005	-3.69766	-2.08734
ENSMUSG00000027794	-6.87896	0.448733	205.305	1.3142e-17	7.35279e-15	Sohlh2	74434	3	55182028	55209957	-2.33164	-2.71263	-2.63241	-2.6614	-3.15856	-3.69766	-3.69766	-3.14742	-2.78186	-1.98593	-3.09061	-2.46284	-2.43507	-3.69766	-3.69766	-2.40385	-3.69766	-2.64821	-3.69766	-3.69766	-3.69766	-3.69766	-2.73073	-3.69766	2.51346	2.61407	2.76202	2.56987	1.35243	2.28617	2.0267	1.45622	2.12486	2.02419	2.15241	1.89194	-3.14325	-3.69766	-2.08734
ENSMUSG00000046748	-6.53342	-1.24359	124.829	4.75832e-14	1.24969e-11	Tmem45a2	69457	16	57036967	57071372	-3.69766	-2.71263	-3.69766	-3.69766	-3.15856	-3.07111	-2.6613	-3.69766	-3.16828	-3.69766	-2.66465	-3.69766	-3.69766	-3.69766	-3.11575	-3.69766	-2.68807	-3.07955	-3.09707	-3.69766	-2.68015	-3.06012	-3.69766	-3.11165	0.581132	-0.00202693	0.482272	0.227773	0.279482	-0.109794	0.297412	0.107188	0.473697	0.492889	0.551446	0.575698	-3.14325	-3.69766	-2.6786
ENSMUSG00000079349	-6.41029	-0.734063	26.143	8.30932e-05	0.00132092	Magea5	17141	X	155053061	155063145	-3.69766	-3.69766	-3.69766	-3.69766	-3.69766	-3.69766	-3.69766	-3.69766	-3.69766	-3.69766	-3.69766	-3.69766	-3.69766	-3.69766	-3.69766	-3.69766	-3.69766	-3.69766	-3.69766	-3.69766	-3.69766	-3.69766	-3.69766	-3.69766	-1.5775	1.68269	1.87969	1.47139	0.928951	1.34543	-0.282093	-0.69253	0.833611	0.332807	0.128339	0.272301	-3.69766	-3.69766	-3.69766
ENSMUSG00000082111	-6.4039	0.239228	225.528	2.56877e-18	1.71071e-15	Gm12479		4	54853128	54854712	-3.69766	-2.71263	-2.63241	-3.69766	-2.76701	-3.69766	-3.08836	-3.69766	-3.69766	-3.15654	-3.69766	-2.76988	-3.14536	-3.69766	-3.69766	-3.69766	-3.69766	-2.64821	-3.09707	-3.12298	-3.69766	-3.06012	-3.13466	-3.69766	1.81433	1.9674	1.63655	2.16735	1.9907	1.97928	2.19626	2.16799	2.31431	2.1254	1.82022	1.41221	-2.4312	-2.77245	-3.69766
ENSMUSG00000084919	-6.37709	0.692827	262.083	1.80099e-19	1.76753e-16	Ptprtos	77645	2	162390813	162393945	-3.08804	-2.13269	-2.63241	-2.6614	-3.15856	-3.07111	-2.3322	-2.18298	-2.47738	-1.98593	-3.09061	-3.69766	-1.60513	-3.69766	-2.70224	-3.12825	-2.68807	-3.69766	-2.67427	-3.12298	-3.69766	-2.61949	-3.13466	-3.11165	2.10129	2.14622	2.06329	2.58873	2.5663	2.76326	2.76954	2.76251	2.47042	2.36499	2.81137	1.98318	-2.74373	-2.77245	-3.09996
ENSMUSG00000032093	-6.36393	-0.971099	94.2239	7.27875e-12	1.23388e-09	Cd3e	12501	9	44998740	45009627	-3.69766	-2.71263	-3.69766	-2.6614	-2.45936	-3.07111	-3.08836	-3.69766	-3.69766	-3.69766	-3.69766	-3.69766	-3.14536	-2.39886	-3.11575	-3.69766	-2.68807	-3.69766	-3.69766	-2.71311	-3.69766	-3.06012	-2.73073	-3.69766	1.20976	1.09848	1.30282	0.780733	0.230403	0.388534	0.128854	-0.070785	0.330563	0.492889	0.172359	0.453392	-3.69766	-2.77245	-3.09996
ENSMUSG00000055403	-6.34513	0.553167	249.418	4.35305e-19	3.68961e-16	4933427D06Rik	232217	6	88950683	89110031	-3.69766	-2.39371	-3.69766	-3.08842	-3.15856	-3.69766	-3.69766	-3.69766	-3.16828	-3.69766	-3.69766	-3.69766	-3.14536	-3.1255	-3.11575	-3.12825	-3.69766	-3.69766	-3.09707	-3.69766	-3.69766	-3.69766	-3.13466	-3.69766	2.40051	2.19349	2.36248	2.56987	2.07651	2.1684	2.56999	1.75229	2.76764	2.39233	1.84763	2.50843	-3.69766	-2.46595	-3.69766
ENSMUSG00000074593	-6.30767	-1.1529	82.1016	2.31929e-11	3.41651e-09	Spint5	641368	2	164715305	164718068	-3.08804	-3.69766	-3.69766	-3.69766	-3.15856	-3.69766	-3.08836	-3.69766	-1.82588	-3.69766	-3.69766	-3.69766	-3.69766	-3.69766	-3.11575	-3.69766	-3.1063	-3.69766	-3.69766	-3.69766	-2.35475	-3.06012	-3.13466	-3.69766	0.738134	0.764648	0.444953	0.128143	-0.0436713	-0.109794	0.617152	0.618695	-0.210853	0.590523	0.296893	0.453392	-3.69766	-3.16213	-3.69766
ENSMUSG00000031362	-6.13966	-0.423985	98.7541	1.6583e-12	3.22108e-10	Xlr4c	72891	X	73233688	73243130	-1.64275	-3.12266	-3.06887	-2.6614	-3.69766	-3.07111	-2.6613	-1.77698	-2.47738	-1.79824	-2.06885	-3.16044	-2.74694	-2.71691	-2.70224	-3.12825	-3.69766	-2.3166	-3.09707	-3.69766	-3.101	-3.69766	-3.69766	-3.69766	1.12697	1.4688	1.6199	1.89164	1.32931	1.34543	0.518242	0.80226	1.4331	1.03402	0.172359	0.614266	-2.4312	-2.77245	-1.86315
ENSMUSG00000054994	-6.08043	-1.11315	54.6378	9.70119e-07	3.44601e-05	AV320801	331531	X	135494588	135504594	-3.69766	-3.69766	-3.69766	-3.69766	-3.69766	-3.69766	-3.69766	-3.69766	-3.69766	-3.69766	-3.69766	-3.69766	-3.69766	-3.69766	-3.69766	-3.69766	-3.69766	-3.69766	-3.69766	-3.69766	-3.69766	-3.69766	-3.69766	-3.69766	-0.558409	-0.296384	0.198163	-0.9804	1.04703	1.43882	0.58493	-0.135347	1.78387	1.37276	-0.542355	-0.244163	-3.69766	-3.69766	-3.69766
ENSMUSG00000022155	-5.68789	-0.616271	154.413	1.58379e-15	5.46906e-13	Mroh2b	223825	15	4898737	4962205	-2.66083	-3.69766	-3.69766	-3.69766	-2.76701	-3.07111	-2.3322	-2.18298	-3.69766	-3.15654	-3.09061	-3.69766	-2.74694	-3.69766	-3.69766	-3.12825	-3.1063	-3.07955	-3.69766	-3.12298	-3.69766	-3.06012	-3.69766	-3.11165	1.23634	1.24029	1.14887	1.36599	0.800336	1.05224	1.33131	0.995553	1.03172	0.809105	0.980783	0.724145	-3.69766	-3.16213	-2.6786
ENSMUSG00000097516	-5.66257	-1.47485	112.416	2.24121e-10	2.64206e-08	4930467D21Rik		5	97392417	97642179	-3.69766	-3.69766	-3.69766	-3.69766	-3.69766	-3.69766	-3.08836	-3.69766	-3.69766	-3.69766	-3.69766	-3.69766	-3.69766	-3.69766	-3.69766	-3.12825	-3.69766	-3.69766	-3.69766	-3.69766	-3.69766	-3.69766	-3.69766	-3.69766	0.149306	-0.506951	-0.27546	-0.0944841	0.279482	0.340938	0.128854	0.496185	0.868577	-0.38308	0.616626	0.17245	-3.69766	-3.69766	-3.69766
ENSMUSG00000065824	-5.65313	3.19863	16.5379	0.00020964	0.00275819	Gm26315		2	7076094	7076414	-0.239361	0.318487	0.121036	-0.172956	-0.127965	-0.00108101	-0.172777	0.109842	-0.395169	0.21961	-0.31684	0.0228004	-0.616535	-0.032949	-0.121108	0.387198	0.407801	0.200218	-0.0110569	0.180266	0.505159	0.302642	0.283965	-0.607419	-0.232693	-0.0562886	0.51865	0.0211197	0.326946	-0.573842	6.99467	0.452922	0.379869	6.04321	-0.0625463	6.9099	-0.0834565	6.58029	0.291999
ENSMUSG00000021940	-5.5299	1.61107	326.668	3.32395e-21	5.16515e-18	Ptpn20	19256	14	33589207	33640754	-1.17843	-0.81681	-1.13293	-1.83877	-1.48834	-2.30171	-1.31798	-1.77698	-1.37868	-0.570554	-1.84337	-0.826523	-1.4554	-1.02994	-1.12034	-0.040699	-1.36042	-2.3166	-1.85701	-3.12298	-3.69766	-1.25261	-1.93778	-1.23565	2.93448	3.10916	2.97336	3.53152	3.65313	3.52417	3.60947	3.69519	3.53299	3.3817	3.3461	3.22099	-1.45017	-0.922974	-0.664464
ENSMUSG00000032021	-5.41882	-0.906779	96.2045	2.43117e-12	4.53341e-10	Crtam	54698	9	40969691	41004628	-2.66083	-3.69766	-2.63241	-2.6614	-2.45936	-3.69766	-2.6613	-3.14742	-2.78186	-3.15654	-3.09061	-3.16044	-3.14536	-2.39886	-3.69766	-3.12825	-2.68807	-2.3166	-3.69766	-3.12298	-2.68015	-3.69766	-2.73073	-3.69766	0.539059	0.598984	1.07751	0.875947	0.230403	0.340938	0.64867	0.452922	0.833611	0.0188196	0.9304	0.53607	-3.69766	-2.77245	-2.6786
ENSMUSG00000086454	-5.38425	2.90263	749.726	4.52221e-28	2.81086e-24	Platr14	74959	2	104559163	104571429	0.228174	0.483347	-0.334966	-0.108548	0.0283959	-0.00108101	0.227316	0.0108316	1.2216	-0.122038	0.612193	0.332665	0.730117	-0.644331	0.0487313	0.427764	-0.0951649	0.1475	0.433519	-0.0258633	-0.34437	-0.47498	-0.00462242	-0.109812	4.47108	4.6113	4.3861	4.5218	4.70143	4.56665	4.76086	4.77454	4.63357	4.48508	4.65759	4.63638	0.0733185	0.327582	0.144898
ENSMUSG00000057000	-5.31648	4.5572	955.329	3.84005e-30	3.58027e-26	Nxf3	245610	X	136072099	136085255	0.177373	-0.140255	0.55231	0.618224	0.123951	0.370356	0.763153	0.246678	-0.461494	0.21961	0.722064	0.860524	-0.0353935	-0.032949	0.685918	0.0659534	-0.0951649	-0.36241	-0.263294	-0.403652	0.464462	0.805149	0.2397	0.89032	5.93595	6.05609	6.17903	6.59189	6.65005	6.4464	6.44028	6.51173	6.44643	6.58198	6.37527	6.3283	0.672503	0.76999	0.337878
ENSMUSG00000086810	-5.30605	0.403947	264.652	1.51257e-19	1.65912e-16	Gm13110		4	154645754	154655318	-2.06379	-1.39975	-1.42746	-2.06455	-2.76701	-2.30171	-3.08836	-3.14742	-1.14273	-0.647733	-1.32327	-0.918349	-1.60513	-2.13841	-1.70454	-0.65173	-2.36423	-2.64821	-1.49151	-3.12298	-2.35475	-2.28242	-2.73073	-2.69609	1.86629	1.79422	1.96125	1.87637	2.09033	2.38334	2.13081	2.20758	2.19541	1.62401	2.08492	2.2756	-1.60005	-2.46595	-1.66916
ENSMUSG00000050553	-5.28908	-1.58774	82.0962	4.6524e-11	6.57222e-09	Gk2	14626	5	97455142	97457021	-3.69766	-3.69766	-3.69766	-3.08842	-3.69766	-3.69766	-2.6613	-3.14742	-3.69766	-3.15654	-3.09061	-3.69766	-3.69766	-3.69766	-3.69766	-3.69766	-3.69766	-3.07955	-3.69766	-3.69766	-3.69766	-3.69766	-3.13466	-3.11165	-1.2479	-0.584572	-0.985252	0.365396	0.279482	0.434609	0.551971	0.496185	0.0550643	0.21528	0.0360509	-0.11237	-3.14325	-3.69766	-3.69766
ENSMUSG00000051506	-5.20799	1.54122	294.411	2.2167e-20	2.95249e-17	Wdfy4	545030	14	32959547	33185508	-2.06379	-1.55108	-2.02633	-1.6436	-1.48834	-2.03068	-0.634611	-1.77698	-1.51291	-0.361073	-1.18459	-1.35837	-1.77222	-0.148175	-1.70454	-0.930635	-2.68807	-0.806548	-2.0816	-2.13333	-1.50059	-1.77989	-1.29274	-1.23565	3.57309	3.342	3.45379	3.23492	2.99144	3.36672	2.9762	2.94533	3.38386	2.98375	3.45258	3.24577	-1.45017	-1.23959	-1.20717
ENSMUSG00000058252	-5.18965	1.80186	457.462	6.1892e-24	1.9235e-20	Tcp11x2	71841	X	135654698	135693790	-0.935423	-1.02264	-1.79796	-1.6436	-1.48834	-0.685024	-0.463707	-0.981319	-0.680996	-1.63218	-1.84337	-1.6417	-1.4554	-1.14491	-0.898169	-0.65173	-0.873905	-1.0312	-0.195981	-0.555307	-1.20969	-0.657849	-0.29893	-0.607419	2.78049	3.13965	2.8503	3.1358	3.79912	3.57134	4.09744	3.86158	3.62277	3.46773	3.6982	3.62677	-1.3144	-0.513271	-1.20717
ENSMUSG00000016626	-5.17704	-1.23676	52.6594	1.72035e-08	1.10261e-06	Nlrp14	76858	7	107166990	107198102	-3.69766	-3.69766	-3.69766	-3.69766	-2.76701	-3.69766	-3.69766	-3.69766	-2.22609	-3.69766	-3.69766	-3.69766	-3.14536	-3.69766	-3.69766	-2.72105	-3.69766	-3.69766	-3.69766	-3.69766	-3.69766	-3.69766	-3.69766	-3.11165	1.00863	1.26262	0.198163	0.747545	-0.933388	0.0167602	-0.342783	-0.510239	0.379869	-0.293244	-0.615323	0.119808	-3.69766	-3.69766	-3.69766
ENSMUSG00000102689	-5.04436	-0.710357	119.022	9.96741e-14	2.47816e-11	Gm37217		1	71843090	71846610	-2.06379	-2.71263	-2.29777	-2.6614	-1.99042	-3.07111	-3.08836	-2.75005	-1.82588	-2.45563	-3.69766	-2.46284	-3.14536	-2.71691	-2.11881	-2.72105	-2.36423	-2.64821	-2.0816	-3.12298	-3.69766	-3.69766	-2.15696	-3.11165	0.700456	1.28462	0.326828	0.844902	0.582971	0.721523	0.257083	1.05463	1.03172	0.767958	0.76775	1.01103	-2.17446	-2.46595	-2.6786
ENSMUSG00000097352	-4.98707	0.909129	236.617	1.10566e-18	8.24689e-16	C920009B18Rik		10	22306702	22321765	-0.827723	-2.13269	-1.42746	-2.6614	-1.6371	-1.1382	-1.31798	-0.790632	-0.939994	-0.815704	-2.33621	-0.658739	-1.96123	-1.26985	-2.11881	-1.15189	-2.36423	-1.45153	-0.957859	-1.13853	-0.760557	-2.61949	-0.848581	-1.52529	2.26511	2.28363	2.46856	2.4512	2.86048	2.86772	2.62648	2.63283	2.64191	2.53405	2.38533	2.66359	-1.3144	-0.922974	-1.20717
ENSMUSG00000073243	-4.97254	-1.67032	58.0406	2.16066e-09	1.90947e-07	Gm9	194854	X	37209348	37211041	-3.69766	-3.12266	-3.69766	-3.69766	-2.45936	-3.69766	-3.69766	-3.69766	-3.16828	-3.15654	-3.09061	-3.69766	-3.14536	-3.1255	-3.11575	-3.12825	-3.1063	-3.07955	-2.67427	-2.39429	-3.101	-3.69766	-2.73073	-3.69766	-1.2479	0.149492	-0.0997365	-0.155956	0.279482	0.187935	-0.858909	-0.00898882	0.114534	-0.128791	-0.542355	-0.467606	-3.14325	-3.16213	-3.09996
ENSMUSG00000058328	-4.93739	0.19861	121.232	7.4992e-14	1.94219e-11	Xlr5a	574438	X	73107635	73292976	-1.83797	-1.55108	-2.29777	-2.06455	-2.76701	-1.8026	-1.64345	-2.43883	-3.16828	-2.20175	-1.84337	-2.46284	-2.43507	-1.91788	-2.11881	-1.92384	-1.6833	-2.3166	-3.69766	-3.69766	-3.101	-1.58194	-1.57951	-2.37384	0.945614	2.05958	1.49765	1.86093	1.62348	1.68741	2.65004	2.20758	2.0199	1.10182	2.50204	1.89194	-2.4312	-1.64581	-1.86315
ENSMUSG00000050876	-4.92177	-0.497368	75.9827	6.70374e-11	9.01645e-09	Spata31d1a	72219	13	59699806	59710330	-3.08804	-2.13269	-3.69766	-3.69766	-3.69766	-2.30171	-2.06441	-2.75005	-1.66092	-2.76393	-2.33621	-3.16044	-3.69766	-2.13841	-1.70454	-2.14397	-3.69766	-2.64821	-2.34771	-3.12298	-1.50059	-3.69766	-3.69766	-3.11165	1.38625	0.82593	1.60306	1.12885	1.35243	1.0815	1.00586	1.13894	1.09214	1.34505	0.678988	0.921593	-3.69766	-2.46595	-2.35289
ENSMUSG00000084762	-4.84378	0.665984	213.213	6.83498e-18	4.39489e-15	Platr3		2	135648907	135652063	-1.83797	-1.39975	-1.42746	-1.17935	-1.80297	-2.30171	-2.3322	-1.61008	-0.102787	-1.48327	-1.84337	-1.99462	-1.19578	-1.55778	-1.53487	-1.92384	-1.22257	-1.29741	-1.66272	-1.91242	-1.50059	-3.06012	-2.41551	-1.52529	2.30331	2.35812	2.20396	2.17984	1.83525	2.09857	1.96545	2.27123	2.48175	2.54627	2.45826	2.45631	-0.692518	-1.49733	-2.35289
ENSMUSG00000066652	-4.81034	3.2424	8.4715	0.0057943	0.0356706	Lefty2	320202	1	180893108	180899103	3.70108	1.53983	-0.496959	-0.0468935	-0.0739398	2.77099	2.35034	3.63085	4.43992	-1.34831	-1.4767	-2.76988	5.29631	2.54022	2.91531	4.67528	3.6021	4.98994	4.46232	4.15406	2.86033	-0.75878	2.15542	0.212169	4.20457	3.23875	3.68344	-3.10605	-2.33018	-2.62561	-3.17202	-3.07412	0.936063	-2.98465	0.483182	4.23062	-0.779275	1.51018	-1.34535
ENSMUSG00000071767	-4.79878	-1.57898	65.2793	3.36442e-08	1.97906e-06	Rhox7a	547168	X	37831686	37841275	-3.69766	-3.69766	-3.69766	-3.69766	-3.69766	-3.69766	-3.69766	-3.69766	-3.69766	-3.69766	-3.69766	-3.69766	-3.69766	-3.69766	-3.69766	-3.69766	-3.69766	-3.69766	-3.69766	-3.69766	-3.69766	-3.06012	-3.13466	-3.69766	-0.469831	-0.363215	-0.548991	-0.592662	0.230403	0.076104	0.617152	0.362298	0.518417	-1.6286	0.0360509	0.410205	-3.69766	-3.69766	-3.69766
ENSMUSG00000087107	-4.74882	0.700698	249.666	4.27691e-19	3.68961e-16	AI662270	100043636	11	83223576	83226604	-1.05182	-2.39371	-1.27269	-1.6436	-0.913176	-1.01088	-1.64345	-1.77698	-1.51291	-1.00584	-0.734017	-1.23516	-1.4554	-1.26985	-1.12034	-1.92384	-1.6833	-2.3166	-1.49151	-1.72089	-1.08364	-2.28242	-2.41551	-1.52529	2.04227	2.77033	1.86564	2.00832	2.67117	2.01004	2.49394	2.43582	2.12486	2.5704	2.77614	1.96836	-1.95658	-1.23959	-1.20717
ENSMUSG00000067764	-4.73046	-0.876262	39.1503	5.01417e-07	2.01429e-05	Xlr5c	27084	X	73282896	73292976	-3.08804	-3.69766	-3.69766	-3.69766	-3.69766	-3.07111	-3.69766	-3.69766	-3.69766	-3.69766	-3.69766	-3.69766	-3.69766	-3.69766	-3.69766	-3.69766	-3.1063	-3.07955	-3.09707	-3.69766	-3.69766	-3.69766	-3.69766	-3.69766	0.0328613	0.371262	1.02789	2.15474	1.0751	1.0815	0.297412	0.265597	1.09214	-0.581505	0.648144	-0.732114	-3.69766	-3.69766	-3.09996
ENSMUSG00000104935	-4.72903	0.416562	95.876	2.55534e-12	4.67151e-10	Gm43414		3	37708021	37711208	-3.69766	-3.12266	-2.63241	-2.06455	-1.99042	-1.01088	-2.3322	-0.981319	-2.47738	-1.2249	-2.06885	-1.80739	-3.14536	-3.69766	-3.11575	-2.40385	-1.36042	-2.3166	-1.07392	-2.13333	-1.86536	-1.25261	-1.29274	-2.69609	0.879715	1.17112	2.25876	2.80579	2.06256	2.38334	2.2383	2.02761	2.32694	2.60586	1.93965	1.345	-2.74373	-3.69766	-2.08734
ENSMUSG00000020908	-4.65675	2.8119	334.911	2.10233e-21	3.56382e-18	Myh3	17883	11	67078300	67102291	0.798055	0.888202	0.63286	1.12628	0.524969	-0.419377	-0.0467132	0.692353	1.93937	0.632502	0.573628	1.26713	0.417103	1.56837	1.27073	1.16367	-0.510731	0.1475	0.838567	0.40236	0.422584	-0.391562	-0.115249	0.00568573	4.43425	4.41837	4.7573	4.49955	4.31382	4.53528	4.35557	4.22521	4.50891	4.16677	4.38806	4.1076	0.639438	0.366868	0.660274
ENSMUSG00000086631	-4.62553	-1.60032	53.6076	1.41943e-08	9.45292e-07	Gm12784		7	34544472	34581691	-2.66083	-3.69766	-3.69766	-3.08842	-3.69766	-3.69766	-3.69766	-3.69766	-2.47738	-3.69766	-3.09061	-2.76988	-3.69766	-3.1255	-3.11575	-3.12825	-3.69766	-3.69766	-3.69766	-3.69766	-3.101	-3.69766	-3.69766	-3.69766	0.451042	-0.666608	0.00654617	-0.220165	-0.169759	0.133103	-0.614835	0.496185	0.114534	-0.208675	-0.615323	0.17245	-2.74373	-3.16213	-3.69766
ENSMUSG00000079845	-4.62541	0.927135	104.839	6.84209e-13	1.38679e-10	Xlr4a	434794	X	73074345	73082478	-3.08804	-0.402783	-0.679469	-1.6436	-2.76701	-1.60571	-1.64345	-1.4605	-0.156714	-0.0679931	0.00636986	-0.308833	-1.96123	-3.69766	-1.24573	-2.72105	-0.68092	-2.3166	-1.85701	-3.12298	-2.68015	-2.28242	-3.13466	-1.88806	2.46934	2.09735	2.67605	2.98734	3.12499	2.81643	2.59447	2.36756	2.69157	2.61749	1.65939	1.98318	-1.76733	-1.64581	-2.08734
ENSMUSG00000006764	-4.61276	-0.197757	113.613	2.03446e-13	4.62641e-11	Tph2	216343	10	115078641	115185022	-3.69766	-2.71263	-2.63241	-3.08842	-1.99042	-3.69766	-2.6613	-3.14742	-2.01215	-1.98593	-2.33621	-3.16044	-2.17878	-3.69766	-2.38123	-3.12825	-2.68807	-3.69766	-2.34771	-3.12298	-2.68015	-3.06012	-2.15696	-2.37384	1.18269	0.56344	0.89583	1.47139	1.52516	1.70631	1.95288	1.31839	1.58799	1.83793	1.23024	1.39015	-1.07607	-2.2133	-3.09996
ENSMUSG00000022488	-4.55069	1.87387	263.028	1.68873e-19	1.74943e-16	Nckap1l	105855	15	103453794	103498810	0.580708	0.521778	-0.496959	0.123681	-0.50306	0.370356	0.012415	0.75488	0.628754	-1.2249	-0.552437	-1.35837	0.295605	0.395119	0.503113	0.957461	0.568384	0.564287	0.203573	-0.14114	-0.418552	0.198805	-0.00462242	-0.607419	3.32333	3.31019	3.32619	3.40952	3.4697	3.19666	3.37519	3.52808	3.46035	3.70422	3.23114	3.24577	-0.323119	-0.0324329	-0.494019
ENSMUSG00000037860	-4.49713	3.81852	1205.02	3.80932e-32	7.10324e-28	Aim2	383619	1	173350879	173466040	0.656854	0.888202	0.593147	1.1528	0.415917	0.942181	0.986023	0.593168	0.779941	1.14841	0.824157	1.18126	0.633134	0.819853	0.817124	0.984907	1.10213	0.438279	0.668388	0.180266	0.795013	0.616537	0.664873	0.797201	5.37451	5.42199	5.22045	5.54254	5.75783	5.63261	5.60262	5.70727	5.48832	5.65613	5.57772	5.35552	0.967146	1.40087	1.36143
ENSMUSG00000096966	-4.49349	-1.48068	35.3262	8.94538e-07	3.22639e-05	Gm18336		X	73396439	73398736	-3.08804	-3.69766	-3.69766	-3.69766	-3.69766	-3.69766	-3.69766	-3.69766	-3.69766	-3.69766	-3.09061	-3.16044	-3.14536	-3.69766	-3.69766	-3.12825	-3.1063	-3.07955	-3.69766	-3.69766	-3.101	-3.69766	-3.69766	-3.69766	-0.753765	-0.363215	0.152591	-0.9804	-0.0436713	1.52653	-0.282093	-0.90123	0.603903	-0.208675	-1.15331	-0.638452	-3.69766	-3.69766	-3.69766
ENSMUSG00000039224	-4.49107	0.45238	110.114	3.27188e-13	7.17773e-11	D1Pas1	110957	1	186967416	186970627	-2.06379	-2.13269	-1.27269	-0.828684	-2.45936	-1.27785	-0.634611	-0.790632	-1.66092	-2.20175	-1.4767	-2.76988	-1.60513	-1.14491	-0.618293	-0.281039	-1.36042	-2.04714	-1.33849	-2.39429	-2.0894	-1.58194	-2.15696	-1.37321	1.36232	1.42986	2.54109	2.09002	2.11758	2.14087	1.59669	0.965083	2.45899	2.33713	1.47835	1.77765	-1.19032	-2.77245	-0.965107
ENSMUSG00000073000	-4.48813	2.02432	387.877	1.38079e-22	3.21845e-19	Gm10451	100041694	12	76444497	76451336	0.580708	0.228408	-0.260317	0.176334	-1.48834	-1.8026	-0.463707	-0.0413444	1.41885	1.17106	0.856643	0.620603	0.633134	0.310366	-0.121108	0.615067	-0.432617	-1.29741	-1.07392	-1.72089	-1.34782	-0.984669	-0.365749	-0.887607	3.49821	3.65647	3.66733	3.82592	3.62493	3.5027	3.45313	3.38003	3.66316	3.72587	3.63274	3.39721	0.301823	0.245646	0.195617
ENSMUSG00000051769	-4.45684	-1.82161	36.6442	6.40398e-07	2.42364e-05	Wfdc15a	68221	2	164198863	164200130	-3.69766	-2.71263	-3.06887	-3.69766	-3.69766	-3.07111	-3.69766	-3.69766	-2.78186	-3.69766	-3.09061	-3.69766	-3.69766	-3.69766	-3.69766	-3.69766	-3.69766	-3.69766	-2.67427	-3.69766	-3.69766	-3.69766	-3.69766	-3.69766	-0.386378	-1.29046	-0.405752	0.0756237	-0.933388	-0.485382	0.336645	0.265597	-0.364781	-1.6286	-0.343283	-0.939926	-3.14325	-2.46595	-3.09996
ENSMUSG00000097639	-4.40486	0.68567	164.959	5.33178e-16	2.02902e-13	Platr4	78706	3	41484024	41493192	-1.47083	-1.72017	-1.79796	-2.33232	-1.11661	-2.03068	-1.05259	-1.4605	-0.395169	-2.45563	-1.18459	-1.80739	-2.43507	-1.91788	-2.38123	-0.930635	-0.774188	-2.3166	-1.49151	-2.39429	-3.69766	-2.28242	-1.74755	-2.37384	2.44676	2.63989	2.37245	2.29916	2.47444	2.09857	1.64438	1.93632	2.71096	2.2943	2.24808	2.25134	-1.95658	-2.2133	-1.86315
ENSMUSG00000058550	-4.36538	-0.75765	94.3	3.25068e-12	5.885e-10	Dppa4	73693	16	48283733	48294237	-2.33164	-2.13269	-2.02633	-2.33232	-2.45936	-2.30171	-3.08836	-3.14742	-1.66092	-1.48327	-3.09061	-1.80739	-1.77222	-1.91788	-2.11881	-1.56428	-3.69766	-2.64821	-2.0816	-3.69766	-2.68015	-2.61949	-2.41551	-3.11165	1.00863	-0.0562886	0.780723	0.713576	0.502574	0.863028	0.851896	0.362298	0.684605	0.809105	0.517718	0.724145	-2.4312	-2.2133	-1.66916
ENSMUSG00000083161	-4.33891	-1.30497	57.8791	1.09231e-08	7.62856e-07	Gm11427		11	83224454	83260960	-3.08804	-3.69766	-3.06887	-3.08842	-3.69766	-3.69766	-3.69766	-3.14742	-3.16828	-3.69766	-2.66465	-3.69766	-3.69766	-3.69766	-3.69766	-3.69766	-3.69766	-3.69766	-3.69766	-3.69766	-3.69766	-3.69766	-2.73073	-3.11165	-0.862352	0.855621	-0.155966	-0.0944841	0.897856	0.187935	0.709714	0.657324	-0.00696236	-0.208675	0.709186	0.223239	-3.69766	-3.69766	-3.69766
ENSMUSG00000086995	-4.30071	-1.22229	73.8764	9.78783e-11	1.27983e-08	Gm13544	100502932	2	58276779	58286902	-3.08804	-3.69766	-3.69766	-2.6614	-3.69766	-3.07111	-3.69766	-3.69766	-3.69766	-3.15654	-3.09061	-3.16044	-2.74694	-3.69766	-2.38123	-3.69766	-2.36423	-3.07955	-3.09707	-3.12298	-3.69766	-2.61949	-3.69766	-3.11165	0.149306	0.0502677	0.242339	0.906339	0.179596	0.79401	0.824559	0.408321	0.723324	0.27524	-0.282595	-0.11237	-3.14325	-3.69766	-3.09996
ENSMUSG00000083847	-4.27164	-1.00531	57.1575	2.60541e-09	2.22858e-07	Xlr3d-ps		X	74696047	74704076	-3.08804	-3.69766	-3.69766	-3.69766	-3.15856	-1.8026	-3.69766	-2.43883	-3.16828	-3.69766	-2.33621	-3.69766	-2.74694	-3.69766	-3.69766	-3.69766	-2.68807	-1.82017	-3.09707	-2.71311	-2.0894	-2.28242	-3.13466	-3.69766	-0.161583	-0.433294	-2.44153	-2.09943	0.62155	0.187935	1.59669	1.26935	0.761031	0.441477	1.44285	1.345	-3.69766	-3.69766	-3.09996
ENSMUSG00000066438	-4.26714	0.971227	272.668	8.85728e-20	1.03226e-16	Plekhd1	217682	12	80692591	80724214	-0.0458678	-1.02264	-1.42746	-0.728479	-0.821295	-1.01088	-1.17919	-1.2011	-0.531016	-0.236611	-0.941785	-0.658739	-0.975838	-0.484351	-0.38399	-1.56428	-0.68092	-0.806548	-0.750467	-1.40052	-1.50059	-1.4079	-1.05364	-1.23565	2.61821	2.15818	2.79205	2.20451	2.25888	2.28617	2.7838	2.58354	2.61127	2.17346	2.67266	2.70885	-1.07607	-1.23959	-0.85778
ENSMUSG00000105260	-4.20579	-0.563948	84.9909	1.43124e-11	2.22403e-09	Gm40040		3	41477577	41482391	-2.33164	-3.69766	-3.69766	-2.6614	-1.99042	-2.03068	-2.3322	-3.14742	-2.47738	-3.15654	-1.84337	-3.16044	-3.14536	-1.72662	-2.38123	-2.72105	-1.6833	-1.82017	-2.67427	-2.71311	-3.69766	-3.06012	-3.13466	-2.1106	1.38625	1.4688	0.444953	1.22843	0.83358	1.24557	1.05374	0.965083	1.68925	0.388165	0.824029	0.758987	-2.17446	-3.69766	-3.09996
ENSMUSG00000000730	-4.19872	-0.367521	93.1838	3.86149e-12	6.79749e-10	Dnmt3l	54427	10	78041947	78063622	-1.05182	-1.55108	-2.29777	-2.6614	-1.80297	-1.1382	-2.3322	-1.08703	0.386329	-0.729275	-1.64842	-1.99462	-1.60513	-0.731506	-1.89686	-1.2767	-1.09675	-0.706108	-1.20015	-1.40052	-2.35475	-2.00938	-1.16824	-1.6953	1.66583	1.4688	1.17189	0.128143	0.659123	0.076104	-0.167873	0.408321	1.03172	1.03402	0.851366	0.952025	-1.60005	-1.64581	-2.35289
ENSMUSG00000070777	-4.19185	-1.9911	38.106	6.39369e-07	2.42364e-05	Ceacam20	71601	7	19965412	19991104	-3.08804	-3.69766	-3.69766	-3.69766	-3.69766	-3.69766	-3.69766	-3.69766	-3.69766	-3.69766	-3.69766	-3.69766	-3.69766	-3.69766	-3.69766	-3.12825	-3.69766	-2.64821	-3.69766	-3.69766	-3.101	-3.69766	-2.73073	-3.11165	-0.753765	-0.00202693	-0.794653	-0.9804	-0.631701	0.133103	-1.52243	-0.793109	-1.08758	-0.38308	-1.15331	-1.32151	-2.74373	-3.69766	-3.69766
ENSMUSG00000073125	-4.16001	2.84011	106.682	5.27192e-13	1.08028e-10	Xlr3b	574437	X	73192207	73202930	0.986906	1.48253	1.09765	0.457326	-0.734917	0.665477	-1.05259	0.109842	0.916777	1.76946	1.53578	1.6966	1.03858	-0.148175	2.62419	1.13945	0.746837	0.564287	-1.33849	-0.637565	-0.579444	-0.099105	0.0981224	-0.694905	3.86894	4.10888	4.80595	4.98749	4.39957	4.52998	4.47467	4.31251	4.68352	4.14283	4.44973	4.19289	1.91098	0.855339	2.17245
ENSMUSG00000094973	-4.1499	-1.15323	72.5421	1.24853e-10	1.51177e-08	Gm8994	668137	6	136327539	136329983	-2.33164	-2.13269	-2.63241	-3.08842	-1.99042	-2.63571	-2.06441	-3.14742	-1.66092	-3.69766	-3.09061	-2.20982	-2.74694	-3.69766	-3.69766	-2.40385	-3.1063	-3.07955	-2.0816	-2.71311	-2.68015	-2.28242	-2.73073	-3.11165	0.451042	0.913232	0.152591	0.0756237	0.126934	0.340938	-0.406139	-0.135347	0.330563	-0.0530985	0.648144	-0.0507296	-3.14325	-1.99837	-2.6786
ENSMUSG00000085101	-4.13413	-0.448446	101.727	2.51362e-12	4.64075e-10	Platr16		4	145410245	145449756	-2.06379	-2.13269	-1.60085	-2.33232	-2.20592	-2.63571	-1.83863	-3.14742	-2.78186	-3.69766	-2.66465	-2.76988	-2.74694	-2.71691	-3.69766	-2.72105	-2.68807	-3.07955	-1.85701	-3.12298	-3.69766	-3.69766	-3.69766	-3.69766	1.23634	1.66603	0.923227	0.965265	1.50467	1.34543	0.878726	1.56181	0.797778	1.42663	0.648144	0.758987	-2.4312	-2.46595	-2.6786
ENSMUSG00000091119	-4.11476	0.134201	174.482	2.09112e-16	8.47675e-14	Ccdc152	100039139	15	3280070	3303526	-1.47083	-1.55108	-2.02633	-2.06455	-1.80297	-1.8026	-1.31798	-1.77698	-0.76227	-2.76393	-1.18459	-1.49309	-2.74694	-2.39886	-1.00498	-2.14397	-2.36423	-1.82017	-2.67427	-2.13333	-2.0894	-2.61949	-1.93778	-2.37384	1.77861	1.66603	1.32353	1.73112	1.58495	1.3211	1.53056	1.41172	1.92343	2.05872	1.59615	1.79454	-1.76733	-1.81135	-0.965107
ENSMUSG00000031766	-4.10101	-0.574449	107.019	5.02821e-13	1.04179e-10	Slc12a3	20497	8	94329201	94366214	-3.69766	-2.71263	-2.63241	-2.33232	-1.01131	-3.07111	-2.06441	-1.4605	-2.47738	-1.48327	-1.64842	-1.6417	-1.60513	-2.71691	-3.11575	-2.72105	-1.87663	-2.3166	-3.09707	-2.39429	-2.68015	-1.58194	-3.13466	-3.69766	0.913041	0.700646	1.12547	0.906339	1.01841	0.79401	1.07709	1.05463	1.09214	0.998885	1.35007	1.03965	-2.4312	-2.77245	-1.86315
ENSMUSG00000072479	-4.07271	-1.40443	46.9698	3.76857e-08	2.17562e-06	Xlr5b	627081	X	73148796	73158872	-2.06379	-3.12266	-3.06887	-3.08842	-3.69766	-3.69766	-3.69766	-3.69766	-2.78186	-2.20175	-3.09061	-3.69766	-3.14536	-3.1255	-3.69766	-2.40385	-2.68807	-3.07955	-3.69766	-3.69766	-3.101	-3.69766	-3.69766	-3.69766	-0.232693	0.733002	0.554133	0.678788	-0.237192	0.388534	-0.472406	-0.793109	0.279512	-0.38308	0.336125	-0.638452	-2.74373	-2.46595	-1.86315
ENSMUSG00000031131	-4.02943	-0.203284	59.1238	1.72145e-09	1.57975e-07	Vgll1	170828	X	57088106	57106540	-2.33164	-2.13269	-1.60085	-3.08842	-2.76701	-2.30171	-2.3322	-2.43883	-2.47738	-1.98593	-1.84337	-0.581639	-2.43507	-1.91788	-1.70454	-1.73289	-3.1063	-2.04714	-2.0816	-2.71311	-1.50059	-2.61949	-2.73073	-3.11165	1.28806	1.24029	2.23709	2.22876	1.48388	1.72497	0.483705	0.496185	1.8378	0.998885	0.256565	0.223239	-3.14325	-2.77245	-2.08734
ENSMUSG00000035916	-3.99538	-0.293828	61.5484	1.04442e-09	1.02501e-07	Ptprq	237523	10	107517049	107720051	-2.06379	-2.71263	-3.06887	-2.6614	-2.45936	-3.07111	-3.08836	-3.14742	-2.01215	-1.63218	-3.09061	-1.80739	-3.14536	-2.39886	-2.38123	-2.14397	-3.69766	-3.07955	-2.34771	-2.71311	-3.69766	-3.06012	-3.69766	-3.11165	1.23634	1.26262	1.38394	1.45092	1.97588	0.828931	1.33131	-0.90123	2.38847	1.62401	-0.343283	1.17481	-3.14325	-3.16213	-2.35289
ENSMUSG00000062372	-3.98935	1.05839	244.943	6.00122e-19	4.86542e-16	Otof	83762	5	30367062	30461932	0.541072	-0.636713	-0.780182	-0.311098	-0.366901	-0.195122	-1.47156	-0.151723	0.942653	0.727248	0.270258	0.332665	0.529158	-0.273409	-0.24657	-0.0971355	-1.09675	-0.914507	-0.486413	-0.817646	-0.579444	-1.25261	-1.42901	-1.11007	2.78049	2.5789	2.48704	1.90675	2.3536	2.56002	2.40445	2.41342	2.493	2.23514	2.61002	2.38002	-0.459748	0.113296	-0.576726
ENSMUSG00000084009	-3.96944	-1.34043	41.7787	1.84651e-07	8.37758e-06	Rhox7-ps1		X	38296868	38306028	-3.69766	-3.69766	-3.69766	-3.69766	-3.69766	-2.63571	-3.69766	-3.14742	-3.69766	-3.15654	-3.69766	-3.16044	-2.43507	-3.69766	-3.11575	-2.72105	-3.69766	-3.69766	-3.69766	-3.69766	-3.69766	-3.06012	-2.73073	-3.69766	0.308048	0.196657	0.810372	0.713576	0.372897	0.645201	0.128854	0.408321	-0.364781	-0.208675	0.0360509	-1.32151	-2.74373	-3.69766	-3.69766
ENSMUSG00000090440	-3.93888	-1.53096	30.6507	1.93971e-06	6.20408e-05	1700049E17Rik2	666214	14	41573211	41581305	-2.33164	-2.71263	-3.06887	-2.6614	-2.76701	-3.69766	-3.08836	-2.75005	-2.01215	-3.69766	-3.69766	-3.69766	-2.17878	-2.71691	-2.70224	-2.40385	-3.69766	-2.64821	-2.67427	-3.12298	-2.35475	-3.69766	-2.41551	-3.69766	-0.0938144	0.451231	-0.794653	0.713576	-0.105338	-0.668082	-0.167873	-0.90123	-0.959406	-1.24491	-0.343283	0.319749	-2.17446	-2.2133	-3.69766
ENSMUSG00000032500	-3.91143	-1.30369	67.0664	3.49861e-10	3.79294e-08	Dclk3	245038	9	111439081	111489118	-2.06379	-3.69766	-1.60085	-1.83877	-3.15856	-3.07111	-3.69766	-3.14742	-2.47738	-1.79824	-2.33621	-2.76988	-2.74694	-2.39886	-2.38123	-1.73289	-2.68807	-2.64821	-3.09707	-2.39429	-2.0894	-3.69766	-2.15696	-3.69766	0.149306	0.329552	0.198163	-0.287364	0.126934	-0.402034	0.0834463	-0.427062	0.114534	0.27524	-0.282595	0.119808	-2.17446	-2.46595	-3.09996
ENSMUSG00000015441	-3.88759	-0.585673	11.9677	0.00127152	0.0111386	Gzmf	14943	14	56205263	56211417	-3.08804	-1.39975	-3.06887	-0.311098	-2.45936	-0.0629062	-1.47156	0.28955	0.779941	-1.34831	0.363634	-1.6417	-0.698324	-3.69766	-1.70454	-3.69766	-1.22257	1.09641	-1.66272	0.273245	-2.35475	-2.28242	0.486953	-1.88806	0.0922584	-1.42678	-0.548991	-0.357848	-1.31531	-2.01741	-2.23389	-2.64017	-2.60375	-1.6286	2.60199	-0.638452	-1.95658	-2.77245	0.144898
ENSMUSG00000003657	-3.84899	1.10389	116.074	1.46609e-13	3.37508e-11	Calb2	12308	8	110137502	110168210	0.228174	-0.265556	0.00477016	-0.0468935	-0.50306	-0.00108101	0.069215	0.626993	1.24259	-1.11121	-0.391178	-1.49309	0.666191	0.0737509	-0.0622455	0.543037	0.605884	0.523495	0.152834	0.131429	-0.0807609	-0.0343981	-0.435814	-0.446916	2.79843	2.5789	2.63522	2.21668	2.04847	1.99474	2.58636	2.29592	2.35187	2.26503	2.3665	2.31125	-0.779275	-0.194554	-0.0189214
ENSMUSG00000105261	-3.77696	-0.41739	10.0503	0.00287135	0.020793	Gm43333		5	104070064	104072325	-2.33164	-1.72017	-1.60085	-1.6436	-2.20592	1.44247	0.176517	-2.18298	-2.47738	-1.48327	-2.06885	-1.6417	-1.60513	-1.72662	-1.53487	-1.56428	-1.36042	-0.440967	-2.0816	-1.40052	-0.66716	-3.69766	-2.15696	-2.69609	-2.0054	-1.74547	-1.78039	-1.35982	-1.17646	-1.12214	-1.26585	-1.80886	-1.38417	-1.24491	2.89256	-0.732114	2.141	-1.23959	-1.86315
ENSMUSG00000067768	-3.76102	0.513021	57.4859	2.42973e-09	2.08789e-07	Xlr4b	27083	X	73214333	73222453	-0.462886	-1.55108	-2.02633	-0.828684	-3.15856	-3.07111	-1.47156	-1.96575	-0.27102	-0.907642	0.170418	-2.20982	-0.877281	-1.40665	-1.00498	-2.40385	-3.1063	-2.64821	-2.34771	-3.12298	-2.68015	-2.61949	-3.13466	-2.69609	2.01183	1.92601	2.71576	3.16752	2.3188	2.40665	1.38844	1.73433	2.41236	1.73493	0.551446	1.09524	-1.3144	-1.12615	-0.415797
ENSMUSG00000091556	-3.73422	-1.26211	30.1721	2.77446e-06	8.35791e-05	Gm14569	101055983	X	36423601	36491830	-3.08804	-3.69766	-3.69766	-3.08842	-3.69766	-2.03068	-3.69766	-3.14742	-2.01215	-3.69766	-2.06885	-3.69766	-3.69766	-2.71691	-3.69766	-3.12825	-3.69766	-3.69766	-3.69766	-3.69766	-3.69766	-3.69766	-3.69766	-3.11165	-0.0938144	0.149492	-1.46415	-0.51007	0.766307	1.68741	1.14497	0.836328	0.171649	-0.691988	-0.168379	-0.939926	-3.69766	-3.69766	-3.69766
ENSMUSG00000058147	-3.72538	1.06924	126.96	3.65129e-14	9.86748e-12	Xlr3c	22446	X	73254540	73265390	-2.06379	-3.12266	-2.29777	-2.6614	-1.99042	-0.78568	-1.17919	-0.703976	-1.51291	-2.76393	-1.64842	-1.35837	-2.17878	-2.39886	-2.70224	-2.72105	-0.510731	-0.806548	-1.07392	-1.13853	-0.760557	-1.58194	-0.947468	-1.11007	0.913041	2.44858	0.588764	1.43015	2.86852	3.2556	3.68741	3.62384	2.7013	2.32299	3.34129	3.17658	-2.4312	-2.46595	-3.69766
ENSMUSG00000078932	-3.72034	0.472885	132.533	1.85554e-14	5.4921e-12	CN725425		15	91199494	91260894	-0.935423	-1.55108	-1.60085	-1.6436	-1.80297	-2.03068	-2.6613	-1.2011	-1.25589	-3.15654	-2.06885	-3.16044	-1.60513	-1.55778	-2.38123	-1.56428	-1.36042	-2.04714	-2.0816	-3.69766	-1.67148	-2.28242	-2.15696	-2.1106	2.05725	2.17005	1.82264	2.15474	2.45321	2.06966	2.19626	1.80485	2.11033	2.23514	2.04995	1.90755	-0.610684	-1.23959	-1.66916
ENSMUSG00000050150	-3.70829	2.04682	243.69	6.57152e-19	5.1058e-16	Slc9b1	74446	3	135348029	135397827	-0.827723	0.132328	-0.0570764	0.227133	-0.65342	0.322799	0.069215	0.28955	-0.000627072	0.344426	-1.4767	-0.027444	0.115844	-0.340354	0.338114	-0.040699	-0.358516	0.300203	-1.20015	-0.333412	-0.34437	-0.75878	-0.115249	0.0601425	3.65417	3.49605	3.50001	3.63949	3.86089	3.79975	3.90531	3.79817	3.69273	3.62001	3.51374	3.55423	0.122007	-0.31373	0.382343
ENSMUSG00000093516	-3.63568	2.15319	10.9934	0.00191413	0.0152598	Gm19553		17	35509077	35510551	2.5738	1.88758	0.376318	1.09926	0.489526	1.91295	1.84833	2.37702	4.39142	-0.497294	1.24811	-1.49309	3.67431	2.39344	2.1135	3.11978	2.5786	2.98358	2.96299	3.17844	1.54567	1.12141	1.64643	0.662887	3.50369	2.59659	2.51432	-0.68027	-3.69766	-1.59089	-3.69766	-2.03654	1.45627	-0.208675	0.256565	2.72656	0.639438	1.59534	0.382343
ENSMUSG00000097049	-3.62936	-1.80608	32.6081	1.09726e-06	3.81726e-05	6530411M01Rik		17	9147719	9167836	-3.69766	-1.91173	-3.69766	-2.6614	-3.69766	-3.07111	-3.69766	-1.77698	-2.22609	-3.15654	-3.09061	-2.76988	-2.74694	-2.13841	-2.70224	-2.40385	-2.36423	-3.07955	-3.09707	-2.71311	-2.68015	-2.28242	-2.73073	-3.69766	-1.10762	0.196657	-0.794653	-0.773544	-0.825663	-0.76891	-1.15286	-1.61226	0.171649	-1.6286	-0.542355	-0.467606	-2.4312	-1.81135	-2.6786
ENSMUSG00000024406	-3.60489	3.4138	13.5073	0.000678879	0.00693194	Pou5f1	18999	17	35506018	35510772	3.66466	3.28371	2.12812	2.41732	1.79252	3.15051	3.18091	3.79235	5.5657	0.816154	2.64293	-0.247993	4.90274	3.78344	3.29886	4.29428	3.93975	4.23524	4.19717	4.49298	2.87593	2.05159	2.95717	1.96364	4.81091	3.86428	3.69937	1.25229	-2.6596	-1.41716	-1.26585	-1.28482	2.64191	0.542532	1.54684	4.06298	1.9918	2.88491	1.5091
ENSMUSG00000032661	-3.50955	-0.176295	131.769	2.03326e-14	5.87918e-12	Oas3	246727	5	120753098	120777661	-0.171939	-0.916057	-1.27269	-0.828684	-1.2302	-0.78568	-0.936206	-0.790632	-0.000627072	-0.815704	-0.734017	-0.740193	-1.31976	-0.562125	-1.00498	-0.65173	-1.22257	-1.45153	-1.85701	-0.916884	-1.20969	-1.4079	-1.05364	-1.23565	1.26243	0.764648	0.976508	0.99385	1.12965	0.564614	1.10007	1.02539	1.00053	0.925941	1.12216	0.724145	-1.19032	-0.831197	-1.86315
ENSMUSG00000057836	-3.49466	2.60802	135.431	1.31622e-14	4.0906e-12	Xlr3a	22445	X	73086293	73097095	0.798055	0.483347	0.064074	0.123681	-0.433375	0.169929	0.65598	0.843865	0.691142	0.727248	1.29627	0.37196	-0.0353935	0.12428	0.463598	0.0659534	1.25157	1.01046	0.345888	-0.637565	0.192753	0.656284	-0.0588758	0.0601425	2.98236	3.85696	3.95303	4.37741	4.23825	4.38791	4.82262	4.56194	4.22172	4.17073	4.65565	4.18009	0.736443	0.202864	-0.139476
ENSMUSG00000073408	-3.43638	-0.161583	109.621	3.50163e-13	7.59242e-11	Mucl3	268949	17	35635752	35643695	-1.31724	-1.55108	-1.42746	-1.6436	-2.45936	-1.60571	-2.3322	-1.77698	-0.531016	0.21961	-0.834164	-0.826523	-1.19578	-1.40665	-0.618293	-1.41334	-1.36042	-1.15817	-1.33849	-1.13853	-1.67148	-1.4079	-1.57951	-2.37384	0.913041	1.1231	1.47931	1.22843	1.18222	1.0815	1.10007	1.21859	0.644818	0.998885	1.02946	1.41221	-2.4312	-1.49733	-1.20717
ENSMUSG00000104616	-3.38945	-1.44158	55.6854	5.66388e-09	4.36423e-07	Gm6069		3	41485733	41486195	-3.08804	-2.39371	-3.06887	-3.08842	-1.99042	-2.30171	-3.69766	-3.14742	-3.16828	-2.76393	-3.09061	-3.69766	-3.69766	-3.69766	-3.69766	-3.69766	-2.36423	-3.07955	-3.69766	-1.91242	-3.101	-3.06012	-2.15696	-3.11165	-0.0290867	0.0502677	-0.214476	-0.357848	-0.105338	-0.109794	-0.223853	-0.273844	0.561793	0.388165	0.215076	-0.389217	-3.14325	-2.77245	-3.69766
ENSMUSG00000068794	-3.37622	-0.805267	73.0758	1.1323e-10	1.4076e-08	Col28a1	213945	6	7997808	8192617	-1.17843	-2.71263	-1.60085	-1.31814	-2.45936	-1.8026	-1.83863	-2.43883	-1.82588	-0.647733	-2.06885	-1.35837	-1.60513	-1.55778	-1.89686	-1.92384	-2.68807	-1.45153	-2.34771	-2.39429	-1.67148	-2.61949	-2.41551	-1.6953	0.451042	0.56344	0.0568886	0.275121	1.12965	0.828931	0.483705	0.767368	0.226588	0.332807	0.411526	0.319749	-2.4312	-1.99837	-1.86315
ENSMUSG00000031179	-3.34678	1.45648	255.4	2.85555e-19	2.66238e-16	3830417A13Rik	70696	X	64173548	64178778	0.177373	0.228408	0.376318	0.227133	-0.0739398	-0.502607	0.176517	-0.151723	0.140209	0.0829631	0.317702	-0.0795016	0.0671722	-0.923453	0.101174	0.116462	0.178127	0.300203	-0.656975	-0.266433	-0.206553	-0.0343981	-0.58706	-0.446916	2.50256	2.81635	3.05612	3.39887	2.67117	2.61107	2.68845	2.68984	3.13378	2.98375	2.93151	2.80368	0.343481	-0.513271	0.425478
ENSMUSG00000095180	-3.33271	3.29108	66.448	3.9435e-10	4.17545e-08	Rhox5	18617	X	37804842	37808876	2.11523	2.05416	1.06899	1.65759	0.559562	1.17426	2.01663	2.33671	2.93128	0.565695	2.53667	0.652867	1.8335	2.17114	1.07486	2.06339	2.26366	1.93673	1.25411	0.180266	0.859211	0.971929	1.12039	1.66296	4.52057	4.76394	4.84049	4.60985	4.54464	4.98375	4.69446	4.94034	4.37853	4.25504	5.36895	4.56188	0.884895	1.91983	1.64305
ENSMUSG00000055385	-3.28188	-0.675126	58.3071	2.04271e-09	1.83127e-07	Rnf212	671564	5	108729290	108774982	-1.64275	-2.71263	-1.79796	-2.06455	-1.01131	-1.8026	-1.31798	-1.61008	-3.16828	-1.63218	-1.64842	-1.49309	-3.69766	-0.923453	-1.38307	-1.15189	-3.1063	-2.64821	-2.0816	-2.71311	-1.86536	-1.4079	-1.74755	-2.1106	0.581132	0.196657	0.923227	0.678788	1.15618	0.928894	1.07709	0.80226	0.761031	0.809105	0.411526	0.17245	-1.95658	-2.2133	-1.49819
ENSMUSG00000069855	-3.269	-0.983478	69.1461	2.35108e-10	2.72302e-08	Slc47a2	380701	11	61301631	61342860	-3.08804	-2.39371	-2.63241	-3.08842	-2.45936	-2.03068	-2.6613	-2.43883	-2.22609	-2.45563	-2.33621	-3.16044	-2.74694	-1.72662	-1.38307	-2.72105	-3.1063	-1.82017	-2.34771	-2.39429	-1.86536	-2.28242	-3.13466	-1.88806	1.12697	0.941197	0.51865	0.780733	0.126934	-0.402034	-0.282093	0.161947	0.473697	0.21528	0.517718	0.53607	-2.4312	-3.69766	-2.6786
ENSMUSG00000052013	-3.23877	0.235945	54.1536	4.9899e-09	3.87694e-07	Btla	208154	16	45224315	45257670	-0.633802	-1.13773	-1.27269	-0.728479	-1.11661	-1.60571	-0.828515	-1.2011	-0.0508028	-1.11121	-1.84337	-1.35837	0.0168006	-2.13841	-1.38307	-0.491857	-1.22257	-0.440967	-0.850439	-1.02345	-1.50059	-2.28242	-1.42901	-1.52529	2.61821	1.80947	1.70128	1.60709	0.695743	0.340938	0.257083	0.902141	1.58799	1.06832	0.374318	2.20154	-1.95658	-1.23959	-1.66916
ENSMUSG00000020419	-3.23196	2.25754	229.01	1.96402e-18	1.40858e-15	Hormad2	75828	11	4345814	4441105	1.88133	2.08015	1.23301	1.94236	0.780942	0.546305	0.414317	0.449331	2.64644	1.81332	1.8898	1.712	2.09861	1.56837	1.63324	1.99754	0.490326	0.1475	0.555728	0.131429	0.657353	0.351886	-0.115249	-0.235366	3.74024	3.37313	3.784	3.70146	3.38814	3.16284	3.30275	2.99141	3.63297	3.64863	3.00029	3.2519	1.86881	1.87965	1.67914
ENSMUSG00000075297	-3.17598	0.503522	198.234	2.40107e-17	1.24369e-14	H60b	667281	10	22158586	22288849	-1.47083	-1.91173	-1.00552	-1.83877	-1.2302	-1.1382	-0.936206	-1.08703	-1.14273	-0.815704	-0.552437	-0.372352	-1.4554	-1.14491	-0.705688	-1.41334	-1.36042	-1.29741	-0.569175	-1.13853	-1.34782	-0.75878	-0.848581	-1.37321	1.58543	1.71544	1.49765	2.02226	2.36501	2.19541	2.68085	2.22053	2.08081	1.87716	1.56347	2.23905	-1.45017	-1.02099	-1.86315
ENSMUSG00000079244	-3.17434	0.395465	129.598	2.64288e-14	7.46694e-12	Gm5622	434459	14	51552790	51662953	-1.31724	-1.91173	-0.58533	-0.728479	-1.01131	-1.43249	-1.31798	-0.622232	-0.848397	-2.20175	-1.32327	-1.80739	-2.43507	-0.923453	-0.457942	-1.2767	-1.36042	-1.29741	-1.66272	-1.13853	-0.860421	-0.867308	-0.669076	-1.23565	1.47818	1.69916	1.44191	2.20451	1.91506	1.76158	1.82076	1.87208	1.92343	1.77702	1.9649	1.89194	-0.323119	-0.831197	-1.20717
ENSMUSG00000081940	-3.15936	-1.95741	30.2571	2.70749e-06	8.2092e-05	Xlr3e-ps		X	74912417	74920320	-3.69766	-3.12266	-3.69766	-3.69766	-2.76701	-2.03068	-3.69766	-2.75005	-3.69766	-3.69766	-3.69766	-3.16044	-3.69766	-3.69766	-3.69766	-3.69766	-2.68807	-3.69766	-3.09707	-2.39429	-2.35475	-3.06012	-3.13466	-3.11165	-2.0054	-1.74547	-3.69766	-3.69766	-0.725425	-0.32324	0.518242	0.161947	-0.631672	-0.81164	-0.0124056	0.119808	-3.69766	-3.16213	-3.69766
ENSMUSG00000054892	-3.14339	-0.749938	45.8939	3.342e-08	1.97836e-06	Txk	22165	5	72695978	72752777	-2.66083	-2.39371	-1.60085	-2.06455	-1.2302	-1.1382	-1.83863	-1.96575	-3.16828	-1.34831	-2.66465	-2.46284	-2.43507	-2.13841	-2.70224	-3.69766	-1.6833	-2.64821	-1.66272	-2.39429	-3.69766	-3.06012	-1.29274	-1.6953	1.06902	0.795614	0.839424	0.747545	-0.105338	0.388534	-0.0118947	0.496185	0.761031	0.681967	0.551446	0.410205	-1.76733	-1.99837	-2.6786
ENSMUSG00000082082	-3.12806	0.849213	58.1879	2.09461e-09	1.86882e-07	Gm13230		4	145446740	145450888	-0.633802	-1.2628	-1.13293	-0.546803	-0.50306	-1.43249	-0.634611	-1.2011	-0.939994	-0.427576	-1.4767	-1.35837	-0.395779	-1.72662	-1.53487	-0.281039	-1.87663	-2.64821	-1.07392	-1.13853	-1.08364	-1.58194	-2.15696	-0.372899	1.60595	1.74747	1.23884	3.10992	2.95414	2.1547	2.49394	2.28363	2.31431	2.88137	1.14443	1.87616	-0.323119	-0.194554	-0.965107
ENSMUSG00000036743	-3.08741	0.651603	143.526	5.1941e-15	1.6992e-12	Psma8	73677	18	14706151	14762301	-0.633802	-0.402783	-0.679469	-1.17935	-1.35351	-1.43249	-0.310921	-1.2011	-0.76227	-0.729275	-1.18459	-0.189615	-0.465677	-0.340354	-0.38399	-0.491857	-0.873905	-1.82017	-0.656975	-1.72089	-1.34782	-0.867308	-0.756039	-0.446916	1.79658	1.91195	1.90739	2.09002	2.47444	2.14087	2.41366	2.14099	2.08081	2.1416	1.62812	1.39015	-0.871585	-0.74491	-0.0189214
ENSMUSG00000107709	-3.08231	1.80792	204.723	1.3801e-17	7.35279e-15	9430018G01Rik	319812	6	43467979	43474318	0.764029	0.318487	-0.0570764	0.123681	-0.0739398	-0.419377	0.176517	-0.151723	-0.0508028	0.0343785	0.317702	-0.438797	0.162928	0.788862	0.651163	0.811806	0.127454	-0.440967	0.152834	-0.202427	-0.34437	0.198805	0.761962	0.0601425	2.97449	3.0717	2.80683	3.36097	3.62017	3.43064	3.57297	3.71821	3.20391	3.30467	3.16731	3.12409	-0.692518	0.710149	0.695944
ENSMUSG00000024672	-3.0486	-1.48865	41.8045	9.19265e-08	4.5348e-06	Ms4a7	109225	19	11321039	11336146	-2.33164	-3.12266	-1.79796	-3.08842	-2.45936	-2.30171	-2.06441	-2.18298	-2.01215	-2.76393	-2.66465	-3.16044	-1.31976	-1.14491	-1.53487	-1.56428	-2.68807	-1.62411	-1.85701	-3.12298	-2.0894	-2.28242	-3.13466	-3.69766	-0.558409	0.149492	-0.626322	-0.357848	-1.17646	-1.12214	-0.858909	-1.14531	0.0550643	-0.81164	-0.692179	0.575698	-3.14325	-1.81135	-2.6786
ENSMUSG00000071235	-3.00493	2.05294	33.1696	9.34552e-07	3.33843e-05	Vrtn	432677	12	84641019	84651455	2.49301	1.73237	1.40342	1.3942	0.972828	1.83034	2.01663	2.18601	3.57686	0.262426	1.59475	0.25071	2.81782	2.37269	1.9372	2.80259	2.37645	2.25596	2.15528	2.16663	1.69386	1.3324	1.92326	1.21227	3.24698	2.7781	2.56738	1.60709	0.0722772	0.758221	0.297412	0.408321	2.41236	1.50385	2.39465	2.68187	1.56859	1.30298	1.09372
ENSMUSG00000078942	-3.00022	-0.64402	85.757	1.26168e-11	2.01081e-09	Naip6	17952	13	100281121	100317674	-1.64275	-2.39371	-1.42746	-1.6436	-2.20592	-1.8026	-1.17919	-1.4605	-1.82588	-1.63218	-0.834164	-1.35837	-1.60513	-1.40665	-1.70454	-0.930635	-2.09993	-1.45153	-1.33849	-1.55183	-2.0894	-2.28242	-1.57951	-1.88806	0.700456	0.4118	0.406643	0.275121	1.10264	0.187935	0.824559	1.02539	0.379869	0.492889	0.551446	0.758987	-1.45017	-2.77245	-2.08734
ENSMUSG00000078952	-2.96296	-0.25122	83.3717	1.87323e-11	2.83984e-09	Lncenc1		13	97434970	97497007	-1.47083	-2.39371	-1.42746	-1.17935	-0.734917	-1.27785	-1.31798	-1.61008	-0.680996	-0.570554	-1.32327	-0.658739	-1.4554	-2.39886	-1.89686	-1.92384	-1.6833	-1.82017	-1.33849	-1.40052	-2.35475	-2.00938	-1.74755	-3.11165	1.62619	0.96863	0.780723	0.813174	0.582971	0.340938	1.05374	0.657324	0.868577	1.22855	0.878195	0.921593	-2.17446	-1.36271	-1.49819
ENSMUSG00000025480	-2.92589	2.57548	227.749	2.16374e-18	1.49434e-15	Syce1	74075	7	140777229	140787852	1.46047	1.22743	1.57633	1.81532	0.99827	1.00379	1.01523	1.00689	1.6086	1.14841	1.7059	1.24614	1.50845	1.8791	1.7528	1.8855	0.875237	0.716814	0.0456675	-0.555307	0.795013	0.656284	0.283965	0.627259	4.01422	4.16629	4.12805	3.89952	4.02457	4.05335	4.32175	3.7543	4.15602	3.67669	3.66392	3.77456	1.14259	1.43823	1.46843
ENSMUSG00000060445	-2.8626	-0.314379	51.1098	9.85259e-09	7.03913e-07	Sycp2	320558	2	178345293	178407685	-0.827723	-1.13773	-2.02633	-2.33232	-1.48834	-1.27785	-1.05259	-0.544872	-1.66092	-0.815704	-1.84337	-0.581639	-1.4554	-1.40665	-1.00498	-1.41334	-1.22257	-1.45153	-1.20015	-1.91242	-3.69766	-1.25261	-1.42901	-1.37321	0.845601	0.149492	0.750451	1.49158	1.2078	0.388534	0.905065	0.767368	1.4331	0.849111	0.616626	0.952025	-0.610684	-1.36271	-0.757886
ENSMUSG00000027485	-2.85677	-1.48284	26.8282	6.1993e-06	0.000163737	Bpifb1	228801	2	154190818	154220369	-1.83797	-1.72017	-2.29777	-3.08842	-2.76701	-1.8026	-1.83863	-1.77698	-2.01215	-2.45563	-2.66465	-2.20982	-1.60513	-1.72662	-1.89686	-1.92384	-2.36423	-2.3166	-1.20015	-2.39429	-1.86536	-2.61949	-1.57951	-2.1106	0.404935	-0.666608	-0.548991	-1.35982	-1.31531	-1.26212	-1.15286	-1.01812	0.114534	-1.08558	-0.615323	-0.939926	-0.970208	-1.49733	-3.69766
ENSMUSG00000060212	-2.85078	0.751045	69.2714	2.29601e-10	2.67585e-08	Pcnx2	270109	8	125751508	125898317	0.458378	-0.265556	-0.780182	0.123681	-0.576282	-0.502607	0.012415	-0.151723	1.43717	-0.0158995	-0.552437	-0.189615	0.529158	-0.644331	-0.24657	0.165261	-0.0362079	0.787428	0.475416	-0.266433	-0.496756	-0.47498	-0.235069	0.259481	2.26511	1.86892	2.18145	1.81361	1.69758	1.19293	1.05374	1.29408	1.40955	1.69158	2.22736	2.0828	0.0229296	-0.513271	-0.85778
ENSMUSG00000068327	-2.84442	0.50696	27.345	5.27682e-06	0.000143436	Tlx2	21909	6	83068324	83070293	0.729181	0.361502	-0.121693	0.414132	-0.127965	0.222706	0.369789	0.980967	0.890429	-1.98593	-0.469556	-1.12165	1.39471	0.90902	0.685918	0.615067	1.4502	0.200218	1.12844	0.796211	0.583262	0.5336	0.0981224	-0.607419	1.88321	0.598984	1.55132	0.178818	-2.06217	-1.41716	-1.38844	-0.90123	1.25955	0.0188196	0.447799	1.2745	0.0229296	0.478689	-1.08107
ENSMUSG00000030116	-2.80438	-0.0474764	61.5807	1.03755e-09	1.02367e-07	Mfap5	50530	6	122505845	122529290	-1.17843	-1.02264	-1.13293	-2.06455	-1.6371	-1.8026	-0.728308	0.109842	-0.604058	-1.98593	-0.941785	-1.49309	-1.60513	-2.71691	-1.53487	-1.15189	-0.873905	-0.806548	-1.20015	-1.26359	-1.67148	-2.28242	-0.756039	-1.11007	1.12697	1.28462	1.23884	1.20417	1.35243	0.896337	1.49632	1.31839	1.00053	1.06832	1.49578	1.25022	-0.871585	-1.99837	-1.34535
ENSMUSG00000078958	-2.78747	-1.33017	36.2757	3.93386e-07	1.62649e-05	Atp6ap1l	435376	13	90883433	90905355	-3.08804	-1.55108	-3.69766	-1.6436	-1.48834	-1.8026	-1.83863	-2.43883	-2.47738	-1.79824	-1.64842	-1.99462	-1.96123	-2.13841	-1.53487	-2.14397	-1.09675	-1.82017	-1.49151	-1.72089	-2.0894	-1.77989	-1.93778	-2.1106	-0.979781	-0.506951	-0.626322	-0.220165	0.0154675	-1.12214	-0.950394	-0.90123	0.330563	-0.94212	0.0360509	-0.732114	-2.17446	-1.81135	-3.09996
ENSMUSG00000040963	-2.78141	-0.152753	82.0822	2.3269e-11	3.41651e-09	Asgr2	11890	11	70092644	70106187	-1.05182	-0.81681	-0.58533	-0.828684	-1.6371	-1.1382	-1.47156	-0.790632	-0.604058	-0.570554	-0.469556	-1.99462	-0.539135	-0.731506	-0.898169	-0.418108	-1.09675	-0.914507	-1.20015	-0.637565	-1.20969	-0.984669	-1.29274	-1.52529	1.79658	1.2176	1.17189	1.04937	0.230403	0.758221	0.64867	0.538188	1.00053	0.809105	0.796164	1.20039	-1.19032	-0.74491	-1.20717
ENSMUSG00000040284	-2.7747	-1.13311	8.35204	0.00611829	0.0370897	Gzmg	14944	14	56156582	56159579	-2.33164	-0.636713	-1.27269	-0.828684	-2.76701	-1.01088	-2.06441	-1.08703	0.226999	-1.98593	0.856643	-0.658739	-1.08162	-2.71691	-3.11575	-2.72105	-1.6833	0.0927833	-3.69766	-1.40052	-1.86536	-2.28242	-1.29274	-1.88806	0.0922584	-1.57734	-1.20492	0.227773	-2.06217	-2.2897	-3.17202	-3.07412	-3.69766	-2.15284	1.64384	-2.33487	-2.17446	-2.77245	-0.664464
ENSMUSG00000028314	-2.76835	-1.52637	20.6346	4.77466e-05	0.000851177	Toporsl	68274	4	52596274	52612430	-2.33164	-2.39371	-2.29777	-2.6614	-3.15856	-3.07111	-2.3322	-3.14742	-3.69766	-2.76393	-2.66465	-3.16044	-2.43507	-2.71691	-3.69766	-3.12825	-3.69766	-3.07955	-2.34771	-3.12298	-3.69766	-3.06012	-3.13466	-1.23565	-0.232693	-0.112671	-1.78039	-0.68027	0.502574	0.758221	0.617152	-0.00898882	-0.448376	-1.42403	-0.859385	-0.638452	-3.69766	-2.77245	-2.08734
ENSMUSG00000067341	-2.7534	-0.723899	60.7779	1.22253e-09	1.15718e-07	H2-Eb2	381091	17	34325665	34341412	-1.05182	-1.02264	-2.02633	-2.33232	-1.11661	-0.89389	-2.3322	-0.882827	-0.27102	-1.2249	-1.32327	-1.80739	-0.877281	-1.02994	-1.00498	-1.56428	-2.09993	-1.29741	-1.33849	-1.26359	-1.86536	-1.58194	-1.74755	-1.6953	0.81066	0.0502677	0.406643	-0.155956	-0.460753	-0.32324	0.297412	-0.00898882	0.379869	0.767958	-0.0124056	0.0651718	-1.95658	-1.64581	-1.66916
ENSMUSG00000040065	-2.69545	-0.910104	7.77589	0.007976	0.0453855	Pfpl	56093	19	12427905	12432110	-0.935423	0.0817764	0.948266	-1.17935	-1.48834	-0.78568	0.012415	0.109842	0.890429	-3.15654	-3.69766	-3.16044	-2.17878	-3.69766	-2.38123	-1.92384	-3.1063	-1.45153	0.475416	-2.13333	-3.69766	-2.28242	-0.115249	-2.69609	-3.05806	-1.16592	-1.96899	-3.69766	-2.6596	-3.06427	-2.23389	-3.07412	0.0550643	-2.5096	2.19572	-1.84179	-3.14325	-1.64581	-1.66916
ENSMUSG00000074771	-2.69435	0.387901	108.033	4.36366e-13	9.24649e-11	Ankef1	319196	2	136501910	136562091	0.277247	-0.916057	-1.27269	0.0122341	0.0769644	-0.502607	-0.172777	-0.544872	-0.76227	-1.00584	-0.640372	-0.658739	-0.204362	-0.410557	-0.898169	-0.56958	-0.68092	-0.217071	-0.13167	-0.555307	-0.418552	-1.25261	-0.848581	-0.171224	1.1551	1.1231	1.55132	1.04937	1.97588	1.58898	1.86168	2.08541	1.80207	1.45283	1.69	1.345	-0.533243	0.202864	-0.415797
ENSMUSG00000012282	-2.69122	3.43299	15.4056	0.000322372	0.00385092	Wnt8a	20890	18	34542313	34548273	3.71895	3.32776	1.95093	2.53287	2.0207	3.0224	2.9048	3.80348	5.2415	1.39922	2.27346	0.832627	4.61386	3.8107	3.61515	4.18611	4.09616	4.50778	3.99598	4.38774	2.96615	2.24647	2.99095	2.25963	4.68634	4.0199	3.95303	2.07672	0.83358	0.828931	0.374839	0.731611	3.11206	1.62401	2.44037	4.15742	2.42915	2.62623	1.7823
ENSMUSG00000042244	-2.68134	0.292572	137.085	1.08475e-14	3.42837e-12	Pglyrp3	242100	3	92014583	92031582	-1.31724	-0.636713	-0.58533	-0.463882	-0.576282	-0.26607	-0.828515	-0.790632	-0.531016	-0.729275	-0.552437	-1.49309	-0.265389	-0.484351	-0.898169	-0.65173	-0.981029	-0.706108	-1.07392	-1.02345	-0.273816	-0.0343981	-0.756039	-0.109812	1.38625	1.52532	1.89361	1.98002	1.2078	1.21949	0.617152	1.08328	1.80207	1.87716	1.56347	1.74326	-1.3144	-0.74491	-0.139476
ENSMUSG00000045330	-2.65415	1.5487	50.8618	1.04247e-08	7.33547e-07	4933402E13Rik	74437	X	62283499	62292078	1.17991	0.443865	-0.41369	1.04366	-1.2302	-0.1275	0.323844	0.75488	1.62467	0.0343785	1.36563	-0.740193	1.20529	1.12293	-0.182476	1.01184	0.0749361	0.347712	-0.13167	-1.26359	-0.418552	0.0275308	-0.848581	-0.694905	2.86806	3.29943	2.96679	2.67951	2.25888	2.08418	2.50259	2.39067	2.63176	2.90053	2.56944	3.06266	0.672503	1.1311	0.547648
ENSMUSG00000000544	-2.64511	-0.492116	73.1248	1.12221e-10	1.40442e-08	Gpa33	59290	1	166130238	166166510	-2.33164	-1.13773	-1.79796	-1.83877	-1.48834	-0.419377	-1.17919	-0.981319	-1.0378	-1.34831	-1.4767	-1.12165	-0.975838	-0.644331	-1.24573	-1.03703	-0.68092	-1.62411	-1.66272	-0.724797	-1.34782	-1.77989	-1.05364	-2.1106	0.700456	0.526998	0.285202	0.569087	0.179596	0.60547	0.58493	0.902141	-0.0717761	0.441477	0.904534	0.495323	-1.19032	-0.922974	-1.34535
ENSMUSG00000035818	-2.6211	-0.670311	31.2716	1.61616e-06	5.33389e-05	Plekhs1	226245	19	56461640	56486752	-2.06379	-2.13269	-1.00552	-2.6614	-1.80297	-0.78568	-1.47156	-1.96575	-0.939994	-1.79824	-1.05809	-1.23516	-1.96123	-1.02994	-1.89686	-2.14397	-1.51285	-1.15817	-0.850439	-3.69766	-1.50059	-0.867308	-3.13466	-1.52529	1.03914	0.667549	0.482272	0.569087	0.659123	0.24076	0.128854	0.161947	0.797778	0.0873223	0.411526	-0.550502	-0.871585	-1.49733	-1.66916
ENSMUSG00000091345	-2.60807	-0.933236	28.3791	3.8374e-06	0.000109413	Col6a5	665033	9	105856078	105960643	-0.727506	-2.13269	-1.79796	-2.6614	-1.2302	-3.07111	-1.83863	-1.32498	-1.37868	-3.15654	-2.66465	-1.6417	-0.975838	-1.72662	-2.11881	-1.92384	-2.36423	-1.45153	-2.0816	-2.39429	-1.86536	-2.61949	-2.41551	-1.11007	0.738134	0.451231	0.105533	0.320965	-0.105338	-0.177494	-0.167873	-0.90123	0.330563	-0.293244	-0.773361	-0.11237	-1.76733	-1.36271	-1.86315
ENSMUSG00000084989	-2.5958	0.11899	125.361	4.45257e-14	1.1861e-11	Crocc2	381284	1	93168725	93231072	-0.633802	-0.723953	-0.58533	-0.634783	-0.65342	-0.502607	-1.05259	-1.08703	0.993053	0.262426	-0.391178	0.0713537	-0.0353935	-0.209434	-0.0622455	-0.65173	-0.593317	-0.706108	-0.957859	-1.55183	-1.34782	-0.984669	-1.42901	-1.52529	1.50028	1.24029	1.26048	0.906339	0.897856	0.758221	0.930932	0.836328	1.3365	1.50385	1.36911	1.06771	-0.692518	-1.23959	-0.494019
ENSMUSG00000028264	-2.58928	-1.13873	28.6457	3.53777e-06	0.000102595	Spaca1	67652	4	34024874	34050191	-1.47083	-3.12266	-2.63241	-2.06455	-2.76701	-1.8026	-1.64345	-2.43883	-2.47738	-1.2249	-2.66465	-1.6417	-3.14536	-2.71691	-3.11575	-2.14397	-2.68807	-3.07955	-1.85701	-1.91242	-1.67148	-3.69766	-3.13466	-1.88806	-0.0938144	-0.363215	-0.0997365	0.275121	0.866076	0.434609	0.0834463	0.452922	0.0550643	0.0873223	-0.472901	0.272301	-1.60005	-1.99837	-1.49819
ENSMUSG00000106223	-2.57038	-1.21233	22.7326	2.33417e-05	0.000475166	2400006E01Rik		3	41521247	41528474	-1.83797	-3.12266	-2.63241	-1.6436	-1.80297	-1.8026	-1.17919	-1.32498	-1.14273	-1.48327	-1.64842	-1.35837	-3.14536	-3.1255	-3.11575	-2.40385	-1.09675	-2.64821	-2.67427	-2.13333	-3.69766	-2.28242	-1.93778	-1.52529	0.495722	0.4118	0.406643	-0.431952	-0.631701	-0.994541	-1.67015	-0.793109	-0.285765	-0.81164	-0.114493	0.119808	-0.871585	-3.16213	-3.69766
ENSMUSG00000046971	-2.56424	-1.40109	37.1298	3.12076e-07	1.32256e-05	Pla2g4f	271844	2	120299957	120314165	-2.33164	-2.39371	-2.29777	-2.06455	-2.76701	-3.07111	-1.31798	-2.75005	-1.37868	-1.98593	-1.84337	-2.46284	-1.77222	-1.72662	-2.70224	-2.14397	-2.68807	-2.64821	-2.34771	-3.69766	-2.35475	-2.00938	-2.41551	-2.69609	-0.161583	0.149492	0.367287	-0.873268	-0.725425	-0.76891	-1.04808	-0.598507	-0.285765	0.0188196	-0.542355	-0.0507296	-2.4312	-2.2133	-2.08734
ENSMUSG00000045174	-2.55239	-0.557934	24.8614	1.15878e-05	0.000269423	Amer3	211383	1	34579657	34590944	-1.17843	-0.476624	-1.13293	-1.31814	-0.576282	-1.1382	-0.546629	-0.622232	-0.395169	0.531094	-0.640372	-0.508451	0.252721	-1.26985	-0.705688	-0.831553	0.127454	-0.806548	-0.263294	-0.637565	-0.496756	-2.00938	0.146875	-0.788041	0.357305	-0.171347	0.242339	-1.87609	-1.64094	-1.26212	-1.83474	-1.43927	0.330563	-0.94212	-0.343283	-0.244163	-0.779275	-0.663494	-1.34535
ENSMUSG00000051490	-2.51214	2.83552	19.6487	6.74667e-05	0.00111529	Foxd4	14237	19	24899236	24901197	3.27537	3.014	2.2352	2.30357	1.9178	2.77982	2.74837	3.12723	4.50649	1.91074	1.90542	-0.581639	3.83919	3.30829	2.74448	3.49867	3.05599	3.61328	3.50324	3.53358	2.55585	2.16616	2.70381	2.40347	3.89002	3.59619	3.68344	2.5216	-1.64094	-1.41716	-2.02055	-0.510239	1.95631	1.85768	2.71047	3.38053	2.28693	2.33082	1.60603
ENSMUSG00000094151	-2.50022	-1.70145	18.4938	0.00010197	0.00157273	Gm7233	638262	14	43179867	43187988	-2.66083	-3.12266	-3.06887	-2.33232	-2.76701	-2.63571	-2.6613	-3.14742	-2.47738	-3.69766	-3.09061	-3.69766	-3.69766	-3.1255	-3.69766	-1.73289	-2.09993	-2.64821	-3.09707	-3.12298	-3.101	-3.69766	-2.41551	-2.1106	-1.10762	-0.753592	-0.475595	0.569087	-0.725425	-0.877319	0.172875	-0.273844	-0.959406	-1.6286	-1.2663	-0.467606	-2.74373	-1.49733	-1.49819
ENSMUSG00000105352	-2.45386	0.374209	87.1832	9.99709e-12	1.6497e-09	C030018K13Rik	77382	5	64477008	64483967	-0.545814	-0.476624	-0.58533	0.0690335	-0.0218648	-0.26607	0.414317	0.109842	0.0947743	0.565695	0.170418	-0.308833	-0.089547	-0.148175	-0.0622455	0.165261	0.0749361	-0.706108	0.203573	-0.637565	-0.142286	-0.166851	-0.669076	-0.171224	1.52204	1.34866	1.51576	1.81361	0.659123	0.896337	0.128854	0.731611	1.3365	1.81791	1.40645	1.2745	-0.029283	0.366868	-0.494019
ENSMUSG00000026124	-2.4454	2.12664	21.328	3.75794e-05	0.000702148	Cfc1	12627	1	34535648	34544313	2.65959	1.97328	1.20694	2.01644	1.23069	1.94472	2.20584	2.59777	3.23859	1.32037	1.92086	-0.189615	3.1454	2.20675	2.28199	2.69036	2.60661	2.84146	2.7576	2.6467	1.84418	1.71769	2.06952	1.41392	3.10279	2.09735	2.41167	1.04937	-1.04981	-0.32324	-1.26585	-0.598507	2.1676	0.809105	1.95233	2.72656	1.14259	1.64413	1.29321
ENSMUSG00000029134	-2.4173	0.373184	134.112	1.53786e-14	4.64618e-12	Plb1	665270	5	32232708	32366520	-0.384466	-0.476624	-0.189341	-0.108548	-0.65342	-0.0629062	-0.240196	-0.0954783	0.140209	-0.178187	-0.0527374	-0.0795016	-0.265389	-0.562125	-0.121108	-0.217097	-0.0362079	-0.440967	-0.957859	-0.637565	-0.579444	-0.657849	-0.435814	-0.235366	1.60595	1.40998	1.36408	1.36599	1.10264	1.34543	1.14497	1.19253	1.45627	1.10182	1.56347	1.74326	-0.692518	-0.513271	-0.203755
ENSMUSG00000099398	-2.40899	-0.97026	24.4174	1.33828e-05	0.000303588	Ms4a14	383435	19	11301249	11314454	-0.827723	-2.13269	-0.780182	-1.47171	-1.6371	-1.8026	-1.17919	-1.96575	-0.939994	-1.00584	-1.32327	-2.46284	-0.877281	-0.923453	-1.70454	-1.2767	-1.87663	-1.15817	-0.957859	-3.12298	-3.69766	-2.28242	-1.74755	-1.6953	0.0922584	0.855621	0.285202	0.320965	-0.933388	-1.26212	-0.691694	-0.202934	0.0550643	-0.0530985	-0.114493	0.0651718	-1.07607	-2.2133	-1.66916
ENSMUSG00000032128	-2.40753	3.16098	20.2911	5.38216e-05	0.000942129	Robo3	19649	9	37415669	37433246	3.74099	2.60355	2.62804	2.41732	2.41949	3.14368	3.45047	3.83638	4.56597	1.66163	2.21201	0.292269	4.25229	3.42374	3.02796	3.67752	3.42984	4.17066	3.82827	3.51467	2.82058	2.64251	2.98426	2.7484	4.41402	3.83104	3.57965	2.56034	0.83358	0.388534	-2.23389	0.538188	3.06761	2.00661	3.22069	4.05949	2.60215	2.51696	1.98332
ENSMUSG00000046593	-2.40623	0.148023	76.2649	6.37566e-11	8.74168e-09	Tmem215	320500	4	40472180	40477168	0.0132634	-0.554449	-0.888457	-1.31814	-1.11661	-0.419377	-0.310921	-0.0954783	-0.76227	-0.570554	-0.552437	-0.581639	-0.877281	-0.484351	-0.00569024	-0.831553	-0.510731	-1.15817	-0.486413	-1.13853	-1.50059	-1.11243	-1.16824	-0.994557	1.33799	1.4688	1.38394	1.04937	1.15618	0.896337	0.851896	1.60197	1.3113	0.925941	1.513	0.793007	-0.779275	-0.252912	-0.757886
ENSMUSG00000037798	-2.40499	-0.947127	31.6992	1.42666e-06	4.78977e-05	Mat1a	11720	14	41105035	41124412	-1.83797	-1.72017	-1.60085	-2.6614	-1.35351	-2.03068	-2.3322	-2.18298	-2.78186	-0.497294	-1.84337	-0.740193	-1.60513	-1.72662	-2.38123	-2.72105	-1.51285	-3.07955	-2.34771	-2.39429	-1.08364	-1.77989	-2.15696	-2.69609	0.204184	0.633674	0.242339	0.606588	0.126934	0.133103	0.297412	-0.135347	-0.0717761	0.152719	0.483182	-0.176762	-1.95658	-1.81135	-1.49819
ENSMUSG00000091110	-2.40326	-1.13806	17.7117	0.00013558	0.00198132	Gm2832	100040545	14	41278805	41288815	-0.727506	-3.12266	-1.42746	-0.463882	-1.48834	-2.03068	-1.64345	-2.18298	-2.78186	-2.20175	-1.18459	-3.16044	-2.74694	-1.91788	-1.53487	-1.41334	-0.981029	-2.64821	-1.20015	-2.13333	-1.34782	-2.00938	-1.42901	-2.69609	0.149306	-0.753592	-1.09091	0.365396	-1.17646	-1.12214	-0.223853	0.161947	-0.448376	-0.81164	0.128339	-0.550502	-1.76733	-0.922974	-0.965107
ENSMUSG00000042078	-2.37565	-0.433761	13.7733	0.000610467	0.00638008	Svop	68666	5	114026910	114091570	-0.633802	-0.723953	-0.334966	-2.06455	-1.2302	-1.01088	-1.31798	-0.790632	-0.33176	2.21317	-1.64842	2.32618	-0.616535	-0.731506	-1.12034	-1.15189	-1.09675	-1.62411	-1.49151	-1.13853	-1.67148	-0.867308	-1.16824	-1.37321	0.357305	0.451231	-0.886808	-0.773544	-0.933388	-0.485382	-0.691694	-0.427062	-0.00696236	-0.581505	-0.472901	0.0651718	-0.970208	-1.23959	-1.66916
ENSMUSG00000037529	-2.35991	1.02214	23.9973	1.53514e-05	0.000340026	Prss40	21756	1	34543968	34560943	1.35012	1.05472	0.510284	0.830231	0.169455	1.06288	1.07192	1.46525	1.92646	0.757496	1.09314	-1.35837	2.06182	0.992995	0.965949	1.76403	1.62476	1.99757	1.45595	1.02733	0.620783	0.805149	1.04522	0.305291	1.60595	1.02198	1.00243	0.491027	-2.06217	-0.485382	-1.38844	-1.61226	1.20588	-0.208675	1.18797	1.72576	0.214715	0.647718	0.508063
ENSMUSG00000086563	-2.35371	-1.00502	10.0081	0.00292451	0.0210553	Platr15		2	150704536	150706876	-0.827723	-1.39975	-2.02633	-1.05275	-1.2302	-1.01088	-1.31798	-0.334947	0.308862	-3.15654	-0.552437	-2.46284	-0.78503	-0.273409	-0.898169	-0.418108	-1.36042	-1.62411	-0.957859	-1.26359	-1.50059	-1.77989	-0.947468	-2.1106	0.404935	-0.584572	-1.09091	-1.09613	-3.69766	-3.06427	-2.48434	-3.07412	-0.959406	-1.24491	-0.472901	0.119808	-1.60005	-1.36271	-1.66916
ENSMUSG00000042631	-2.35239	0.90067	21.414	3.64864e-05	0.000685159	Xkr7	228787	2	153031852	153055775	1.3035	1.05472	-0.121693	0.227133	0.593344	1.14721	0.92578	1.15335	1.3815	-1.2249	0.722064	-1.35837	1.22761	1.26482	0.878508	1.27902	1.42943	1.06833	1.25411	1.82654	1.3805	0.5336	0.761962	0.475238	2.1991	1.82457	1.60306	0.64314	0.417431	-0.485382	-0.406139	-0.69253	1.45627	-0.691988	0.296893	1.96836	0.169105	0.548695	-0.85778
ENSMUSG00000090470	-2.34352	-0.591264	33.5352	8.42426e-07	3.05024e-05	Prr23a3	71979	9	98864767	98866583	-1.64275	-1.55108	-0.58533	-0.936373	-2.20592	-1.01088	-0.936206	-1.61008	-1.25589	-1.98593	-2.06885	-2.20982	-1.19578	-0.923453	-1.70454	-1.73289	-1.09675	-3.07955	-1.66272	-1.55183	-1.67148	-2.28242	-1.57951	-1.11007	0.581132	1.14731	0.839424	0.365396	0.126934	0.960733	0.0365632	0.452922	0.644818	0.27524	0.411526	0.17245	-1.19032	-2.77245	-1.66916
ENSMUSG00000064369	-2.33596	1.99088	11.7627	0.00138467	0.0118658	mt-Te		MT	14071	14139	1.43906	3.19731	-1.27269	-1.05275	0.0769644	0.703109	1.50146	-0.151723	-1.0378	0.129965	-1.05809	-1.80739	0.0168006	-0.089412	-0.535891	0.505627	-0.981029	-0.287911	0.87032	1.35967	0.334994	0.874191	2.35535	1.78115	1.74199	1.68269	-1.78039	0.569087	2.87652	2.33557	2.60254	2.63283	2.55871	4.55931	2.60199	2.40223	1.47798	2.72024	1.42658
ENSMUSG00000059334	-2.33516	-0.696869	13.8013	0.000603693	0.00632774	Zfp36l3	333473	X	53774048	53776394	-0.384466	-0.916057	-0.58533	-2.06455	-1.6371	-2.30171	-0.936206	0.0108316	0.386329	-3.69766	-1.18459	-2.20982	0.295605	-1.14491	-1.12034	-1.56428	-0.510731	-0.612208	-1.07392	-0.333412	-1.08364	-1.11243	-0.756039	-2.37384	0.495722	0.795614	0.242339	-0.9804	-1.83624	-1.12214	-1.38844	-1.14531	-0.210853	0.0188196	-0.282595	0.0651718	-1.76733	-0.922974	-0.965107
ENSMUSG00000029361	-2.33326	1.53322	137.872	9.89969e-15	3.18275e-12	Nos1	18125	5	117781032	117958840	0.580708	0.521778	0.709149	0.579651	0.72108	0.910359	0.176517	0.593168	1.55927	0.422014	0.722064	0.37196	1.13618	0.310366	0.579036	0.258171	0.678081	-0.0233	0.806099	-0.14114	0.379454	0.198805	0.2397	0.434591	3.06623	2.76251	2.62691	2.62573	2.53633	2.7812	2.16391	2.57347	3.07511	2.94736	2.72533	2.40223	1.06999	1.01224	0.730753
ENSMUSG00000017311	-2.33133	1.78081	66.422	3.9634e-10	4.17545e-08	Pyy	217212	11	102106676	102107832	1.71319	1.61285	1.7489	1.60093	1.55602	2.09383	1.84833	1.88423	1.84648	1.69327	1.53578	0.77516	2.07419	1.55	1.50286	1.63137	2.12847	2.44257	2.46703	2.53848	1.69386	1.62057	1.80672	1.41392	2.04227	1.9674	2.59319	1.47139	-0.725425	0.60547	-1.04808	-0.510239	2.47042	1.22855	2.47593	2.99119	1.51491	1.45656	1.33905
ENSMUSG00000066141	-2.32116	-1.34843	27.6539	4.79533e-06	0.000132081	Gm11232	102634852	4	71755643	71757965	-3.08804	-3.69766	-2.29777	-2.6614	-2.45936	-3.07111	-3.69766	-3.14742	-3.69766	-2.20175	-3.09061	-2.76988	-2.17878	-3.69766	-3.11575	-3.12825	-3.69766	-3.69766	-3.69766	-3.12298	-2.68015	-2.00938	-3.13466	-2.69609	-1.40331	-0.945073	-0.405752	-0.773544	1.35243	0.991885	1.1669	0.995553	-0.448376	-0.38308	-0.343283	-1.05625	-2.74373	-2.46595	-2.08734
ENSMUSG00000040797	-2.31794	0.178385	42.6056	7.5095e-08	3.83643e-06	Iqsec3	243621	6	121372933	121473678	0.0700661	0.0293893	-0.888457	-0.385468	0.0769644	-0.419377	0.176517	0.109842	1.30376	0.459298	-0.552437	-0.308833	0.564656	-0.273409	0.200666	0.258171	-0.22084	-0.287911	-0.13167	-1.02345	-0.206553	-0.47498	-0.0588758	-0.694905	1.62619	1.44946	1.34395	0.530585	-0.543696	0.291718	-0.406139	0.579003	0.603903	0.809105	0.374318	1.345	-0.692518	-0.138465	-0.757886
ENSMUSG00000085071	-2.3064	0.439514	56.752	2.84085e-09	2.37549e-07	Gm14066		2	139256876	139677714	0.124717	-0.140255	-1.42746	-0.546803	-0.734917	-0.00108101	-0.546629	-0.703976	-0.76227	-1.00584	-0.734017	-2.20982	-0.204362	-0.273409	-0.457942	-0.930635	-0.432617	-0.287911	-1.07392	-0.403652	-0.418552	-0.563519	-0.756039	-0.788041	0.700456	0.913232	1.82264	1.58847	1.48388	2.08418	2.43189	2.36756	1.82005	1.62401	1.16637	1.45533	-1.3144	-0.831197	0.092332
ENSMUSG00000027219	-2.3033	0.62045	34.8988	5.74653e-07	2.24645e-05	Slc28a2	269346	2	122426477	122461137	0.541072	-0.636713	-0.260317	-0.463882	-1.2302	-0.26607	0.123863	0.523041	0.750945	-1.48327	1.00893	-0.826523	-0.395779	0.691684	0.463598	0.165261	0.407801	0.564287	-0.263294	-1.02345	-0.496756	-0.391562	-0.0588758	-0.235366	1.79658	1.68269	1.58602	1.47139	0.928951	1.19293	0.851896	0.80226	1.78387	1.31679	1.73472	1.67192	-0.0834565	-0.377226	-0.341599
ENSMUSG00000043460	-2.28831	-0.639095	14.4352	0.000469937	0.00520363	Elfn2	207393	15	78667331	78718771	-0.239361	-0.476624	-1.42746	-1.6436	-2.45936	-1.43249	-0.310921	-0.544872	-0.212735	-2.45563	-1.32327	-1.99462	0.115844	-0.340354	-0.313644	0.116462	-0.156634	-0.706108	0.299992	0.180266	-0.66716	-1.58194	-0.756039	-1.23565	0.0328613	-0.0562886	0.198163	-1.35982	-0.725425	-1.26212	-0.858909	-2.64017	-0.448376	-1.24491	-1.2663	0.410205	-1.3144	-0.586428	-1.49819
ENSMUSG00000071551	-2.28179	-0.379587	21.5571	3.47425e-05	0.000658377	Akr1c19	432720	13	4228700	4252843	-1.17843	-0.81681	-1.79796	-1.6436	-1.48834	-1.01088	-0.936206	-0.334947	1.15676	-1.34831	-2.33621	-2.46284	-0.698324	-0.923453	-1.38307	-0.831553	-0.774188	-0.806548	-0.656975	-0.916884	-1.50059	-0.657849	-0.848581	-1.11007	0.495722	0.733002	0.588764	0.128143	0.126934	-0.402034	-0.0620369	-0.273844	0.968658	-0.478884	0.483182	1.5379	-1.07607	-1.49733	-1.20717
ENSMUSG00000021211	-2.2792	-1.1022	44.5818	4.59865e-08	2.59852e-06	Akr1c12	622402	13	4268176	4279433	-2.33164	-3.12266	-1.79796	-2.06455	-2.76701	-1.60571	-2.06441	-3.14742	-1.14273	-1.48327	-1.4767	-1.49309	-1.60513	-1.40665	-2.70224	-1.92384	-1.87663	-3.07955	-2.34771	-3.12298	-3.101	-2.61949	-2.41551	-2.69609	-0.0938144	-0.171347	-0.548991	0.450354	0.417431	-0.177494	0.58493	0.538188	-0.210853	-0.0530985	-0.0124056	0.0651718	-2.4312	-2.77245	-2.35289
ENSMUSG00000025194	-2.26408	2.38887	16.1473	0.000242913	0.00308767	Abcc2	12780	19	43782192	43840740	1.91273	1.4024	-0.58533	1.22955	-1.01131	-0.195122	1.73002	2.10432	2.6621	-0.427576	2.51648	-0.826523	0.820989	1.47411	0.541574	1.8855	1.7304	1.64505	0.594267	-1.72089	-1.20969	-0.984669	-0.509455	0.392766	3.45361	3.8422	2.9864	3.29932	3.76506	3.56099	4.00609	3.81962	3.45461	3.56101	3.51801	3.5089	0.940247	1.40087	1.09372
ENSMUSG00000040283	-2.25909	-0.597478	30.0612	2.31025e-06	7.19187e-05	Btnl9	237754	11	49165585	49187159	-0.239361	-2.13269	-0.888457	-0.828684	-1.35351	-1.8026	-1.47156	-0.981319	-1.25589	-2.45563	-0.469556	-1.99462	-1.4554	-0.923453	-2.11881	-1.41334	-1.6833	-0.806548	-1.66272	-2.71311	-1.34782	-1.58194	-1.42901	-0.994557	0.0328613	0.451231	0.367287	0.936103	-0.38232	0.291718	-0.0118947	-0.510239	0.968658	0.332807	-0.0124056	0.793007	-0.779275	-1.64581	-1.08107
ENSMUSG00000060579	-2.259	1.06721	86.5151	1.1145e-11	1.80714e-09	Fhit	14198	14	9550092	11162035	-0.239361	-0.554449	0.228627	-0.172956	-0.0218648	-0.419377	0.123863	0.692353	-0.27102	1.00449	0.363634	1.40612	-0.204362	-0.148175	-0.0622455	0.345458	-0.288036	0.1475	0.0456675	0.0284952	-0.273816	0.143942	-0.29893	-1.23565	1.81433	2.12199	1.98744	2.53138	2.49537	2.1684	2.47648	2.34408	2.56937	2.67427	2.59392	1.9534	0.122007	-0.0844749	-0.0779399
ENSMUSG00000060715	-2.23593	-0.0257189	65.191	5.0407e-10	5.1645e-08	1700019A02Rik	69397	1	53158577	53187636	-1.05182	-1.02264	-1.00552	-0.936373	-1.35351	-0.78568	-0.634611	-1.32498	-1.66092	-0.647733	-0.941785	-1.6417	-1.19578	-1.72662	-0.798721	-0.65173	-0.510731	-1.82017	-0.750467	-1.26359	-0.760557	-0.657849	-1.42901	-0.994557	1.47818	1.17112	0.867903	1.07635	1.39759	1.11017	0.257083	1.05463	1.28566	1.37276	0.616626	1.32188	-0.871585	-0.31373	-0.494019
ENSMUSG00000030786	-2.22869	-1.01238	31.2511	1.6259e-06	5.3377e-05	Itgam	16409	7	128062640	128118491	-1.31724	-2.39371	-1.42746	-1.31814	-1.48834	-1.60571	-1.47156	-2.75005	-0.939994	-2.45563	-1.64842	-1.99462	-2.17878	-2.39886	-1.12034	-2.72105	-2.09993	-1.62411	-2.34771	-2.39429	-2.0894	-2.61949	-3.13466	-1.6953	0.738134	0.451231	-0.0997365	0.178818	0.126934	0.388534	-0.0118947	0.161947	0.644818	-0.0530985	0.128339	-0.550502	-2.17446	-1.81135	-1.66916
ENSMUSG00000068048	-2.21504	-1.30385	10.1538	0.00274498	0.0201461	Rhox9	104384	X	37899097	37901770	-2.66083	0.0817764	-0.496959	-3.69766	-2.76701	-1.8026	-1.05259	-1.61008	-0.33176	-1.79824	-0.734017	-1.80739	-2.74694	-3.1255	-2.70224	-1.92384	-2.36423	-1.82017	-1.85701	-2.39429	-2.0894	-2.28242	-2.41551	-1.6953	-0.558409	0.196657	0.0568886	-1.09613	-0.933388	-2.2897	-1.38844	-2.03654	-1.75794	-0.38308	-0.0625463	-1.47499	-2.17446	-2.46595	-1.86315
ENSMUSG00000036770	-2.20748	-0.623354	34.924	5.7065e-07	2.23549e-05	Stpg3	74472	2	25212207	25214637	-1.31724	-1.55108	-1.00552	-0.728479	-1.99042	-1.43249	-1.05259	-0.882827	0.0478621	-0.647733	-1.32327	-1.12165	-1.4554	-0.089412	-0.457942	-1.15189	-1.6833	-1.62411	-1.85701	-2.71311	-0.967716	-1.58194	-0.848581	-1.37321	0.581132	0.667549	0.51865	0.178818	0.126934	0.0167602	-0.0118947	-0.00898882	0.473697	-0.293244	0.172359	0.0651718	-1.76733	-1.36271	-0.85778
ENSMUSG00000105334	-2.19644	0.9852	75.9682	6.72111e-11	9.01645e-09	Gm42680		5	13133459	13135958	0.580708	0.733064	0.510284	0.540017	1.04785	1.09154	0.369789	0.785156	0.0478621	-0.729275	0.49326	-0.438797	0.987178	0.992995	1.29345	1.16367	0.812465	-0.36241	0.433519	0.180266	0.464462	-0.099105	0.823239	0.627259	1.70441	2.02079	1.74799	1.73112	0.126934	1.05224	0.374839	0.86961	2.40046	2.30872	1.53002	2.20154	0.993554	1.1311	0.660274
ENSMUSG00000039194	-2.19599	-0.304068	59.1048	1.72826e-09	1.57975e-07	Rlbp1	19771	7	79374870	79387048	-0.462886	-0.476624	-0.260317	-0.936373	-1.11661	-0.89389	-0.634611	-0.0413444	-0.680996	-1.48327	-1.05809	-1.6417	-0.395779	-0.340354	-0.457942	-0.281039	-1.36042	-1.29741	-0.333901	-0.724797	-1.50059	-0.657849	-0.509455	-0.446916	0.738134	0.82593	0.622584	0.606588	-0.38232	-0.109794	0.297412	-0.273844	1.06225	0.998885	0.483182	0.890505	-0.970208	-1.64581	-0.494019
ENSMUSG00000054727	-2.19131	0.250242	42.2579	8.19646e-08	4.10859e-06	1700013H16Rik	75514	X	53742901	53757831	0.324706	-0.024972	-0.679469	-0.240374	-0.366901	-0.195122	0.012415	0.0611862	0.140209	-0.815704	-0.391178	-1.01642	0.295605	-0.484351	0.0487313	0.811806	-0.288036	0.642565	-0.263294	-0.266433	-0.418552	-0.75878	-0.00462242	0.00568573	0.581132	0.526998	1.40352	1.10284	0.417431	0.291718	-0.282093	0.161947	1.3365	1.22855	0.0829326	1.22552	0.122007	-0.0844749	-0.341599
ENSMUSG00000073294	-2.18114	-0.621829	31.3986	1.55726e-06	5.16693e-05	AU022751	102991	X	6081219	6083419	-1.31724	-2.71263	-1.00552	-2.33232	-1.48834	-0.89389	-0.0467132	-1.32498	-3.16828	-2.45563	-2.66465	-1.99462	-2.43507	-2.13841	-3.11575	-1.92384	-1.36042	-1.82017	-1.07392	-1.02345	-1.86536	-1.58194	-0.669076	-2.1106	-0.979781	-1.16592	-0.214476	-0.9804	0.959389	0.24076	1.1669	1.26935	0.603903	-0.94212	1.47835	1.82774	-1.45017	-1.99837	-1.66916
ENSMUSG00000020226	-2.1681	-1.18028	22.0975	2.89081e-05	0.000566275	Slc5a4b	64454	10	76057494	76110961	-1.47083	-2.39371	-2.02633	-2.6614	-3.69766	-2.30171	-1.64345	-0.882827	-3.16828	-1.79824	-3.09061	-2.46284	-2.74694	-1.40665	-2.70224	-1.41334	-3.1063	-2.3166	-1.66272	-2.13333	-2.35475	-1.58194	-2.41551	-2.1106	0.149306	0.2866	-0.0456167	-0.431952	0.326946	0.0167602	0.0365632	-0.69253	-0.0717761	-0.208675	-0.168379	-0.176762	-2.17446	-1.99837	-1.20717
ENSMUSG00000031165	-2.16545	0.0377044	73.6054	1.02814e-10	1.32219e-08	Was	22376	X	8081453	8090498	-0.462886	-0.476624	-0.679469	-0.240374	-0.576282	-1.01088	-0.546629	-0.981319	-1.0378	-0.907642	0.317702	0.0713537	-0.616535	-0.148175	-0.705688	-0.930635	-0.774188	-0.706108	-0.656975	-0.724797	-0.760557	-0.984669	-1.93778	-1.11007	0.581132	0.913232	1.12547	1.10284	0.731457	1.05224	0.551971	1.2442	1.09214	1.5287	1.25091	0.65183	-0.871585	-0.31373	-0.85778
ENSMUSG00000063268	-2.14602	-0.0987785	45.0655	4.08575e-08	2.33702e-06	Parp10	671535	15	76231174	76243441	-2.06379	-0.636713	-1.00552	-1.17935	-0.242492	-1.1382	-0.936206	-0.21025	-1.14273	-0.570554	-1.18459	0.37196	-0.539135	-0.923453	-1.24573	-0.56958	-0.593317	-1.45153	-1.49151	-1.72089	-0.760557	-1.11243	-0.756039	-0.788041	0.845601	0.667549	0.554133	0.906339	1.0751	0.991885	1.25145	1.29408	0.561793	0.809105	1.20926	0.724145	-0.610684	-0.586428	-1.66916
ENSMUSG00000041301	-2.13844	1.28474	134.074	1.54482e-14	4.64618e-12	Cftr	12638	6	18170687	18322768	-0.171939	-0.140255	-0.260317	-0.0468935	-0.0218648	-0.1275	0.618411	-0.21025	-0.27102	0.531094	-0.0527374	0.410213	-0.395779	0.12428	-0.0622455	0.302475	-0.432617	-0.0233	-0.0110569	-0.916884	-0.34437	0.251658	0.448577	0.212169	1.91646	1.98093	2.11172	2.89942	2.86852	2.89269	3.15694	3.10756	2.52623	2.58232	2.56119	2.82027	0.122007	0.44237	0.244613
ENSMUSG00000097023	-2.13531	-0.331059	20.6862	4.68987e-05	0.000838466	Mir9-3hg	101694	7	79500026	79534403	-0.171939	-0.402783	-1.27269	-0.546803	-0.576282	-0.26607	-0.172777	0.331185	0.691142	-1.34831	-1.05809	-1.99462	0.337252	-0.484351	-0.535891	0.165261	-0.22084	-0.524048	-0.486413	-0.0823504	-0.206553	-0.47498	-0.235069	-1.88806	0.0328613	-0.232511	0.326828	-0.287364	-0.933388	-0.485382	-0.614835	-0.273844	-0.0717761	-0.94212	-0.168379	0.119808	-0.198317	0.113296	-0.0189214
ENSMUSG00000098112	-2.13445	0.774646	44.8378	4.31925e-08	2.44806e-06	Bin2	668218	15	100641077	100669553	0.177373	0.0817764	0.00477016	0.276204	-1.35351	-0.1275	-0.172777	0.109842	0.942653	-0.647733	0.270258	-0.027444	0.252721	0.62306	0.0487313	0.116462	-0.156634	-0.287911	-0.0110569	-1.91242	-0.142286	-0.563519	-0.58706	-1.23565	1.81433	2.36846	2.43088	1.66156	1.35243	1.94786	1.77864	1.67908	1.92343	1.47857	1.53002	1.81124	0.301823	0.548695	-0.139476
ENSMUSG00000036594	-2.13428	-0.582916	17.4622	0.000148619	0.00213012	H2-Aa	14960	17	34282744	34287823	-0.827723	-0.476624	-0.58533	-1.17935	-0.242492	-0.78568	-0.172777	-0.21025	0.226999	-2.20175	-0.640372	-2.46284	-0.698324	-1.14491	-1.00498	-1.03703	-0.68092	-1.45153	-0.656975	-0.266433	-1.08364	-0.984669	-0.669076	-1.52529	0.581132	-1.42678	0.482272	-0.9804	-1.64094	-0.32324	-0.858909	-0.793109	0.833611	-0.293244	0.0829326	0.495323	-1.76733	-0.443646	-0.757886
ENSMUSG00000054753	-2.13108	-0.327923	52.7669	6.78388e-09	5.16323e-07	AU018091	245128	7	3154658	3169203	-1.17843	-0.81681	-0.780182	-1.6436	-1.11661	-1.60571	-1.05259	-1.32498	-0.604058	0.262426	-0.246145	-0.133508	-0.539135	-0.484351	-0.535891	-0.418108	-1.51285	-0.706108	-0.750467	-0.817646	-1.20969	-0.75878	-1.57951	-0.887607	0.539059	0.913232	-0.339136	0.365396	0.800336	0.0167602	0.374839	0.265597	0.379869	0.849111	0.0829326	0.223239	-0.970208	-0.831197	-0.576726
ENSMUSG00000032564	-2.1262	1.30453	84.5177	1.5478e-11	2.38527e-09	Cpne4	74020	9	104547286	105034544	0.798055	0.132328	0.63286	0.414132	0.69019	0.546305	0.540203	0.626993	1.08886	0.599485	0.856643	-0.918349	0.252721	0.724809	0.785424	0.716787	0.605884	1.01046	0.555728	0.442952	0.334994	0.805149	0.697967	1.03329	1.81433	1.82457	2.31155	2.6618	2.5663	2.01004	2.20689	2.43582	2.38847	2.79183	2.56944	2.06898	0.827334	0.987245	0.586175
ENSMUSG00000052180	-2.11483	-0.256073	34.3552	6.68737e-07	2.504e-05	Serpinb6c	97848	13	33879816	33905708	-0.633802	-1.39975	-0.888457	-0.728479	-1.11661	-0.685024	-1.64345	-0.0954783	-0.27102	-0.122038	-0.640372	-1.23516	-0.089547	-0.148175	-0.313644	0.427764	-0.68092	0.251077	-0.195981	-0.0823504	-1.50059	-0.75878	-0.435814	-0.109812	0.879715	0.4118	0.687934	0.4085	-0.460753	-0.32324	-0.342783	0.107188	-0.285765	0.0873223	0.296893	0.453392	-0.533243	-0.194554	-1.20717
ENSMUSG00000068547	-2.1052	-1.03764	24.5975	1.26219e-05	0.000288787	Clca4a	99663	3	144952480	144975045	-1.83797	-2.13269	-2.02633	-1.6436	-1.6371	-1.60571	-0.936206	-1.4605	-0.939994	-1.63218	-1.32327	-2.76988	-1.31976	-1.02994	-1.53487	-0.930635	-1.51285	-1.45153	-1.85701	-0.817646	-3.101	-1.11243	-2.41551	-1.37321	-0.558409	0.56344	0.198163	-0.357848	-0.38232	-0.573842	-0.950394	-0.90123	0.114534	-0.581505	-0.114493	-0.11237	-2.74373	-1.49733	-1.86315
ENSMUSG00000044021	-2.09743	-1.2671	19.8852	6.2061e-05	0.00104445	Muc19	239611	15	91838326	91934555	-2.66083	-3.12266	-1.27269	-1.83877	-1.80297	-2.30171	-1.47156	-3.14742	-1.66092	-1.48327	-1.32327	-2.20982	-2.17878	-1.91788	-3.11575	-1.73289	-2.36423	-1.45153	-2.34771	-2.39429	-2.35475	-2.28242	-3.13466	-3.69766	-0.161583	-0.171347	-0.155966	0.0756237	-0.237192	0.522567	-0.342783	-0.135347	-0.0717761	0.492889	-0.343283	-0.550502	-2.74373	-1.12615	-3.69766
ENSMUSG00000075162	-2.09617	-0.92503	24.681	1.22845e-05	0.000282453	Gm10812		10	44004154	44004701	-0.935423	-0.916057	-1.42746	-2.06455	-1.48834	-0.89389	-1.47156	-1.08703	0.348116	-0.729275	-1.18459	-1.35837	-0.145813	-0.410557	-1.00498	-1.15189	-0.873905	-1.0312	-1.07392	-1.55183	-0.66716	-1.25261	-1.29274	-2.1106	0.357305	-0.363215	-0.405752	-1.09613	-2.6596	-1.41716	-2.02055	-2.30701	-0.631672	-0.81164	-0.343283	0.223239	-1.60005	-1.02099	-1.20717
ENSMUSG00000000731	-2.09079	-0.681343	27.6369	4.82052e-06	0.000132579	Aire	11634	10	78030022	78043610	-1.64275	-1.13773	-2.29777	-1.6436	-1.2302	-0.89389	-1.83863	-1.32498	-1.51291	-1.2249	-1.05809	0.118326	-1.77222	-0.562125	-1.12034	-1.41334	-1.22257	-1.62411	-2.0816	-1.55183	-2.0894	-2.00938	-1.16824	-1.11007	-1.10762	-0.296384	0.242339	-0.220165	0.766307	0.133103	0.824559	0.902141	1.03172	-0.208675	0.447799	0.410205	-0.389817	-1.81135	-1.20717
ENSMUSG00000030041	-2.08788	1.57602	56.9661	2.71389e-09	2.30027e-07	M1ap	110958	6	82946902	83030309	1.39528	0.888202	0.00477016	0.956028	0.72108	0.703109	1.34923	1.55584	1.93937	0.787123	0.649755	0.118326	1.78917	1.8036	1.27073	1.36509	1.54977	0.716814	1.10194	1.35967	1.21862	1.06346	0.664873	0.764777	2.86806	2.86826	2.67605	1.82956	1.23293	1.79729	1.76433	1.78754	2.33946	2.15762	2.22736	2.85289	1.18903	0.935921	0.695944
ENSMUSG00000052861	-2.08468	0.560653	18.2867	0.000109913	0.00167447	Dnah6	330355	6	73017606	73221651	0.895568	0.403271	0.00477016	0.0122341	-0.576282	-0.89389	-0.172777	0.692353	1.71753	-0.0679931	-0.552437	-0.581639	1.78917	0.62306	0.61555	1.16367	0.529883	0.642565	1.01938	-0.266433	-0.418552	-0.75878	0.194034	-0.235366	2.41221	1.40998	1.85145	0.965265	0.0154675	-0.248527	-0.342783	-0.427062	1.00053	-0.0530985	0.584404	1.29839	-0.323119	0.327582	-0.341599
ENSMUSG00000056973	-2.06162	-1.12273	15.1677	0.000353318	0.0041593	Ces1d	104158	8	93166068	93197838	-1.83797	-1.91173	-2.02633	-0.936373	-1.35351	-1.01088	-1.64345	-1.08703	-2.01215	0.21961	-1.4767	0.483805	-2.17878	-1.40665	-1.89686	-1.2767	-2.36423	-1.15817	-3.09707	-1.40052	-2.35475	-1.58194	-1.57951	-2.37384	-1.10762	-1.16592	-0.886808	-1.22196	-0.0436713	-0.402034	0.128854	-0.070785	-0.959406	0.21528	-0.168379	-0.638452	-2.4312	-1.64581	-1.66916
ENSMUSG00000048865	-2.05836	-0.257877	34.292	6.80673e-07	2.54359e-05	Arhgap30	226652	1	171388954	171410298	-1.17843	-0.916057	-0.888457	-0.463882	-1.11661	-1.01088	-0.385292	-0.790632	0.308862	-1.11121	-0.0527374	-0.740193	-0.698324	0.0737509	-0.313644	-1.73289	-0.510731	-0.612208	-1.49151	-1.91242	-0.760557	-1.4079	-0.947468	-1.23565	1.33799	0.598984	0.51865	0.275121	0.279482	0.60547	0.257083	-0.070785	1.12143	0.388165	0.796164	0.65183	-0.389817	-1.81135	-0.664464
ENSMUSG00000051457	-2.05184	-0.631422	16.1433	0.000243287	0.00309031	Spn	20737	7	127132232	127137823	-1.64275	-0.476624	-1.13293	-0.311098	-1.6371	-1.27785	-0.828515	-0.544872	0.308862	-1.2249	-0.834164	-1.35837	-0.329111	-1.40665	-1.00498	0.0136125	-2.09993	-0.0850433	-1.20015	-0.477488	-1.50059	-2.00938	-0.947468	-1.11007	-0.232693	-0.363215	0.105533	-0.0355246	0.0722772	-0.994541	-0.406139	-0.427062	-0.0717761	-2.15284	0.215076	0.365686	-1.45017	-0.831197	-0.965107
ENSMUSG00000033508	-2.04985	-0.448919	38.0757	2.42227e-07	1.06278e-05	Asprv1	67855	6	86628164	86629710	-1.47083	-0.81681	-2.02633	-1.6436	-1.48834	-1.60571	-1.31798	-1.32498	-0.939994	-0.497294	-0.834164	-1.12165	-0.698324	-0.923453	-1.12034	-1.15189	-1.36042	-1.29741	-1.49151	-0.333412	-0.34437	-2.00938	-1.05364	-1.23565	1.26243	0.526998	1.00243	0.813174	0.695743	-0.402034	0.297412	0.161947	-0.0717761	0.152719	0.551446	0.119808	-1.3144	-1.36271	-1.49819
ENSMUSG00000054626	-2.0471	0.0972218	29.8054	2.49349e-06	7.63483e-05	Xlr	22441	X	53777118	53797706	-0.827723	-0.265556	-0.41369	-0.463882	-1.01131	-0.78568	-0.310921	-0.544872	0.628754	-1.63218	-0.941785	-1.6417	0.0671722	-1.02994	-0.457942	0.427764	-1.36042	-0.806548	-0.195981	-1.13853	-0.760557	-1.11243	0.0981224	-1.23565	0.774853	0.941197	1.21687	1.45092	0.800336	0.60547	0.768279	0.933955	1.17827	0.636969	0.584404	1.09524	-0.871585	-0.377226	-0.0779399
ENSMUSG00000042808	-2.02724	1.11172	23.1513	2.02979e-05	0.000423847	Gpx2	14776	12	76792333	76795554	0.541072	0.631286	1.00989	0.79699	-0.242492	1.17426	0.797178	1.50217	2.10893	-0.0158995	1.12015	-0.372352	1.75884	1.26482	1.3809	1.54181	0.844192	1.03969	1.70518	0.40236	0.920674	0.971929	1.01927	0.590729	2.46934	2.25048	1.87969	0.875947	-0.631701	0.340938	0.483705	0.362298	1.70868	0.767958	0.904534	1.89194	0.639438	0.582463	0.092332
ENSMUSG00000056856	-2.01694	-0.101136	20.0336	5.89036e-05	0.00100861	Jakmip3	74004	7	138940730	139083977	0.177373	-0.332539	-1.27269	-0.311098	-0.50306	0.370356	-0.828515	0.28955	-0.0508028	-2.45563	-0.941785	-0.581639	0.208523	-0.032949	0.0487313	0.929483	0.529883	0.200218	0.252588	-0.266433	-0.860421	-0.563519	-0.00462242	-0.887607	0.738134	0.82593	0.976508	-0.155956	-1.46896	-1.78845	-2.02055	-1.43927	0.379869	-1.24491	-0.343283	0.758987	-0.323119	-0.586428	-0.494019
ENSMUSG00000066319	-1.99935	0.264097	76.1578	6.49813e-11	8.84457e-09	Rtp3	235636	9	110984935	110990583	-0.462886	-0.81681	-0.189341	-1.05275	-0.576282	-0.195122	-0.463707	-0.544872	-0.33176	-0.236611	-0.31684	-0.438797	-0.539135	-0.824289	-0.798721	-0.418108	-0.156634	-0.217071	-0.656975	-0.916884	-0.66716	-1.25261	-0.756039	-1.23565	1.20976	0.995552	1.46073	1.40908	1.661	1.50509	1.64438	1.77002	1.52363	0.925941	1.18797	1.25022	-1.3144	-1.02099	-0.341599
ENSMUSG00000047021	-1.99562	-0.818098	8.4206	0.00593008	0.0362789	Cfap65	241116	1	74902071	74935599	-1.17843	-1.02264	-1.27269	-1.17935	-3.69766	-1.8026	-2.3322	-1.32498	1.04175	-1.34831	-0.734017	-1.80739	0.252721	-0.209434	-1.12034	-1.03703	-0.981029	-1.15817	-1.07392	-1.40052	-2.0894	-1.77989	-1.29274	-2.1106	0.622013	-0.363215	0.655629	-0.9804	-2.6596	-2.01741	-1.83474	-2.30701	-0.0717761	-2.15284	-0.472901	0.119808	-2.4312	-1.02099	-1.86315
ENSMUSG00000103189	-1.99497	-0.360246	31.6908	1.43017e-06	4.78977e-05	Gm37092		6	83074599	83076116	-0.0458678	-1.02264	-1.13293	-0.172956	-0.366901	-0.685024	-0.828515	0.156911	-0.604058	-1.98593	-0.734017	-1.23516	-0.089547	-0.484351	-0.24657	0.0136125	-0.593317	-0.36241	-0.408143	-1.13853	-0.34437	-1.11243	-0.365749	-0.109812	0.495722	0.598984	0.588764	0.227773	-1.83624	-2.2897	-1.83474	-1.28482	0.561793	-0.128791	-0.168379	0.453392	-0.692518	-0.831197	-0.965107
ENSMUSG00000057280	-1.99375	-1.6376	11.5626	0.00150546	0.0126216	Musk	18198	4	58285960	58374303	-3.08804	-3.69766	-3.69766	-3.08842	-2.45936	-3.07111	-3.08836	-2.18298	-3.16828	-2.76393	-3.69766	-1.35837	-3.69766	-3.1255	-3.11575	-2.72105	-3.69766	-2.3166	-3.09707	-3.69766	-3.69766	-3.69766	-2.41551	-3.69766	-2.0054	-1.16592	-0.626322	-0.592662	0.83358	0.187935	1.00586	-0.070785	-1.08758	0.0188196	-0.343283	-1.64676	-2.74373	-2.77245	-2.35289
ENSMUSG00000042638	-1.98889	-0.869154	34.7385	6.00857e-07	2.31491e-05	Gucy2c	14917	6	136697284	136781765	-2.06379	-2.13269	-1.27269	-2.33232	-1.99042	-3.07111	-2.06441	-1.32498	-2.01215	-2.45563	-1.84337	-2.46284	-1.77222	-1.91788	-2.11881	-1.41334	-2.36423	-2.64821	-2.67427	-2.39429	-1.50059	-2.28242	-2.41551	-2.1106	0.308048	0.4118	0.482272	0.275121	0.417431	0.683866	0.851896	0.0502687	0.279512	0.0188196	-0.168379	0.0651718	-2.74373	-2.2133	-2.6786
ENSMUSG00000095993	-1.97663	-0.866786	17.5547	0.000143636	0.00207466	Gm21060		19	61296902	61297069	-0.384466	-0.81681	-2.02633	-1.83877	-0.913176	-2.03068	-0.828515	-0.622232	-3.16828	-1.00584	-1.05809	-0.826523	-1.96123	-2.13841	-0.705688	-1.03703	-1.36042	-1.15817	-1.49151	-1.55183	-1.86536	-0.563519	-1.16824	-1.52529	-0.979781	-0.433294	-1.32872	-0.357848	0.279482	-1.26212	-0.858909	-0.427062	0.518417	0.332807	-1.04854	0.575698	-1.19032	-1.99837	-1.34535
ENSMUSG00000024619	-1.95823	5.20784	17.8755	0.000127684	0.00189113	Cdx1	12590	18	61018862	61036199	5.473	5.28912	4.50639	4.98113	4.75299	5.33484	5.00699	5.74166	6.20771	3.38674	4.93352	2.65566	6.20144	5.70763	5.36061	5.69819	5.67568	5.63785	5.58588	6.09548	5.20744	4.75799	5.02511	4.70208	6.15896	5.79387	5.80764	4.12301	2.3188	2.31108	2.34797	2.28363	5.11517	3.82949	4.47192	5.75017	4.38144	4.88884	4.08151
ENSMUSG00000066000	-1.94777	2.82984	28.3894	3.82533e-06	0.000109236	Zfp979	112422	4	147611937	147642513	2.72295	2.88727	1.63617	2.07308	1.63923	1.76066	2.96591	1.91194	1.5759	1.69327	1.7059	1.49779	2.08645	1.49346	2.53169	3.10109	2.03534	1.01046	2.15528	1.17922	1.54567	1.69878	2.84346	2.63637	3.08096	3.59179	2.9469	4.55575	3.90064	3.2297	3.4261	3.36261	3.51102	4.52885	3.01245	3.48828	2.91005	3.01425	3.31146
ENSMUSG00000031340	-1.93442	2.96553	206.85	1.15471e-17	6.72872e-15	Gabre	14404	X	72255999	72274803	2.74056	2.00075	2.51569	2.65849	2.18481	2.39912	2.18028	2.6398	2.54028	1.61283	2.30911	2.09914	2.54318	2.58601	2.81682	2.73145	2.5011	2.24345	2.3022	2.29414	1.92139	2.19343	2.15542	1.93478	3.68343	4.00341	3.94637	3.79376	3.98073	3.93412	4.00913	4.12885	3.95107	3.76299	4.11392	3.99519	2.23254	2.38923	2.51961
ENSMUSG00000050994	-1.93006	-0.378904	52.5384	7.13914e-09	5.38962e-07	Adgb	215772	10	10335703	10472326	-1.31724	-1.91173	-0.780182	-0.936373	-1.2302	-0.502607	-0.385292	-0.401585	-0.27102	-0.729275	-0.11437	-0.740193	-0.465677	-0.731506	-0.798721	-1.15189	-1.6833	-1.82017	-1.49151	-2.39429	-1.67148	-1.11243	-1.16824	-1.37321	0.451042	0.633674	0.326828	0.713576	0.897856	0.60547	0.374839	0.836328	0.603903	0.590523	0.517718	0.858732	-1.07607	-1.81135	-1.20717
ENSMUSG00000054136	-1.9282	-0.19159	21.3545	3.72389e-05	0.000697183	Adm2	223780	15	89322720	89324731	-1.17843	-0.140255	-1.00552	-0.728479	-0.50306	-0.26607	-0.728308	-0.47145	-0.0508028	-1.48327	-1.18459	0.118326	-0.877281	-0.410557	0.293737	-0.65173	-0.593317	-0.524048	0.152834	0.0284952	-0.418552	-0.47498	0.283965	-0.302494	0.0922584	0.100733	0.867903	0.227773	0.230403	0.434609	1.4253	0.86961	0.518417	-0.94212	0.709186	-0.314867	-1.19032	-0.443646	-2.08734
ENSMUSG00000074852	-1.92457	-0.396715	35.8522	4.41692e-07	1.79439e-05	Hpse2	545291	19	42786539	43388355	-0.31009	-1.13773	-0.0570764	-1.83877	-1.80297	-1.01088	-0.936206	-1.77698	-0.848397	-1.63218	-0.834164	-1.23516	0.0671722	-0.340354	-0.898169	-0.281039	-0.981029	-1.62411	-0.957859	-1.91242	-1.86536	-1.25261	-1.16824	-1.52529	0.257051	0.598984	0.687934	0.491027	0.502574	0.721523	0.768279	0.836328	0.868577	0.590523	-0.114493	0.365686	-0.970208	-0.922974	-0.576726
ENSMUSG00000028255	-1.90796	1.44274	73.2667	1.09354e-10	1.37778e-08	Clca1	23844	3	145003817	145032776	1.67708	0.69993	0.709149	0.830231	0.920557	1.30238	1.43817	1.26498	1.65629	1.00449	0.790922	0.207917	1.29256	1.33085	1.48324	1.8855	0.490326	1.30335	1.04743	1.20305	0.693019	0.769348	0.73032	0.764777	2.17182	2.15818	2.28011	2.00832	1.69758	1.39288	1.51354	1.87208	2.67191	2.20463	2.07336	2.56859	1.18903	1.19798	0.6237
ENSMUSG00000000632	-1.88786	2.15513	34.1675	7.04852e-07	2.59932e-05	Sez6	20370	11	77930800	77979048	2.54403	2.13076	1.90301	2.10058	1.65532	2.31655	2.30376	2.61473	2.7672	1.4921	1.93614	-0.247993	2.83245	2.5495	2.29331	2.59562	2.6341	2.81635	2.79943	2.83386	2.0089	1.99071	2.08211	1.79727	2.78949	2.93236	2.75441	2.0633	-0.169759	0.434609	-0.167873	0.836328	2.28873	1.71342	2.35699	2.4878	1.9918	2.47263	1.5091
ENSMUSG00000034891	-1.87629	0.202068	28.0979	4.18245e-06	0.000118167	Sncb	104069	13	54758860	54766595	-0.107527	-0.140255	-0.121693	-0.0468935	0.489526	0.810453	0.069215	-0.21025	0.226999	-0.729275	0.117781	0.51924	-0.089547	0.691684	-0.457942	-0.281039	0.529883	-0.0233	-0.569175	-0.266433	0.657353	0.143942	0.146875	-0.171224	0.149306	0.0502677	1.40352	1.27576	0.0722772	0.076104	0.374839	0.214703	1.06225	0.590523	1.54684	0.0651718	-0.029283	-0.74491	-0.757886
ENSMUSG00000017300	-1.85808	-0.567136	32.2655	1.2109e-06	4.1737e-05	Tnnc2	21925	2	164777161	164779967	-1.47083	-1.39975	-1.60085	-1.47171	-0.734917	-1.27785	-1.31798	-0.981319	-0.76227	-0.497294	-0.834164	0.0713537	-1.96123	-0.824289	-1.70454	-1.2767	-2.09993	-2.64821	-1.33849	-1.55183	-2.0894	-0.657849	-0.947468	-0.887607	0.357305	-0.112671	0.0568886	0.227773	1.0751	0.828931	0.448322	0.618695	0.279512	0.441477	0.796164	-0.11237	-1.45017	-1.64581	-1.08107
ENSMUSG00000027419	-1.84868	1.08524	15.1223	0.000359581	0.0042091	Pcsk2	18549	2	143546156	143816285	1.79971	0.318487	0.121036	0.830231	0.593344	0.27362	0.579836	1.15335	2.50598	-0.0679931	0.686362	-0.438797	1.95886	1.09786	0.61555	1.48527	0.964553	1.73712	1.25411	0.972931	0.693019	0.575664	0.73032	0.212169	2.40051	1.91195	2.30114	0.906339	-0.631701	-0.994541	-0.113985	-0.598507	0.561793	0.725603	1.56347	2.16304	0.605597	0.76999	0.144898
ENSMUSG00000055826	-1.84778	-0.861667	30.9159	1.79391e-06	5.81759e-05	Tescl	69301	7	24333082	24333936	-1.17843	-1.39975	-1.27269	-1.83877	-1.2302	-1.1382	-1.17919	-1.61008	-1.51291	-1.2249	-1.32327	-1.23516	-1.08162	-1.26985	-1.24573	-1.2767	-1.6833	-2.04714	-1.20015	-0.477488	-2.68015	-2.00938	-1.16824	-0.694905	-0.30749	-0.433294	0.0568886	-0.773544	0.0154675	0.187935	0.172875	-0.202934	-0.139639	-0.208675	0.256565	0.119808	-2.74373	-1.49733	-1.20717
ENSMUSG00000039676	-1.84447	-0.459757	25.8901	8.33381e-06	0.000208591	Capsl	75568	15	9436028	9466038	-0.935423	-1.2628	-1.13293	-1.31814	-1.2302	-0.89389	-1.05259	-0.981319	0.0478621	-0.122038	-0.941785	0.118326	0.115844	-0.824289	-1.38307	-0.418108	-0.593317	-1.45153	0.252588	-0.555307	-0.66716	-0.867308	-0.848581	-1.52529	0.622013	0.329552	-0.155966	0.365396	-0.237192	-0.485382	0.0834463	-0.00898882	-0.0717761	0.27524	0.0829326	0.365686	-1.19032	-1.12615	-1.08107
ENSMUSG00000024164	-1.83854	-0.35407	10.7411	0.00213138	0.0165738	C3	12266	17	57203970	57228136	-1.17843	-1.02264	-1.13293	-1.17935	-0.127965	-1.27785	0.123863	1.82718	0.226999	-0.907642	-1.18459	-1.01642	-0.975838	-0.923453	-1.38307	-0.56958	0.127454	-0.287911	-0.333901	0.594781	-0.496756	-1.11243	0.596315	-0.235366	-0.558409	-0.363215	-0.339136	-0.592662	-0.933388	-1.59089	-0.614835	-1.01812	-0.210853	-0.94212	0.796164	-0.550502	-1.60005	-1.49733	-1.86315
ENSMUSG00000064344	-1.83842	4.87955	7.97052	0.00728886	0.0423189	mt-Tm		MT	3845	3913	4.53724	4.50117	2.07144	1.60093	3.97779	4.30584	4.15522	4.16757	1.91343	4.73114	2.06684	1.51545	4.50844	3.8107	1.59718	1.59621	3.67889	3.32363	4.86235	4.94202	4.5897	4.6902	4.50944	4.48539	5.81225	6.06962	1.49765	2.02226	5.97264	6.43723	6.29783	6.10586	5.83952	6.46375	5.839	6.25239	4.46166	4.74155	1.40519
ENSMUSG00000071550	-1.83231	1.01929	73.5583	1.03698e-10	1.32442e-08	Cfap44	212517	16	44394796	44482428	0.926661	0.181168	0.00477016	0.655794	-0.242492	-0.26607	0.227316	0.523041	1.15676	0.599485	0.363634	0.99245	0.492765	0.353365	0.463598	0.780823	-0.0951649	0.438279	0.738886	-0.14114	-0.206553	-0.237935	-0.173916	-0.372899	1.66583	2.13416	2.00036	1.66156	2.2217	1.97928	2.30905	2.27123	2.08081	2.1254	1.91395	1.79454	0.461691	0.0177969	0.291999
ENSMUSG00000040569	-1.82755	-0.906309	28.6765	3.50478e-06	0.000101956	Slc26a7	208890	4	14502430	14621805	-0.827723	-1.13773	-1.27269	-1.83877	-1.2302	-1.8026	-1.05259	-1.4605	-1.66092	-0.427576	-1.64842	-1.49309	-1.08162	-1.26985	-0.798721	-0.217097	-1.51285	-1.0312	-1.07392	-1.26359	-1.08364	-1.11243	-2.15696	-1.52529	-0.469831	0.4118	-0.214476	0.0211197	-1.31531	-0.573842	-0.858909	-1.01812	0.379869	-0.128791	-0.472901	-0.244163	-0.970208	-0.74491	-1.49819
ENSMUSG00000064065	-1.82693	0.504978	46.2828	3.04325e-08	1.83056e-06	Ipcef1	320495	10	6885796	7052478	-1.47083	-1.13773	-0.260317	-0.385468	-0.0218648	-0.78568	-0.546629	-0.882827	-0.531016	-0.361073	-1.05809	-0.372352	-0.616535	-1.02994	-0.457942	-0.15587	-0.981029	-1.62411	-0.957859	-3.12298	-0.579444	-0.563519	-0.235069	-1.52529	1.40979	1.38983	1.56877	1.748	2.29513	1.70631	2.15296	1.95194	1.50152	1.60077	1.71997	1.5379	0.343481	-0.513271	0.425478
ENSMUSG00000091594	-1.80587	0.0241016	17.3099	0.00015722	0.00222773	Gm17067		7	42705469	42727017	0.0132634	-0.554449	-1.42746	-0.634783	-1.80297	-2.03068	-0.0467132	-1.32498	-0.156714	-2.20175	-0.246145	-2.20982	-0.877281	-0.731506	-0.24657	0.427764	-0.432617	-1.29741	-1.07392	-2.13333	-1.86536	-1.25261	-0.848581	-0.372899	1.06902	1.42986	0.406643	1.47139	0.695743	0.721523	0.679515	0.408321	1.38561	1.25857	0.678988	1.49721	-0.459748	-0.138465	-0.341599
ENSMUSG00000027401	-1.80337	-0.960594	24.6817	1.22819e-05	0.000282453	Tgm3	21818	2	130012349	130050399	-2.33164	-1.2628	-1.60085	-1.17935	-1.35351	-1.27785	-1.64345	-1.96575	-1.82588	-2.45563	-1.18459	-1.12165	-2.43507	-1.72662	-3.11575	-1.73289	-1.51285	-1.0312	-1.85701	-1.91242	-1.86536	-2.28242	-0.848581	-2.1106	-0.0938144	-0.584572	0.242339	0.606588	-0.169759	-0.668082	-0.167873	-0.135347	0.561793	0.388165	0.296893	-0.314867	-1.60005	-1.02099	-1.86315
ENSMUSG00000086866	-1.80165	-0.0458502	27.0604	5.76557e-06	0.000154914	4930512H18Rik		8	61849006	61922834	0.500317	-0.402783	-1.00552	-1.05275	-0.50306	-0.590934	0.069215	-0.0413444	-1.0378	0.459298	-0.11437	-0.189615	-0.465677	-0.484351	-0.313644	0.116462	0.178127	-0.0850433	-0.0701032	-0.916884	-1.34782	-0.984669	-0.365749	-0.788041	0.357305	0.371262	0.588764	0.227773	0.279482	0.340938	0.0834463	0.214703	0.936063	0.849111	0.551446	1.09524	-0.459748	-0.586428	-0.271031
ENSMUSG00000023473	-1.79523	4.52536	154.635	1.54691e-15	5.4425e-13	Celsr3	107934	9	108826320	108852969	4.60608	4.02728	4.31521	4.28658	4.14658	4.18802	4.26262	4.43674	4.98243	4.3495	4.40905	3.7696	4.66995	4.62566	4.4199	4.44764	4.52106	4.71671	4.39842	4.50501	4.13465	4.15788	4.24971	4.05367	5.05063	5.25934	5.28391	5.0069	4.41612	4.59482	4.60289	4.58717	5.38192	4.78748	5.18511	5.36404	3.9872	4.11799	4.037
ENSMUSG00000046337	-1.78545	0.176751	29.9714	2.37293e-06	7.338e-05	Fam178b	381337	1	36562692	36683183	-0.384466	0.0817764	-0.334966	0.123681	0.0769644	0.461011	-0.546629	0.202492	0.596518	-0.497294	-0.391178	-0.027444	0.0168006	0.12428	-0.0622455	-0.56958	0.0749361	-0.612208	-0.0701032	-0.477488	-0.496756	-0.47498	-0.173916	-0.446916	1.43295	0.371262	1.85145	1.02188	0.0722772	0.434609	0.679515	0.80226	0.868577	0.542532	0.709186	0.793007	0.301823	-0.194554	-0.965107
ENSMUSG00000090691	-1.77917	-0.838145	19.9128	6.14607e-05	0.0010381	Gm3667	100042100	14	6868502	6889962	-1.47083	-2.71263	-1.27269	-1.17935	-1.99042	-0.89389	-2.06441	-2.18298	-2.47738	-1.34831	-2.33621	-0.918349	-1.19578	-0.824289	-0.898169	-2.14397	-2.68807	-2.3166	-3.69766	-2.39429	-0.967716	-2.28242	-1.93778	-1.11007	0.622013	0.149492	-0.27546	-0.0355246	-0.169759	-0.76891	0.739293	-0.510239	0.279512	0.809105	0.128339	-0.0507296	-1.76733	-1.49733	-0.757886
ENSMUSG00000021213	-1.77818	0.388542	55.5291	3.69613e-09	2.97077e-07	Akr1c13	27384	13	4191150	4205596	-0.462886	-1.13773	-1.42746	-0.828684	0.0283959	-0.89389	-0.728308	-0.790632	-0.102787	-0.361073	-1.64842	-0.438797	-0.539135	-0.923453	-1.00498	-0.15587	-0.981029	-0.0850433	-0.957859	-1.55183	-0.418552	-0.75878	-0.947468	-0.887607	1.00863	1.5618	1.28181	1.22843	1.94579	2.24797	2.11961	2.29592	1.5454	1.39995	1.02946	1.39015	-0.970208	-0.922974	-0.757886
ENSMUSG00000001260	-1.77294	2.11383	20.3744	5.22772e-05	0.000917903	Gabrg1	14405	5	70751047	70842617	2.67798	2.51106	1.35675	1.76463	1.58988	2.03602	2.25563	2.46381	2.73795	1.32037	1.84193	0.118326	2.71888	2.2529	2.62419	3.01051	2.48106	2.68379	2.71451	2.71459	1.76261	1.80869	2.51243	1.79727	2.41221	2.13416	1.89361	1.99424	-0.169759	0.24076	0.518242	-0.90123	2.38847	1.13456	1.33078	2.57837	2.03057	2.36032	1.44766
ENSMUSG00000022096	-1.76972	1.17778	65.9953	4.30652e-10	4.48623e-08	Hr	15460	14	70552212	70573548	1.35012	1.2732	0.781606	1.09926	1.04785	1.14721	1.41645	1.36858	1.28366	0.696352	0.979732	1.08994	1.57959	1.55	1.46334	1.34405	1.58775	0.887264	1.15447	1.46197	1.26675	0.971929	0.910535	0.828913	2.04227	1.66603	1.82264	1.1795	0.230403	0.522567	-0.342783	-0.273844	1.95631	1.64689	1.02946	2.04094	0.76738	1.45656	0.9534
ENSMUSG00000024055	-1.76096	1.38166	47.1149	2.4943e-08	1.53502e-06	Cyp4f13	170716	17	32924688	32947402	0.798055	0.403271	0.916439	0.655794	1.02327	0.810453	0.457511	0.843865	0.691142	1.45566	0.612193	2.09914	1.08821	0.551008	0.293737	1.08975	0.812465	1.01046	0.990773	-0.333412	0.657353	0.575664	1.07072	1.03329	2.12992	2.4388	2.26947	1.99424	2.5262	1.96366	2.33834	2.52207	2.45899	1.66941	2.40391	2.34605	1.01949	0.855339	1.03922
ENSMUSG00000022435	-1.75978	-0.801843	13.5594	0.000664864	0.00681943	Upk3a	22270	15	85017141	85022547	-0.239361	-1.55108	-2.29777	-0.728479	-1.35351	-0.89389	-1.83863	-0.882827	0.184256	-1.98593	-0.469556	-1.6417	0.252721	-1.02994	-1.00498	-0.65173	-0.981029	-0.706108	-0.408143	-1.26359	-1.67148	-1.58194	-0.947468	-1.6953	0.0328613	0.149492	0.00654617	-0.357848	-2.33018	-2.01741	-1.67015	-1.80886	-0.00696236	-1.24491	-0.615323	-0.314867	-1.07607	-1.02099	-1.86315
ENSMUSG00000069874	-1.75772	0.666563	50.9023	1.03289e-08	7.29557e-07	Irgm2	54396	11	58199618	58222782	0.693471	0.828134	0.466996	0.369605	0.626354	0.370356	0.012415	0.723955	1.30376	-0.0158995	0.40815	0.332665	0.599301	0.266046	0.685918	0.505627	0.127454	0.523495	0.475416	0.31758	0.142042	0.302642	0.0981224	0.349692	1.36232	1.04793	1.30282	1.22843	0.800336	0.758221	1.1669	0.995553	1.62935	0.725603	1.69	1.32188	0.258926	0.44237	0.695944
ENSMUSG00000061527	-1.75586	1.11234	44.4099	4.79679e-08	2.68606e-06	Krt5	110308	15	101707070	101712898	0.693471	0.521778	0.883894	1.25425	0.72108	0.844529	0.227316	0.371651	0.750945	1.95056	0.888414	2.32618	0.529158	0.310366	0.719855	0.579501	0.407801	1.01046	0.806099	0.699008	0.620783	1.03359	0.882019	0.305291	1.77861	1.73155	1.94797	1.64363	1.01841	1.64884	1.58044	1.05463	2.05068	1.37276	1.83399	2.13679	0.76738	0.76999	0.195617
ENSMUSG00000021539	-1.75478	-0.748936	9.23941	0.00410232	0.0274252	Lect2	16841	13	56542464	56548502	-1.47083	-1.91173	-0.679469	-0.385468	-1.35351	-0.419377	-0.634611	-1.08703	-0.212735	-0.427576	-0.11437	-1.99462	-0.395779	-0.209434	-0.898169	0.165261	0.0204342	-0.440967	-0.656975	-1.72089	-0.967716	-0.47498	-1.42901	-1.23565	-0.161583	-0.363215	-0.27546	-1.22196	-1.46896	-2.2897	-2.48434	-2.30701	0.114534	-2.98465	-1.38888	0.365686	-0.533243	-0.74491	-0.85778
ENSMUSG00000066060	-1.73898	-0.0294572	34.264	6.86046e-07	2.55854e-05	Gm12866	433751	4	119054790	119069111	-0.727506	-0.554449	0.00477016	-0.936373	-0.65342	-0.26607	-0.936206	-0.882827	-0.27102	-1.63218	-0.178754	-0.508451	-0.877281	-0.089412	-1.24573	-0.56958	-0.358516	-0.914507	-0.408143	-1.13853	-0.760557	-0.657849	-0.435814	-0.372899	0.0922584	0.795614	1.17189	0.713576	0.543332	1.27119	1.49632	1.26935	1.00053	1.06832	0.678988	0.53607	-0.389817	-0.194554	-0.576726
ENSMUSG00000001123	-1.73756	-0.721008	9.75079	0.00327279	0.0229687	Lgals9	16859	11	78962974	78984946	-0.827723	-0.024972	-0.0570764	-1.05275	-2.20592	-1.01088	-1.05259	-0.981319	0.660285	-1.34831	-0.469556	-1.80739	-1.31976	-2.13841	-1.70454	-0.930635	-1.87663	-0.612208	-1.20015	-0.817646	-2.0894	-2.28242	-0.669076	-3.11165	-0.652783	-0.171347	-0.0456167	-1.09613	-1.04981	-1.26212	-0.77288	-1.43927	-1.08758	-0.208675	1.2713	-0.939926	-2.74373	-0.922974	-0.664464
ENSMUSG00000030851	-1.72382	0.31407	23.5473	1.78011e-05	0.0003827	Ldhc	16833	7	46861203	46878142	0.619283	0.559212	-0.496959	-0.385468	-0.0218648	-0.00108101	0.123863	0.202492	1.26327	0.0829631	0.49326	-1.12165	0.529158	0.691684	0.200666	0.212464	0.678081	0.347712	0.668388	0.31758	0.0894832	-0.391562	-0.669076	-0.887607	1.52204	1.1231	1.00243	0.64314	-0.825663	0.0167602	-0.342783	0.214703	0.761031	0.0873223	0.517718	1.17481	-0.259369	-0.138465	-0.494019
ENSMUSG00000023829	-1.72326	-0.94073	32.9023	1.0086e-06	3.55527e-05	Slc22a1	20517	17	12648869	12675829	-1.17843	-1.72017	-1.13293	-2.06455	-1.2302	-1.60571	-1.17919	-1.4605	-1.0378	-1.2249	-1.05809	-1.35837	-0.877281	-1.40665	-1.24573	-1.56428	-1.51285	-1.45153	-1.85701	-1.72089	-1.20969	-2.28242	-1.57951	-1.52529	-0.161583	-0.112671	0.367287	-1.22196	-0.825663	-0.877319	-0.691694	-1.01812	0.226588	0.0188196	-0.114493	-0.314867	-1.76733	-0.831197	-0.494019
ENSMUSG00000049515	-1.71944	-0.534667	30.6302	1.95148e-06	6.22037e-05	Espnl	227357	1	91322075	91348306	-1.05182	-1.55108	-1.60085	-0.728479	-1.01131	-0.590934	-1.05259	-1.2011	-0.461494	-0.570554	-0.11437	-0.027444	-1.08162	-0.731506	-1.70454	-1.73289	-1.51285	-0.914507	-1.85701	-1.13853	-1.50059	-0.984669	-1.29274	-0.994557	0.357305	0.149492	0.367287	0.0211197	0.502574	0.522567	-0.167873	0.538188	0.603903	-0.0530985	0.738765	-0.467606	-0.871585	-1.23959	-1.08107
ENSMUSG00000064372	-1.71893	4.75225	24.8862	1.14954e-05	0.000268723	mt-Tp		MT	15356	15422	4.87873	4.85917	3.55844	3.28029	3.61221	4.0118	4.21622	3.66382	3.74438	3.95516	3.64334	2.94991	3.85361	3.48786	3.25324	3.6042	3.89121	3.70734	4.72147	4.91161	4.35938	4.5548	4.76504	4.73384	4.61472	4.69786	2.8645	3.47688	5.72166	5.70841	5.98014	5.7714	5.71056	6.68366	5.60909	5.67349	4.56433	4.84951	3.55428
ENSMUSG00000029716	-1.71786	-1.0875	13.315	0.000733329	0.00733211	Tfr2	50765	5	137569840	137587481	-2.33164	-1.39975	-2.02633	-1.31814	-1.6371	-1.27785	-1.64345	-0.981319	-1.14273	-0.907642	-2.06885	0.715309	-1.77222	-1.14491	-2.38123	-1.15189	-1.87663	-1.62411	-1.85701	-1.91242	-2.0894	-1.11243	-2.15696	-1.6953	0.149306	-0.506951	-0.548991	-0.68027	0.0154675	-1.26212	-0.614835	-0.273844	-0.537115	-1.08558	-0.0124056	0.0651718	-1.60005	-2.46595	-1.34535
ENSMUSG00000079017	-1.71753	-0.981373	25.1946	1.04082e-05	0.000247239	Ifi27l2a	76933	12	103442167	103443680	-0.545814	-1.2628	-1.27269	-1.31814	-1.80297	-0.89389	-1.47156	-0.981319	-1.37868	-1.48327	-2.33621	-1.99462	-1.19578	-1.26985	-0.898169	-0.56958	-0.873905	-1.29741	-1.66272	-1.02345	-2.0894	-2.00938	-0.848581	-1.88806	0.149306	-0.0562886	-0.214476	0.365396	-1.17646	-0.877319	-1.52243	-1.80886	-0.285765	-0.581505	-0.282595	0.223239	-0.970208	-0.922974	-1.66916
ENSMUSG00000018986	-1.69502	-1.14171	11.4116	0.00160396	0.013287	Slfn3	20557	11	83191330	83215154	-3.08804	-3.12266	-1.79796	-2.33232	-1.6371	-3.07111	-3.69766	-2.43883	-3.16828	-1.2249	-1.64842	-1.12165	-2.74694	-1.91788	-2.38123	-2.72105	-3.69766	-3.07955	-2.0816	-3.69766	-1.86536	-1.77989	-2.41551	-1.88806	-0.862352	-0.00202693	-1.32872	-0.287364	1.52516	1.05224	0.824559	0.80226	-0.631672	0.0188196	-0.773361	-1.05625	-1.45017	-2.2133	-1.49819
ENSMUSG00000033063	-1.69275	-0.453856	19.6319	6.78666e-05	0.00112091	Cntnap3	238680	13	64736182	64903955	0.0132634	-0.140255	-0.496959	-1.17935	-0.734917	-0.195122	-0.728308	-0.21025	0.226999	-0.647733	-1.18459	-1.23516	0.0671722	-0.923453	-0.24657	-0.347946	0.0204342	0.200218	0.152834	0.227504	-0.967716	-0.867308	-0.235069	-0.887607	0.204184	0.242329	0.444953	-0.220165	-1.31531	-1.26212	-1.38844	-1.80886	-0.448376	-0.581505	-0.615323	0.453392	-0.779275	-0.831197	-1.20717
ENSMUSG00000096446	-1.69226	-0.235068	21.9155	3.07485e-05	0.000597881	Gm8104	101056159	14	43100601	43115190	-0.462886	-0.723953	-0.189341	-0.385468	-0.184093	-0.419377	-0.240196	-0.981319	-0.76227	-2.45563	0.117781	-1.80739	-0.616535	-0.731506	-0.313644	-0.56958	-0.68092	-0.524048	-1.20015	-1.13853	-1.50059	-1.11243	-0.29893	-0.607419	0.495722	0.764648	0.105533	0.906339	0.582971	-0.0451299	0.796693	0.314758	0.330563	0.809105	0.551446	0.223239	-0.259369	-0.586428	-0.341599
ENSMUSG00000025328	-1.69051	1.77255	56.1798	3.21177e-09	2.62675e-07	Padi3	18601	4	140785365	140810648	1.67708	1.81206	1.40342	1.58154	1.412	1.30238	1.65778	1.75253	2.17591	1.29996	1.27239	0.745545	1.93192	1.51255	1.61532	1.6657	1.74728	2.08427	1.68747	1.46197	1.35845	1.45014	1.01927	1.03329	2.79843	2.39903	2.67605	2.00832	1.41965	1.70631	1.38844	1.93632	2.26267	1.89638	2.41311	2.90826	1.06999	1.28259	1.36143
ENSMUSG00000040412	-1.68723	0.280278	48.7794	1.6851e-08	1.08727e-06	5330417C22Rik	229722	3	108455694	108536536	0.124717	-0.024972	-0.496959	-0.0468935	-0.734917	-0.89389	-0.385292	0.202492	0.808366	0.816154	0.451333	-0.0795016	-0.089547	-0.410557	0.338114	0.258171	-0.0951649	-0.806548	-0.333901	-0.403652	-0.860421	-0.391562	-1.16824	-0.171224	1.12697	1.07343	1.36408	0.906339	1.25764	0.928894	0.930932	0.836328	1.03172	1.16658	0.374318	0.921593	0.0229296	-0.377226	0.0377774
ENSMUSG00000036912	-1.68537	0.253652	47.7296	2.15604e-08	1.35823e-06	Piwil4	330890	9	14696230	14740733	-0.727506	-1.02264	0.121036	-0.828684	-0.576282	-0.502607	-0.728308	-0.882827	-0.156714	0.0829631	-0.0527374	0.292269	-1.96123	-1.02994	-0.313644	-0.831553	-1.22257	-1.15817	-0.750467	-1.91242	-1.20969	-0.47498	-0.58706	-0.694905	1.31324	1.63212	1.53365	1.62548	1.48388	1.48334	1.31176	1.21859	1.64959	1.69158	1.00533	0.793007	-0.533243	-0.586428	-0.494019
ENSMUSG00000030683	-1.68446	2.65249	74.9973	7.99528e-11	1.06491e-08	Sez6l2	233878	7	126950563	126970606	2.65959	2.48212	2.41679	2.23076	2.312	2.52002	2.44995	2.83332	3.30493	2.29793	2.80984	1.91187	3.09774	2.66494	2.769	2.59562	2.54037	2.58813	2.64278	2.90822	2.44517	2.63258	2.37595	2.23617	3.24698	3.37313	3.14025	2.67951	2.37634	2.1547	2.28919	2.50098	3.31582	2.75018	3.33162	3.38053	2.3496	2.45451	2.13396
ENSMUSG00000059854	-1.68039	0.855997	24.526	1.29185e-05	0.000294488	Hydin	244653	8	110266977	110610253	0.986906	0.559212	-0.0570764	0.79699	-0.0218648	0.115147	0.069215	0.331185	1.88702	0.175483	-0.11437	0.25071	1.47153	0.879906	0.651163	0.716787	-0.156634	0.787428	0.704068	0.594781	0.142042	0.351886	0.0476644	-0.446916	2.38871	1.38983	1.87969	1.02188	1.35243	0.434609	1.05374	1.19253	1.58799	1.03402	1.49578	1.87616	-0.198317	0.405113	-0.0779399
ENSMUSG00000013562	-1.67843	-0.521248	26.2222	7.50135e-06	0.000191613	4833413E03Rik		17	31557126	31559113	-0.827723	-1.2628	-1.27269	-0.728479	-1.80297	-1.8026	-0.310921	-0.544872	-0.395169	-1.98593	-1.18459	-0.740193	-2.17878	-1.55778	-1.24573	-0.738842	-1.36042	-0.806548	-1.33849	-1.13853	-1.67148	-1.4079	-1.42901	-1.52529	0.81066	0.242329	0.285202	0.0211197	0.417431	0.479259	-0.541863	0.496185	0.723324	0.590523	0.374318	0.68844	-0.692518	-1.23959	-1.20717
ENSMUSG00000092390	-1.67336	2.64689	71.9581	1.39017e-10	1.67241e-08	Gm20541		17	38009647	38012396	2.54403	2.16758	1.91916	1.88024	2.23917	2.21601	2.64005	1.84165	1.41885	1.43709	1.51558	1.42493	1.97214	1.70744	2.02126	2.49422	2.08929	1.87322	2.15528	2.02675	1.891	2.12425	2.62856	2.38226	3.26645	3.54243	3.01215	3.98031	3.93551	3.49185	3.39391	3.45321	3.59694	3.88827	3.11187	3.78305	2.18749	1.98441	2.49956
ENSMUSG00000055567	-1.67216	1.56946	42.0633	8.60932e-08	4.28101e-06	Unc80	329178	1	66468367	66699148	1.78282	1.66529	1.28379	1.34904	1.35406	1.7061	1.62026	1.89815	2.3979	1.89722	1.79241	0.80418	2.20367	1.72392	1.27073	2.06339	1.64291	1.95218	1.97718	1.52004	1.44467	1.17712	1.36666	1.11273	2.29069	2.17005	1.71702	1.47139	0.695743	0.991885	0.551971	0.731611	2.06582	1.06832	1.25091	1.84406	1.67031	1.62805	0.797948
ENSMUSG00000085843	-1.66933	0.155058	51.6298	8.75736e-09	6.35402e-07	Kank4os	399570	4	98793768	98798900	-0.633802	-0.81681	-0.780182	-0.828684	-1.11661	-0.502607	-0.172777	-0.544872	-0.76227	-1.11121	-0.552437	0.0713537	-1.31976	-1.91788	-0.705688	-0.738842	-0.68092	-1.15817	-0.656975	-0.916884	-1.20969	-0.867308	-1.16824	-0.788041	0.913041	1.14731	1.21687	1.22843	1.64236	1.46125	1.7056	1.38895	1.03172	1.34505	0.551446	1.29839	-0.779275	-0.586428	-0.576726
ENSMUSG00000026830	-1.66079	1.5715	20.911	4.33848e-05	0.000791507	Ermn	77767	2	58045113	58052864	2.06022	1.48253	0.883894	1.20442	0.972828	1.88047	1.34923	2.0801	2.3979	1.36033	1.09314	-0.308833	1.90448	1.72392	1.65094	2.27828	1.62476	2.16605	1.99169	1.77977	1.48592	1.45014	1.85153	1.71481	2.66786	2.21656	1.94797	1.56961	-0.933388	-0.402034	-1.15286	-0.34842	1.25955	0.849111	1.56347	2.18882	1.38129	1.72194	1.01117
ENSMUSG00000042064	-1.66021	-0.866788	16.8052	0.000189667	0.00258721	Myo3b	329421	2	70039126	70429198	-0.462886	-1.2628	-1.42746	-1.05275	-0.821295	-1.1382	-1.31798	-0.882827	-0.680996	-1.00584	-1.05809	-2.46284	-0.78503	-0.731506	-1.12034	-0.930635	-0.593317	-1.82017	-0.569175	-1.13853	-1.34782	-2.00938	-0.947468	-1.11007	-0.0290867	0.196657	-1.20492	-0.51007	-1.04981	-0.668082	-0.541863	-0.070785	-0.537115	0.152719	-0.773361	0.00838466	-1.07607	-2.2133	-1.86315
ENSMUSG00000030107	-1.64651	-0.62852	25.3545	9.88748e-06	0.000238824	Usp18	24110	6	121245906	121270917	-1.64275	-1.2628	-1.13293	-1.6436	-0.734917	-1.43249	-1.17919	-0.882827	-0.939994	-1.11121	-1.18459	-1.99462	-1.08162	-1.14491	-1.00498	-0.418108	-2.36423	-1.0312	-1.20015	-1.72089	-2.0894	-1.11243	-0.756039	-0.235366	-0.0290867	0.2866	0.105533	0.0211197	0.372897	0.24076	-0.167873	0.107188	0.379869	0.725603	0.172359	-0.11237	-0.779275	-1.36271	-1.08107
ENSMUSG00000085123	-1.64554	-0.439026	25.4597	9.55996e-06	0.000232559	Rubie		14	46568263	46598425	0.124717	-0.201545	-0.260317	-0.828684	-0.913176	-1.01088	-0.310921	-0.0413444	-0.000627072	-0.497294	-0.834164	-0.740193	-0.698324	-0.923453	-0.0622455	-0.56958	-0.873905	-0.149548	-0.195981	-1.13853	-0.418552	-1.11243	-0.947468	-0.607419	0.0922584	-0.363215	-0.0997365	-0.68027	-0.825663	-0.76891	-0.223853	-0.273844	0.226588	0.152719	-0.282595	0.00838466	-0.610684	-0.586428	-0.576726
ENSMUSG00000000365	-1.62807	2.55537	96.9388	2.17594e-12	4.09845e-10	Rnf17	30054	14	56402581	56525032	2.50336	2.55804	2.49429	2.25544	2.06952	1.37413	1.79881	1.55584	2.78161	2.71503	2.67971	2.24385	2.93773	2.3622	2.56941	2.6308	1.95043	1.9826	2.00605	1.15499	1.71136	2.23339	1.80672	1.97785	3.35399	3.36799	2.91314	3.18621	3.07722	2.83373	2.79793	2.8815	3.3959	3.36799	3.08909	3.20844	2.48605	2.29053	2.50962
ENSMUSG00000070985	-1.62329	-0.319819	16.6453	0.00020136	0.00269352	Acnat1	230161	4	49447105	49473912	-0.171939	-0.81681	-0.888457	-0.463882	-1.11661	-2.03068	-1.31798	0.109842	-0.395169	-1.34831	-0.391178	-0.438797	-0.145813	-0.340354	-0.121108	-0.281039	-0.774188	-1.0312	0.100246	-0.333412	-0.418552	-0.166851	-0.435814	-0.994557	0.539059	-0.00202693	0.406643	0.227773	-0.460753	-2.01741	-1.26585	-0.510239	0.518417	-0.691988	-0.0124056	0.53607	-0.533243	-0.0324329	0.092332
ENSMUSG00000052368	-1.61752	0.23417	33.9369	7.5207e-07	2.7606e-05	Gm9873		2	169020025	169021385	-0.545814	-0.476624	-1.60085	0.0690335	-0.184093	-0.0629062	-0.728308	-0.622232	-0.461494	-2.20175	-0.941785	-1.99462	-0.329111	-0.273409	-0.182476	-0.738842	-0.0362079	-0.0850433	-0.0701032	-0.0258633	-0.418552	-0.312705	-1.05364	-0.446916	0.977468	0.941197	1.34395	1.25229	1.12965	1.66825	1.00586	1.11138	1.70868	1.75613	0.851366	1.03965	-0.970208	-0.586428	-0.271031
ENSMUSG00000064347	-1.61445	3.10595	8.46474	0.00581214	0.0357097	mt-Ta		MT	5018	5086	3.35181	3.40689	1.25862	1.30242	1.68695	1.8968	2.07327	2.10432	0.563545	3.31228	1.51558	0.5876	2.67895	2.1469	1.31581	1.27902	1.51076	1.62591	2.95561	2.81851	2.40272	2.38303	2.73603	2.663	3.89419	4.33124	0.367287	1.45092	3.84874	4.02351	4.25932	4.00327	3.57593	4.94345	3.1889	3.87327	3.12237	3.56326	1.98332
ENSMUSG00000040726	-1.59952	2.8544	23.5451	1.78143e-05	0.0003827	Hesx1	15209	14	26994416	27002329	3.0679	3.12426	2.22224	2.47099	2.47491	2.8486	2.80799	3.16225	4.19011	2.79011	2.28544	1.60062	3.39258	3.00543	3.02796	3.13823	3.28131	3.54359	3.53331	3.17241	2.77969	2.58188	3.04339	2.60007	3.89836	3.57403	3.57534	2.65287	0.46063	1.11017	-0.223853	0.731611	1.90671	2.48411	3.06009	2.95409	2.70959	2.98299	2.06743
ENSMUSG00000021403	-1.59374	-0.633556	14.1448	0.000526861	0.00571517	Serpinb9b	20706	13	33027416	33041884	-0.935423	-0.024972	0.328748	-0.828684	-1.99042	-1.60571	-1.05259	-0.401585	0.423557	-0.729275	-0.11437	-1.35837	-0.465677	-1.02994	-1.70454	-0.15587	-1.87663	-0.914507	-1.07392	-1.02345	-2.0894	-1.25261	-1.05364	-1.37321	0.0328613	-0.00202693	-0.548991	-0.357848	-1.64094	-1.59089	-1.67015	-2.03654	-0.210853	-0.208675	0.447799	-0.550502	-0.779275	-1.02099	-0.494019
ENSMUSG00000030302	-1.59297	0.728224	26.882	6.0959e-06	0.000162154	Atp2b2	11941	6	113743831	114042613	0.926661	0.228408	0.328748	0.369605	0.256372	0.222706	0.323844	0.626993	1.52543	0.0343785	0.612193	-0.372352	0.933881	0.879906	0.503113	0.579501	0.529883	0.787428	0.806099	0.180266	0.827469	0.0869103	0.0981224	0.163252	1.50028	1.69916	1.76323	1.22843	1.39759	1.02238	0.709714	0.933955	1.03172	0.0873223	1.16637	1.55783	0.461691	0.0177969	-0.494019
ENSMUSG00000035984	-1.58879	0.104994	11.6318	0.00146248	0.0123453	Nme5	75533	18	34562634	34579115	0.500317	0.27415	-0.41369	-0.311098	-0.127965	0.169929	-0.240196	-0.334947	1.47312	-0.570554	-0.31684	-1.99462	0.878539	0.266046	0.0487313	0.345458	0.0749361	0.300203	0.0456675	0.442952	0.192753	-0.867308	-0.235069	-0.171224	0.495722	0.733002	-0.155966	0.275121	-0.933388	-0.485382	-0.342783	-0.598507	0.171649	-0.128791	-0.114493	0.826244	-0.259369	-0.586428	-0.664464
ENSMUSG00000047619	-1.58718	-0.702984	21.3504	3.72908e-05	0.000697454	Ddi1	71829	9	6262733	6269846	-0.633802	-2.13269	-0.334966	-1.83877	-1.48834	-0.590934	-1.05259	-0.790632	-0.461494	-1.34831	-1.32327	-1.35837	-0.698324	-0.824289	-0.457942	-0.738842	-0.873905	-1.62411	-1.07392	-1.72089	-1.67148	-1.4079	-1.42901	-2.1106	0.149306	0.196657	-0.626322	-0.51007	0.179596	0.187935	-0.406139	0.265597	0.473697	-0.293244	0.256565	0.410205	-1.60005	-0.922974	-2.08734
ENSMUSG00000097825	-1.5822	-0.540889	14.7052	0.000422815	0.00478412	9630001P10Rik	319251	5	45638699	45645469	-0.935423	-0.0814622	-1.27269	-0.463882	-1.80297	-0.195122	-1.31798	-1.2011	-1.0378	-1.48327	-0.391178	-0.508451	-1.4554	-0.562125	-0.38399	-0.831553	0.274427	-0.440967	-0.850439	-0.916884	-0.66716	-0.657849	-0.235069	-0.446916	-0.979781	-1.16592	0.367287	0.491027	-0.237192	-0.573842	-0.0620369	-0.427062	0.0550643	0.388165	-0.0625463	-0.389217	-0.389817	-0.513271	-0.415797
ENSMUSG00000104376	-1.58162	-0.311011	23.9434	1.56251e-05	0.000343993	Gm37516		1	182679939	182681892	-1.05182	-0.636713	-0.41369	-0.546803	-0.734917	-0.502607	-0.240196	-1.2011	-0.848397	-0.178187	-1.4767	-0.027444	-1.19578	-1.40665	-1.12034	-1.03703	-1.09675	-2.64821	-0.195981	-1.40052	-1.20969	-0.867308	-1.29274	-0.171224	0.0328613	0.242329	0.285202	1.02188	0.326946	0.522567	0.905065	0.80226	0.226588	0.888037	0.483182	0.614266	-0.779275	-0.377226	-0.139476
ENSMUSG00000022432	-1.57828	0.344766	55.0785	4.07599e-09	3.23426e-07	Smc1b	140557	15	85064689	85131964	0.0132634	-0.476624	-0.260317	-0.0468935	-0.303356	-0.590934	-0.728308	0.0108316	-1.0378	-0.729275	-0.469556	-0.133508	-0.539135	-0.089412	-0.313644	0.212464	0.127454	-0.217071	-0.333901	-1.13853	-0.0807609	-0.391562	-0.848581	0.00568573	1.18269	1.17112	0.719531	0.606588	1.46279	1.72497	1.47889	1.69774	1.74676	1.5287	1.16637	1.12226	0.122007	-0.0844749	-0.0779399
ENSMUSG00000021587	-1.57647	2.18071	119.628	9.21548e-14	2.32218e-11	Pcsk1	18548	13	75089826	75134861	2.12867	2.05416	2.04224	1.54196	1.65532	1.88047	1.92727	1.46525	2.07424	2.09968	2.3208	1.63333	1.97214	1.74021	2.02126	2.17483	1.69604	1.90532	2.02027	1.38072	1.7793	1.42735	1.74472	1.51486	2.78949	2.93931	2.79946	2.60735	2.63391	2.631	2.61057	2.73569	3.08258	2.90053	2.85253	2.82849	1.93842	1.78131	1.93936
ENSMUSG00000055415	-1.57031	0.47041	31.5308	1.49836e-06	4.98927e-05	Atp10b	319767	11	43149877	43262285	-0.935423	-1.72017	-0.679469	-0.634783	-1.2302	-0.590934	-0.463707	-1.2011	-0.395169	0.0829631	-0.734017	0.332665	-0.616535	-1.14491	-1.24573	-1.73289	-0.981029	-1.82017	-1.20015	-0.555307	-1.34782	-0.099105	-1.42901	-0.302494	2.08676	1.52532	1.49765	2.1032	2.17058	2.11281	1.77864	2.08541	1.3113	1.25857	1.64384	1.55783	-0.610684	-0.831197	-0.85778
ENSMUSG00000059481	-1.56059	0.984552	22.55	2.48162e-05	0.000498114	Plg	18815	17	12378608	12419385	-0.171939	-0.201545	-0.334966	0.369605	-0.734917	0.370356	0.956216	0.785156	0.660285	0.565695	0.824157	0.163817	0.0671722	0.1731	0.151778	0.302475	1.12813	0.603957	0.96159	-0.817646	-0.579444	0.251658	0.368617	-0.0509075	2.02713	2.09735	1.82264	1.10284	1.18222	0.960733	1.4253	1.16598	2.11033	1.03402	2.02616	2.18882	0.0229296	0.366868	0.195617
ENSMUSG00000030854	-1.56037	-0.0347379	19.1022	8.19371e-05	0.0013072	Ptpn5	19259	7	47077795	47133684	-0.462886	-0.0814622	-0.189341	-0.172956	-0.65342	0.322799	-0.728308	-0.151723	0.386329	-2.20175	-0.178754	-1.35837	-0.089547	0.475168	-0.24657	-0.15587	-0.358516	-0.287911	-0.195981	-0.0823504	0.0894832	0.143942	-0.0588758	-0.524937	0.845601	0.795614	0.51865	0.365396	-0.105338	0.291718	-0.0620369	0.214703	0.723324	0.332807	0.678988	0.272301	-0.692518	-0.252912	-0.85778
ENSMUSG00000042501	-1.55938	0.15585	30.0904	2.29028e-06	7.14348e-05	Cpa6	329093	1	10324720	10719945	-0.171939	-0.636713	-0.334966	0.123681	-0.0218648	0.222706	0.499449	-0.0954783	-1.25589	-1.79824	0.40815	-0.740193	-0.539135	-0.032949	0.200666	-0.56958	-0.510731	-1.45153	-0.486413	-1.02345	-0.760557	-0.563519	-0.365749	0.305291	0.357305	1.09848	0.444953	1.1795	0.230403	0.645201	0.336645	1.08328	1.25955	1.42663	0.824029	1.43393	-0.259369	-0.0844749	0.382343
ENSMUSG00000006200	-1.55487	-0.704012	7.90858	0.0075004	0.0432	Rhox6	19202	X	37826910	37829857	-2.33164	-0.723953	-0.189341	-2.06455	-1.99042	-1.1382	-1.17919	-0.790632	-0.000627072	-1.00584	-0.0527374	-1.35837	-0.698324	-1.14491	-1.53487	-1.56428	-1.09675	-0.217071	-0.957859	-1.13853	-0.967716	-2.00938	-1.05364	-1.88806	-0.161583	0.884714	-0.405752	-1.68274	-1.04981	-1.26212	-0.858909	-1.61226	-0.448376	-0.128791	0.172359	0.17245	-2.74373	-0.377226	-0.271031
ENSMUSG00000020193	-1.55107	0.409525	35.3848	5.02303e-07	2.01429e-05	Zpbp	53604	11	11279626	11462408	0.0700661	-0.636713	-0.0570764	-0.463882	-0.433375	-0.1275	-0.172777	-0.981319	-2.01215	-1.00584	-0.469556	0.118326	-0.395779	-0.562125	-0.24657	0.212464	-0.774188	-0.914507	0.252588	-0.817646	-0.579444	-0.657849	0.283965	0.212169	0.81066	1.17112	1.26048	1.56961	1.67941	0.896337	1.62866	1.62164	1.56685	1.71342	1.59615	1.25022	-0.323119	0.202864	0.244613
ENSMUSG00000097850	-1.55026	1.83193	49.591	1.39558e-08	9.36091e-07	4631405K08Rik		1	193507238	193510174	0.798055	0.765455	1.40342	1.04366	1.70251	1.39727	0.956216	0.75488	-0.0508028	1.34049	1.77552	2.41352	0.599301	1.09786	0.993956	0.683671	0.490326	0.919064	1.25411	0.972931	0.583262	1.25685	1.3249	1.25958	2.79843	2.56997	3.08673	3.12292	2.09033	2.23501	2.53668	2.58354	3.0372	2.97474	3.16186	3.07654	1.256	0.647718	1.26973
ENSMUSG00000041986	-1.54979	-0.528676	10.8651	0.00202148	0.0158749	Elmod1	270162	9	53911457	53975301	-0.239361	-0.332539	-0.260317	-1.47171	-1.48834	-1.01088	-0.108369	-0.401585	-0.156714	-1.79824	-0.31684	-1.49309	0.417103	-0.484351	-0.798721	0.0659534	-1.09675	-0.0233	0.203573	0.0808797	-0.860421	-1.58194	-0.509455	-1.37321	-0.0938144	0.329552	0.406643	-0.220165	-1.64094	-1.12214	-1.83474	-1.43927	-0.364781	-0.581505	-0.542355	0.00838466	-0.692518	-0.586428	-1.66916
ENSMUSG00000049160	-1.54955	-0.604071	28.0865	4.19719e-06	0.000118404	Tex50	100502590	1	161154558	161159314	0.0132634	-0.723953	-0.334966	-0.385468	-0.821295	-0.1275	-0.463707	-0.882827	-0.939994	-1.98593	-1.64842	-1.49309	-1.19578	-0.484351	-0.535891	-0.738842	-0.288036	-0.612208	-0.850439	-1.13853	-0.967716	-1.11243	-0.509455	-0.607419	-0.386378	-0.112671	-0.475595	-0.592662	-0.0436713	-0.177494	0.0834463	-0.135347	0.226588	0.542532	-0.472901	-0.314867	-0.610684	-0.831197	-0.757886
ENSMUSG00000039092	-1.54508	0.326411	18.7763	9.20929e-05	0.00143944	Sptlc3	228677	2	139493913	139637674	-1.17843	-0.476624	0.422369	-0.240374	0.593344	-0.26607	-0.546629	-0.0954783	-0.33176	1.10201	-0.178754	1.08994	-1.19578	0.1731	-1.00498	0.0136125	-0.432617	-0.806548	-0.750467	-0.916884	-1.20969	-0.657849	-0.58706	0.212169	0.879715	1.02198	0.950113	1.51148	0.502574	1.02238	0.981315	1.11138	1.3365	1.47857	1.2914	0.614266	0.301823	0.548695	0.144898
ENSMUSG00000107479	-1.54049	-1.36831	9.94895	0.00300098	0.0214979	2610300M13Rik	72484	6	66451949	66465738	-3.08804	-2.71263	-2.02633	-2.6614	-2.76701	-2.63571	-2.06441	-3.14742	-3.16828	-2.20175	-2.66465	-1.49309	-3.69766	-3.1255	-2.70224	-2.72105	-3.69766	-2.04714	-3.09707	-3.12298	-2.68015	-3.69766	-1.93778	-1.6953	-1.2479	-0.846158	-1.20492	0.178818	1.01841	0.434609	1.00586	0.538188	-0.959406	0.21528	-0.615323	-1.47499	-2.4312	-2.2133	-2.08734
ENSMUSG00000064342	-1.53815	3.12011	11.3428	0.00165108	0.0135868	mt-Ti		MT	3706	3774	2.74928	3.04071	0.671509	0.925592	2.0207	2.5718	2.5924	1.92559	0.226999	2.38769	1.1727	0.620603	2.25889	1.45449	0.541574	1.44632	1.56888	1.41907	3.02072	2.96507	2.13094	2.67189	3.00424	3.10636	3.23385	3.40862	0.242339	2.43044	4.49356	4.41976	4.40024	4.11504	4.16659	5.11528	4.14186	4.26132	2.78712	3.22669	2.46897
ENSMUSG00000050875	-1.53182	3.42051	61.5049	1.0537e-09	1.02871e-07	Minar2	225583	18	59062248	59076962	2.11523	2.19162	2.47257	2.56285	2.48394	2.49878	2.23095	2.06784	1.79058	3.23914	2.496	3.28963	1.63072	2.26421	2.12621	2.06339	2.02153	1.09641	2.00605	1.69828	2.15672	2.38303	2.03108	2.15092	4.08172	4.27741	4.23304	4.80192	5.23996	5.21254	5.10274	5.21577	4.48376	4.69172	4.34784	4.1076	2.5408	2.38923	2.79922
ENSMUSG00000018865	-1.52924	3.13461	131.703	2.04937e-14	5.87918e-12	Sult4a1	29859	15	84076097	84105754	3.33453	3.42728	3.05084	3.05278	2.65366	2.9302	2.87325	3.19645	3.68812	3.43433	3.04649	2.98202	3.27428	3.20055	3.1006	3.28897	3.08283	3.02069	3.15569	3.01304	2.49654	2.93687	2.75187	2.57223	3.72155	3.58294	3.72684	3.19855	2.91585	3.07101	2.74058	2.84012	3.71211	3.40872	3.30714	3.62205	2.93751	2.85759	2.74065
ENSMUSG00000041809	-1.52529	0.285744	59.9939	1.43682e-09	1.35315e-07	Efhc1	71877	1	20951626	20990841	-0.107527	-0.332539	0.064074	-0.0468935	-0.127965	0.222706	0.123863	-0.401585	0.308862	-0.236611	-0.246145	-0.0795016	-0.265389	-0.273409	0.101174	0.212464	-0.288036	-0.524048	-0.0701032	0.273245	-0.66716	-0.391562	-0.0588758	-0.694905	0.661768	0.451231	0.655629	0.780733	1.10264	1.13829	1.07709	1.08328	1.17827	1.5287	0.796164	0.981829	-0.029283	0.245646	0.195617
ENSMUSG00000003227	-1.5178	-0.0678405	18.8324	9.02544e-05	0.00141784	Edar	13608	10	58600789	58675654	0.0700661	-0.332539	-0.58533	-1.05275	-0.50306	-0.195122	-0.310921	0.202492	-0.680996	-0.570554	-0.941785	-1.01642	-0.265389	0.0213871	0.101174	0.749161	-0.358516	-0.36241	0.0456675	-0.14114	-0.273816	-0.166851	0.409151	-0.788041	0.913041	1.07343	1.00243	-0.220165	-0.543696	-1.26212	-0.0118947	-0.510239	0.226588	-0.581505	0.411526	0.858732	-0.139744	0.158775	-0.494019
ENSMUSG00000099098	-1.5161	-0.2215	25.2176	1.03313e-05	0.000246669	1110035H17Rik		7	29155680	29156920	-0.384466	-0.140255	-0.41369	-0.385468	-1.01131	0.115147	-0.546629	0.0611862	-0.461494	-0.361073	0.00636986	-1.23516	0.0168006	-0.410557	-0.313644	-0.281039	-0.156634	0.393706	-0.408143	0.180266	-0.0217523	-0.563519	-0.756039	-0.694905	0.0922584	-0.363215	0.0568886	0.0756237	-0.933388	-0.248527	-0.406139	-0.34842	0.330563	0.441477	0.551446	-0.314867	0.122007	-0.252912	-0.203755
ENSMUSG00000056752	-1.51141	0.238596	21.2515	3.85787e-05	0.000717942	Dnah9	237806	11	65831282	66168551	-0.31009	-0.916057	0.228627	-0.828684	-0.576282	0.222706	-0.546629	-0.790632	1.36245	0.0829631	-0.246145	-0.0795016	0.492765	-0.209434	0.247952	0.165261	-0.432617	-0.706108	0.345888	-1.13853	-0.967716	-1.4079	-0.29893	-0.171224	1.33799	0.855621	1.66928	0.813174	0.800336	0.863028	0.824559	0.579003	1.00053	0.590523	0.796164	1.01103	-0.323119	-0.586428	-0.0189214
ENSMUSG00000031549	-1.51112	0.167388	21.6793	3.33231e-05	0.000636004	Ido2	209176	8	24531892	24576333	0.693471	0.132328	-0.260317	0.123681	0.169455	-0.89389	-0.310921	0.246678	-0.76227	0.696352	0.0631505	0.0713537	0.208523	0.12428	0.151778	0.543037	0.0204342	-1.45153	0.299992	-0.266433	-0.418552	-0.47498	0.194034	-0.788041	0.945614	0.82593	1.02789	0.275121	-0.725425	0.291718	0.412048	-0.135347	0.968658	1.13456	0.483182	0.724145	0.0229296	-0.0844749	-0.0779399
ENSMUSG00000028750	-1.50568	-0.556601	26.1638	7.64106e-06	0.000194649	Pla2g2c	18781	4	138724792	138746132	-0.107527	-1.2628	-0.888457	-1.6436	-1.11661	-0.89389	-0.828515	-0.882827	-0.212735	-0.729275	-0.834164	-0.658739	-0.975838	-0.644331	-0.898169	-0.56958	-0.68092	-1.15817	-0.569175	-1.26359	-1.67148	-0.657849	-0.58706	-0.694905	0.149306	0.149492	0.0568886	-0.431952	0.179596	0.133103	-0.0118947	-0.273844	-0.0717761	-0.0530985	-0.114493	0.00838466	-0.779275	-0.443646	-0.664464
ENSMUSG00000032561	-1.49948	0.69637	51.9083	8.22387e-09	6.01375e-07	Acpp	56318	9	104288251	104337748	-0.462886	0.228408	0.228627	-0.108548	0.169455	-0.26607	-0.172777	0.109842	0.308862	-0.236611	-0.246145	0.163817	-0.089547	-0.089412	0.463598	0.345458	0.178127	0.347712	-0.0110569	0.31758	-0.496756	-0.657849	-0.58706	-0.302494	1.76042	1.32763	1.85145	1.25229	2.04847	2.12691	2.10832	1.82195	1.4331	2.09245	0.955811	1.32188	0.301823	0.158775	0.508063
ENSMUSG00000033427	-1.49484	-0.503034	27.7827	4.60843e-06	0.00012845	Upb1	103149	10	75401115	75441679	-0.384466	-0.723953	-1.27269	-1.05275	-1.11661	-1.1382	-1.05259	-0.882827	-0.27102	-0.122038	0.270258	-0.508451	0.162928	0.1731	-0.24657	-0.347946	-0.774188	-0.914507	-0.957859	-1.40052	-1.50059	-1.77989	-0.669076	-1.52529	0.404935	0.149492	0.242339	-0.51007	-0.631701	-0.485382	-0.472406	-0.070785	0.427546	-0.208675	-0.114493	-0.314867	-1.19032	-0.922974	-0.85778
ENSMUSG00000000154	-1.48647	0.114412	43.0039	6.79623e-08	3.55567e-06	Slc22a18	18400	7	143473736	143499334	0.177373	-0.332539	-0.189341	0.499264	0.256372	0.0582032	0.176517	0.449331	0.308862	0.129965	0.221201	-0.438797	-0.265389	0.220321	-0.182476	-0.217097	-0.0951649	0.251077	-0.13167	-0.333412	0.241741	0.0275308	0.146875	-0.524937	0.700456	0.242329	0.152591	0.0756237	0.126934	0.133103	0.0365632	-0.34842	0.427546	0.542532	0.878195	0.272301	-0.029283	-0.138465	0.337878
ENSMUSG00000059456	-1.48443	2.4436	70.2044	1.92619e-10	2.28775e-08	Ptk2b	19229	14	66153257	66281052	2.11523	2.10567	2.02742	1.97245	2.09333	2.09383	2.29188	2.48241	2.58204	2.61119	2.18668	2.36565	2.61266	2.10977	2.35939	2.1867	2.44012	2.52754	2.08936	2.33784	2.06442	1.80869	1.96464	1.74836	3.55737	3.4186	3.19747	2.81383	2.3305	1.94786	2.26905	2.51157	3.31582	2.64047	3.1509	3.35798	1.79566	1.51018	1.69686
ENSMUSG00000073411	-1.48336	3.26829	204.912	1.35835e-17	7.35279e-15	H2-D1	14964	17	35262730	35267499	2.99643	2.87248	2.81227	2.99532	2.97525	2.94598	2.83281	3.05452	3.31981	2.97524	3.01085	3.14967	2.71888	3.05185	2.76087	2.97673	3.26382	3.21894	2.77448	3.05293	2.99502	2.96087	2.85083	2.7484	3.83021	3.70621	3.80256	3.69277	3.73018	3.71827	3.89877	3.86983	4.17709	3.78378	4.27652	4.14759	2.77195	2.65825	2.49956
ENSMUSG00000045053	-1.47909	0.38006	14.4521	0.000466839	0.00517855	Kcng3	225030	17	83585957	83631895	0.986906	0.631286	0.466996	0.369605	-0.0739398	0.546305	0.499449	0.523041	1.1787	0.696352	-0.0527374	-0.918349	0.761048	0.1731	0.151778	0.811806	0.712869	0.887264	0.594267	1.40146	0.657353	0.399505	0.792926	-0.694905	0.661768	0.242329	1.23884	0.320965	-0.543696	-1.59089	-2.23389	-1.43927	0.684605	0.0873223	0.296893	0.890505	-0.692518	0.158775	0.0377774
ENSMUSG00000061718	-1.46784	1.55358	8.03024	0.00709089	0.0415667	Ppp1r1b	19049	11	98348404	98357796	2.47209	2.08015	0.376318	1.56189	0.69019	1.50772	1.86447	2.09226	1.49077	0.844612	1.14667	0.0713537	2.56963	2.30858	2.23583	2.3644	2.24001	2.55815	2.39245	2.6204	1.40221	1.00309	1.48515	0.163252	2.18552	1.76322	2.54991	0.569087	-1.17646	-1.26212	-0.858909	-1.43927	1.70868	-2.15284	-0.0124056	1.76056	1.23402	1.08472	0.586175
ENSMUSG00000063646	-1.46423	-0.000850988	24.1143	1.47742e-05	0.000329933	Jakmip1	76071	5	37028335	37150607	0.415182	-0.723953	-0.260317	-0.108548	0.169455	-0.195122	-0.240196	0.0108316	0.423557	-0.2975	-0.391178	-0.027444	0.37773	-0.273409	0.293737	-0.281039	-0.288036	-0.36241	0.390369	-0.202427	-0.496756	-0.563519	0.0476644	-0.372899	0.700456	0.526998	0.867903	-0.357848	-0.933388	0.340938	-0.282093	-0.427062	0.797778	-0.0530985	0.483182	0.758987	-1.07607	-0.443646	-0.965107
ENSMUSG00000068302	-1.46202	1.08975	28.4115	3.79967e-06	0.000108669	Noto	384452	6	85423886	85428877	0.986906	1.52098	1.28379	0.540017	0.377654	1.22688	1.15299	1.26498	1.55927	0.304008	0.649755	0.163817	1.08821	1.01993	1.20036	1.36509	0.875237	0.438279	1.15447	1.10528	0.727824	0.351886	1.21488	0.828913	1.79658	1.74747	2.11172	1.90675	0.326946	-0.0451299	-0.167873	0.214703	2.08081	0.809105	1.31122	1.87616	0.940247	0.679271	0.6237
ENSMUSG00000102758	-1.45225	3.13393	43.9959	5.31168e-08	2.9046e-06	Naaladl2	635702	3	23798102	25144261	2.50336	2.16758	2.35876	1.97245	2.23917	2.07959	2.63065	1.92559	1.5082	2.80467	2.40008	2.40407	1.72786	1.77225	2.27059	2.1508	1.49085	1.93673	2.23061	1.46197	1.35845	1.89428	2.22519	2.16341	3.60912	3.52868	3.40118	4.53158	5.0373	4.68097	4.76266	4.54659	4.22846	4.63849	4.03564	3.83296	2.63607	2.68958	2.68849
ENSMUSG00000064343	-1.45145	4.14712	8.67712	0.00527865	0.0331939	mt-Tq		MT	3772	3842	4.3635	4.74604	1.71229	2.08689	2.81268	2.9999	3.81672	2.7817	1.59234	3.22297	1.9957	1.44349	2.48878	1.95086	1.56019	2.59562	2.51102	2.3868	3.81609	3.88983	3.31987	3.5569	4.34942	4.21237	3.91491	4.03943	1.55132	3.68402	5.14384	4.95834	4.90486	4.71856	4.78995	6.40876	4.44301	4.88927	4.20624	4.75827	3.65739
ENSMUSG00000070695	-1.45088	-0.0185779	18.9513	8.64861e-05	0.00136786	Cntnap5a	636808	1	115684756	116587323	0.124717	0.0817764	-1.13293	-0.634783	-0.913176	-0.78568	0.069215	0.202492	0.0947743	-0.729275	-0.640372	-2.20982	0.492765	0.310366	0.381166	-0.040699	0.0749361	0.787428	0.0456675	0.131429	0.142042	-0.47498	-0.235069	-0.372899	0.404935	0.941197	0.554133	0.450354	-0.825663	-0.573842	-0.950394	-0.510239	0.473697	0.0188196	0.411526	0.272301	-0.029283	-0.663494	-0.494019
ENSMUSG00000074731	-1.44972	0.65368	22.8492	2.24487e-05	0.000462032	Zfp345	545471	2	150470991	150485091	1.04473	1.08069	0.228627	-0.240374	0.213568	0.370356	0.728306	0.28955	-0.76227	-0.122038	-0.640372	-2.20982	0.564656	0.310366	0.463598	0.984907	0.407801	-0.524048	0.252588	-0.724797	-0.496756	0.143942	0.2397	0.00568573	1.64615	1.26262	1.53365	1.78118	1.60435	0.863028	1.05374	1.2442	1.56685	1.55312	1.00533	1.06771	0.940247	0.935921	0.730753
ENSMUSG00000066755	-1.44635	0.0658823	24.574	1.27185e-05	0.000290639	Tnfsf18	240873	1	161494655	161505290	-1.64275	-1.72017	-0.41369	-1.31814	-1.01131	-0.195122	-0.936206	-1.77698	-1.37868	0.262426	0.00636986	-0.027444	-1.31976	-1.91788	-1.24573	-1.03703	-2.09993	-1.0312	-0.957859	-1.26359	-0.760557	-1.25261	-0.509455	-0.372899	0.0922584	0.0502677	0.655629	1.53112	1.28193	1.76158	1.82076	1.67908	1.56685	1.1979	1.02946	1.09524	-0.871585	-1.23959	0.195617
ENSMUSG00000016346	-1.44187	2.76213	90.3908	5.97946e-12	1.02293e-09	Kcnq2	16536	2	181075579	181135300	3.12263	2.51106	2.62804	2.30357	2.63756	2.84018	2.65868	3.01674	3.2438	2.4993	2.47523	2.02712	2.87549	2.90061	2.93711	2.65663	3.0492	2.99854	2.82397	2.98583	2.66764	2.81045	2.67916	2.59085	3.27288	3.09678	3.12263	3.16123	2.36501	2.51784	2.14193	2.33219	3.57593	3.1126	3.01849	3.27615	2.62766	2.4636	2.09441
ENSMUSG00000096141	-1.43985	0.332337	27.0339	5.81328e-06	0.000155972	Dnah7a	627872	1	53397006	53706784	-0.0458678	-0.476624	-0.260317	0.123681	-0.303356	0.115147	0.414317	0.156911	-0.0508028	0.757496	0.00636986	-0.581639	0.0671722	-0.562125	-0.618293	0.0659534	-0.981029	-0.149548	0.100246	0.180266	-0.0807609	-1.11243	-0.29893	-0.788041	0.700456	1.24029	1.10169	0.780733	1.39759	1.3211	1.2098	1.62164	0.936063	1.5287	0.709186	0.53607	0.122007	-0.138465	-0.271031
ENSMUSG00000050296	-1.43119	-1.22404	11.9438	0.00128419	0.0112228	Abca12	74591	1	71242276	71414910	-1.83797	-3.12266	-1.79796	-1.83877	-1.99042	-3.07111	-2.6613	-1.96575	-2.01215	-1.48327	-1.05809	-1.49309	-1.60513	-1.55778	-1.38307	-1.73289	-2.09993	-1.29741	-2.34771	-1.40052	-3.69766	-1.58194	-1.74755	-1.88806	-0.469831	-0.232511	-0.0456167	0.227773	-0.460753	-0.177494	-0.342783	0.0502687	0.171649	-1.42403	-0.950866	0.00838466	-1.3144	-2.2133	-2.6786
ENSMUSG00000058966	-1.42717	3.29313	29.4021	2.81411e-06	8.46162e-05	Fam57b	68952	7	126797668	126830219	3.53447	3.27811	3.01372	3.26821	2.83404	3.41146	3.18733	3.71975	4.35575	2.92282	2.93681	2.30604	3.9674	3.69009	3.3156	3.70666	3.44026	3.84614	3.85232	3.81448	3.2676	2.84526	3.12475	2.77306	3.991	3.72242	3.66327	2.79771	2.30702	2.58066	2.50259	2.58354	3.38386	2.84226	3.49653	3.60299	3.03608	2.80134	2.62514
ENSMUSG00000025515	-1.42421	0.2287	15.7748	0.000279859	0.00344685	Muc2		7	141690340	141754693	0.277247	0.228408	0.228627	0.499264	0.0769644	-1.01088	-0.108369	-0.151723	0.779941	0.0829631	0.451333	1.44349	-0.877281	-0.089412	0.651163	0.258171	-0.774188	-1.45153	-0.569175	-0.555307	0.0894832	-0.166851	-0.173916	-0.235366	-0.30749	0.196657	1.10169	1.49158	-0.105338	0.340938	0.518242	0.902141	1.09214	1.03402	0.878195	0.00838466	0.423354	0.44237	-0.203755
ENSMUSG00000021913	-1.4225	4.77904	207.484	1.09528e-17	6.58831e-15	Ogdhl	239017	14	32322019	32348151	4.55227	4.19422	4.28125	4.21603	4.33059	4.34505	4.26262	4.51786	5.01329	4.83053	4.25914	4.90934	4.65355	4.56978	4.49287	4.48175	4.66791	4.54647	4.47011	4.56601	4.30568	4.46253	4.41308	4.20029	5.43455	5.3715	5.41514	5.2937	5.45416	5.40129	5.52619	5.51163	5.40889	5.21624	5.58588	5.46509	4.23972	4.20728	4.0474
ENSMUSG00000022054	-1.41191	4.13258	47.5913	2.22773e-08	1.38932e-06	Nefm	18040	14	68082590	68124846	3.84637	4.1672	3.71001	3.99201	3.62043	4.14424	3.70913	3.89309	4.56597	3.49842	3.99302	3.07424	4.35723	4.1616	4.02452	4.12883	4.34097	3.86259	4.42004	4.42874	3.95902	3.8375	4.03986	3.79732	4.8087	4.86776	4.79487	4.11001	3.99549	3.89346	4.01216	4.02927	4.83042	4.29179	4.36691	4.86748	3.74058	3.94707	3.46407
ENSMUSG00000020331	-1.40797	1.26047	66.127	4.19743e-10	4.39716e-08	Hcn2	15166	10	79716634	79736108	1.10034	1.02826	1.20694	0.830231	0.99827	0.910359	0.65598	1.12995	1.30376	0.696352	0.979732	1.30823	1.22761	1.09786	0.719855	0.842137	1.42943	1.32725	1.20515	1.40146	1.09076	1.17712	0.73032	0.475238	1.43295	1.52532	1.87969	1.84533	1.44138	1.62916	1.69054	1.56181	2.08081	1.62401	2.22736	1.74326	0.856401	0.799004	0.547648
ENSMUSG00000085412	-1.40731	1.12479	56.9078	2.74784e-09	2.31851e-07	Halr1	102635415	6	52102949	52113684	0.415182	0.733064	0.376318	0.79699	0.377654	0.0582032	0.618411	0.0108316	1.01761	1.32037	0.824157	0.652867	0.529158	0.435699	1.02143	0.505627	0.678081	0.251077	0.252588	0.180266	0.464462	-0.166851	0.761962	0.112618	1.81433	2.09735	1.97441	1.90675	2.03424	2.48537	1.97791	1.83886	2.31431	1.83793	1.93965	1.923	0.912836	0.44237	0.695944
ENSMUSG00000033837	-1.4051	4.41187	12.6542	0.000958508	0.00898155	Foxh1	14106	15	76668225	76669948	4.83842	4.33036	3.80867	3.9282	3.86822	4.34207	4.3339	4.90838	5.86872	3.84327	3.82259	3.55589	5.39698	4.79118	4.47061	4.96954	5.06119	5.24331	5.00684	5.23857	4.23787	3.99692	4.38287	3.88667	5.25126	4.42582	4.68912	3.35547	1.48388	1.96366	1.2098	2.14099	3.9097	2.92881	3.89822	4.71168	3.89565	4.03201	3.43798
ENSMUSG00000024678	-1.4044	1.57998	52.444	7.29162e-09	5.48253e-07	Ms4a4d	66607	19	11536801	11558467	1.58263	1.44302	0.948266	1.25425	1.273	1.4863	1.54215	1.38844	2.3309	1.70883	1.53578	0.99245	1.71212	1.49346	1.87832	2.07621	1.87564	1.73712	1.83958	1.90128	1.14327	1.45014	1.40725	1.18802	1.91646	1.91195	2.07555	1.67927	0.62155	0.522567	0.679515	1.02539	1.90671	2.00661	1.67477	2.22666	1.51491	1.64413	1.33905
ENSMUSG00000097393	-1.40402	2.21565	97.1052	2.12209e-12	4.03782e-10	D030068K23Rik	628686	8	109075222	109273811	2.30467	1.90222	1.93513	2.21825	1.80699	1.96034	2.38432	2.09226	2.46193	1.82764	1.82561	1.40612	2.15792	2.18311	2.27059	2.35391	1.7304	1.88936	2.04831	1.8418	1.58417	1.89428	1.82181	1.41392	2.93448	2.78583	2.71576	2.56987	2.79448	2.57038	2.45881	2.49033	2.93368	2.69637	2.87269	2.66359	2.09296	2.08207	2.06743
ENSMUSG00000063796	-1.40074	-1.21146	14.2856	0.000498399	0.00546043	Slc22a8	19879	19	8591254	8611835	-1.83797	-1.72017	-1.60085	-0.828684	-1.99042	-2.30171	-1.83863	-1.4605	-1.0378	-1.63218	-1.4767	-1.49309	-1.96123	-1.55778	-1.53487	-1.56428	-1.51285	-1.82017	-3.09707	-2.39429	-1.50059	-2.61949	-2.41551	-2.37384	-0.558409	0.149492	-0.27546	-0.592662	-0.725425	-0.668082	-0.614835	-0.510239	-0.364781	-0.0530985	-0.692179	-0.244163	-1.76733	-1.23959	-1.66916
ENSMUSG00000034127	-1.39858	0.270346	22.6072	2.43436e-05	0.000491804	Tspan8	216350	10	115816832	115849893	-0.107527	-0.140255	-2.02633	-0.463882	-0.734917	-1.01088	-0.108369	0.0108316	-0.531016	-0.2975	0.270258	0.118326	-0.78503	-0.562125	-0.121108	-0.831553	-0.981029	-1.29741	-0.569175	-1.02345	-1.50059	-0.563519	-0.669076	-0.607419	1.64615	1.14731	1.30282	1.3877	0.372897	0.828931	1.23077	0.657324	1.00053	1.10182	0.980783	1.82774	-0.692518	-0.31373	-0.0189214
ENSMUSG00000021758	-1.39571	0.175071	18.1072	0.000117328	0.00176153	Ddx4	13206	13	112598333	112652475	-0.239361	-0.554449	0.279556	0.276204	-0.734917	-0.0629062	-0.108369	-0.401585	0.563545	-1.00584	-0.391178	-1.23516	-0.975838	0.0213871	-0.182476	0.900951	-0.981029	-1.45153	-0.486413	-0.817646	-0.496756	-0.563519	0.409151	0.305291	0.404935	0.4118	1.14887	0.780733	-0.237192	0.434609	0.851896	0.731611	1.00053	-0.128791	0.878195	1.36775	0.169105	-0.0324329	0.092332
ENSMUSG00000045802	-1.39493	-1.22914	8.21934	0.00650094	0.0389159	Hsf3	245525	X	96306178	96456294	-1.17843	-1.55108	-1.27269	-3.08842	-3.15856	-2.03068	-1.64345	-2.75005	-2.78186	-0.907642	-2.06885	-1.80739	-2.43507	-2.71691	-1.53487	-1.73289	-1.36042	-3.07955	-1.20015	-1.91242	-1.50059	-2.61949	-2.15696	-1.23565	-1.10762	0.100733	-1.09091	0.178818	0.126934	-0.248527	0.0834463	-0.135347	-0.841693	-0.0530985	-0.615323	-0.550502	-1.76733	-2.46595	-1.20717
ENSMUSG00000041143	-1.39273	1.07205	80.8413	2.87321e-11	4.08983e-09	Tmco4	77056	4	138972888	139059171	0.729181	0.888202	0.466996	0.457326	0.377654	0.546305	0.763153	0.872348	0.721353	0.531094	0.856643	0.652867	0.730117	1.04638	0.685918	0.683671	0.905627	0.300203	0.990773	0.972931	0.859211	0.694965	0.761962	0.00568573	1.81433	1.61486	1.77832	1.32158	1.80204	1.84924	1.79282	1.75229	2.0199	1.69158	1.70506	1.616	0.856401	0.478689	0.764741
ENSMUSG00000030830	-1.39	-0.1823	25.9051	8.29414e-06	0.000207877	Itgal	16408	7	127296260	127335138	-0.633802	-1.02264	-0.0570764	0.369605	0.0769644	-0.502607	-0.936206	-0.151723	-0.939994	-0.907642	-0.391178	-0.826523	-0.975838	-0.340354	-1.12034	-0.930635	-0.593317	-0.149548	-0.408143	-1.55183	-1.20969	-0.391562	-0.29893	-0.887607	0.539059	0.598984	0.367287	0.320965	0.502574	0.24076	0.374839	0.362298	0.936063	0.725603	0.709186	0.365686	-0.029283	-0.663494	-0.85778
ENSMUSG00000045629	-1.3883	2.63549	102.576	9.4687e-13	1.89853e-10	Sh3tc2	225608	18	61953075	62024402	2.04613	1.59494	2.04224	2.41732	1.89088	1.9758	1.56208	1.60758	1.95216	2.37799	2.7419	2.26488	1.74344	1.92258	1.9372	1.5783	1.67854	1.50539	1.70518	1.77977	1.54567	1.62057	1.7127	1.96364	3.40759	3.53786	3.38649	3.33885	4.00282	3.94212	4.03619	3.97296	3.60214	3.40872	3.45258	3.35228	2.01776	1.93298	2.22223
ENSMUSG00000019326	-1.38707	0.797707	44.2903	4.93993e-08	2.73338e-06	Aoc3	11754	11	101330605	101341938	0.277247	0.318487	0.376318	0.457326	0.658625	0.626837	0.830419	0.843865	0.916777	1.29996	0.534004	1.01745	0.37773	0.266046	0.753012	0.780823	0.364699	0.1475	0.152834	0.227504	0.379454	0.399505	0.697967	0.305291	1.26243	1.04793	1.40352	1.66156	1.37519	1.48334	1.51354	1.47796	1.64959	1.16658	1.62812	1.63489	0.535438	-0.252912	-0.203755
ENSMUSG00000101337	-1.38345	-0.358255	20.8996	4.35557e-05	0.000793148	Dnah7c	100101919	1	46425592	46807476	-0.727506	-0.916057	-2.02633	-1.05275	-1.48834	-0.590934	-0.634611	-2.18298	-0.604058	-0.815704	-0.834164	-0.826523	-1.60513	-1.14491	-1.53487	-0.65173	-0.68092	-1.29741	-1.49151	-1.40052	-1.67148	-0.75878	-0.756039	-1.37321	0.357305	0.4118	0.622584	0.530585	0.279482	0.896337	0.58493	0.657324	0.644818	1.22855	0.215076	-0.244163	-0.610684	-0.74491	-0.341599
ENSMUSG00000015843	-1.38309	1.51252	9.0054	0.00455392	0.0297016	Rxrg	20183	1	167598384	167639623	2.04613	1.74867	0.850597	1.27854	0.972828	1.44247	1.67618	1.89815	2.72309	0.899897	0.756904	0.715309	2.51624	1.96479	1.9372	2.13863	1.79676	2.07018	1.94772	2.38026	1.31333	1.17712	1.21488	0.349692	2.53503	1.99434	1.86564	-0.0355246	-0.307932	-0.109794	-0.113985	-0.427062	0.833611	0.388165	0.336125	2.09649	0.797668	0.882703	0.730753
ENSMUSG00000075224	-1.37744	0.875215	31.6821	1.43377e-06	4.7913e-05	Lrrc55	241528	2	85162334	85197197	0.764029	0.733064	0.422369	0.579651	0.338349	0.703109	1.17903	1.24333	1.36245	0.459298	0.649755	0.5876	1.03858	0.757191	0.719855	1.03828	0.449654	0.950178	1.07494	0.827208	0.379454	0.445602	0.486953	1.23612	1.64615	1.38983	1.49765	1.25229	0.731457	0.340938	0.551971	0.965083	1.25955	0.888037	1.07656	1.72576	0.797668	0.987245	0.830407
ENSMUSG00000043621	-1.37621	0.439431	28.2274	4.0197e-06	0.000113914	Ubxn10	212190	4	138709837	138737167	0.0700661	-0.402783	0.593147	0.32366	0.213568	-0.26607	-0.240196	0.371651	0.808366	0.383742	0.00636986	0.553825	0.529158	0.353365	0.151778	0.212464	0.178127	0.251077	0.390369	-0.817646	0.142042	-1.11243	0.283965	0.0601425	1.00863	1.32763	1.07751	1.1544	0.897856	1.02238	0.679515	0.496185	1.20588	0.21528	1.09954	1.20039	0.0229296	-0.31373	0.382343
ENSMUSG00000022441	-1.37301	-0.597584	16.7474	0.00019381	0.00262072	Efcab6	77627	15	83866712	84065379	-0.384466	-0.81681	-1.00552	-0.728479	-0.913176	-0.590934	-0.546629	-0.151723	0.495248	-0.570554	-0.734017	-1.49309	-0.395779	-0.731506	-0.618293	-0.56958	-0.0951649	-0.149548	0.203573	-0.477488	-0.760557	-0.867308	-0.365749	-0.694905	-0.652783	-0.433294	-0.339136	-1.09613	-1.31531	-1.59089	-2.02055	-1.28482	-0.285765	-0.581505	-0.472901	-0.176762	-1.76733	-1.12615	-1.20717
ENSMUSG00000056222	-1.36969	1.27435	37.6801	2.69201e-07	1.16795e-05	Spock1	20745	13	57421195	57908332	0.415182	0.69993	0.979407	1.07173	0.946929	0.739785	0.894688	0.28955	0.308862	0.304008	0.117781	0.620603	-0.089547	0.353365	0.993956	0.212464	0.746837	0.523495	0.0456675	0.0808797	0.505159	1.25685	0.882019	0.859943	1.31324	1.61486	2.11172	2.32189	2.88447	2.65065	2.96372	2.96085	2.38847	2.15762	1.97736	1.70803	1.11879	1.17603	0.508063
ENSMUSG00000032517	-1.36681	-0.0981036	19.7321	6.55053e-05	0.00108769	Mobp	17433	9	120149707	120181484	-0.633802	-0.636713	-0.679469	-0.311098	-0.0739398	-0.502607	0.069215	-0.790632	0.563545	-0.122038	0.00636986	-1.12165	-1.08162	-0.731506	-0.38399	-0.217097	-0.432617	-0.0850433	-0.0110569	-0.202427	-0.418552	0.0275308	-0.235069	-0.372899	0.700456	0.733002	0.839424	0.906339	0.279482	0.645201	0.336645	0.265597	0.518417	0.152719	0.128339	0.410205	-0.259369	-0.443646	-0.415797
ENSMUSG00000026204	-1.36423	2.19448	68.9956	2.4191e-10	2.76742e-08	Ptprn	19275	1	75247027	75264502	2.20674	2.08015	1.90301	1.83182	2.06952	2.32864	2.00212	2.57196	2.51464	1.86979	2.06684	1.46182	2.5956	2.48329	2.23583	2.21015	2.42971	2.39813	2.57695	2.58456	2.02298	2.20687	1.82181	1.79727	2.71586	2.98704	2.76202	2.27608	1.9907	1.66825	1.96545	1.98269	2.82217	2.32299	2.29861	2.63574	2.06833	1.85223	1.67914
ENSMUSG00000086515	-1.3624	-0.689743	11.8172	0.00135359	0.0116822	Erich2os		2	70503433	70509199	-0.31009	-0.265556	-1.13293	-1.17935	-1.35351	-0.340688	-0.546629	-0.882827	-1.14273	-0.178187	-1.32327	-0.508451	-0.465677	-1.14491	-0.535891	-0.15587	-1.36042	-1.45153	-0.486413	-0.724797	-1.20969	-0.0343981	-1.57951	-0.607419	-1.2479	-0.112671	-0.548991	0.275121	-0.543696	-0.877319	-1.67015	-0.90123	-0.285765	-0.478884	-0.542355	0.365686	-0.692518	-1.23959	-1.66916
ENSMUSG00000051735	-1.35884	1.4431	50.3777	1.16443e-08	8.04189e-07	Rinl	320435	7	28788969	28798963	1.25533	0.888202	0.781606	0.79699	1.02327	0.973316	0.956216	1.30732	0.86359	1.1254	0.317702	1.01745	0.987178	1.09786	0.908248	0.716787	1.15368	0.680168	1.22984	0.887275	0.979625	0.769348	0.910535	0.949218	2.31583	1.59739	2.28011	2.47167	2.10402	1.84924	1.9274	2.52207	2.63176	2.21997	2.28864	1.96836	0.736443	1.06096	0.764741
ENSMUSG00000019866	-1.35165	3.57752	44.5497	4.63499e-08	2.61114e-06	Crybg1	11630	10	43950636	44148853	3.85043	3.49646	3.22983	3.23136	3.53174	3.55729	3.43974	3.90002	4.28419	3.26569	3.61988	2.71799	3.89255	3.77951	3.85163	3.71488	3.87594	3.49166	3.57244	3.6378	3.49678	3.24778	3.63244	3.01282	4.24111	3.93899	4.2303	3.5982	2.10402	2.51784	2.18556	2.41342	4.18751	3.4154	3.82427	4.30618	3.48543	3.71939	3.1343
ENSMUSG00000042842	-1.33838	1.28403	42.1574	8.4071e-08	4.19164e-06	Serpinb6b	20708	13	32965209	32979067	0.895568	0.945869	1.18038	0.985834	0.838419	0.626837	1.22974	1.26498	1.01761	0.899897	1.85806	1.20321	0.730117	-0.089412	0.937387	0.780823	0.642434	0.854747	0.87032	0.764532	-0.0217523	0.694965	0.965928	1.06026	1.00863	1.61486	1.51576	1.64363	2.2217	2.12691	2.24862	2.25872	2.09564	1.89638	2.2685	1.74326	0.856401	0.909557	1.17179
ENSMUSG00000027500	-1.3356	3.73313	43.3608	6.21743e-08	3.31247e-06	Stmn2	20257	3	8509360	8561606	3.6461	3.88343	3.84294	3.64965	3.61221	3.97766	3.65913	3.97417	4.10959	2.86842	3.75095	2.36565	4.08207	3.80296	3.86686	4.04656	4.00436	3.97275	3.82422	3.88615	3.90302	3.32995	3.87239	3.42959	4.27675	4.21291	4.34363	4.02601	2.94657	2.98073	3.00083	3.28455	4.09827	3.70422	4.04455	3.9768	3.51763	3.62127	3.6346
ENSMUSG00000075391	-1.33399	3.63327	26.3068	7.30357e-06	0.000188301	Gm13443		2	35340409	35340963	3.63202	3.63876	3.78243	3.86545	3.63672	3.84086	3.61689	3.74692	3.98127	3.14503	3.82259	3.21596	3.79504	3.91842	3.71107	3.77114	3.91007	3.76972	2.5478	3.97188	3.74633	3.77569	3.73166	3.59087	4.1179	3.94591	3.83177	3.53638	3.53684	3.70423	3.84876	3.82387	3.66813	3.3885	3.83458	3.7703	3.7979	3.78249	3.59264
ENSMUSG00000029304	-1.33309	0.142137	7.90964	0.00749674	0.0431989	Spp1	20750	5	104435118	104441050	-0.633802	0.443865	-0.41369	-0.172956	-0.821295	0.587133	-0.310921	0.0108316	0.495248	-0.647733	0.722064	-0.372352	-0.539135	-1.40665	-0.898169	-0.418108	-0.288036	0.950178	-0.850439	0.131429	-0.496756	0.143942	0.823239	0.163252	0.204184	-0.0562886	0.285202	1.12885	0.582971	0.388534	0.257083	-0.202934	0.330563	0.0873223	2.03811	-0.0507296	-1.60005	-0.663494	0.0377774
ENSMUSG00000042282	-1.32919	-0.297899	20.8323	4.45825e-05	0.000805405	Gucy2f	245650	X	142081160	142196931	-0.31009	-1.13773	-0.334966	-0.311098	-0.50306	-1.1382	-0.108369	-0.790632	0.0478621	-0.122038	-0.734017	-0.438797	-0.78503	-0.644331	-0.457942	0.212464	-0.358516	-0.612208	-0.656975	-0.916884	-0.579444	-0.563519	-0.756039	-0.788041	0.738134	0.196657	0.51865	0.491027	-0.237192	0.60547	-0.950394	-0.135347	-0.364781	0.388165	0.296893	0.495323	-0.692518	0.202864	-0.203755
ENSMUSG00000030209	-1.32777	0.211403	25.7205	8.79604e-06	0.000217548	Grin2b	14812	6	135713233	136173511	0.458378	-0.81681	0.175834	0.32366	-0.242492	0.222706	0.227316	0.156911	0.140209	0.175483	0.0631505	-0.133508	0.337252	-0.273409	0.338114	0.116462	-0.0951649	0.642565	0.631803	0.180266	-0.34437	0.0869103	-0.669076	0.514771	0.622013	0.489612	0.444953	0.275121	0.928951	0.928894	0.297412	0.214703	0.379869	0.962874	0.648144	0.410205	0.343481	0.287195	0.144898
ENSMUSG00000046204	-1.32384	3.37501	62.1506	9.24236e-10	9.3158e-08	Pnma2	239157	14	66911170	66921023	3.76269	3.39659	3.23629	3.16777	3.20567	3.29306	3.41804	3.53166	3.98439	3.29176	3.2436	2.91042	3.6078	3.64321	3.56468	3.79847	3.60674	3.82111	3.80792	3.6851	3.3425	3.41929	3.62385	3.41921	3.58348	3.56508	3.42533	3.2229	2.19636	2.09857	2.26905	2.3202	3.94289	2.99271	3.35568	3.76603	3.28086	3.16674	3.01933
ENSMUSG00000034156	-1.31998	2.2065	48.3822	1.84914e-08	1.17682e-06	Tspoap1	207777	11	87760541	87785928	2.29278	1.68236	1.93513	1.69416	1.58988	2.0212	2.05932	2.0801	2.52324	1.56232	1.68796	2.00229	2.47951	2.34099	2.04822	1.97034	1.97929	2.02705	2.15528	1.97233	1.52603	1.92715	1.7127	1.64526	3.41342	2.72279	2.89941	2.36629	2.62444	2.45216	2.37649	2.46877	2.73958	2.47135	3.16186	3.04159	2.10512	1.66003	1.48891
ENSMUSG00000031204	-1.3195	0.744704	58.7901	1.84578e-09	1.67079e-07	Asb12	70392	X	95470201	95557987	0.370653	0.228408	0.466996	0.32366	0.338349	0.665477	0.894688	0.692353	-0.000627072	0.844612	0.451333	0.620603	0.337252	0.353365	0.200666	0.165261	0.364699	1.09641	0.738886	0.732142	0.192753	0.656284	0.368617	0.305291	0.581132	0.598984	0.655629	0.678788	0.731457	1.0815	1.31176	1.29408	1.50152	1.34505	2.15241	1.47642	0.736443	0.405113	0.291999
ENSMUSG00000103332	-1.31929	2.37267	94.2233	3.28921e-12	5.89749e-10	Pcdhga2	93710	18	37668953	37841870	1.95858	1.42285	1.99731	1.78173	1.71791	1.9758	2.01663	1.93912	1.93937	2.14615	1.93614	2.4229	1.91827	1.93679	2.25909	1.7157	2.06257	1.58684	2.08936	1.74772	1.92139	1.71769	1.76048	1.76485	2.79843	2.88994	2.7846	2.96586	3.80332	3.52417	3.63723	3.40295	3.01396	3.07092	3.38404	3.09711	1.95195	1.82428	2.01191
ENSMUSG00000024503	-1.31744	4.32049	12.0068	0.00125103	0.0109985	Spink1	20730	18	43728082	43737557	4.55973	4.00371	3.3774	4.08789	3.38996	3.89471	4.54386	4.70961	5.36025	4.34702	4.33604	2.52231	4.54888	4.11863	4.15118	4.56821	5.09125	5.24645	4.76224	4.14794	3.72926	4.03134	4.17234	3.82117	4.60965	4.66049	3.71905	3.8059	1.58495	2.12691	2.32864	2.27123	4.43793	3.26085	4.30399	4.98986	3.76378	4.13516	4.0474
ENSMUSG00000041609	-1.31369	3.55093	83.1954	1.92934e-11	2.90133e-09	Bicdl1	75665	5	115648175	115731621	3.59862	3.54857	3.28072	3.38467	3.12713	3.49429	3.32198	3.58856	3.86768	3.21754	3.42785	3.3983	3.70247	3.53064	3.34851	3.2271	3.58343	3.54359	3.53331	3.50031	3.23167	3.13273	3.1608	2.92017	4.18424	4.15737	4.44871	3.84173	3.40483	3.56099	3.39856	3.46958	4.42331	3.63725	4.10258	4.12105	3.23733	3.22134	2.94716
ENSMUSG00000069793	-1.30713	2.86348	34.4611	6.4922e-07	2.44073e-05	Slfn9	237886	11	82978390	82991830	2.55402	2.13076	2.42812	2.20564	2.10509	2.22896	2.26782	2.44497	4.27658	2.80467	2.4435	2.50473	2.87549	2.42401	2.70266	2.69867	2.48106	1.95218	2.20594	2.04004	2.20692	2.31015	2.25885	2.48535	3.30462	3.63951	3.20865	3.49199	3.73459	3.82158	3.68741	3.39154	3.54924	3.43524	3.36993	3.24577	2.16444	2.49053	2.52953
ENSMUSG00000107385	-1.30665	2.98749	59.4005	1.62502e-09	1.51508e-07	C330024D21Rik	320479	5	67463897	67477632	3.02544	2.26142	2.69523	2.71297	2.48394	2.53052	2.68618	2.47314	2.36957	2.48129	2.97431	2.44149	2.88254	2.54022	2.80106	2.90671	2.98661	2.49626	2.3022	2.12981	2.25544	2.40653	2.17905	2.38226	3.59892	3.91099	3.40604	3.88434	3.76936	3.62696	3.68741	3.74536	3.61764	3.67669	3.7169	3.91249	2.817	2.61811	3.09476
ENSMUSG00000032006	-1.30412	2.21536	66.4542	3.93876e-10	4.17545e-08	Pdgfd	71785	9	6168584	6378850	2.0319	2.04099	1.38028	1.79862	1.57305	1.54964	1.86447	1.81255	1.49077	2.2772	2.12133	2.08739	1.81887	1.70744	1.83252	2.02424	1.66084	1.46288	1.65137	1.13035	1.3805	1.66021	1.89499	1.57219	2.97449	2.58777	2.8645	3.1358	2.94657	2.65065	3.00083	3.15557	3.11206	3.4418	2.92509	2.87688	2.25454	1.99698	1.86297
ENSMUSG00000071665	-1.30258	-0.0347351	13.2641	0.000748513	0.00743608	Foxr2	436240	X	153118786	153132861	0.458378	-1.02264	-0.121693	-0.936373	-0.127965	-0.340688	0.123863	0.202492	-0.212735	-1.63218	-0.941785	-1.99462	0.295605	0.1731	0.0487313	0.258171	0.22708	-0.524048	0.901389	-0.477488	-0.0807609	-0.099105	-0.235069	-0.446916	0.495722	0.598984	0.750451	-0.0355246	-0.307932	0.076104	-0.541863	-0.273844	0.171649	0.0188196	-0.0124056	0.921593	-0.610684	0.245646	-0.85778
ENSMUSG00000057802	-1.30239	-0.875304	22.2713	2.72583e-05	0.000539008	Gm10030	791282	9	110989499	111008029	-1.05182	-1.39975	-0.888457	-2.06455	-0.65342	-1.1382	-1.17919	-0.882827	-2.01215	-1.00584	-1.05809	-1.49309	-1.96123	-1.55778	-1.24573	-1.56428	-2.09993	-2.3166	-2.67427	-1.55183	-1.34782	-2.00938	-1.93778	-2.1106	-0.161583	-0.363215	0.0568886	-0.155956	0.230403	-0.0451299	0.518242	0.657324	0.279512	-0.38308	-0.114493	-0.0507296	-1.60005	-1.36271	-1.20717
ENSMUSG00000022996	-1.30164	-0.549214	8.00816	0.00716342	0.0418195	Wnt10b	22410	15	98770712	98778150	-0.827723	-0.476624	-0.780182	-1.17935	-0.734917	-0.89389	-0.310921	-0.151723	-0.000627072	-1.2249	-1.05809	-1.01642	0.252721	-0.148175	-1.53487	-0.281039	-0.358516	0.347712	-0.486413	0.273245	-0.418552	-0.0343981	-0.0588758	-0.788041	-0.558409	-0.296384	-0.155966	-0.592662	-1.46896	-1.26212	-0.472406	-0.793109	-0.448376	-1.24491	-0.282595	-0.832282	-1.3144	-0.252912	-0.965107
ENSMUSG00000042988	-1.2994	3.20784	29.8639	2.45028e-06	7.51531e-05	Notum	77583	11	120653788	120661175	3.39136	3.52038	3.02122	3.57808	3.28534	3.19741	3.12841	3.42994	2.29117	1.37991	3.12193	2.38499	3.7913	3.44874	3.36469	3.56836	3.62054	2.62716	3.44644	3.82604	3.1886	3.08256	3.27487	2.96367	3.83457	3.62665	3.96955	2.80579	1.97588	2.1684	2.4228	2.39067	3.61249	3.22329	3.38404	3.80406	3.06749	3.37376	2.86337
ENSMUSG00000021194	-1.297	1.89034	50.018	1.26467e-08	8.59931e-07	Chga	12652	12	102554969	102565028	1.86537	1.95934	1.73071	1.78173	1.29369	1.6494	1.60112	2.06784	2.35037	1.56232	1.96623	1.44349	2.02406	2.04567	1.81692	1.46593	2.00759	1.93673	1.61435	1.64708	1.19394	1.66021	1.42713	1.51486	2.44676	2.59659	2.44039	1.87637	1.661	2.05498	2.15296	2.1945	2.40046	1.91535	2.3085	2.49815	1.40115	1.62805	1.26973
ENSMUSG00000074874	-1.29396	0.223165	20.5797	4.86669e-05	0.000863456	Ctla2b	13025	13	60895350	60897447	-0.31009	-0.476624	-0.260317	-0.0468935	-0.50306	0.322799	-0.463707	-0.882827	-0.33176	0.304008	-0.0527374	-0.133508	-0.616535	-0.824289	-0.00569024	-0.65173	-0.432617	-0.149548	-0.486413	-0.637565	-0.579444	-0.657849	-0.115249	-0.235366	-0.386378	0.451231	-0.214476	0.99385	1.52516	1.3211	1.72051	2.09951	0.936063	1.28798	1.02946	0.453392	-0.198317	0.245646	0.092332
ENSMUSG00000087303	-1.27886	-0.667576	14.1403	0.000527791	0.00572193	Lipo2	101055671	19	33719670	33751359	-0.0458678	-1.13773	-1.00552	-1.31814	-0.821295	-1.43249	-0.240196	-1.08703	-0.939994	-1.48327	-1.84337	-2.20982	-1.31976	-1.02994	-1.00498	-0.217097	-1.6833	-1.82017	-0.750467	-0.916884	-0.579444	-1.58194	-0.509455	-0.788041	-0.862352	-0.945073	-0.27546	0.320965	-0.105338	0.24076	-0.0118947	-0.070785	-0.0717761	0.388165	-0.114493	0.17245	-0.323119	-0.586428	-0.271031
ENSMUSG00000022602	-1.27402	1.46315	55.6478	3.60239e-09	2.90923e-07	Arc	11838	15	74669083	74672570	1.12735	0.917323	1.28379	1.7121	1.16481	1.17426	1.37198	1.46525	1.36245	1.76946	1.51558	1.36776	1.0636	1.19562	1.3809	1.42643	1.25157	1.151	1.25411	1.64708	1.16883	1.53787	1.1446	1.08673	1.9328	2.15818	2.19275	1.76469	0.989199	1.60921	1.53056	1.71615	2.37637	1.81791	2.08492	1.98318	0.993554	0.827447	1.14624
ENSMUSG00000102702	-1.27109	-0.583106	15.5715	0.00030248	0.00365544	Gm37260		9	102273736	102274986	-0.171939	-0.636713	-1.27269	-0.546803	-0.50306	-0.685024	-0.0467132	0.109842	-0.680996	-0.427576	-0.640372	-0.826523	-0.204362	-0.410557	-0.798721	-1.41334	-0.358516	0.393706	-0.333901	-0.724797	-1.08364	-1.11243	-0.848581	-0.788041	-0.558409	-0.753592	-0.626322	-1.09613	-0.38232	-0.994541	-1.38844	-0.90123	-0.537115	0.27524	-0.168379	0.00838466	-1.07607	-0.138465	-0.203755
ENSMUSG00000051980	-1.26983	1.5462	25.9988	8.05107e-06	0.000203702	Casr	12374	16	36493696	36562141	1.84923	1.4024	1.55581	1.3942	1.68695	1.37413	1.84833	1.93912	1.0655	1.07824	0.9195	0.163817	1.47153	1.84937	2.1135	1.27902	2.12847	1.92111	1.75706	1.87184	1.87556	1.35673	1.89499	0.89032	1.86629	1.95373	2.24797	1.58847	0.897856	1.13829	-0.0620369	0.965083	2.06582	1.31679	2.14138	1.98318	1.67031	1.90656	0.92362
ENSMUSG00000038045	-1.26094	-0.572737	19.2245	7.84381e-05	0.00126635	Sult6b1	73671	17	78883938	78906992	-0.727506	-0.636713	-0.496959	-1.17935	-0.303356	-1.27785	-0.828515	-1.2011	-1.66092	-0.907642	-0.734017	-0.918349	-0.616535	-1.14491	-0.24657	-0.831553	-1.22257	-1.45153	-0.750467	-0.817646	-1.67148	-0.657849	-0.947468	-0.994557	-0.469831	-0.506951	-0.794653	0.4085	0.179596	-0.0451299	0.128854	0.0502687	-0.00696236	0.725603	-0.0124056	0.17245	-1.3144	-0.831197	-0.757886
ENSMUSG00000053613	-1.256	1.27616	22.6407	2.4072e-05	0.000487904	Notumos		11	120659157	120661815	1.54305	1.59494	1.00989	1.7121	1.252	1.09154	0.986023	1.57329	0.628754	-0.647733	0.534004	0.5876	2.11067	1.17179	1.50286	1.13945	1.07564	1.03969	1.49721	1.73143	1.26675	1.14953	1.36666	1.13827	2.01183	1.79422	2.08771	0.844902	0.46063	0.388534	0.551971	0.362298	1.8378	1.10182	1.54684	1.89194	1.27765	1.1311	0.467362
ENSMUSG00000041886	-1.25196	1.45742	27.8286	4.54368e-06	0.000127408	Macc1	238455	12	119314270	119469987	1.17991	1.15592	0.745832	0.579651	1.37363	0.844529	1.27873	1.12995	0.308862	1.54508	1.51558	1.60062	0.37773	0.310366	1.33784	0.984907	1.07564	0.393706	0.806099	0.0284952	0.505159	0.94008	1.36666	1.32776	2.18552	2.28363	2.00036	2.65287	2.2217	1.97928	1.99026	1.99782	2.48175	2.69637	1.80632	2.18882	1.18903	1.61179	1.14624
ENSMUSG00000031870	-1.24888	2.0851	21.685	3.32577e-05	0.000635406	Pgr	18667	9	8899833	8968611	2.56395	2.25001	1.69364	1.94236	1.65532	2.14941	2.07327	2.43546	1.62467	1.00449	1.9957	1.04202	2.57834	2.00579	2.27059	2.48464	2.29843	1.35076	2.3253	2.23757	1.76261	1.92715	2.55821	2.01967	2.68725	2.31603	2.25876	2.11626	1.0751	0.645201	0.851896	1.19253	2.51524	1.71342	1.74933	2.86893	1.96536	2.64233	2.05375
ENSMUSG00000053025	-1.24878	1.30551	48.0576	1.99562e-08	1.26143e-06	Sv2b	64176	7	75114894	75309262	1.50235	1.38166	1.06899	1.1528	0.751321	1.27765	1.20461	0.843865	0.86359	-0.178187	0.612193	-0.0795016	0.960775	1.30918	1.17612	0.900951	1.02117	0.642565	1.15447	1.05379	0.920674	0.616537	1.36666	0.797201	1.89993	2.04676	1.82264	1.87637	1.58495	1.56846	1.18851	1.9674	2.09564	2.26503	1.65939	2.39117	0.940247	1.03681	1.03922
ENSMUSG00000064360	-1.24662	-0.194864	8.36652	0.00607802	0.0368695	mt-Nd3	17718	MT	9459	9806	-0.935423	-0.476624	-1.79796	-1.83877	-0.913176	-0.419377	0.499449	-0.790632	-1.51291	-1.98593	-1.18459	-1.23516	-2.17878	-2.13841	-1.89686	-1.2767	-0.432617	-1.45153	0.100246	-0.637565	-1.50059	-0.312705	0.697967	0.305291	-2.27882	-3.13375	-1.96899	-0.220165	0.959389	0.79401	1.07709	0.579003	1.47907	2.15762	0.296893	0.119808	-1.19032	-0.138465	-0.965107
ENSMUSG00000090071	-1.24574	-0.315028	13.6948	0.000629861	0.00653954	Cdk5r2	12570	1	74854934	74857732	-0.727506	-0.554449	-0.888457	-1.05275	-0.576282	-0.685024	-0.240196	-0.271251	0.423557	-1.2249	-0.834164	-1.12165	0.162928	-0.032949	-0.38399	-0.347946	-0.981029	-1.15817	-0.195981	0.0808797	-1.20969	-0.099105	-1.29274	-1.11007	0.404935	-0.00202693	-0.0456167	-0.592662	-0.0436713	0.133103	0.172875	0.265597	0.0550643	0.441477	0.0360509	0.119808	-0.610684	-0.663494	-1.66916
ENSMUSG00000064371	-1.23848	3.08097	18.3895	0.000105892	0.00162249	mt-Tt		MT	15289	15355	3.17536	2.98679	2.16921	1.89602	2.22846	2.68896	2.68618	2.26333	1.7618	2.30818	1.95126	1.56715	1.98529	2.07165	1.7528	1.87087	2.66995	2.05594	2.84009	3.28834	3.00923	3.23471	3.28579	3.48538	2.59786	3.00702	1.42285	2.20451	4.14202	3.93412	4.18334	3.9844	3.7407	5.01773	3.85498	3.55918	2.79465	3.08074	2.20994
ENSMUSG00000078776	-1.23575	-0.493782	14.8872	0.000393889	0.00453386	9530053A07Rik	319482	7	28129466	28164811	-2.33164	-1.2628	-0.41369	-1.05275	-0.734917	-0.78568	-0.828515	-0.47145	-0.531016	-0.0679931	-1.18459	-0.308833	-0.877281	-0.484351	-0.0622455	-0.65173	-0.510731	-1.45153	-0.263294	-2.13333	-0.860421	-1.11243	-0.947468	-0.524937	0.257051	0.451231	0.152591	0.178818	0.0154675	0.522567	-0.614835	-0.00898882	0.0550643	0.21528	0.256565	0.410205	-1.19032	-0.586428	-0.965107
ENSMUSG00000022040	-1.2336	1.22549	23.4334	1.84845e-05	0.000394822	Ephx2	13850	14	66084374	66124500	1.48156	0.97386	0.55231	0.8945	1.02327	0.626837	1.22974	1.57329	1.65629	0.979045	1.06561	-0.438797	0.960775	1.394	1.3809	1.42643	1.12813	1.22918	1.04743	1.40146	0.859211	0.694965	0.73032	0.828913	2.11567	1.66603	1.89361	1.58847	0.83358	0.960733	0.796693	0.657324	1.88979	1.22855	1.07656	1.87616	0.856401	1.15373	0.893214
ENSMUSG00000081984	-1.22952	1.56057	54.7181	4.40927e-09	3.45461e-07	Dnajb3	15504	1	88204732	88205782	0.798055	1.18016	1.55581	1.09926	1.11915	0.910359	0.862911	0.900279	0.750945	0.899897	0.573628	1.34819	0.79133	1.17179	1.12638	0.957461	0.935391	1.151	0.668388	0.482434	0.620783	1.03359	1.21488	1.03329	1.77861	2.09735	2.35243	2.44086	2.48494	2.51784	2.91919	2.72664	2.50416	2.35113	2.47593	2.18882	1.01949	0.961811	1.03922
ENSMUSG00000030607	-1.22853	0.832086	19.2838	7.67981e-05	0.00124526	Acan	11595	7	79053483	79115099	0.764029	1.00132	0.175834	0.862724	1.07201	0.739785	0.579836	0.785156	1.41885	0.926765	-0.0527374	0.332665	1.11239	1.07235	0.817124	1.11481	0.964553	1.25433	0.96159	1.00039	0.505159	0.0275308	0.409151	0.697656	1.68525	1.36939	1.12547	0.64314	0.800336	0.758221	0.215593	-0.00898882	0.868577	0.542532	1.0532	1.49721	0.499035	0.74038	0.467362
ENSMUSG00000061762	-1.21254	0.323341	14.3222	0.000491275	0.00538871	Tac1	21333	6	7554879	7565834	0.177373	0.0293893	-0.780182	0.540017	0.377654	0.703109	0.012415	0.28955	1.0655	-0.647733	0.00636986	-0.308833	0.45543	0.395119	0.503113	0.716787	0.0749361	0.438279	0.96159	0.0808797	-0.0217523	-0.166851	0.486953	-0.302494	1.43295	0.56344	0.839424	0.569087	-0.933388	-0.76891	-0.406139	-0.510239	0.279512	0.21528	0.76775	1.09524	0.0733185	0.548695	0.144898
ENSMUSG00000004187	-1.21167	3.56769	13.3748	0.000715938	0.00719294	Kifc2	16581	15	76659858	76668196	3.95215	3.47213	2.9986	3.24375	3.26975	3.54179	3.59287	3.95765	4.83997	2.88222	3.06746	2.62346	4.44318	3.73955	3.73616	3.9489	3.94707	4.3091	4.21274	4.21978	3.40298	3.17439	3.40583	3.14466	4.2012	3.56508	3.67137	2.47167	2.14432	2.04016	2.09694	2.20758	3.45461	2.67427	3.1509	3.95067	3.30215	3.24789	2.8476
ENSMUSG00000085352	-1.2114	-0.413101	10.9937	0.00191382	0.0152598	Gm4128		5	14056438	14074157	-0.0458678	-1.13773	-0.780182	-1.47171	-1.11661	-0.685024	-0.0467132	-0.271251	-0.212735	-0.815704	-1.18459	-1.80739	0.45543	0.1731	-0.182476	0.345458	-1.22257	-0.0233	-0.656975	-0.724797	-2.0894	-1.58194	-1.16824	-0.788041	0.149306	-0.0562886	-0.708034	-0.68027	-1.04981	-0.76891	-1.52243	-0.69253	0.684605	-0.0530985	-0.859385	0.495323	-0.259369	-0.138465	-0.494019
ENSMUSG00000034818	-1.21046	1.24175	23.5234	1.79424e-05	0.000385009	Celf5	319586	10	81459227	81482709	1.39528	1.00132	0.850597	0.985834	1.07201	1.66855	1.32611	0.980967	1.88702	2.50822	0.686362	2.4229	1.59683	1.394	0.908248	1.48527	1.62476	1.56691	1.15447	1.13035	1.16883	0.616537	1.12039	1.03329	1.12697	1.28462	0.839424	1.12885	0.800336	0.960733	0.768279	0.452922	1.45627	1.39995	1.49578	1.17481	0.704827	1.08472	0.337878
ENSMUSG00000035208	-1.2073	-0.53135	9.94195	0.00301016	0.0215389	Slfn8	276950	11	83002158	83020810	-1.17843	-1.39975	-1.13293	-0.828684	-1.35351	-1.8026	-0.310921	-0.622232	-1.82588	0.0343785	-0.941785	-0.372352	-0.78503	-1.26985	-0.618293	-0.347946	-1.87663	-2.3166	-0.957859	-1.40052	-1.86536	-0.984669	-1.57951	-0.887607	0.0328613	0.4118	0.285202	0.0211197	0.959389	0.388534	0.297412	0.161947	0.171649	0.21528	-0.472901	-0.550502	-1.07607	-1.36271	-0.139476
ENSMUSG00000042759	-1.20535	-0.344884	18.2661	0.000110741	0.00168296	Apobr	171504	7	126584942	126589112	-0.633802	-0.024972	-0.189341	-0.828684	-1.11661	0.0582032	-0.936206	-0.544872	-0.33176	-0.907642	-0.178754	-0.826523	-0.465677	-0.644331	-1.12034	-0.831553	-0.510731	-0.287911	-0.486413	-1.26359	-1.20969	-0.75878	-0.848581	-1.37321	0.0328613	0.56344	-0.0456167	-0.68027	0.543332	-0.402034	-0.223853	-0.202934	0.279512	0.0188196	0.584404	0.17245	-0.459748	-0.831197	-0.415797
ENSMUSG00000064262	-1.20348	1.08101	35.4626	4.91633e-07	1.98002e-05	Gimap8	243374	6	48647234	48660875	0.415182	0.559212	1.00989	0.985834	0.751321	0.739785	0.176517	0.523041	-0.156714	0.632502	0.117781	0.91475	0.295605	0.310366	0.848143	0.579501	0.605884	0.523495	0.345888	-0.14114	0.289121	0.399505	0.761962	0.212169	1.1551	1.54368	1.55132	1.95116	2.46387	2.33557	2.49394	2.34408	2.06582	2.41915	1.7781	1.616	0.38397	0.679271	0.660274
ENSMUSG00000047842	-1.203	0.316223	32.7175	1.06335e-06	3.70623e-05	Diras2	68203	13	52504380	52531279	0.124717	-0.265556	0.00477016	0.0122341	0.0283959	0.0582032	0.276387	0.202492	0.348116	0.844612	0.00636986	0.207917	0.295605	0.1731	0.200666	0.387198	0.678081	0.300203	0.433519	0.665096	0.142042	-0.166851	0.0981224	-0.0509075	0.357305	0.196657	0.976508	0.906339	0.62155	0.076104	0.0365632	0.362298	1.00053	0.767958	0.824029	0.53607	-0.389817	-0.443646	-0.203755
ENSMUSG00000030551	1.20155	6.24355	19.9795	6.00348e-05	0.00102062	Nr2f2	11819	7	70351944	70366735	6.00254	6.25171	6.54431	6.40389	6.54504	6.15062	6.41097	5.79005	4.96518	6.49203	6.40991	6.65355	5.43584	5.8589	6.15968	5.79634	5.70405	5.7515	5.83451	5.28537	5.99084	6.30391	6.00369	6.5198	4.62733	4.99828	5.17131	6.06869	7.30929	6.99943	7.04291	7.04076	5.75678	6.57752	5.74192	5.02786	6.6579	6.50195	6.7174
ENSMUSG00000027078	1.20237	0.397911	9.23186	0.00411612	0.0274806	Ube2l6	56791	2	84798828	84810335	0.0132634	0.228408	0.55231	0.414132	-0.0218648	0.416396	0.123863	-0.0413444	0.0478621	0.262426	0.170418	2.89027	0.0671722	-0.209434	-0.182476	0.387198	-0.432617	-0.217071	-0.263294	-0.333412	-0.0807609	0.251658	0.2397	0.55325	-0.979781	-0.433294	-0.475595	0.275121	1.0751	0.388534	1.23077	0.933955	-0.00696236	-0.128791	-0.0124056	-0.732114	-0.139744	0.0663366	0.893214
ENSMUSG00000026360	1.20531	2.64926	41.8358	9.11997e-08	4.51088e-06	Rgs2	19735	1	143999338	144004161	2.18118	2.57642	2.91248	2.77403	2.90301	2.63157	2.30376	2.52788	2.1316	2.9427	2.5956	2.70266	2.22601	1.92258	2.30453	2.3327	2.24001	2.24345	2.20594	2.09202	2.13094	2.77479	2.70381	3.0059	1.74199	2.17005	2.14701	2.67068	3.41034	3.16967	3.22647	3.32711	2.47042	2.54627	2.41311	1.84406	2.74888	2.5082	2.94716
ENSMUSG00000078902	1.21787	-0.174708	17.5017	0.000146469	0.00210578	Gm14443		2	175166255	175175871	0.580708	-0.0814622	-0.334966	-0.728479	0.256372	0.322799	-0.172777	-0.21025	-1.0378	-0.647733	-0.941785	-0.508451	0.0671722	0.0737509	0.101174	0.615067	0.274427	-0.36241	-0.195981	-0.14114	-0.418552	-1.11243	-0.0588758	0.112618	-0.753765	-0.363215	-1.46415	-1.22196	-0.169759	-1.26212	-0.950394	-0.598507	-0.448376	-0.128791	-1.15331	-0.732114	0.122007	0.0663366	0.144898
ENSMUSG00000103427	1.21879	1.39775	23.002	2.13318e-05	0.00044345	Gm37534		1	137949422	137954643	1.52284	0.765455	1.73071	1.09926	1.50368	0.973316	1.07192	1.2863	-0.212735	0.926765	1.14667	1.18126	0.37773	0.551008	1.3809	1.06424	0.490326	-0.149548	0.594267	0.482434	0.620783	0.490272	0.596315	1.39286	0.0922584	0.700646	0.867903	1.45092	2.83608	2.58066	2.33834	2.66162	1.38561	1.66941	1.23024	0.981829	1.55092	1.15373	2.08098
ENSMUSG00000043531	1.22063	1.29663	23.6125	1.74221e-05	0.000377435	Sorcs1	58178	19	50143299	50678646	1.46047	1.31757	1.67474	1.25425	1.84955	1.7061	1.50146	1.26498	0.0478621	1.25826	1.31977	1.04202	0.417103	1.49346	1.20036	0.427764	1.49085	1.30335	1.32457	0.972931	1.24289	1.82622	1.44673	1.49523	-0.0938144	0.489612	0.367287	1.20417	2.03424	1.50509	1.69054	1.67908	0.723324	1.13456	0.824029	0.65183	1.67031	1.40087	1.73164
ENSMUSG00000056854	1.22182	0.687372	18.7846	9.18205e-05	0.00143669	Pou3f4	18994	X	110814280	110817207	0.656854	0.443865	0.916439	0.123681	0.626354	0.626837	0.579836	0.558531	-0.102787	-0.122038	0.451333	-0.133508	-0.204362	-0.209434	-0.121108	-0.738842	0.605884	0.642565	0.345888	0.0808797	0.544739	0.445602	-0.173916	0.349692	-0.232693	-0.433294	1.32353	1.10284	2.10402	1.83213	2.15296	1.95194	0.473697	0.925941	-0.343283	0.365686	0.301823	0.961811	0.586175
ENSMUSG00000052364	1.22403	-0.180309	15.5861	0.000300796	0.00364217	B630019K06Rik		X	8892382	8894964	0.177373	-0.140255	-0.189341	-0.0468935	0.213568	0.703109	0.369789	-0.703976	-0.939994	-1.11121	-0.552437	-0.189615	-0.465677	0.0213871	-0.313644	-0.217097	0.127454	-0.217071	-0.569175	-0.333412	-0.142286	0.198805	0.448577	0.163252	-1.2479	-0.846158	-0.475595	-0.592662	0.279482	-0.248527	0.0834463	-0.070785	-0.537115	-0.38308	-1.52286	-1.05625	0.423354	0.44237	0.195617
ENSMUSG00000070443	1.2265	-0.374678	7.82554	0.00779438	0.0445394	Gm10291		3	78917258	78918256	-0.462886	-0.0814622	-0.496959	-0.463882	-0.65342	-1.01088	-1.31798	-0.622232	0.495248	-0.815704	-0.552437	-0.826523	-1.19578	-0.923453	-0.798721	-0.738842	-0.774188	-0.524048	-0.569175	0.0808797	0.289121	-0.657849	-0.58706	-0.109812	-0.558409	-0.753592	-0.794653	-0.287364	-1.64094	-0.668082	-0.614835	-0.273844	-1.08758	-1.24491	0.128339	-0.314867	-0.692518	-1.12615	-0.494019
ENSMUSG00000022429	1.22812	-0.446704	12.2601	0.00112668	0.0101592	Dmc1	13404	15	79561497	79605109	0.415182	0.181168	-0.260317	-0.240374	-0.303356	0.0582032	0.123863	-0.271251	-0.0508028	-1.98593	-0.469556	-1.49309	-0.539135	-0.644331	-0.182476	-0.281039	-0.0951649	-0.149548	-0.486413	-0.266433	-0.860421	-0.47498	0.146875	-0.109812	-1.2479	-1.57734	-0.985252	-1.22196	-1.04981	-1.59089	-0.950394	-1.14531	-0.537115	-1.86703	-2.23424	-1.64676	0.214715	-0.252912	-0.0189214
ENSMUSG00000075707	1.23035	0.448659	19.4459	7.24954e-05	0.00118477	Dio3	107585	12	110279068	110281097	0.541072	-0.265556	0.671509	0.762966	0.453191	0.169929	1.07192	0.785156	0.268511	0.422014	1.24811	0.5876	0.529158	0.0737509	0.338114	0.116462	0.364699	1.22918	0.299992	-0.14114	0.0894832	0.732635	0.326912	0.55325	-0.0290867	-0.433294	-0.0997365	0.0211197	0.126934	-0.109794	0.128854	0.265597	-0.285765	0.0873223	-0.282595	0.365686	0.570944	0.61546	0.862152
ENSMUSG00000041674	1.24027	-0.959665	12.4613	0.00103724	0.0095372	BC006965	217294	11	112663927	112781976	-2.33164	-1.72017	-1.00552	-1.6436	-1.80297	-1.8026	-1.31798	-1.96575	-1.25589	-1.48327	-1.4767	-0.247993	-2.17878	-2.39886	-1.89686	-2.72105	-2.68807	-2.3166	-1.66272	-3.69766	-2.35475	-2.00938	-1.57951	-2.69609	-1.10762	-1.16592	-1.20492	-1.22196	1.25764	0.479259	1.10007	0.902141	-0.841693	-2.15284	-0.859385	-1.05625	-1.76733	-1.49733	-2.08734
ENSMUSG00000051048	1.24061	0.904819	17.8162	0.000130488	0.00192196	P4ha3	320452	7	100285520	100319699	0.228174	0.0817764	1.44863	1.1528	0.72108	1.27765	1.01523	1.00689	-0.76227	1.10201	1.22341	1.32835	0.295605	0.1731	0.817124	0.427764	0.364699	0.347712	0.838567	-0.477488	0.795013	1.3324	0.792926	0.859943	-0.652783	-0.112671	-0.214476	0.875947	1.86771	1.68741	1.97791	1.60197	0.761031	0.441477	0.678988	0.17245	1.14259	1.2409	1.12022
ENSMUSG00000097805	1.24567	0.269221	18.2752	0.000110372	0.00167872	Gm17473		15	42676241	42704616	0.177373	0.631286	0.121036	0.618224	0.0769644	0.504288	0.276387	-0.151723	0.184256	0.844612	0.221201	1.32835	-0.265389	0.353365	0.463598	0.387198	0.178127	-0.0233	-0.13167	0.0284952	0.544739	0.0275308	0.631001	-0.372899	-1.10762	-0.112671	-0.0456167	-0.592662	0.372897	0.683866	0.0834463	0.618695	-1.08758	-0.0530985	-0.168379	-0.832282	0.76738	0.366868	0.830407
ENSMUSG00000097230	1.24646	2.89371	44.9612	4.19107e-08	2.38994e-06	Gm26853		8	19789798	19798548	3.36322	2.91641	3.11534	3.19354	3.33111	3.24284	3.69115	3.15648	2.25032	2.02705	2.84265	2.17886	2.82515	3.05836	3.18806	3.24991	2.82109	2.87427	2.93323	2.61152	2.56551	2.83664	3.20176	3.39822	1.76042	1.98093	1.77832	2.86888	2.86852	2.34767	2.37649	2.3202	2.19541	2.37872	2.09639	2.06898	3.46198	3.32472	3.27655
ENSMUSG00000047143	1.24777	1.23369	25.7202	8.79667e-06	0.000217548	Dmrta2	242620	4	109978053	109983687	0.798055	1.2732	1.4262	1.32592	1.44937	1.30238	1.07192	0.75488	0.721353	0.899897	1.24811	1.34819	0.492765	0.724809	1.17612	0.811806	0.712869	0.716814	1.10194	0.699008	0.950451	1.20419	0.882019	1.18802	1.09829	0.4118	0.51865	0.906339	2.17058	1.48334	1.79282	2.14099	0.761031	1.31679	1.07656	0.223239	1.81059	0.514117	1.48891
ENSMUSG00000030226	1.24863	2.0265	28.5692	3.62121e-06	0.000104689	Lmo3	109593	6	138362918	138581968	2.20674	2.27273	2.51569	2.23076	2.00823	2.24181	2.47118	1.76777	0.942653	1.76946	2.26137	1.53289	1.27123	1.70744	2.10068	1.5783	2.06257	1.56691	1.94772	1.50094	1.90628	2.03661	2.17905	2.42438	0.879715	1.57971	1.38394	1.96566	2.67117	2.35966	2.28919	2.66162	1.36126	2.09245	1.36911	0.890505	2.38992	2.32085	2.61586
ENSMUSG00000097201	1.24932	1.36729	10.1958	0.00269547	0.0198666	Gm26700		10	92162103	92164690	0.798055	0.631286	2.20916	1.48048	1.52134	1.72452	1.63914	0.558531	-1.14273	1.0295	1.61388	1.82958	0.115844	0.724809	0.937387	0.165261	0.875237	0.0359088	0.516131	-0.333412	0.464462	1.28247	0.560774	1.60919	-0.232693	0.489612	0.719531	1.49158	2.5262	2.41816	2.37649	2.41342	0.833611	1.91535	1.46071	0.17245	2.03057	1.83832	2.23441
ENSMUSG00000022941	1.25334	2.30006	58.8624	1.81807e-09	1.65373e-07	Ripply3	170765	16	94328420	94336935	2.26872	1.82749	2.27339	2.21825	2.45667	2.52002	2.74837	2.82606	2.09746	2.4069	2.08066	2.91708	1.89056	2.2415	2.24751	2.23322	2.73909	2.62716	2.46703	2.19067	2.14389	2.46365	2.45551	2.31667	1.33799	1.69916	2.18145	1.86093	2.11758	2.76326	2.21744	2.35587	1.4331	1.93407	1.54684	1.69009	2.44837	2.45451	2.36201
ENSMUSG00000102277	1.25392	-0.0507873	18.3819	0.000106185	0.00162564	A130050O07Rik		1	137927251	137930273	-0.384466	-0.402783	-0.189341	0.176334	-0.303356	-0.502607	-0.728308	-1.4605	-1.25589	-0.178187	-0.552437	-0.027444	-0.395779	0.1731	-0.898169	-0.281039	-1.09675	-0.612208	-1.33849	-1.02345	-0.418552	-0.75878	-0.58706	-0.109812	-1.2479	-0.506951	-1.78039	0.128143	1.50467	1.54764	1.27183	1.05463	0.0550643	-0.293244	-0.0625463	-0.389217	0.122007	-0.377226	0.0377774
ENSMUSG00000098243	1.26618	0.459534	21.5662	3.46347e-05	0.000657672	Gm4258		1	137898595	138000384	0.370653	0.318487	0.593147	0.540017	0.213568	-0.00108101	0.012415	0.246678	-1.25589	0.304008	0.117781	0.77516	0.208523	0.12428	-0.00569024	-0.930635	-0.510731	-0.914507	-0.408143	-1.13853	-0.579444	-0.166851	-0.00462242	0.0601425	-0.979781	-0.00202693	-0.794653	0.569087	1.93051	1.52653	1.76433	1.90456	0.518417	0.542532	0.215076	-0.0507296	0.736443	0.366868	0.660274
ENSMUSG00000024076	1.26836	0.623542	9.97586	0.00296595	0.0212914	Vit	74199	17	78508064	78627408	0.0132634	0.27415	1.28379	0.414132	1.07201	0.910359	0.763153	-0.271251	-1.37868	1.36033	0.573628	1.61707	-0.539135	0.1731	0.338114	0.387198	0.0749361	0.0927833	-0.408143	-0.0258633	0.0894832	1.09273	0.823239	1.13827	-2.0054	-0.112671	-0.985252	0.813174	1.28193	1.46125	1.1669	1.52049	0.561793	0.725603	0.648144	-0.732114	0.535438	0.202864	1.17179
ENSMUSG00000025877	1.26853	-0.80536	10.6919	0.00217673	0.0168421	Hk3	212032	13	55005985	55021385	-1.31724	-1.2628	-0.58533	-1.17935	-1.11661	-1.43249	-1.05259	-1.4605	-2.01215	-0.907642	-2.33621	-1.12165	-0.975838	-0.824289	-2.11881	-1.56428	-0.510731	-1.82017	-2.0816	-1.40052	-2.0894	-2.00938	-0.848581	-0.694905	-1.77564	-1.42678	-1.32872	-0.9804	0.659123	0.340938	1.07709	0.496185	-1.38417	-0.293244	-1.2663	-1.84179	-0.779275	-1.02099	-0.415797
ENSMUSG00000052504	1.2694	0.0945476	27.4814	5.05822e-06	0.000138503	Epha3	13837	16	63543534	63864175	0.500317	-0.201545	0.593147	-0.108548	-0.303356	-0.340688	-0.310921	-0.21025	-0.604058	-0.0158995	-0.0527374	0.207917	-0.265389	-0.410557	-0.705688	-0.0971355	-0.68092	0.0927833	0.390369	-0.403652	-0.967716	-0.657849	-0.173916	-0.607419	-0.652783	-0.846158	-0.794653	-0.357848	1.78515	0.863028	1.27183	1.05463	0.114534	-0.0530985	-0.472901	-0.732114	0.169105	-0.194554	0.244613
ENSMUSG00000068758	1.27849	0.774025	39.9566	1.47723e-07	6.99136e-06	Il3ra	16188	14	14346275	14356011	0.957098	0.828134	1.20694	1.1528	1.14216	0.942181	1.07192	1.03236	1.15676	0.953142	0.49326	0.447479	1.59683	1.19562	0.785424	1.21092	1.29813	0.950178	0.901389	0.796211	0.76181	1.20419	0.326912	0.55325	-0.0290867	-0.171347	-0.794653	-0.0944841	-0.0436713	-0.32324	-0.541863	-0.34842	-0.210853	0.0188196	-0.692179	0.319749	1.11879	0.647718	1.06673
ENSMUSG00000096001	1.28044	0.420708	9.50118	0.0036529	0.0250701	2610528A11Rik	70045	14	37102140	37114022	-0.31009	-0.140255	0.816514	0.276204	0.72108	0.370356	-0.385292	-0.0413444	-2.01215	-1.00584	0.40815	1.72723	-0.204362	-0.209434	-0.618293	-0.65173	-0.156634	-1.45153	-0.333901	-0.202427	-0.496756	0.198805	-0.669076	-0.0509075	-0.652783	-0.753592	-1.09091	0.747545	1.89945	1.77955	1.96545	2.01279	-0.285765	0.590523	0.616626	-0.832282	0.0733185	-0.138465	0.9534
ENSMUSG00000101559	1.28611	-1.00802	7.57005	0.0087785	0.0485879	Gm28258		7	70372038	70388410	-0.935423	-1.2628	-0.189341	-1.47171	-1.01131	-1.43249	-1.17919	-0.981319	-2.47738	-0.361073	-1.05809	-0.247993	-1.19578	-2.13841	-2.11881	-1.03703	-1.6833	-3.07955	-1.33849	-1.91242	-1.20969	-0.984669	-0.947468	-0.887607	-3.05806	-2.41385	-1.96899	-0.51007	0.179596	-0.485382	0.0834463	-0.070785	-1.75794	-0.581505	-0.615323	-3.08986	-0.779275	-1.64581	-1.08107
ENSMUSG00000016458	1.29095	0.550986	17.7287	0.000134741	0.00197214	Wt1	22431	2	105126529	105173616	0.228174	0.0817764	0.00477016	-0.0468935	0.524969	0.169929	0.499449	0.660043	0.0478621	0.599485	0.649755	1.55012	-0.145813	-1.02994	-0.121108	0.165261	-0.0362079	-0.0233	-0.408143	-0.202427	-1.08364	0.0869103	0.194034	0.434591	-1.2479	-0.433294	0.00654617	-0.431952	2.27107	1.21949	2.19626	1.64104	-0.00696236	0.441477	0.709186	-0.832282	0.423354	-0.194554	1.12022
ENSMUSG00000028565	1.29211	1.35268	16.9251	0.000181367	0.00249223	Nfia	18027	4	97772734	98118874	1.10034	1.20399	1.30852	1.09926	1.4858	1.3506	1.60112	1.15335	-0.156714	2.11144	0.451333	2.60709	1.13618	1.17179	1.2242	0.871844	1.17878	0.82148	0.901389	1.05379	1.06377	1.38066	1.21488	1.43468	0.257051	0.82593	0.326828	1.29885	2.20909	1.68741	1.95288	2.08541	0.473697	1.37276	0.955811	0.17245	1.27765	1.10809	1.58716
ENSMUSG00000028031	1.29759	-0.346438	13.9251	0.000574722	0.00611691	Dkk2	56811	3	132085292	132180304	-0.727506	-0.0814622	-0.189341	-0.108548	-0.433375	-0.00108101	-0.240196	-0.47145	-2.01215	-0.236611	0.270258	0.37196	-0.975838	-1.02994	-1.24573	-0.418108	-1.36042	-0.36241	-1.33849	-1.13853	-0.34437	-0.312705	-0.509455	-1.37321	-1.77564	-1.16592	-0.794653	-0.873268	0.989199	0.0167602	0.739293	-0.135347	-0.448376	-0.293244	-1.15331	-1.47499	0.0733185	0.202864	-0.341599
ENSMUSG00000059974	1.30095	0.868382	56.2459	3.1665e-09	2.60113e-07	Ntm	235106	9	28994750	29963141	1.04473	0.631286	0.709149	0.414132	1.02327	1.00379	1.17903	0.331185	0.660285	1.23695	1.24811	1.58398	0.761048	0.475168	0.579036	0.543037	0.568384	0.716814	0.668388	0.630367	0.727824	0.694965	0.910535	0.764777	-0.161583	-0.296384	0.198163	0.569087	1.37519	1.0815	1.1669	1.02539	0.427546	0.767958	0.374318	0.272301	1.04496	1.03681	1.22159
ENSMUSG00000032487	1.30297	-0.996625	10.5178	0.00234553	0.017881	Ptgs2	19225	1	150100031	150108227	-1.17843	-1.02264	-1.13293	-0.828684	-1.80297	-1.43249	-0.546629	-1.2011	-1.51291	-1.34831	-0.552437	-0.581639	-1.96123	-1.72662	-1.53487	-1.2767	-3.1063	-0.806548	-2.67427	-1.91242	-3.69766	-1.77989	-1.42901	-0.994557	-1.2479	-0.945073	-2.44153	-0.9804	-0.237192	-0.485382	0.412048	0.0502687	-0.732864	-1.08558	-0.773361	-2.06737	-1.3144	-1.12615	-0.85778
ENSMUSG00000018654	1.31567	1.27527	15.2953	0.000336352	0.0039898	Ikzf1	22778	11	11685003	11772926	1.25533	1.2732	1.98201	1.34904	0.920557	1.54964	1.30261	0.593168	0.836242	1.00449	1.24811	3.10955	0.730117	0.937558	1.3809	1.13945	0.844192	0.300203	0.931804	0.732142	0.505159	1.30765	1.01927	1.37148	1.18269	0.795614	1.12547	2.1032	1.69758	1.27119	1.2098	1.08328	0.0550643	0.998885	0.616626	0.223239	1.38129	1.2409	2.15973
ENSMUSG00000022514	1.316	2.10885	81.0304	2.78196e-11	4.02133e-09	Il1rap	16180	16	26581704	26730117	2.23185	1.91672	2.35876	2.21825	2.04532	2.25453	2.12777	1.9658	1.8188	1.93741	1.90542	1.81539	1.78917	2.12225	1.99378	2.03741	2.04902	2.07018	2.11609	2.05321	2.07797	1.97508	2.4458	2.40347	1.23634	1.64917	1.02789	1.29885	2.78601	2.02518	2.89311	2.2461	1.60882	1.60077	1.2914	1.12226	2.24358	2.15121	2.3169
ENSMUSG00000043903	1.31651	-0.520574	12.623	0.000970836	0.00903352	Zfp469	195209	8	122258620	122272650	-0.827723	-0.916057	-0.58533	-1.05275	-1.01131	0.222706	-0.634611	-0.21025	-0.156714	-0.907642	0.49326	0.118326	-1.19578	-0.562125	-1.12034	-0.65173	-1.36042	-0.36241	-0.656975	-1.02345	-0.579444	-0.563519	-0.848581	-1.23565	0.0328613	-0.753592	-0.339136	-1.35982	-0.307932	-0.76891	-0.406139	-0.510239	-0.841693	-0.581505	-1.52286	-1.64676	-0.871585	-0.74491	-0.965107
ENSMUSG00000025013	1.32377	-0.717385	9.80292	0.00319885	0.022543	Tll2	24087	19	41082753	41206835	-1.31724	-1.72017	-0.58533	-1.31814	-0.821295	-0.78568	-1.47156	-1.4605	-1.0378	-2.45563	-1.64842	0.207917	-1.4554	-2.39886	-1.70454	-1.03703	-1.22257	-0.914507	-1.49151	-2.39429	-1.50059	-1.4079	-1.16824	-0.994557	-2.27882	-0.846158	-1.20492	-0.220165	0.766307	0.863028	1.00586	0.933955	-2.26375	-0.581505	-0.406637	-1.84179	-1.3144	-0.831197	-0.0779399
ENSMUSG00000100980	1.32405	0.661903	22.4448	2.57092e-05	0.000513033	Gm29100		1	91798528	91802937	0.415182	0.483347	0.948266	0.457326	0.809967	0.416396	0.276387	0.0611862	-0.156714	0.66478	1.03755	1.47992	0.337252	0.65778	-0.182476	-0.15587	0.22708	0.523495	0.0456675	-0.14114	0.422584	0.874191	0.0476644	-0.171224	0.0328613	-0.112671	0.482272	0.275121	2.00536	1.50509	1.82076	1.69774	-0.364781	0.492889	0.584404	-0.638452	0.570944	0.855339	0.982576
ENSMUSG00000027750	1.32437	3.00348	9.80478	0.00319624	0.0225332	Postn	50706	3	54361109	54391037	2.04613	1.98708	2.08582	2.77403	2.68533	1.96034	2.72204	2.31612	1.52543	2.74553	3.94472	4.84447	0.761048	1.394	1.40195	0.842137	2.22803	1.85689	1.59547	1.90128	1.60304	2.09563	1.19183	1.94928	0.308048	2.10972	1.89361	2.49185	5.08639	4.00454	5.29801	4.39197	2.59047	3.37486	2.90566	1.12226	2.95777	2.60995	3.26472
ENSMUSG00000060487	1.32456	2.37513	73.3304	1.08091e-10	1.37114e-08	Samd5	320825	10	9622936	9675208	2.80053	2.79614	2.61818	2.24315	2.52828	2.50944	2.63065	2.36705	2.38852	2.19117	2.01021	2.2856	2.82515	2.33027	2.5879	2.81028	2.34353	2.8984	2.29052	2.40102	2.0089	2.39483	2.29174	2.31667	2.11567	1.63212	1.36408	1.12885	1.9907	2.08418	1.9402	2.0568	1.76544	1.34505	1.46071	1.77765	2.54972	2.52567	2.52953
ENSMUSG00000015533	1.32461	0.366669	30.7656	1.87505e-06	6.02828e-05	Itga2	16398	13	114833081	114932100	0.277247	0.0817764	0.671509	0.692409	0.524969	0.416396	0.123863	0.449331	-0.000627072	0.531094	0.9195	0.553825	-0.204362	-0.148175	0.101174	0.345458	-0.68092	-0.524048	0.555728	-0.0823504	0.142042	0.656284	0.194034	0.590729	-1.2479	-0.296384	-0.0997365	0.275121	1.37519	1.13829	0.824559	0.579003	-0.285765	-0.38308	0.256565	-0.176762	0.570944	0.44237	0.6237
ENSMUSG00000107881	1.32874	0.37987	19.9509	6.06413e-05	0.00102798	Gm44250		6	5216258	5220486	0.764029	0.403271	0.916439	0.692409	0.453191	0.222706	0.457511	-0.0954783	-0.531016	1.45566	0.756904	1.34819	0.0168006	0.587484	0.338114	0.467221	-0.0951649	-0.806548	-0.0701032	-0.916884	-0.760557	0.0869103	-0.0588758	0.259481	-1.2479	-0.00202693	-0.548991	0.4085	1.2078	1.21949	0.878726	0.965083	-0.448376	-0.38308	0.0360509	-0.638452	0.535438	0.514117	1.19691
ENSMUSG00000007805	1.33101	1.46615	28.7028	3.4769e-06	0.000101303	Twist2	13345	1	91801461	91848028	1.20549	1.4024	1.73071	1.30242	1.3141	1.20081	1.22974	0.927679	0.5298	1.82764	1.57536	2.4229	0.698508	1.41445	1.17612	0.683671	0.780024	1.22918	0.838567	0.442952	1.29023	1.45014	0.823239	0.697656	0.451042	0.733002	0.923227	1.29885	2.73414	2.35966	2.9762	2.52207	0.603903	1.25857	1.07656	0.68844	1.34072	1.45656	1.71435
ENSMUSG00000021367	1.33316	0.889794	9.67733	0.0033801	0.0235747	Edn1	13614	13	42301476	42307990	0.370653	1.33925	1.49246	1.30242	1.3141	1.72452	1.01523	0.523041	-1.51291	1.4921	1.19828	2.23322	-0.265389	0.62306	-0.0622455	-0.56958	0.449654	-0.287911	0.203573	-0.202427	0.657353	1.20419	1.01927	1.68045	-0.979781	-1.05127	-0.214476	0.844902	1.2078	1.02238	1.07709	1.02539	0.0550643	1.31679	0.584404	-0.467606	1.42075	1.01224	1.7988
ENSMUSG00000066613	1.33535	2.90675	45.1465	4.00595e-08	2.29843e-06	Zfp932	69504	5	109996521	110010411	3.52941	3.30591	3.06542	3.09442	3.31601	3.0224	3.48219	3.15067	2.80296	2.7073	2.496	2.47797	2.75005	2.69868	3.10703	3.17444	2.83695	2.99108	3.25526	2.73924	2.96615	3.03812	3.41083	3.50022	1.62619	1.64917	1.47931	2.31057	2.15751	1.72497	1.84817	1.75229	2.38847	2.39233	1.33078	2.01235	3.28621	3.56326	3.44323
ENSMUSG00000029671	1.33573	0.40198	20.7754	4.54702e-05	0.000816056	Wnt16	93735	6	22288227	22298522	0.458378	0.483347	0.510284	-0.385468	0.593344	0.416396	0.069215	0.558531	1.08886	-0.0679931	-0.469556	-0.581639	0.960775	0.551008	0.685918	0.649777	0.449654	0.0927833	0.203573	0.273245	0.620783	-0.0343981	0.409151	0.55325	0.257051	-0.0562886	0.367287	-0.0944841	0.46063	0.564614	0.905065	0.965083	-0.285765	-0.691988	-0.472901	-0.11237	0.258926	0.202864	0.382343
ENSMUSG00000028399	1.34486	4.71427	80.9268	2.83155e-11	4.06153e-09	Ptprd	19266	4	75941238	78211961	4.7412	4.64738	4.91753	4.85154	4.79533	4.54998	4.65472	4.61797	4.31423	5.33929	4.7403	5.64516	4.57305	4.5069	4.6962	4.59518	4.65679	4.6847	4.357	4.4135	4.48423	4.82273	4.67857	4.6935	3.83891	3.91099	3.86747	4.21996	5.2615	4.91024	4.95142	4.7985	4.29102	4.22114	4.04751	3.83704	4.95206	4.68439	4.94003
ENSMUSG00000012520	1.34806	0.0874537	7.66604	0.00839402	0.0470181	Phox2b	18935	5	67094399	67099301	-0.384466	-0.0814622	-0.334966	-0.385468	0.489526	-0.78568	-0.385292	-0.622232	-3.16828	1.10201	-0.246145	1.11332	-0.539135	-0.644331	-0.182476	-0.281039	-0.510731	-1.15817	-0.486413	-0.403652	-2.0894	-0.099105	-0.235069	0.392766	-1.77564	-0.846158	-0.27546	0.450354	1.60435	2.04016	1.25145	0.80226	-0.0717761	0.27524	-0.114493	-1.32151	-0.0834565	0.158775	-0.494019
ENSMUSG00000053399	1.35068	1.39018	37.5414	2.79395e-07	1.2032e-05	Adamts18	208936	8	113697126	113848738	0.580708	0.666016	1.4262	1.09926	1.70251	0.587133	1.12647	1.19904	1.11185	1.39922	1.38803	2.22251	1.01311	0.965543	1.33784	1.18749	0.529883	0.603957	0.433519	0.558295	0.950451	1.03359	0.664873	1.25958	0.257051	1.07343	0.444953	1.25229	2.61492	2.35966	2.83949	2.40209	0.968658	0.809105	1.23024	1.03965	1.44008	1.08472	1.52902
ENSMUSG00000054641	1.36205	1.29221	7.85263	0.00769714	0.0440677	Mmrn1	70945	6	60924976	60989378	0.324706	-0.140255	1.49246	0.762966	0.559562	0.461011	0.830419	-0.151723	-2.78186	1.07824	0.856643	2.01476	-0.877281	0.0737509	0.579036	-0.491857	-0.22084	-0.612208	0.152834	-1.40052	0.827469	0.251658	0.631001	1.13827	-1.10762	0.100733	0.198163	2.14203	3.51139	2.88441	3.29779	2.8317	1.3365	2.17346	0.980783	-0.467606	0.940247	0.74038	1.56804
ENSMUSG00000000392	1.3647	0.615947	9.9407	0.00301181	0.0215425	Fap	14089	2	62500943	62574075	-1.64275	-0.332539	0.709149	-0.463882	0.338349	-0.00108101	-0.463707	-1.2011	-2.22609	-1.34831	0.722064	-1.80739	-1.96123	-0.923453	-0.00569024	-1.56428	-0.981029	-1.82017	-0.957859	-2.39429	-0.273816	0.198805	-0.669076	0.212169	-1.40331	-0.296384	-0.0456167	0.906339	3.0061	2.56002	3.16241	2.8815	-0.139639	1.25857	0.616626	-0.832282	0.38397	-0.0324329	0.660274
ENSMUSG00000034912	1.36606	0.190052	25.0359	1.09536e-05	0.000258219	Mdga2	320772	12	66466060	67222549	0.863791	0.0293893	0.850597	0.728119	0.377654	0.115147	0.986023	0.0611862	-1.14273	-0.361073	0.00636986	0.447479	0.252721	0.475168	0.503113	0.0659534	-0.288036	-0.0850433	-0.750467	-0.333412	0.0349372	0.251658	0.146875	0.697656	-0.753765	-0.753592	-1.09091	-0.287364	-0.38232	-0.248527	-0.77288	-0.34842	-0.210853	-0.38308	0.0360509	-0.314867	-0.259369	0.582463	0.92362
ENSMUSG00000047414	1.37016	5.22564	42.2074	8.30167e-08	4.15017e-06	Flrt2	399558	12	95692226	95785215	4.88071	5.16106	5.36494	5.21932	5.30761	4.91922	5.32386	4.69175	4.53654	5.79888	5.32895	5.95759	4.70019	4.74348	5.11655	5.12872	4.93059	5.06114	4.94295	4.64642	4.86843	5.30454	5.08106	5.2799	3.92719	4.33388	4.60491	5.07035	6.22132	5.80036	5.64132	5.71071	4.8282	5.17158	4.61236	4.26132	5.55534	5.31135	5.55932
ENSMUSG00000074505	1.37511	5.69604	147.288	3.41884e-15	1.13841e-12	Fat3	270120	9	15910189	16501285	5.64294	5.4093	5.89133	5.68107	5.80238	5.83185	5.7877	5.83958	5.1431	5.617	5.43629	5.68666	5.55756	5.64195	5.53278	5.55675	5.63204	5.71799	5.69186	5.67541	5.51575	5.81858	5.74133	5.79232	4.88206	5.04735	4.91061	5.11494	6.4549	6.21764	6.28536	6.10236	5.1097	5.32308	5.0036	4.88927	5.64345	5.54124	5.87738
ENSMUSG00000026389	1.3782	0.455297	11.9087	0.00130301	0.0113539	Steap3	68428	1	120190757	120272705	-0.107527	0.521778	1.09765	0.369605	-0.0739398	0.322799	-0.0467132	0.109842	0.0947743	1.21532	0.451333	2.88348	0.0168006	0.551008	0.247952	0.165261	-0.22084	-0.36241	0.299992	-0.333412	0.0349372	-0.0343981	-0.29893	0.259481	-0.0290867	0.196657	-0.548991	0.450354	0.897856	0.721523	0.448322	0.731611	-0.364781	0.21528	-0.0124056	-1.32151	-0.029283	0.0663366	0.797948
ENSMUSG00000037660	1.38835	-0.747037	16.0283	0.000254122	0.00320177	Gdf7	238057	12	8297918	8301954	-0.727506	-0.554449	0.064074	-0.728479	-0.127965	-0.26607	-1.64345	-1.32498	-2.01215	-1.63218	-0.941785	-0.372352	-2.17878	-1.26985	-1.38307	-1.2767	-1.6833	-1.0312	-0.850439	-1.02345	-0.967716	-0.312705	-1.57951	-0.788041	-1.5775	-1.16592	-0.985252	-1.51227	0.766307	0.340938	0.64867	0.314758	-1.38417	-0.581505	-1.2663	-1.64676	-0.610684	-1.02099	-0.664464
ENSMUSG00000039830	1.38851	0.796621	11.5917	0.00148721	0.0124919	Olig2	50913	16	91225457	91228677	-0.545814	0.27415	1.12576	0.862724	0.213568	0.587133	-0.240196	-0.0954783	-1.82588	1.41828	0.888414	1.15896	-1.31976	-0.273409	-0.313644	-0.738842	-0.0362079	-2.04714	-1.07392	-1.13853	-0.0807609	0.399505	0.194034	0.55325	-1.2479	-0.666608	0.198163	1.1795	3.01337	2.8423	2.67321	2.42466	0.723324	0.767958	0.76775	-0.550502	0.967146	0.113296	0.730753
ENSMUSG00000053626	1.39008	0.676682	22.8182	2.26825e-05	0.000464282	Tll1	21892	8	64014931	64206271	1.17991	0.945869	0.55231	0.457326	0.338349	0.416396	1.09945	0.785156	1.83271	0.262426	0.573628	0.483805	1.31358	0.65778	0.878508	1.11481	0.875237	1.17753	1.18003	1.05379	0.422584	0.251658	0.631001	0.697656	0.357305	0.329552	-0.155966	-1.09613	0.230403	0.076104	0.215593	0.0502687	-0.0717761	-0.293244	-1.2663	0.17245	0.76738	0.679271	0.764741
ENSMUSG00000094786	1.39939	2.73835	50.2772	1.19155e-08	8.19886e-07	Gm14403		2	177498215	177509763	3.35753	2.77243	3.22334	3.16777	2.94286	2.89811	2.97337	3.0669	2.87863	1.75454	2.13464	1.61707	3.09167	2.8787	3.08766	3.31082	2.87584	2.82477	2.68803	2.99268	2.79619	3.05309	2.96399	3.06035	1.79658	2.40907	1.36408	2.02226	2.09033	2.01004	1.31176	1.16598	1.8378	1.73493	1.71997	1.98318	3.19813	3.12151	3.22864
ENSMUSG00000040478	1.40173	1.00517	9.51292	0.00363401	0.0249865	Prdm13	230025	4	21677480	21685963	0.277247	1.18016	1.65558	1.27854	1.35406	1.37413	1.22974	0.593168	-2.22609	0.599485	0.790922	0.684426	-1.31976	0.12428	0.848143	-1.03703	-0.358516	-0.806548	-0.13167	-1.26359	1.03626	1.47258	0.852928	1.73168	-1.5775	-0.433294	-0.548991	1.27576	2.11758	2.05498	1.9274	2.23338	0.723324	1.5287	0.824029	-1.18279	1.74992	1.03681	1.7988
ENSMUSG00000103710	1.40425	-0.204084	25.6071	9.11994e-06	0.000223762	D030062O11Rik		9	87729285	87732090	0.0132634	0.181168	0.376318	-0.0468935	-0.0218648	-0.1275	-0.385292	-0.981319	-0.000627072	-0.497294	-0.31684	-0.658739	-0.395779	-0.209434	-0.0622455	-0.56958	-0.432617	-0.0850433	-0.0110569	-0.403652	-0.273816	0.0869103	-0.756039	-0.524937	-1.10762	0.0502677	-0.214476	-0.431952	0.766307	-0.32324	0.215593	0.107188	-0.841693	-1.6286	-0.542355	-0.550502	-0.259369	-0.252912	-0.494019
ENSMUSG00000090523	1.40663	1.51323	12.9131	0.000862639	0.00831299	Gypc	71683	18	32528322	32560034	0.580708	0.97386	1.73071	1.20442	1.53878	1.27765	0.956216	1.19904	0.596518	1.59619	1.4743	3.9427	0.666191	0.788862	0.785424	0.505627	0.812465	0.787428	1.07494	-0.0823504	1.14327	1.35673	0.992848	1.43468	0.539059	0.667549	0.89583	1.47139	2.82785	2.58066	2.6578	2.29592	0.723324	1.37276	0.648144	0.68844	1.14259	1.2409	1.98332
ENSMUSG00000064325	1.41065	2.47013	111.535	2.69415e-13	6.05274e-11	Hhip	15245	8	79965851	80058006	2.69614	2.29509	2.46158	2.24315	2.22846	2.24181	2.60206	2.2307	2.81701	2.73797	2.57622	3.04415	2.62111	2.58601	2.769	2.47499	2.38726	2.46428	2.03436	2.23757	2.07797	2.20687	2.51243	2.37153	2.18552	2.07228	1.6199	2.03607	2.78601	2.72669	2.85983	2.89772	1.82005	1.66941	1.47835	1.87616	2.73329	2.49053	2.58765
ENSMUSG00000012017	1.41614	2.51648	50.0197	1.26418e-08	8.59931e-07	Scarf2	224024	16	17797282	17808293	2.26872	2.60355	2.87157	2.79943	2.81268	2.45533	2.58268	2.60628	1.93937	2.7073	2.9061	3.6667	2.53425	2.64777	2.31567	2.31118	2.16662	2.3868	2.19344	1.97233	2.55585	2.75662	2.09459	2.54385	1.58543	1.57971	1.17189	1.20417	2.96918	2.81643	3.12928	2.86509	1.92343	1.75613	2.04995	1.5177	2.70161	2.42689	2.52953
ENSMUSG00000004951	1.42036	1.27047	19.2084	7.88903e-05	0.00126926	Hspb1	15507	5	135887919	135889563	0.541072	0.917323	1.80212	1.12628	1.58988	1.00379	0.956216	0.660043	0.721353	2.4993	1.82561	3.20512	0.0671722	0.62306	0.685918	0.258171	0.844192	0.82148	0.203573	-0.202427	0.979625	0.769348	0.938497	0.434591	0.357305	0.4118	0.89583	0.678788	2.25888	1.84924	2.47648	2.25872	0.379869	1.03402	1.18797	-0.314867	1.2117	0.935921	1.03922
ENSMUSG00000096795	1.42132	0.813587	44.3329	4.88844e-08	2.72104e-06	Zfp433	73610	10	81704825	81726686	1.327	0.97386	1.23301	1.17884	1.20906	0.942181	1.22974	0.626993	0.226999	1.07824	0.722064	1.30823	1.27123	1.37326	0.965949	1.21092	1.29813	1.03969	1.18003	0.94494	0.693019	1.00309	1.19183	1.28267	-0.0938144	-0.666608	-0.886808	-0.220165	0.543332	0.187935	-0.167873	0.265597	0.0550643	-0.478884	-0.542355	-0.0507296	0.884895	0.961811	0.92362
ENSMUSG00000053199	1.42463	0.495643	31.2331	1.63449e-06	5.35646e-05	Arhgap20	244867	9	51765337	51853856	0.693471	-0.636713	0.781606	-0.108548	0.453191	0.626837	1.01523	0.486657	0.348116	0.899897	0.612193	0.91475	0.633134	0.435699	1.04839	0.212464	0.568384	0.523495	0.252588	-0.266433	0.379454	0.302642	-0.00462242	0.00568573	0.539059	0.451231	0.0568886	0.365396	0.928951	0.721523	0.905065	0.86961	-0.732864	-0.581505	-0.615323	0.272301	0.672503	0.514117	0.764741
ENSMUSG00000055421	1.43809	1.02465	52.1333	7.81789e-09	5.78493e-07	Pcdh9	211712	14	93013410	93890679	0.541072	0.559212	1.28379	0.579651	0.838419	0.115147	0.227316	0.660043	0.495248	0.495642	0.40815	0.91475	0.633134	0.937558	0.908248	0.467221	0.178127	0.200218	-0.263294	0.0808797	0.505159	0.0275308	0.0981224	0.392766	0.404935	0.242329	0.655629	0.780733	2.82785	2.28617	2.40445	2.35587	0.723324	0.925941	0.980783	0.272301	1.14259	0.548695	0.144898
ENSMUSG00000024176	1.43962	0.516416	27.4399	5.12374e-06	0.000139886	Sox8	20681	17	25565892	25570686	-0.0458678	0.0293893	0.593147	0.227133	0.453191	0.416396	-0.0467132	-0.271251	-0.27102	0.0829631	0.00636986	0.410213	0.162928	0.513587	-0.24657	-0.040699	-0.288036	-0.524048	-0.333901	0.699008	0.464462	1.17712	0.524336	0.514771	-0.0938144	-0.584572	0.198163	0.128143	2.00536	1.36935	1.77864	1.49939	0.0550643	0.542532	-0.114493	-0.389217	0.169105	0.74038	0.9534
ENSMUSG00000104411	1.44031	-0.328309	17.7578	0.000133309	0.00195734	Gm30340		3	17328694	17334425	-0.827723	-0.402783	-0.334966	0.0690335	-0.576282	-0.26607	-0.172777	-0.981319	-2.78186	-0.729275	-0.552437	-1.23516	-1.60513	-0.644331	-0.313644	-1.03703	-0.432617	-1.29741	-0.263294	-1.40052	0.0349372	-0.391562	-0.29893	0.55325	-1.40331	-1.29046	-1.20492	-0.357848	0.230403	-0.402034	0.0365632	0.731611	-0.364781	-0.128791	-0.343283	-1.47499	0.38397	-0.0324329	0.382343
ENSMUSG00000050010	1.44303	1.47758	23.2358	1.97356e-05	0.00041536	Shisa3	330096	5	67607882	67623552	0.619283	1.13128	1.38028	0.728119	1.70251	1.14721	1.20461	0.449331	-0.156714	1.36033	1.06561	2.15653	-0.0353935	0.435699	0.719855	0.427764	1.22771	0.752553	0.772884	0.31758	0.859211	1.14953	1.04522	1.60919	0.308048	0.56344	0.622584	1.20417	3.22233	2.73592	3.17328	2.99895	0.936063	1.79761	1.09954	0.365686	1.78057	1.2196	1.31631
ENSMUSG00000058897	1.4486	0.918296	30.0895	2.29088e-06	7.14348e-05	Col25a1	77018	3	130131501	130599877	0.729181	0.403271	0.671509	0.956028	1.4677	1.09154	0.692596	0.0108316	-0.102787	0.632502	0.534004	1.60062	0.906475	0.62306	0.651163	0.116462	0.364699	0.716814	0.738886	0.31758	0.544739	1.06346	0.938497	0.731607	0.357305	0.598984	0.00654617	0.530585	2.04847	1.50509	1.54738	1.73433	0.279512	0.492889	0.584404	-0.0507296	0.993554	1.1311	1.06673
ENSMUSG00000029335	1.44991	1.59677	45.5471	3.63439e-08	2.11123e-06	Bmp3	110075	5	98854415	98884396	1.56297	1.68236	2.02742	1.63895	1.82131	1.30238	1.67618	1.15335	0.890429	0.899897	1.77552	0.91475	0.878539	1.5865	1.61532	1.36509	1.07564	0.82148	1.45595	1.594	1.29023	1.60033	1.16841	1.74836	0.539059	0.795614	1.05291	1.29885	2.50572	2.29868	2.6578	2.16799	0.936063	1.50385	1.36911	0.890505	1.67031	1.56188	1.96882
ENSMUSG00000053980	1.46921	-0.516858	16.8138	0.000189061	0.00258083	Gm9930		10	9532531	9535681	0.177373	-1.13773	-1.00552	-0.546803	-0.576282	-0.685024	-0.0467132	-1.08703	-1.82588	-0.570554	-1.4767	-0.658739	0.337252	-0.923453	-0.705688	-0.281039	-0.510731	-0.217071	-0.750467	-2.13333	-0.860421	-1.4079	-0.58706	-0.446916	-1.5775	-1.57734	-1.46415	-0.773544	-0.543696	-0.402034	-0.342783	-0.598507	-1.38417	-0.0530985	-1.83514	-0.550502	-0.610684	-0.377226	-0.203755
ENSMUSG00000019278	1.47272	-1.31411	11.8136	0.00135559	0.0116822	Dpep1	13479	8	123186242	123201812	-2.06379	-1.72017	-2.29777	-0.728479	-1.80297	-2.30171	-1.47156	-1.32498	-1.0378	-1.34831	-0.834164	-0.581639	-2.17878	-1.26985	-2.70224	-2.14397	-1.87663	-1.62411	-1.33849	-2.39429	-2.35475	-1.77989	-1.57951	-2.1106	-1.2479	-1.42678	-2.44153	-1.87609	0.326946	-0.877319	0.128854	-0.793109	-2.60375	-1.86703	-1.52286	-1.64676	-1.3144	-1.49733	-1.86315
ENSMUSG00000078877	1.4737	0.82449	29.942	2.3938e-06	7.37806e-05	Gm14295	100039123	2	176798612	176811223	1.48156	0.69993	1.12576	1.07173	1.39294	0.775552	1.37198	1.10616	0.750945	0.129965	0.270258	-0.133508	0.987178	1.09786	0.785424	1.34405	0.746837	0.82148	1.15447	1.13035	1.00822	0.874191	0.852928	1.37148	-0.862352	0.0502677	-0.626322	0.569087	0.179596	0.340938	-0.406139	-1.14531	-0.285765	0.0188196	-0.114493	0.119808	1.34072	1.66003	1.31631
ENSMUSG00000069755	1.47423	1.97037	42.9333	6.91727e-08	3.58295e-06	Zfp125		12	20877084	20921262	2.0319	2.49183	1.91916	2.10058	2.40053	2.36431	2.48168	2.20853	1.62467	1.43709	2.09435	1.13632	2.21488	1.5314	2.22405	2.50374	2.21595	1.9826	1.80714	1.53889	2.07797	2.19343	2.2365	2.38226	0.495722	0.700646	0.198163	1.43015	1.28193	1.52653	1.38844	1.34229	1.40955	1.10182	0.551446	1.17481	2.53182	2.4636	2.39494
ENSMUSG00000096753	1.47692	0.562913	17.0285	0.000174514	0.00241765	Fam181a	100504156	12	103310975	103317065	-0.107527	-0.024972	1.33284	1.20442	1.23069	0.942181	0.176517	0.156911	-0.395169	1.1254	0.40815	0.832627	-0.329111	0.395119	-0.0622455	-0.217097	0.568384	-0.0233	-0.569175	0.40236	-0.0217523	0.616537	0.368617	0.797201	-1.77564	-0.846158	-0.27546	0.569087	1.83525	1.60921	1.72051	1.49939	-0.364781	-0.208675	0.517718	-0.638452	0.499035	0.961811	0.830407
ENSMUSG00000067578	1.48057	0.484595	21.1098	4.0507e-05	0.000747855	Cbln4	228942	2	172036233	172043466	0.415182	0.0817764	0.328748	0.862724	0.893694	0.546305	0.369789	0.449331	-1.25589	-0.497294	0.756904	1.06618	0.162928	-0.148175	0.848143	0.716787	0.364699	-0.217071	0.433519	0.180266	0.544739	0.94008	0.823239	0.89032	-1.40331	-0.666608	-0.475595	0.491027	0.0722772	0.340938	0.448322	0.767368	0.226588	0.0873223	-0.406637	-0.638452	1.06999	1.17603	1.33905
ENSMUSG00000104145	1.48596	0.229429	23.4273	1.85215e-05	0.000395162	D130019J16Rik		1	137935189	137937346	0.124717	-0.554449	-0.260317	-0.385468	0.169455	-0.195122	0.763153	-0.21025	-0.939994	0.262426	-0.391178	0.553825	-0.145813	-0.148175	0.247952	0.0659534	-0.593317	-0.612208	-1.20015	-1.26359	-2.0894	-0.75878	-0.29893	-0.109812	-0.652783	-1.29046	-0.27546	0.606588	1.73325	1.11017	1.58044	1.45622	-0.00696236	0.0873223	-0.282595	-0.244163	0.423354	0.74038	0.893214
ENSMUSG00000034555	1.49228	0.604545	32.1256	1.26081e-06	4.29804e-05	Tex16	83556	X	112011007	112127326	1.17991	0.733064	0.709149	0.728119	1.29369	0.810453	1.20461	0.486657	-0.33176	-0.815704	0.117781	0.25071	0.492765	0.90902	0.937387	0.871844	0.407801	0.603957	0.555728	0.0808797	0.289121	0.490272	0.596315	1.16336	-0.232693	-0.584572	-0.475595	0.275121	0.417431	-0.177494	-0.472406	-0.273844	0.114534	0.542532	-0.0625463	-0.732114	1.14259	1.26189	1.31631
ENSMUSG00000039167	1.49787	1.16583	17.9326	0.000125047	0.00185945	Adgrl4	170757	3	151437887	151545086	0.986906	1.00132	1.47071	1.34904	1.53878	1.20081	1.01523	0.371651	-0.939994	1.29996	1.74113	2.22251	-0.465677	0.266046	0.338114	0.543037	0.568384	0.481516	0.203573	0.0284952	0.583262	1.38066	0.910535	0.828913	-0.161583	0.489612	-0.27546	1.49158	2.24659	1.52653	2.35754	2.1273	0.561793	1.22855	1.00533	0.00838466	1.42075	1.15373	1.89401
ENSMUSG00000024593	1.51029	1.54583	25.9123	8.27518e-06	0.000207877	Megf10	70417	18	57133090	57297467	0.895568	1.22743	1.93513	1.25425	1.20906	1.27765	1.37198	1.46525	0.808366	1.07824	1.7059	2.07553	-0.145813	0.965543	0.541574	0.749161	0.178127	1.37389	1.20515	0.360593	0.827469	1.14953	1.19183	1.13827	0.257051	0.82593	0.242339	1.20417	3.35418	2.83373	2.86655	2.92963	1.03172	2.04156	1.0532	-0.314867	1.53302	1.2409	1.67914
ENSMUSG00000107226	1.52011	-0.666332	20.8633	4.4107e-05	0.00080084	Gm43594		5	81249249	81252690	-0.384466	-0.81681	-1.00552	-0.728479	-0.913176	-0.340688	0.323844	-0.790632	-1.14273	-0.361073	-1.64842	-1.6417	-0.877281	-0.273409	-0.618293	-0.738842	-1.6833	-1.45153	-0.569175	-1.91242	-1.08364	-0.984669	-1.05364	-0.446916	-1.77564	-1.74547	-1.09091	-0.9804	-0.725425	-0.994541	-1.04808	-0.34842	-0.631672	-0.691988	-1.38888	-1.84179	-0.389817	-0.138465	0.291999
ENSMUSG00000103038	1.52137	-0.67976	22.8216	2.26562e-05	0.000464253	Gm37124		1	137924388	137926379	-0.462886	-1.02264	-0.58533	-0.634783	-1.48834	-1.1382	-0.463707	-1.08703	-2.01215	-1.34831	-1.64842	-0.740193	-1.77222	-0.923453	-1.12034	-0.738842	-1.22257	-1.0312	-2.67427	-1.72089	-0.967716	-2.00938	-1.16824	-2.1106	-1.40331	-1.42678	-1.78039	-1.09613	0.695743	0.0167602	0.796693	0.214703	-0.537115	-0.94212	-0.773361	-1.05625	-1.07607	-0.74491	0.195617
ENSMUSG00000033207	1.52925	-0.120152	24.4947	1.30503e-05	0.000296574	Mamdc2	71738	19	23302609	23448442	-0.935423	-1.02264	0.00477016	-0.634783	-0.366901	-0.26607	-0.172777	-0.0954783	-1.0378	-0.178187	-0.0527374	0.99245	-0.265389	-0.824289	-0.00569024	-0.930635	0.127454	-0.36241	-0.333901	-0.403652	-0.66716	-0.563519	0.0476644	-0.0509075	-0.652783	-1.05127	-0.708034	-0.431952	0.731457	0.133103	1.49632	0.902141	-1.08758	-0.81164	-0.542355	-0.832282	0.461691	-0.443646	0.0377774
ENSMUSG00000032118	1.53387	2.59179	48.1954	1.932e-08	1.22537e-06	Fez1	235180	9	36821864	36878924	2.2808	2.50148	3.01372	2.73068	2.96883	2.79732	2.67707	2.2307	1.47312	2.58613	2.60519	2.8067	1.64738	2.41389	2.10068	1.79537	2.5011	2.02705	2.14234	2.22599	2.63133	3.03058	2.806	2.8677	0.945614	1.68269	1.653	2.20451	3.4959	3.45878	3.35623	3.39154	1.97248	2.32299	2.23776	1.5379	2.74888	2.5082	2.79922
ENSMUSG00000037887	1.53599	-0.0913421	15.3997	0.000323102	0.0038547	Dusp8	18218	7	142079490	142095843	-0.827723	-1.39975	0.175834	-0.311098	0.256372	-0.195122	-1.05259	-0.544872	-1.82588	0.383742	0.00636986	1.20321	-0.78503	-1.55778	-0.618293	-0.930635	-1.09675	-0.524048	-2.67427	-0.403652	-0.34437	0.5336	-0.0588758	-0.372899	-1.77564	-0.753592	-0.626322	0.0211197	0.731457	0.79401	0.739293	0.86961	-0.631672	0.27524	0.0360509	-0.832282	-0.259369	-0.194554	-0.341599
ENSMUSG00000071052	1.53665	-1.11262	7.99726	0.00719951	0.0419529	Rpl7a-ps5		17	57838430	57839221	-1.17843	-0.140255	-0.496959	-0.728479	-2.20592	-1.43249	-2.06441	-2.18298	0.268511	-1.34831	-0.640372	-1.12165	-0.698324	-1.55778	-0.705688	-3.12825	-0.981029	-0.806548	-1.66272	-1.13853	-3.69766	-1.11243	-1.42901	-0.607419	-0.232693	-1.16592	-1.32872	-2.09943	-1.31531	-2.01741	-1.15286	-1.28482	-1.55899	-1.24491	-1.67057	-2.06737	-1.3144	-1.64581	-1.86315
ENSMUSG00000103851	1.53758	-1.23837	14.8776	0.000395357	0.00454794	Gm37606		16	77561650	77564765	-2.66083	-1.91173	-1.60085	-1.6436	-1.2302	-2.03068	-1.83863	-3.14742	-2.78186	-1.48327	-3.09061	-1.6417	-2.17878	-2.13841	-2.70224	-2.72105	-3.1063	-3.69766	-3.69766	-3.69766	-2.35475	-1.58194	-2.15696	-1.88806	-3.05806	-2.41385	-2.75229	-0.873268	1.12965	0.479259	0.64867	0.362298	-1.75794	-0.293244	-1.2663	-1.84179	-1.45017	-1.64581	-0.965107
ENSMUSG00000029563	1.54033	3.09158	39.7004	1.57908e-07	7.34291e-06	Foxp2	114142	6	14901349	15441977	3.17536	3.07342	3.2037	3.1547	3.02561	2.85697	3.11499	2.7817	1.92646	3.52943	3.08812	3.46796	2.74232	2.95048	3.02117	2.88502	2.49112	2.37538	2.58654	2.50052	2.73762	2.87083	3.01084	3.10636	1.38625	1.77881	1.77832	2.88423	4.14864	3.96192	3.93437	3.64321	2.83106	3.1126	2.22736	1.72576	3.44294	3.17782	3.33992
ENSMUSG00000102460	1.54854	-0.411992	16.3151	0.000227991	0.00293602	Gm38197		3	30225573	30227694	0.177373	-2.13269	0.00477016	-0.828684	-0.303356	-0.590934	-0.634611	-1.32498	-1.66092	-0.570554	-1.18459	0.0228004	-0.145813	-0.824289	-0.798721	-0.217097	-1.51285	0.0927833	-0.263294	-0.637565	-1.20969	-0.984669	-1.05364	-1.11007	-0.862352	-1.74547	-0.475595	-0.9804	0.83358	0.479259	0.336645	0.362298	-0.631672	-1.42403	-1.2663	-0.939926	-0.970208	-1.23959	-0.341599
ENSMUSG00000027716	1.55015	0.961184	65.2914	4.9423e-10	5.09166e-08	Trpc3	22065	3	36620482	36690167	1.01611	0.85848	1.20694	1.3942	0.972828	0.739785	1.30261	0.626993	0.348116	0.757496	1.27239	1.20321	0.79133	0.724809	0.848143	0.683671	0.642434	0.716814	0.390369	-0.0823504	0.583262	1.38066	0.852928	0.859943	0.357305	0.196657	0.406643	0.64314	1.71552	1.21949	1.69054	1.2442	0.684605	0.21528	0.411526	0.0651718	0.940247	0.909557	1.26973
ENSMUSG00000036169	1.56115	0.286504	9.08454	0.00439556	0.0288911	Sostdc1	66042	12	36314139	36318452	-1.83797	-0.402783	0.279556	-0.172956	0.123951	-0.419377	-0.828515	-0.882827	-2.22609	-0.0679931	0.790922	2.00229	-2.43507	-1.72662	-1.70454	-1.56428	-1.09675	-2.3166	-1.85701	-1.72089	-0.579444	0.0869103	-0.756039	0.112618	-1.77564	-0.666608	-1.32872	0.713576	1.69758	1.86615	2.45881	2.04228	-0.364781	1.10182	0.215076	-2.33487	-0.259369	-0.586428	0.6237
ENSMUSG00000085702	1.56843	-0.134938	25.5374	9.32512e-06	0.000227897	Mecomos		3	30012379	30054808	0.228174	-1.02264	-0.0570764	-1.05275	-0.433375	-0.685024	0.457511	-0.0954783	-1.14273	-0.497294	-0.391178	0.0713537	-0.877281	-0.209434	-0.457942	-0.0971355	-0.510731	-0.36241	-1.07392	-1.40052	-0.967716	-0.47498	-0.435814	-0.446916	-0.979781	-0.945073	-0.548991	-0.51007	0.989199	0.928894	0.617152	0.618695	-1.08758	-0.478884	-1.2663	0.0651718	-0.259369	-0.0844749	0.425478
ENSMUSG00000078435	1.57203	1.69707	39.8615	1.5142e-07	7.11217e-06	AU041133	216177	10	82128013	82153065	2.58359	1.61285	1.91916	2.11414	2.37162	2.06521	2.19311	2.19731	0.495248	1.474	0.686362	1.24614	1.87651	1.78801	2.31567	2.59562	1.93578	1.93673	1.88692	1.38072	1.58417	1.86065	1.76048	2.37153	-0.386378	0.526998	0.152591	1.12885	0.417431	0.522567	0.172875	0.314758	0.968658	0.925941	-0.114493	0.272301	2.31861	2.34072	2.35086
ENSMUSG00000100005	1.57517	1.82665	27.0625	5.76169e-06	0.000154914	B130024G19Rik		7	70364910	70489972	1.52284	1.61285	2.04224	2.03081	2.08148	1.61032	1.89621	1.48382	0.308862	2.12311	1.72362	2.77039	1.08821	1.47411	1.99378	1.25668	1.38698	0.919064	1.53732	1.02733	1.52603	1.49467	1.55907	1.71481	-0.0938144	0.451231	0.406643	1.47139	2.97664	2.46331	3.03701	2.84849	1.06225	1.79761	1.44285	0.453392	2.48605	1.8101	2.3169
ENSMUSG00000097709	1.57909	3.09901	98.5941	1.69826e-12	3.26468e-10	2810429I04Rik	73270	13	3478230	3501393	3.49871	3.48191	3.05815	3.08756	3.57465	3.4672	3.48219	3.42994	3.43367	2.86842	2.68876	2.76302	3.25811	3.2918	3.29323	3.18631	3.32131	3.3472	3.49308	3.21405	3.03725	3.3114	3.4838	3.45521	2.29069	2.47751	1.68537	1.82956	2.3536	2.19541	2.09694	2.07118	2.53714	2.1254	1.80632	1.39015	3.5085	3.44891	3.36784
ENSMUSG00000026841	1.5804	-0.739872	14.7086	0.000422263	0.00478368	Fibcd1	98970	2	31813290	31846005	-0.827723	-0.636713	-0.0570764	-0.634783	-0.433375	-1.01088	-2.06441	-1.08703	-2.78186	-0.427576	-0.734017	-0.027444	-1.96123	-1.40665	-1.53487	-1.41334	-0.873905	-1.45153	-1.66272	-1.26359	-0.760557	-0.237935	-0.669076	-0.372899	-2.0054	-1.9358	-1.96899	-0.287364	0.279482	-0.109794	-0.541863	0.0502687	-1.38417	-0.478884	-0.950866	-1.84179	-0.0834565	-0.31373	-0.494019
ENSMUSG00000070583	1.59318	2.78311	175.924	1.82141e-16	7.71905e-14	Fv1	14349	4	147868979	147870358	3.12933	3.13049	3.14311	2.67688	3.25927	3.03721	3.03882	2.95816	2.56548	2.59453	2.86677	2.74068	2.9974	3.19465	2.7527	2.87772	3.08947	3.09913	3.04875	3.06598	2.72905	2.99227	2.98426	2.97788	1.9328	1.68269	1.85145	2.28767	1.96092	1.77955	1.56401	1.95194	1.92343	1.89638	1.5799	1.74326	3.12237	2.91172	3.17909
ENSMUSG00000083817	1.60395	-0.771695	15.8573	0.000271195	0.00336407	Gm14400		2	177225473	177228963	-0.727506	-0.402783	-0.58533	-1.31814	-0.913176	-1.43249	-0.172777	-0.401585	-1.25589	-1.98593	-0.834164	-1.49309	-0.265389	-0.731506	-1.12034	-0.491857	-0.288036	-1.15817	-0.656975	-1.13853	-0.760557	-0.984669	-1.05364	0.212169	-1.2479	-0.753592	-2.44153	-0.9804	-2.06217	-0.402034	-1.26585	-1.61226	-1.75794	-1.24491	-1.38888	-1.84179	-0.259369	-0.0324329	0.144898
ENSMUSG00000073647	1.60787	1.5698	51.0789	9.92189e-09	7.06158e-07	Gm10557		18	4198320	4198938	1.50235	1.76478	1.93513	1.88024	2.15118	1.84724	1.89621	1.57329	-0.27102	1.88357	1.41009	1.26713	1.77409	1.99226	1.7528	1.85608	1.66084	1.84038	2.10279	1.88663	1.65821	1.80869	1.88065	2.01967	-0.0938144	0.242329	0.152591	0.491027	0.928951	0.758221	0.930932	0.618695	0.968658	0.542532	0.584404	-0.0507296	2.01776	1.75193	2.1469
ENSMUSG00000026398	1.61028	0.785792	49.4925	1.42773e-08	9.45621e-07	Nr5a2	26424	1	136842571	136960448	0.324706	0.403271	1.03974	0.692409	0.626354	1.37413	0.618411	0.692353	0.0947743	1.10201	0.573628	1.58398	0.730117	0.266046	0.878508	0.871844	0.364699	0.642565	0.299992	-0.0258633	0.289121	0.656284	0.910535	0.55325	-0.161583	0.329552	-0.155966	0.178818	1.5653	1.24557	1.47889	1.41172	-0.0717761	0.27524	-0.168379	0.0651718	0.797668	0.855339	1.33905
ENSMUSG00000036139	1.61506	2.4678	11.9672	0.00127174	0.0111386	Hoxc9	15427	15	102976439	102985099	1.37288	1.95934	2.40537	2.36156	2.8055	2.30436	1.76482	1.88423	-2.47738	-0.497294	2.36663	3.22671	1.77409	2.12225	1.52223	1.82604	1.27504	-0.914507	1.73997	1.52004	2.48641	2.45241	2.01803	2.77306	0.451042	1.17112	1.653	2.5411	3.59131	3.66128	3.86227	3.85328	1.95631	2.8223	2.22736	1.45533	2.49532	2.41757	2.83965
ENSMUSG00000087143	1.65088	3.4409	28.7682	3.40851e-06	9.94656e-05	A830082K12Rik	320174	13	78198017	78279391	3.14923	3.44739	3.77801	3.52324	3.73836	3.23643	3.3394	2.67256	1.55927	3.47585	3.29784	3.68241	2.51624	2.90061	3.12613	2.73953	2.60661	2.42052	2.61494	2.04004	2.92925	3.43652	2.87274	3.51492	1.66583	1.57971	1.87969	3.0902	4.93571	4.51665	4.68118	4.57461	2.97438	3.75248	2.99417	1.63489	3.67683	3.70029	3.88691
ENSMUSG00000043013	1.65677	0.0497328	34.2332	6.91983e-07	2.57553e-05	Onecut1	15379	9	74861921	74891781	0.0700661	-0.201545	0.466996	-0.311098	0.377654	0.115147	-0.463707	0.0108316	-1.25589	0.0343785	0.00636986	0.25071	-0.395779	-0.484351	-1.00498	-0.56958	0.127454	-0.0850433	0.0456675	-0.333412	-0.206553	0.805149	0.0981224	0.259481	-1.5775	-1.74547	-1.96899	-0.68027	1.67941	0.896337	0.796693	0.694946	-0.841693	-0.38308	-0.282595	-0.732114	-0.0834565	-0.0844749	0.291999
ENSMUSG00000049537	1.65801	0.584185	10.5315	0.00233175	0.0178051	Tecrl	243078	5	83278145	83355195	-0.935423	0.666016	0.948266	0.176334	0.972828	0.169929	0.797178	-0.882827	-3.16828	1.79885	0.612193	2.35589	-1.19578	-1.02994	-0.705688	-1.03703	-0.22084	-1.45153	-1.20015	-1.13853	-0.418552	0.445602	0.283965	0.627259	-1.40331	-1.29046	-0.27546	0.906339	2.01987	1.41603	1.59669	2.0568	0.171649	0.767958	-0.0124056	-0.638452	0.736443	0.287195	1.03922
ENSMUSG00000056380	1.67364	-0.122823	21.7815	3.21822e-05	0.000617388	Gpr50	14765	X	71663667	71669257	-0.633802	-1.2628	-1.13293	-0.385468	-0.65342	-0.195122	-0.463707	0.156911	-0.0508028	-0.647733	0.49326	-0.826523	-0.145813	-1.02994	-1.00498	-1.41334	0.127454	0.0359088	-0.263294	0.131429	-0.760557	-0.0343981	-0.115249	-0.302494	-1.10762	-0.506951	-2.186	-2.09943	1.25764	0.291718	1.64438	1.31839	-0.732864	-0.81164	-0.615323	-1.64676	-0.259369	-0.922974	-0.139476
ENSMUSG00000095139	1.6846	3.60182	12.984	0.000838183	0.008148	Pou3f2	18992	4	22482780	22488366	2.83372	3.56707	3.86395	3.7134	3.87167	3.35938	3.66375	2.76661	0.596518	3.81838	3.59602	3.96857	1.94545	2.72347	3.0075	2.46528	2.61584	1.85689	2.79116	2.36977	3.24375	3.88846	3.73166	4.0637	0.913041	1.93994	1.73259	3.96234	5.01754	4.82847	4.77521	4.44537	2.69157	4.15485	2.9569	1.76056	4.01324	3.97276	4.44337
ENSMUSG00000090958	1.68606	0.496977	26.633	6.59056e-06	0.000172665	Lrrc32	434215	7	98489283	98502181	-0.727506	-0.0814622	1.09765	0.227133	0.453191	-0.0629062	0.123863	-0.882827	-1.25589	0.304008	0.363634	1.20321	-0.975838	-0.340354	-0.898169	-0.56958	-1.09675	-0.914507	-0.408143	-0.555307	-0.0807609	0.399505	-0.509455	0.392766	-1.2479	-0.00202693	-0.708034	-0.0355246	2.01987	2.12691	2.06225	2.07118	-0.285765	0.21528	0.76775	-0.732114	0.499035	0.327582	0.92362
ENSMUSG00000026840	1.68661	-0.724144	23.2057	1.99338e-05	0.000418117	Lamc3	23928	2	31887291	31946539	-1.05182	-0.636713	0.00477016	-0.311098	-0.913176	-0.685024	-1.83863	-0.622232	-1.14273	-0.497294	-1.05809	-0.372352	-1.60513	-1.02994	-0.898169	-1.15189	-1.36042	-1.29741	-1.33849	-1.55183	-0.967716	-0.75878	-1.74755	-0.607419	-2.0054	-1.05127	-2.75229	-0.773544	0.659123	0.479259	0.824559	0.214703	-1.38417	-1.42403	-1.2663	-1.64676	-0.533243	-1.12615	-0.0779399
ENSMUSG00000025889	1.68802	-0.434011	10.1444	0.00275623	0.0201788	Snca	20617	6	60731575	60829855	-0.935423	-0.723953	0.328748	-0.728479	-0.576282	-0.26607	-0.385292	-0.882827	-0.102787	-0.570554	-0.834164	2.21172	-1.96123	-0.731506	-0.898169	-1.15189	-1.09675	-1.45153	-0.850439	-1.13853	-1.20969	-1.11243	-0.947468	-0.524937	-1.77564	-1.57734	-0.794653	0.178818	0.543332	-0.177494	0.128854	-0.070785	-1.08758	-1.08558	-2.48465	-1.18279	-0.779275	-0.922974	0.425478
ENSMUSG00000099907	1.68963	0.603535	34.4951	6.43081e-07	2.42743e-05	Gm10421	100038689	12	117144530	117151651	0.500317	0.666016	0.850597	1.09926	0.99827	0.942181	0.499449	0.692353	-0.0508028	0.459298	0.888414	0.0228004	0.0671722	0.395119	0.878508	0.345458	1.17878	0.564287	0.594267	0.0808797	0.544739	0.971929	0.761962	0.89032	-0.862352	-0.584572	-0.0997365	0.450354	0.582971	1.19293	0.796693	0.618695	-0.631672	0.681967	-0.406637	-1.32151	1.04496	0.909557	0.893214
ENSMUSG00000069171	1.69585	4.94066	27.4296	5.14009e-06	0.000140128	Nr2f1	13865	13	78188973	78199757	4.43552	4.90714	5.48237	5.01043	5.17166	4.60071	4.78548	4.24857	3.15251	5.04344	4.91821	5.30792	3.74176	4.39816	4.34305	3.9243	4.20707	3.85849	4.19717	3.75124	4.41917	4.90958	4.39554	5.02999	3.19373	3.35245	3.4863	4.63047	6.44216	6.20274	6.24662	6.16486	4.26173	5.16368	4.55324	3.04159	5.09153	4.92054	5.39407
ENSMUSG00000041695	1.73906	0.951655	35.353	5.06724e-07	2.02766e-05	Kcnj2	16518	11	111066164	111076821	1.37288	0.888202	0.948266	0.830231	1.11915	0.775552	1.32611	0.785156	0.184256	0.816154	1.53578	1.7423	0.45543	0.724809	1.24766	1.03828	0.605884	0.854747	0.738886	-0.403652	0.583262	0.874191	1.28189	0.349692	-0.30749	0.329552	0.719531	0.813174	1.78515	1.05224	1.64438	1.58203	-0.732864	0.767958	-0.0124056	-0.0507296	0.884895	0.76999	1.12022
ENSMUSG00000021381	1.74472	-0.34159	20.133	5.68836e-05	0.000983048	Barx1	12022	13	48662998	48666507	-0.935423	-0.402783	-1.27269	-1.05275	-1.48834	-0.685024	-0.936206	-0.21025	-0.604058	-1.34831	-0.834164	-0.438797	-0.089547	-0.923453	-1.00498	-0.347946	-0.0951649	0.0359088	-0.750467	-0.266433	-0.34437	-1.11243	-1.74755	-0.788041	-1.10762	-2.72936	-0.548991	-0.287364	1.30582	1.02238	1.05374	1.29408	-1.55899	-1.42403	-1.2663	-0.832282	-0.970208	-1.02099	-1.34535
ENSMUSG00000038591	1.75261	0.617877	10.9225	0.00197271	0.0155803	Colec10	239447	15	54410774	54466358	-0.545814	0.733064	0.228627	0.618224	-0.821295	-1.60571	1.20461	-0.151723	-2.01215	1.34049	1.4743	1.06618	-1.4554	-0.032949	-0.618293	-1.03703	-0.873905	-0.0233	-0.333901	-2.39429	-1.86536	0.445602	-0.29893	0.697656	-0.862352	-0.232511	-1.20492	-0.155956	1.85157	1.11017	2.16391	1.95194	1.00053	-0.0530985	1.18797	-1.32151	0.940247	0.158775	0.9534
ENSMUSG00000090122	1.76345	0.601412	57.6875	2.32808e-09	2.01959e-07	Kcne1l	66240	X	142304752	142306294	0.500317	0.559212	0.816514	0.79699	0.626354	0.703109	0.618411	0.28955	0.0478621	0.531094	0.40815	0.652867	0.295605	0.475168	0.579036	-0.040699	0.642434	0.251077	0.433519	-0.0823504	0.727824	0.575664	0.409151	0.514771	0.451042	0.371262	-0.626322	0.0211197	0.928951	0.960733	1.65993	1.75229	-0.210853	0.0873223	0.0360509	-0.732114	0.967146	0.405113	0.797948
ENSMUSG00000063171	1.77441	4.79904	175.62	1.87506e-16	7.76985e-14	Rps4l	66184	6	148354656	148355598	5.28784	5.23087	5.34266	5.4359	5.11755	4.99134	4.98502	5.16303	5.25576	4.3295	4.88513	4.2993	5.40435	5.40705	5.31555	5.34934	5.04763	5.08762	5.01041	4.94379	5.0024	5.02414	4.98713	4.87153	3.78142	3.66069	3.93295	3.39887	2.81126	3.24271	2.53668	2.66162	3.53842	3.18472	3.10621	3.17012	5.26007	5.18653	5.17619
ENSMUSG00000021099	1.77449	0.692816	12.8637	0.000880118	0.00841618	Six6	20476	12	72939892	72944899	-0.935423	-0.265556	1.28379	0.728119	0.69019	0.87782	0.499449	0.411014	-1.66092	0.757496	0.9195	1.06618	-1.19578	-1.02994	-0.0622455	-1.2767	-0.510731	-1.82017	-0.408143	-1.02345	-0.418552	0.616537	0.882019	1.45515	-1.40331	-0.753592	-0.794653	0.813174	2.43166	2.45216	1.77864	2.3202	-0.732864	1.42663	0.374318	-1.64676	0.993554	0.113296	1.12022
ENSMUSG00000053475	1.77786	0.843718	38.4698	2.18167e-07	9.73244e-06	Tnfaip6	21930	2	52038009	52056686	0.580708	0.483347	1.28379	0.499264	1.37363	0.942181	0.92578	0.593168	-0.395169	1.57935	0.856643	1.46182	0.45543	0.62306	0.463598	0.165261	0.320269	-0.0233	0.345888	0.442952	0.795013	0.840083	0.409151	0.92007	-1.2479	-0.296384	-0.626322	0.275121	2.15751	1.74339	2.19626	1.5413	-0.210853	0.21528	0.0360509	0.0651718	1.06999	0.882703	1.24586
ENSMUSG00000042256	1.77896	-0.344205	35.0254	5.54809e-07	2.18722e-05	Ptchd4	627626	17	42315947	42505077	-0.462886	-0.636713	0.121036	-0.108548	-0.576282	-0.89389	-0.546629	-0.334947	-0.156714	0.0343785	0.0631505	-0.247993	-1.19578	-1.14491	-0.24657	-0.281039	-0.68092	-0.149548	-0.569175	-1.26359	-0.967716	-0.099105	-0.435814	-0.607419	-1.77564	-1.42678	-0.339136	-0.431952	0.326946	-0.32324	-0.406139	0.214703	-1.22827	-0.478884	-1.2663	-0.832282	-0.459748	-0.138465	0.144898
ENSMUSG00000049691	1.78235	-1.36343	13.1962	0.000769275	0.00760229	Nkx3-2	12020	5	41761483	41764501	-2.06379	-1.55108	-0.679469	-2.06455	-2.20592	-2.30171	-2.3322	-2.75005	-2.78186	-1.34831	-0.941785	-0.740193	-2.17878	-3.1255	-2.70224	-2.14397	-1.87663	-3.07955	-2.67427	-2.71311	-2.35475	-1.4079	-3.13466	-1.88806	-1.5775	-1.74547	-1.20492	-1.51227	0.582971	0.291718	0.215593	0.265597	-3.04942	-2.5096	-0.406637	-3.69766	-2.17446	-2.2133	-1.49819
ENSMUSG00000037254	1.78693	-1.19747	11.5462	0.00151583	0.012698	Itih2	16425	2	10094593	10131396	-3.08804	-1.55108	-1.60085	-1.31814	-1.48834	-1.01088	-2.06441	-3.14742	-1.82588	-1.79824	-1.84337	-0.189615	-3.14536	-3.1255	-2.38123	-1.73289	-1.36042	-2.64821	-1.85701	-1.55183	-2.68015	-1.77989	-1.93778	-2.69609	-2.0054	-1.9358	-1.78039	-2.36379	1.62348	0.388534	0.336645	0.618695	-1.75794	-1.24491	-1.67057	-3.69766	-1.3144	-1.64581	-0.85778
ENSMUSG00000055148	1.79482	0.445563	43.5695	5.90312e-08	3.1722e-06	Klf2	16598	8	72319033	72321656	0.124717	0.181168	0.593147	0.655794	0.780942	0.546305	0.227316	-0.271251	-0.33176	1.27926	0.9195	1.47992	0.162928	-0.209434	-0.00569024	0.387198	0.22708	0.1475	-0.195981	-0.555307	0.334994	0.399505	-0.756039	0.434591	0.0922584	-0.296384	0.00654617	-0.0355246	1.10264	1.02238	0.796693	0.618695	-0.139639	0.0188196	-0.343283	-0.389217	0.214715	0.76999	0.764741
ENSMUSG00000096401	1.79853	1.7796	82.021	2.3511e-11	3.42508e-09	Gm21811		8	20136502	20151665	1.43906	1.15592	2.11415	2.38412	1.99566	2.32864	2.031	2.09226	1.32359	1.86979	1.43181	1.64941	2.03676	2.00579	1.90806	1.91434	2.11553	1.90532	1.99169	1.594	1.71136	2.00618	2.14346	2.27122	0.661768	0.855621	0.719531	1.04937	1.37519	1.13829	1.35061	1.02539	0.518417	0.332807	1.23024	0.319749	1.97864	2.10549	2.23441
ENSMUSG00000041911	1.80186	-0.304597	28.967	3.20905e-06	9.45327e-05	Dlx1	13390	2	71528113	71533981	-0.462886	-0.81681	-0.0570764	-1.47171	-0.0218648	-0.590934	-0.828515	-1.08703	-0.939994	-0.122038	-1.05809	0.684426	-1.31976	-1.14491	-1.12034	-0.738842	-1.09675	-1.29741	-0.333901	-0.403652	-0.860421	-0.312705	-1.05364	-0.607419	-1.40331	-0.945073	-1.46415	-0.773544	1.15618	0.721523	1.56401	1.34229	-1.38417	-1.08558	-0.692179	-1.47499	-0.323119	-0.663494	-0.341599
ENSMUSG00000071793	1.82794	2.63673	83.9181	1.70994e-11	2.61355e-09	2610005L07Rik	381598	8	20385782	20424814	2.56395	2.53943	3.0361	3.11479	2.70091	3.21054	2.9048	2.93809	1.84648	2.91613	2.63359	3.02579	2.88955	3.29732	3.28759	3.31082	2.61584	3.12663	2.72323	3.01977	2.7546	2.56109	2.73603	2.73172	1.06902	1.32763	1.79324	1.34396	1.80204	1.05224	1.77864	1.31839	0.968658	1.31679	1.09954	1.59687	3.33349	2.99558	3.01933
ENSMUSG00000000938	1.83232	1.13366	14.6427	0.000433261	0.00486982	Hoxa10	15395	6	52231197	52240854	1.01611	0.945869	0.948266	0.618224	1.20906	0.416396	0.692596	1.15335	-1.51291	-1.48327	1.12015	1.84362	1.27123	0.587484	-0.121108	1.38583	-0.774188	-3.69766	0.345888	-0.817646	0.89027	0.445602	0.882019	0.434591	0.581132	-0.666608	-0.886808	0.965265	2.71643	2.20873	2.73324	2.75363	-0.139639	0.725603	0.878195	-0.467606	0.672503	1.19798	1.58716
ENSMUSG00000028339	1.83938	1.30466	31.9483	1.32715e-06	4.49245e-05	Col15a1	12819	4	47208161	47313167	0.764029	0.828134	0.979407	1.01504	0.489526	0.546305	0.579836	0.331185	-1.14273	1.10201	1.36563	1.93829	0.208523	0.435699	0.651163	-0.281039	-0.0951649	-0.440967	-0.13167	-1.02345	0.76181	0.575664	0.697967	0.55325	-0.558409	0.489612	0.839424	1.20417	3.60099	3.14909	3.24205	2.82323	0.330563	1.39995	0.616626	0.0651718	1.01949	0.935921	1.67914
ENSMUSG00000022144	1.84945	0.370395	35.3011	5.14047e-07	2.04817e-05	Gdnf	14573	15	7810846	7837575	-0.384466	0.0293893	0.510284	0.457326	0.297943	0.416396	0.227316	-0.0413444	-1.14273	0.757496	0.0631505	0.99245	-0.395779	0.220321	0.293737	0.302475	-0.0362079	-0.36241	0.390369	0.180266	0.422584	0.143942	-0.00462242	0.259481	-1.10762	-0.584572	-0.708034	0.227773	1.18222	1.56846	1.14497	1.58203	-0.537115	0.27524	0.0829326	-1.64676	0.535438	0.202864	0.586175
ENSMUSG00000045238	1.86284	-0.840434	39.0036	1.89502e-07	8.57681e-06	A730035I17Rik		5	98183121	98185984	-1.83797	-0.81681	-0.496959	-1.05275	-1.2302	-1.27785	-1.47156	-0.981319	-1.25589	-0.647733	-1.32327	-1.12165	-1.77222	-1.72662	-1.00498	-1.73289	-1.22257	-1.82017	-1.20015	-1.40052	-1.20969	-1.58194	-1.93778	-1.88806	-2.61645	-1.57734	-1.96899	-0.873268	0.62155	0.133103	0.58493	-0.135347	-1.22827	-0.478884	-1.2663	-1.64676	-0.323119	-0.922974	-0.757886
ENSMUSG00000086741	1.89524	-0.971733	13.4013	0.000708344	0.00713586	Gm15816	101056408	8	23138794	23149585	-1.05182	-1.39975	-1.00552	-0.634783	-0.65342	-0.78568	-1.31798	-1.61008	-2.22609	-0.570554	-0.734017	1.24614	-1.19578	-1.02994	-1.89686	-1.73289	-1.22257	-1.82017	-2.0816	-3.12298	-1.67148	-2.28242	-1.05364	-0.994557	-0.862352	-1.29046	-1.32872	-0.357848	-0.631701	-0.402034	-0.113985	-0.070785	-1.55899	-1.42403	-1.83514	-2.66353	-1.45017	-1.81135	-0.965107
ENSMUSG00000027832	1.91201	-0.419039	27.7386	4.6715e-06	0.000129627	Ptx3	19288	3	66219910	66225805	-0.727506	-1.02264	0.00477016	-0.0468935	-0.0739398	-0.89389	-1.17919	-0.790632	-1.82588	-0.361073	-0.734017	-0.133508	-0.78503	-1.40665	-0.182476	-0.738842	-0.774188	-1.15817	-1.33849	-2.13333	-0.860421	-0.657849	-0.235069	-0.109812	-1.5775	-0.666608	-1.20492	-0.9804	1.01841	0.24076	0.956343	0.538188	-1.55899	-1.42403	-1.52286	-0.550502	-0.198317	-0.831197	0.244613
ENSMUSG00000096870	1.91684	-0.263777	23.9557	1.55619e-05	0.000343411	Gm21816		16	77400030	77403135	-1.05182	-0.476624	-0.496959	-1.05275	-0.734917	-1.1382	-0.240196	-2.18298	-0.939994	-0.178187	-1.18459	0.332665	-1.31976	-0.923453	-0.618293	-0.56958	-1.36042	-2.64821	-0.850439	-2.39429	-1.67148	-0.75878	-1.05364	-0.887607	-3.05806	-2.41385	-1.20492	-0.287364	2.06256	1.19293	1.56401	1.2442	-0.364781	-0.293244	-0.859385	-1.64676	-0.259369	-0.74491	-0.415797
ENSMUSG00000057123	1.91743	2.50982	54.7527	4.37606e-09	3.44305e-07	Gja5	14613	3	96904693	97077416	2.25653	1.73237	2.92852	2.67688	2.97525	2.32864	2.10077	1.60758	1.73244	1.97651	2.16089	2.98835	1.63072	2.18311	2.21218	1.69922	2.1915	2.3169	1.79064	2.33784	2.06442	2.85383	2.19073	2.60923	0.622013	0.913232	1.68537	2.0633	3.39372	3.38444	3.51429	3.46415	1.74676	2.07568	2.02616	1.63489	2.65273	2.25955	2.89441
ENSMUSG00000050368	1.92375	-0.980236	11.6805	0.00143301	0.0121682	Hoxd10	15430	2	74691924	74695105	-2.33164	-1.39975	-1.00552	-2.33232	-1.6371	-2.30171	-1.47156	-1.32498	-2.78186	-2.76393	-1.32327	0.332665	-1.60513	-3.1255	-2.70224	-1.92384	-2.36423	-3.69766	-2.34771	-2.71311	-2.0894	-2.00938	-3.13466	-1.88806	-2.61645	-3.13375	-1.46415	-1.68274	1.37519	0.388534	1.51354	1.13894	-1.98879	-1.42403	-1.2663	-2.33487	-0.779275	-0.74491	-0.965107
ENSMUSG00000036144	1.92415	0.869093	28.2054	4.04684e-06	0.000114509	Meox2	17286	12	37108540	37179534	0.370653	0.888202	1.35675	0.830231	1.3141	0.370356	0.830419	-0.703976	-1.37868	0.0829631	0.451333	-0.740193	-0.204362	0.12428	0.848143	0.387198	0.407801	-0.287911	-0.569175	-0.637565	0.422584	1.14953	0.761962	0.55325	-1.2479	-0.296384	0.655629	0.844902	2.18353	1.68741	2.46767	2.22053	0.968658	0.590523	0.551446	-1.05625	1.23402	0.76999	1.14624
ENSMUSG00000095403	1.93919	3.9779	40.8205	1.18178e-07	5.67956e-06	Gm21092		8	20567597	20582771	4.39719	4.3861	3.93318	3.74425	4.40619	4.41191	4.90342	3.91379	2.70052	3.32748	3.89476	3.3301	3.30084	3.41362	4.38595	4.54995	3.77256	3.83785	4.03152	3.62903	3.80048	4.09419	4.74539	4.72333	1.91646	2.12199	1.87969	3.61209	3.92784	3.28104	3.51001	3.17567	2.51524	3.3885	2.44037	2.52876	4.76927	4.63093	4.86955
ENSMUSG00000051920	1.95624	0.0729084	45.7074	3.49608e-08	2.04362e-06	Rspo2	239405	15	43020794	43170826	-0.0458678	-0.140255	0.064074	-0.172956	0.123951	-0.26607	0.227316	0.109842	-1.51291	-0.122038	-0.469556	0.37196	-0.204362	-0.923453	-1.24573	-0.15587	-0.774188	0.0359088	-0.0110569	-0.0258633	-0.760557	0.143942	-0.29893	0.590729	-1.10762	-1.42678	-0.548991	-0.155956	1.23293	0.721523	1.00586	1.02539	-0.732864	-0.38308	-0.542355	-0.832282	0.343481	-0.138465	0.0377774
ENSMUSG00000074415	1.96667	1.0682	33.0382	9.70212e-07	3.44601e-05	3110039I08Rik	73144	9	41327077	41716994	0.619283	0.483347	1.49246	1.32592	0.946929	0.739785	0.92578	0.900279	-0.156714	0.816154	1.29627	1.81539	-0.395779	-0.032949	0.878508	0.0136125	-0.288036	-1.0312	0.0456675	-0.724797	0.464462	0.616537	0.283965	0.627259	-0.979781	-0.945073	-0.708034	0.813174	2.89238	2.54959	2.74787	2.57347	0.379869	1.16658	-0.224357	-0.314867	1.58605	0.61546	1.71435
ENSMUSG00000018927	1.9795	-0.904916	16.2505	0.00023362	0.00299403	Ccl6	20305	11	83587882	83593087	-3.08804	-2.39371	-1.00552	-1.6436	-1.6371	-3.07111	-1.83863	-3.14742	-3.16828	-1.63218	-1.32327	-0.027444	-3.69766	-1.91788	-3.11575	-2.72105	-2.36423	-3.69766	-3.09707	-3.69766	-2.68015	-2.61949	-3.13466	-1.6953	-2.27882	-2.15512	-1.61362	-0.873268	1.2078	1.43882	1.49632	1.34229	-1.08758	-1.08558	-0.859385	-2.66353	-1.95658	-1.81135	-0.757886
ENSMUSG00000102854	2.00497	-1.66395	10.9955	0.00191241	0.0152598	C130023A14Rik		16	77646340	77649426	-3.69766	-2.13269	-1.79796	-2.06455	-3.15856	-3.69766	-2.06441	-2.75005	-3.69766	-1.79824	-3.09061	-0.826523	-2.74694	-2.13841	-2.11881	-1.92384	-3.1063	-2.3166	-2.67427	-3.12298	-2.68015	-2.61949	-1.93778	-1.88806	-2.27882	-2.72936	-2.75229	-1.35982	0.126934	0.340938	-0.0118947	-0.427062	-2.60375	-0.81164	-2.23424	-3.69766	-1.60005	-3.16213	-1.20717
ENSMUSG00000049641	2.00689	-0.00832307	20.5984	4.83523e-05	0.00085869	Vgll2	215031	10	52022502	52028471	-1.31724	-0.916057	0.376318	0.0690335	-0.0739398	-0.685024	-0.728308	-1.77698	-2.47738	-0.0679931	-0.391178	0.91475	-2.17878	-1.91788	-1.00498	-1.56428	-1.09675	-1.45153	-1.66272	-1.55183	-1.67148	-0.391562	-0.947468	0.0601425	-1.77564	-0.846158	-0.985252	0.320965	1.48388	1.48334	1.76433	1.90456	-0.631672	0.388165	-0.282595	-1.05625	-0.139744	-1.02099	0.382343
ENSMUSG00000061371	2.03032	2.92526	186.354	6.88972e-17	3.23784e-14	Zfp873	408062	10	82048123	82064745	3.37454	3.25549	3.32987	3.28629	3.44188	3.31753	3.45581	3.15648	2.12031	2.32848	2.85073	2.49587	2.89654	2.97821	3.37538	3.43044	2.97948	3.17352	3.43587	3.04636	3.17605	3.35432	3.52588	3.60925	1.68525	1.44946	1.56877	2.27608	1.39759	1.52653	1.36965	1.08328	1.70868	1.71342	1.00533	1.41221	3.41391	3.40712	3.4327
ENSMUSG00000097263	2.0482	0.796384	37.9013	2.53752e-07	1.11073e-05	Gm26804		8	20292477	20420781	0.729181	1.08069	0.510284	0.692409	1.58988	1.14721	1.48067	1.2863	-0.604058	-0.0158995	-0.31684	-0.189615	0.564656	1.09786	1.10085	1.13945	1.20346	0.787428	0.931804	0.827208	0.142042	0.694965	1.36666	1.32776	-1.10762	-1.74547	-1.96899	0.530585	0.279482	0.187935	-0.342783	-0.510239	-0.0717761	-0.94212	-0.343283	-0.244163	1.58605	1.40087	2.13396
ENSMUSG00000093846	2.05307	0.114225	46.776	2.70411e-08	1.65323e-06	Gm4425	100043416	12	22115756	22156646	0.458378	0.765455	0.883894	0.369605	0.751321	0.546305	0.728306	0.156911	0.721353	0.129965	-0.246145	-0.918349	0.0671722	0.435699	0.338114	0.579501	0.274427	0.200218	0.433519	0.360593	0.241741	0.575664	0.2397	0.112618	-1.5775	-0.753592	-1.20492	-0.9804	-1.04981	-0.994541	-0.950394	-0.69253	-0.959406	-1.6286	-1.04854	-1.32151	0.499035	0.478689	0.660274
ENSMUSG00000102562	2.06718	-1.86212	13.1638	0.000779414	0.00768115	Gm37694		16	77685277	77687409	-2.06379	-3.12266	-2.29777	-2.33232	-2.20592	-3.07111	-3.08836	-2.75005	-2.78186	-1.79824	-2.66465	-1.01642	-3.69766	-3.69766	-2.70224	-2.40385	-3.69766	-3.07955	-2.67427	-3.69766	-3.101	-3.06012	-3.69766	-3.11165	-3.69766	-2.41385	-3.69766	-1.68274	0.372897	-0.402034	0.617152	0.107188	-3.69766	-2.98465	-1.67057	-2.06737	-1.76733	-3.16213	-1.49819
ENSMUSG00000035459	2.07069	-0.612716	24.8773	1.15287e-05	0.000269056	Stab2	192188	10	86841198	87008025	-0.827723	-0.916057	-1.00552	-0.728479	-1.48834	-1.8026	-0.728308	-0.882827	-1.25589	-0.815704	-0.178754	0.25071	-1.4554	-0.731506	-2.11881	-2.14397	-0.22084	-2.64821	-2.34771	-2.39429	-2.0894	-1.77989	-1.57951	-1.52529	-0.753765	-0.363215	-1.32872	-0.873268	0.417431	-0.248527	0.374839	-0.00898882	-1.75794	-0.581505	-0.472901	-1.64676	-0.871585	-1.64581	-0.965107
ENSMUSG00000086806	2.0869	2.03652	13.5044	0.000679664	0.00693309	Gm13054		4	148001091	148004014	-0.0458678	1.00132	2.63783	1.74733	2.68533	1.7427	1.12647	0.593168	-1.25589	3.35742	1.98104	4.09137	0.162928	0.475168	0.503113	-0.56958	-0.156634	0.0359088	-0.0701032	0.0284952	0.89027	2.19343	1.1446	2.12561	-0.862352	0.100733	0.406643	1.95116	3.42678	2.87609	3.53973	3.64321	1.25955	2.00661	1.84763	0.0651718	1.86881	1.19798	2.35086
ENSMUSG00000029019	2.09125	0.6934	11.451	0.00157762	0.0131037	Nppb	18158	4	147985788	147987205	-0.633802	0.181168	1.47071	0.830231	2.19585	0.973316	-0.310921	-1.32498	-0.76227	2.07588	1.51558	0.292269	-2.17878	-0.484351	0.247952	-1.73289	0.0749361	-1.45153	-1.20015	-0.477488	0.241741	1.20419	0.524336	1.79727	-2.61645	-2.15512	-1.46415	0.780733	-0.105338	0.479259	0.851896	0.836328	0.279512	0.590523	0.648144	-1.84179	0.993554	0.855339	1.40519
ENSMUSG00000073164	2.09987	1.82493	68.1051	2.86589e-10	3.18097e-08	2410018L13Rik	69732	12	22953997	23010284	2.46151	2.45258	2.41679	2.30357	1.67122	2.10793	2.56304	2.21966	2.17591	1.00449	1.72362	0.553825	2.4129	2.00579	2.3377	2.5412	2.20378	2.12574	1.53732	2.30519	1.891	2.19343	1.76048	2.12561	0.845601	0.764648	0.0568886	0.569087	-0.543696	0.133103	0.58493	0.496185	0.226588	0.152719	0.0829326	0.319749	2.37995	2.29053	2.27034
ENSMUSG00000026890	2.11501	-0.320254	35.819	4.45722e-07	1.8029e-05	Lhx6	16874	2	36081953	36105408	-0.633802	-0.476624	0.064074	0.540017	-0.50306	-0.340688	-0.240196	0.0611862	-1.51291	-1.00584	-0.31684	0.118326	-0.877281	-0.644331	-0.182476	-1.03703	-1.22257	-1.29741	-1.07392	-0.817646	-0.418552	0.251658	0.194034	-0.109812	-3.05806	-1.74547	-2.186	-0.773544	0.372897	0.076104	0.257083	0.538188	-2.26375	-0.38308	-0.406637	-2.33487	0.0733185	-0.194554	-0.494019
ENSMUSG00000030507	2.12662	1.27186	22.1009	2.88747e-05	0.000566275	Dbx1	13172	7	49631499	49636849	0.124717	0.85848	2.20916	1.34904	2.03306	0.775552	0.862911	0.0611862	-0.156714	0.0343785	0.824157	1.15896	-0.204362	0.0737509	-0.0622455	-0.347946	0.0749361	-1.82017	-0.656975	-1.91242	0.89027	1.75478	0.631001	1.71481	-1.2479	-1.05127	-1.20492	0.569087	3.21605	3.12821	2.68085	2.99895	-0.139639	1.71342	0.616626	-1.84179	1.73434	1.2409	1.99769
ENSMUSG00000032744	2.13753	-0.167986	46.5138	2.87919e-08	1.7488e-06	Heyl	56198	4	123233556	123249875	-0.935423	-0.81681	0.228627	-0.385468	-0.184093	-0.590934	0.012415	-0.790632	-0.33176	-0.361073	-0.11437	-1.12165	-0.975838	-0.340354	-0.798721	-1.03703	-0.510731	-1.15817	-0.957859	-1.26359	-0.418552	-0.312705	-0.669076	-0.446916	-1.10762	-2.15512	-0.708034	-1.09613	1.2078	0.522567	1.61276	0.965083	-0.841693	-0.94212	-0.615323	-1.47499	0.0229296	-0.513271	0.830407
ENSMUSG00000053007	2.14588	1.36125	44.2905	4.93975e-08	2.73338e-06	Creb5	231991	6	53287270	53700376	1.25533	0.797135	1.49246	1.12628	1.44937	0.322799	1.27873	0.593168	0.423557	2.06382	0.979732	2.74817	0.529158	0.395119	0.685918	0.780823	0.605884	0.523495	0.433519	0.40236	0.334994	1.28247	0.631001	1.13827	0.257051	0.196657	0.152591	1.25229	2.94657	2.14087	2.72587	2.66162	0.0550643	1.03402	0.296893	0.223239	1.2117	1.08472	1.96882
ENSMUSG00000093908	2.17073	-0.0799588	74.0296	9.51967e-11	1.25896e-08	Gm5784		12	19387809	19433081	0.863791	0.733064	-0.121693	0.579651	0.256372	0.115147	0.123863	0.202492	0.0947743	-0.178187	-0.178754	-0.372352	0.878539	0.757191	0.541574	0.0659534	0.178127	0.603957	-0.195981	-0.266433	0.379454	0.0869103	-0.115249	-0.0509075	-0.862352	-1.42678	-1.09091	-0.9804	-2.06217	-1.26212	-1.67015	-2.03654	-1.38417	-1.24491	-2.23424	-2.06737	0.301823	0.327582	0.586175
ENSMUSG00000030000	2.1821	0.96379	13.1196	0.000793436	0.00777467	Add2	11519	6	86028681	86124409	-0.545814	-0.024972	1.83654	0.579651	0.524969	0.942181	0.65598	-0.271251	0.0947743	1.14841	0.534004	4.13485	-1.19578	-0.273409	-0.618293	-0.347946	0.0749361	-0.149548	-1.20015	-1.02345	-0.66716	0.0275308	0.194034	0.89032	0.0922584	-0.433294	-0.405752	1.07635	2.55638	1.68741	2.15296	1.88841	-0.285765	0.636969	-0.114493	-1.18279	0.535438	-0.252912	1.62466
ENSMUSG00000041616	2.19364	2.30232	13.1761	0.000775548	0.00765166	Nppa	230899	4	148000722	148002079	0.228174	1.08069	2.78609	2.18009	2.9494	1.84724	1.27873	1.00689	-1.0378	3.71812	2.33239	4.38103	0.0671722	0.266046	0.503113	-0.491857	0.490326	0.0927833	-0.0110569	0.0808797	1.29023	2.46365	1.2599	2.44499	-0.652783	-0.171347	0.655629	2.25261	3.73018	3.16284	3.90205	3.92232	1.4331	2.35113	1.9649	-0.467606	2.04327	1.26189	2.71481
ENSMUSG00000051251	2.19764	-1.1215	20.4133	5.15713e-05	0.000907216	Nhlh1	18071	1	172052292	172057573	-2.66083	-2.13269	-2.63241	-2.6614	-1.99042	-1.60571	-3.69766	-3.69766	-2.47738	-1.63218	-2.66465	-1.23516	-2.74694	-3.1255	-2.70224	-1.92384	-2.09993	-3.07955	-2.34771	-1.55183	-2.0894	-1.25261	-2.73073	-0.887607	-2.27882	-1.29046	-1.61362	-1.68274	1.661	0.863028	1.53056	1.16598	-3.04942	-1.6286	-2.02094	-2.33487	-2.17446	-2.2133	-1.66916
ENSMUSG00000036510	2.21584	-0.117568	34.1651	7.05344e-07	2.59932e-05	Cdh8	12564	8	99024471	99416471	-0.107527	-0.81681	0.121036	-0.172956	-0.366901	-0.195122	-0.634611	-0.981319	-1.82588	-0.236611	-1.32327	-0.133508	-1.31976	-1.72662	-1.89686	-1.03703	-0.774188	-0.440967	-1.49151	-1.40052	-0.418552	-0.984669	-1.74755	-0.0509075	-1.40331	-2.15512	-1.20492	-1.35982	1.76805	1.02238	1.58044	1.69774	-1.98879	0.590523	-0.950866	-1.47499	-0.0834565	-0.443646	0.144898
ENSMUSG00000102344	2.21969	-1.33908	15.5956	0.000299699	0.00363125	9430053O09Rik		16	77419251	77421820	-2.66083	-2.71263	-1.42746	-1.6436	-1.6371	-3.07111	-2.3322	-3.69766	-3.69766	-1.48327	-3.09061	-0.740193	-3.14536	-1.72662	-3.69766	-3.12825	-2.68807	-2.64821	-2.67427	-2.71311	-2.35475	-1.58194	-2.73073	-1.52529	-3.05806	-3.69766	-3.69766	-1.87609	0.800336	0.683866	0.518242	0.618695	-1.75794	-1.42403	-1.38888	-2.66353	-1.19032	-3.69766	-1.20717
ENSMUSG00000078866	2.27457	2.60171	183.701	8.78492e-17	3.99543e-14	Zfp970	628308	2	177464733	177478129	3.10235	2.69887	2.93648	2.95068	3.21112	3.06638	2.80799	3.04204	2.41649	1.59619	1.93614	1.64941	3.06092	2.92219	2.91531	3.24991	2.84481	3.06401	2.77448	2.69791	2.38102	2.78379	2.71193	3.0059	1.36232	1.88341	1.38394	1.07635	1.30582	1.16586	0.824559	0.902141	0.833611	0.888037	1.09954	1.2745	3.17524	3.24262	3.25877
ENSMUSG00000057021	2.2827	-0.473372	9.17197	0.00422738	0.0280427	Vmn2r-ps159	22300	4	156331103	156339499	-0.239361	-1.02264	-0.334966	-1.31814	-0.821295	-1.1382	1.09945	-0.882827	-1.25589	-1.79824	-2.06885	-2.76988	-0.329111	-0.273409	-0.798721	-0.56958	-1.09675	-0.287911	-0.656975	-1.91242	-1.34782	-1.77989	-0.947468	-1.6953	-2.61645	0.149492	-3.14889	1.49158	-1.64094	-0.877319	-0.342783	-2.03654	-1.55899	-1.86703	-0.859385	-2.06737	1.36115	-0.377226	0.764741
ENSMUSG00000031448	2.29077	-0.423942	23.6058	1.74608e-05	0.000377716	Adprhl1	234072	8	13221663	13254162	-1.64275	-1.91173	-0.0570764	0.0122341	0.0769644	-0.502607	-1.17919	-0.882827	-1.66092	0.459298	-0.31684	1.04202	-2.17878	-0.410557	-0.898169	-1.56428	-1.6833	-1.45153	-0.957859	-2.39429	-0.66716	-0.657849	-0.58706	-0.0509075	-2.0054	-1.74547	-1.20492	-0.155956	0.659123	-0.0451299	0.336645	1.08328	-1.55899	-0.94212	-0.692179	-2.33487	-0.779275	-0.663494	-0.341599
ENSMUSG00000047216	2.32044	-0.163723	14.5367	0.000451609	0.00504261	Cdh19	227485	1	110888326	110977584	-1.83797	-1.39975	-0.121693	-0.311098	-0.366901	-0.78568	-0.936206	-0.882827	-3.69766	-0.361073	0.170418	-0.027444	-3.69766	-3.1255	-2.38123	-3.12825	-1.87663	-1.45153	-1.85701	-2.71311	-0.860421	-0.47498	-1.16824	-0.302494	-3.69766	-3.69766	-2.75229	0.4085	1.91506	2.01004	1.64438	1.71615	-1.08758	0.27524	-1.04854	-2.06737	-0.0834565	-1.12615	0.508063
ENSMUSG00000090386	2.32127	1.24356	24.511	1.29814e-05	0.00029556	Mir99ahg	77994	16	77236317	77773427	-0.727506	-0.265556	0.781606	0.925592	1.16481	-0.0629062	0.540203	-0.0954783	-1.51291	1.29996	0.270258	1.98972	-0.78503	-0.731506	0.247952	0.116462	-0.288036	0.347712	-0.486413	-1.13853	-0.206553	0.445602	-0.115249	0.764777	-1.77564	-0.433294	-0.626322	1.27576	3.58644	3.24917	3.13485	3.02133	0.833611	0.849111	0.824029	-1.05625	0.993554	0.710149	1.5091
ENSMUSG00000021098	2.32767	1.70191	69.3719	2.25285e-10	2.64206e-08	4930447C04Rik	75801	12	72881109	72940774	2.2808	2.67349	2.01244	2.08689	1.93107	1.96034	2.33884	1.88423	1.3815	0.953142	1.27239	1.26713	2.01125	1.51255	2.21218	2.59562	2.03534	1.64505	1.63298	1.00039	1.67615	1.55899	2.54007	2.08679	-0.652783	-0.506951	-1.20492	-0.0355246	-0.105338	0.683866	-0.472406	-0.00898882	-0.537115	-0.0530985	-0.472901	0.119808	2.38992	2.85759	2.96189
ENSMUSG00000103916	2.33335	-1.19962	24.3469	1.36934e-05	0.000309503	Gm38071		16	77416624	77420001	-1.83797	-1.72017	-1.42746	-2.33232	-1.6371	-3.69766	-1.31798	-2.43883	-3.16828	-1.2249	-3.09061	-1.23516	-2.43507	-2.13841	-2.38123	-2.40385	-3.1063	-2.64821	-3.09707	-3.12298	-2.35475	-2.00938	-1.74755	-1.37321	-2.61645	-2.72936	-3.14889	-2.36379	1.23293	0.076104	0.58493	0.579003	-2.26375	-0.581505	-2.02094	-2.33487	-0.779275	-2.77245	-0.757886
ENSMUSG00000048904	2.36228	-0.167608	27.2608	5.41668e-06	0.000146596	Neurog1	18014	13	56250478	56252163	-2.06379	-0.916057	-0.0570764	-1.05275	0.123951	-0.419377	-1.05259	-1.4605	-2.78186	-1.11121	-1.05809	0.292269	-1.77222	-0.923453	-0.535891	-1.41334	-1.87663	-1.29741	-2.34771	-2.71311	-0.760557	-0.563519	-0.365749	-0.994557	-2.61645	-1.42678	-1.20492	-0.287364	1.88367	1.64884	1.84817	1.82195	-1.98879	-0.691988	-0.542355	-1.64676	-0.779275	-0.74491	0.467362
ENSMUSG00000019803	2.36821	-0.100991	15.9573	0.00026107	0.00327382	Nr2e1	21907	10	42561963	42583632	-3.08804	-1.02264	0.376318	-0.936373	-0.433375	-1.01088	-2.6613	-3.14742	-2.78186	-2.20175	-1.05809	0.163817	-2.74694	-1.26985	-1.89686	-2.72105	-3.1063	-2.64821	-2.67427	-2.39429	-2.35475	-1.77989	-1.16824	-1.52529	-3.69766	-3.13375	-3.69766	-0.9804	2.50572	2.20873	1.84817	2.51157	-2.26375	0.636969	-0.950866	-2.33487	-0.0834565	-0.513271	0.382343
ENSMUSG00000035456	2.37984	-0.448531	57.7373	2.30366e-09	2.01673e-07	Prdm8	77630	5	98167198	98188991	-2.66083	-0.332539	-0.121693	-0.936373	-1.01131	-0.78568	-1.64345	-0.882827	-0.939994	-0.236611	-0.941785	-1.12165	-1.4554	-1.14491	-1.24573	-0.930635	-0.593317	-1.29741	-1.49151	-1.72089	-1.20969	-0.867308	-0.947468	-1.11007	-1.40331	-0.846158	-1.46415	-0.773544	1.23293	0.479259	1.07709	0.452922	-1.75794	-0.691988	-0.950866	-1.05625	-0.323119	-0.513271	-0.341599
ENSMUSG00000044681	2.3875	0.176872	25.7788	8.63405e-06	0.000214665	Cnpy1	269637	5	28200819	28245806	-1.31724	-1.13773	0.279556	0.176334	0.69019	-0.502607	-0.463707	-1.77698	-1.0378	-1.00584	-0.0527374	0.25071	-0.329111	-0.923453	-1.12034	-2.40385	-0.981029	-1.45153	-0.569175	-1.91242	-1.50059	-0.166851	-0.509455	0.305291	-1.2479	-1.57734	-2.186	0.275121	2.43166	2.02518	2.21744	1.64104	-1.38417	-0.691988	-0.0124056	-2.06737	0.736443	0.245646	0.730753
ENSMUSG00000090698	2.38891	-0.897937	26.1527	7.66787e-06	0.000195065	Apold1	381823	6	134981718	134986836	-1.31724	-1.72017	-0.260317	-1.05275	-0.576282	-3.07111	-1.17919	-1.96575	-1.14273	-0.647733	-1.18459	0.118326	-2.74694	-2.39886	-1.38307	-1.2767	-1.6833	-1.45153	-1.20015	-1.72089	-1.34782	-1.25261	-1.16824	-0.887607	-1.10762	-2.41385	-0.794653	-1.51227	-0.169759	-0.32324	1.1669	0.657324	-1.98879	-2.5096	-1.67057	-1.64676	-1.07607	-0.74491	-0.757886
ENSMUSG00000071713	2.40846	-0.896073	15.369	0.000326934	0.00389293	Csf2rb	12983	15	78325752	78353847	-1.05182	-1.39975	0.175834	-1.47171	-0.0218648	-1.60571	-1.64345	-1.32498	-1.37868	0.129965	-1.18459	1.36776	-1.31976	-1.55778	-2.11881	-1.92384	-1.36042	-1.62411	-2.34771	-2.13333	-2.68015	-1.4079	-1.74755	-0.302494	-1.10762	-1.74547	-3.14889	-1.22196	-0.933388	-0.668082	-0.77288	-1.61226	-1.75794	-2.5096	-1.15331	-2.33487	-1.3144	-2.2133	0.0377774
ENSMUSG00000070803	2.4167	0.532204	13.4166	0.000704001	0.00711518	Cited4	56222	4	120666572	120667820	-0.727506	-0.332539	1.40342	0.369605	0.453191	-0.00108101	-0.240196	-0.334947	-1.66092	0.175483	0.612193	3.96214	-0.78503	-1.14491	-0.457942	-1.15189	-0.432617	-1.15817	-0.850439	-0.637565	-0.579444	0.399505	-0.756039	0.305291	-0.862352	-1.57734	0.242339	0.64314	1.5653	0.79401	1.23077	1.11138	-0.732864	-0.581505	-0.472901	-1.32151	0.301823	-0.663494	1.17179
ENSMUSG00000063887	2.43801	-0.779046	23.5711	1.76616e-05	0.000380735	Nlgn1	192167	3	25426215	26332460	-1.05182	-1.91173	-0.888457	-1.6436	-0.303356	-0.89389	-2.6613	-1.61008	-3.16828	-1.63218	-3.09061	-0.740193	-2.17878	-1.91788	-2.11881	-2.72105	-1.6833	-1.29741	-2.34771	-1.91242	-1.20969	-0.166851	-1.93778	-0.788041	-2.0054	-2.15512	-2.75229	-0.51007	1.41965	0.79401	0.64867	0.731611	-1.55899	-0.478884	-1.83514	-2.66353	-0.970208	-1.49733	-0.341599
ENSMUSG00000078190	2.44385	0.67635	24.6819	1.22809e-05	0.000282453	Dnm3os	474332	1	162217623	162225550	-2.33164	-0.723953	0.121036	-0.634783	-0.0218648	-0.502607	-0.310921	-1.61008	-2.22609	0.304008	0.686362	1.63333	-1.4554	-0.824289	-1.00498	-1.92384	-1.09675	-1.82017	-2.0816	-2.39429	-0.760557	-1.11243	-1.05364	-0.524937	-1.40331	-0.846158	-0.548991	0.965265	3.58644	2.47439	3.17869	2.75363	-0.00696236	0.681967	-0.542355	-1.84179	-1.19032	-0.922974	0.382343
ENSMUSG00000047867	2.45737	-0.216753	28.9752	3.20109e-06	9.44473e-05	Gimap6	231931	6	48701582	48708225	-1.17843	-1.2628	0.064074	-0.936373	-0.366901	-0.26607	-1.31798	-2.75005	-0.848397	-0.122038	0.0631505	1.08994	-1.08162	-1.55778	-1.00498	-0.930635	-0.981029	-1.62411	-3.69766	-1.91242	-1.67148	-1.11243	-1.93778	-0.524937	-1.10762	-1.29046	-1.20492	-0.0944841	1.76805	1.50509	1.69054	1.41172	-1.08758	-1.86703	-0.950866	-1.64676	-0.139744	-0.74491	-0.139476
ENSMUSG00000045515	2.46085	1.53359	78.0053	4.69125e-11	6.57727e-09	Pou3f3	18993	1	42695768	42703176	1.39528	1.33925	2.40537	1.54196	1.39294	1.54964	1.09945	0.872348	0.5298	0.0343785	1.59475	1.13632	0.730117	0.850192	1.29345	1.25668	0.746837	0.564287	1.39175	0.665096	0.859211	0.971929	1.66328	1.34979	0.404935	0.149492	-0.214476	1.10284	3.27168	2.1684	3.05477	2.18131	0.603903	0.767958	0.76775	0.0651718	1.56859	1.66003	1.99769
ENSMUSG00000102205	2.48866	-1.63717	15.6042	0.000298718	0.00362237	9430092D12Rik		16	77413643	77414916	-3.08804	-3.69766	-2.02633	-3.69766	-1.6371	-2.63571	-2.6613	-2.75005	-3.16828	-0.907642	-2.66465	-0.372352	-2.74694	-3.69766	-3.11575	-2.72105	-1.87663	-2.3166	-3.69766	-3.69766	-2.68015	-3.06012	-1.93778	-0.887607	-3.69766	-2.41385	-3.14889	-2.36379	0.126934	0.0167602	-0.0620369	0.107188	-2.26375	-2.98465	-1.38888	-3.08986	-1.95658	-2.77245	-1.66916
ENSMUSG00000060424	2.50075	-0.442443	40.4498	1.30014e-07	6.1846e-06	Pantr1	66297	1	42590782	42694842	-1.05182	-0.916057	-0.334966	0.176334	-0.433375	-1.1382	-0.828515	-0.703976	-1.51291	-0.427576	-0.246145	-0.658739	-1.60513	-1.02994	-0.24657	-1.2767	-1.6833	-0.806548	-0.263294	-0.916884	-0.579444	-0.237935	-0.756039	-0.372899	-2.0054	-1.29046	-0.985252	-1.09613	1.2078	0.991885	0.796693	0.107188	-2.26375	-0.691988	-1.67057	-1.84179	-0.389817	-0.831197	-0.139476
ENSMUSG00000045930	2.52867	1.18785	40.0697	1.43451e-07	6.80646e-06	Clec14a	66864	12	58264720	58269290	0.324706	1.00132	1.38028	1.22955	1.16481	0.942181	1.07192	-0.151723	-0.76227	1.474	1.57536	2.26488	-0.698324	0.1731	0.848143	0.116462	0.490326	-0.287911	0.433519	-0.637565	0.334994	1.35673	1.12039	1.60919	-0.862352	-0.506951	0.0568886	0.875947	2.68944	2.32338	2.52823	2.2461	0.0550643	0.681967	0.447799	-1.32151	1.34072	1.59534	1.60603
ENSMUSG00000032368	2.54585	3.26409	19.214	7.87325e-05	0.00126891	Zic1	22771	9	91358058	91365810	1.62115	2.69046	3.80433	2.92783	3.40431	2.9847	2.98817	2.00492	-0.461494	2.71503	3.10174	3.53007	0.906475	2.1469	2.51245	1.16367	2.06257	0.854747	1.63298	1.48159	2.56551	3.32379	2.4458	3.20633	0.0328613	0.100733	0.242339	2.89942	5.28422	4.55887	5.03429	4.84107	1.80207	3.73657	1.9649	-0.832282	3.54467	3.33961	3.77879
ENSMUSG00000042499	2.57298	-1.2734	18.8336	9.02175e-05	0.00141784	Hoxd11	15431	2	74679557	74687016	-1.17843	-2.39371	-1.79796	-2.6614	-1.35351	-2.63571	-2.3322	-1.08703	-3.69766	-3.15654	-2.06885	-1.12165	-1.96123	-2.71691	-2.38123	-1.56428	-2.09993	-3.07955	-2.34771	-2.13333	-1.67148	-2.61949	-2.15696	-1.88806	-2.61645	-2.41385	-1.96899	-1.51227	1.28193	0.434609	1.23077	0.618695	-2.60375	-2.98465	-2.02094	-3.08986	-1.45017	-0.831197	-1.08107
ENSMUSG00000063415	2.57349	3.05393	39.4818	1.67177e-07	7.69717e-06	Cyp26b1	232174	6	84571414	84593908	1.48156	2.54877	3.4952	2.95068	3.27497	2.63157	2.60206	1.88423	0.750945	2.53466	2.64293	3.98767	1.0636	2.09717	2.22405	1.16367	1.95043	0.980635	1.53732	1.53889	2.18204	2.85383	2.68742	2.81325	0.700456	1.19455	1.28181	2.51175	5.1154	4.78245	4.6169	4.61932	1.90671	2.61749	2.16336	1.17481	3.15198	2.68958	3.21026
ENSMUSG00000059326	2.66878	1.06744	154.989	1.48998e-15	5.34303e-13	Csf2ra	12982	19	61223957	61228429	1.27962	1.44302	1.65558	1.41625	1.68695	1.50772	1.37198	1.78285	0.993053	0.727248	1.06561	1.20321	1.35472	1.56837	1.24766	1.27902	1.54977	1.50539	1.41347	1.22649	1.46545	1.53787	1.09577	1.45515	-1.40331	-1.57734	-0.708034	-1.22196	-0.237192	-0.485382	-0.691694	-1.43927	-0.631672	-0.691988	-0.773361	-1.84179	1.11879	1.43823	1.60603
ENSMUSG00000036972	2.70466	0.335558	39.4832	1.67113e-07	7.69717e-06	Zic4	22774	9	91362413	91389348	-0.384466	-0.402783	0.781606	0.0690335	0.751321	0.461011	0.499449	-0.151723	-1.37868	-0.361073	0.0631505	0.99245	-1.96123	-0.644331	-0.457942	-1.2767	-0.593317	-2.3166	-0.750467	-1.13853	-0.760557	-0.0343981	-0.947468	-0.372899	-2.27882	-2.72936	-2.186	0.178818	2.25888	1.58898	2.22791	2.07118	-1.38417	0.27524	-0.542355	-1.84179	0.461691	-0.0844749	0.830407
ENSMUSG00000028644	2.75238	0.526	8.94904	0.0046704	0.0303024	Ermap	27028	4	119175457	119190011	-1.83797	-1.91173	1.65558	-0.108548	-0.433375	-0.340688	-0.463707	-0.981319	-2.22609	0.262426	-1.18459	4.51432	-1.08162	-1.91788	-0.898169	-1.73289	-1.09675	-1.62411	-1.66272	-1.02345	-1.34782	-0.867308	-1.74755	-0.0509075	-1.40331	-1.16592	-1.61362	0.936103	2.03424	0.388534	1.44339	1.05463	-1.98879	0.152719	-0.692179	-2.66353	-0.139744	-1.64581	1.26973
ENSMUSG00000054191	2.76991	-0.198268	12.053	0.00122735	0.0108466	Klf1	16596	8	84901928	84905291	-1.47083	-2.39371	1.12576	-1.31814	-0.242492	-0.1275	-0.634611	-1.96575	-1.37868	-0.427576	-1.32327	3.10955	-1.77222	-1.26985	-1.53487	-1.92384	-1.51285	-0.612208	-2.0816	-0.817646	-1.34782	-0.867308	-1.16824	-0.446916	-1.77564	-1.57734	-1.46415	0.450354	0.959389	0.340938	0.412048	-0.070785	-1.38417	-1.24491	-1.83514	-2.06737	0.0733185	-1.49733	0.467362
ENSMUSG00000103805	2.81182	-1.55829	26.2685	7.39237e-06	0.000189609	Gm37063		16	77476934	77480453	-1.83797	-2.13269	-3.06887	-2.33232	-2.20592	-2.03068	-1.31798	-2.43883	-3.16828	-0.647733	-1.4767	-1.23516	-2.74694	-2.39886	-1.89686	-1.73289	-3.1063	-2.64821	-2.67427	-3.69766	-3.101	-2.61949	-3.13466	-2.1106	-3.69766	-2.72936	-3.69766	-1.51227	0.543332	0.291718	-0.0118947	-0.00898882	-1.75794	-1.6286	-2.78785	-3.69766	-2.17446	-2.77245	-1.08107
ENSMUSG00000038932	3.02101	3.45623	87.8766	8.93614e-12	1.50119e-09	Tcfl5	277353	2	180621956	180642708	4.18535	4.14275	3.63377	3.90108	3.80114	3.89877	4.06383	3.94429	4.07492	2.11144	3.48091	1.68104	4.30046	3.81455	4.15739	4.35075	4.08624	4.15405	3.99957	4.19919	3.80863	3.75296	4.08435	3.84075	0.845601	0.4118	0.867903	0.606588	-0.725425	-0.32324	-1.52243	-1.14531	0.226588	0.332807	-0.773361	0.410205	4.00353	4.10933	4.04048
ENSMUSG00000092465	3.06571	-1.04137	19.9146	6.14213e-05	0.0010381	Gm20472		12	23221227	23315358	-0.827723	-0.636713	-0.121693	-0.311098	-1.2302	-0.590934	-1.47156	0.0611862	-1.82588	-1.63218	-0.834164	-1.80739	0.0168006	0.1731	-1.12034	-0.738842	-0.288036	-0.806548	-0.850439	-1.26359	-1.34782	-2.00938	-1.93778	-0.372899	-3.05806	-2.72936	-2.186	-1.68274	-3.08722	-3.06427	-3.69766	-3.69766	-3.69766	-3.69766	-1.83514	-3.69766	-0.323119	-0.831197	-1.08107
ENSMUSG00000015134	3.1075	1.78932	26.8393	6.17795e-06	0.000163404	Aldh1a3	56847	7	66390890	66427517	-1.47083	-0.916057	2.10005	0.692409	1.273	0.27362	-0.634611	-0.703976	-1.37868	-0.0679931	0.856643	3.27416	-0.975838	-1.26985	-1.24573	-0.930635	-1.09675	-1.0312	-1.07392	-1.13853	-1.20969	-0.237935	-0.435814	0.828913	-1.10762	-0.846158	-1.20492	1.36599	4.12533	3.78203	4.51156	4.24753	0.114534	1.60077	0.447799	-0.832282	0.993554	-0.0844749	1.5091
ENSMUSG00000020052	3.21449	0.174064	42.9973	6.80738e-08	3.55567e-06	Ascl1	17172	10	87490819	87493660	-2.33164	-1.72017	0.510284	-0.634783	0.169455	-1.43249	-0.634611	-1.2011	-2.01215	-1.11121	-1.05809	0.483805	-2.74694	-1.72662	-1.53487	-1.73289	-2.36423	-1.82017	-1.20015	-3.12298	-1.86536	-0.099105	-0.848581	-1.6953	-2.0054	-1.29046	-2.75229	-0.873268	2.49537	2.11281	2.17477	2.2461	-1.55899	0.21528	-1.52286	-1.64676	-0.779275	-0.377226	0.467362
ENSMUSG00000069919	3.23394	2.0382	9.7711	0.00324378	0.0227904	Hba-a1	15122	11	32283511	32284465	-2.33164	0.521778	2.70457	0.655794	0.377654	0.461011	-0.172777	-1.96575	-0.33176	1.93741	0.649755	6.64605	-3.69766	-3.1255	-1.89686	-1.73289	-2.36423	-2.3166	-2.0816	-2.13333	-3.101	-0.75878	-2.41551	0.764777	-2.27882	-1.9358	-0.214476	2.17984	3.71242	1.79729	3.38459	2.76251	-1.98879	0.590523	0.447799	-2.06737	0.605597	-1.36271	2.6796
ENSMUSG00000026815	3.23729	-1.41086	7.62775	0.00854518	0.0476216	Gfi1b	14582	2	28609450	28621982	-3.69766	-3.69766	-0.41369	-2.06455	-1.48834	-2.03068	-1.47156	-3.14742	-3.69766	-1.34831	-2.06885	2.20085	-3.14536	-3.69766	-3.11575	-3.69766	-3.69766	-3.69766	-2.67427	-2.13333	-3.101	-2.00938	-2.73073	-1.6953	-3.05806	-3.13375	-2.44153	-0.592662	0.230403	-1.78845	-0.282093	-0.598507	-3.69766	-2.15284	-2.48465	-3.69766	-1.60005	-3.69766	-0.415797
ENSMUSG00000048015	3.30181	-1.16926	39.9236	1.48995e-07	7.03368e-06	Neurod4	11923	10	130268152	130280240	-2.33164	-3.69766	-3.69766	-3.08842	-2.45936	-3.69766	-3.08836	-3.69766	-3.16828	-1.98593	-1.84337	-2.20982	-2.74694	-3.1255	-2.70224	-3.12825	-3.1063	-2.3166	-3.69766	-3.69766	-2.35475	-3.06012	-2.73073	-2.69609	-2.0054	-2.72936	-2.44153	-1.35982	2.03424	1.3211	1.62866	0.836328	-2.26375	-2.15284	-3.69766	-2.33487	-2.17446	-3.69766	-2.08734
ENSMUSG00000051839	3.36124	0.594863	8.20892	0.00653205	0.0390645	Gypa	14934	8	80493781	80510542	-3.69766	-3.12266	1.83654	-0.634783	-0.184093	-0.26607	-0.463707	-2.75005	-3.69766	0.459298	-0.834164	4.77654	-3.69766	-3.1255	-3.69766	-3.69766	-3.1063	-3.69766	-3.69766	-3.12298	-2.35475	-0.657849	-2.41551	0.305291	-3.05806	-2.72936	-3.69766	1.29885	2.51599	0.479259	1.80686	1.5413	-2.60375	-0.0530985	-1.38888	-3.69766	-0.029283	-1.99837	1.54866
ENSMUSG00000022484	3.55695	1.01734	33.4314	8.67561e-07	3.13516e-05	Hoxc10	209448	15	102966796	102971893	-1.64275	-1.02264	-0.189341	-1.05275	0.377654	-0.78568	-0.828515	-0.544872	-3.69766	-3.69766	0.317702	1.36776	-0.975838	-0.562125	-1.89686	-0.930635	-1.6833	-3.69766	-1.49151	-3.69766	-0.142286	-1.11243	-1.16824	-0.0509075	-2.61645	-1.74547	-1.78039	-0.431952	4.10846	3.36077	4.19406	3.70444	-2.26375	-0.81164	-0.282595	-2.33487	-1.07607	0.0663366	0.0377774
ENSMUSG00000028332	3.74323	-0.340149	10.3466	0.00252517	0.0188574	Hemgn	93966	4	46393989	46413506	-3.08804	-3.12266	0.979407	-1.05275	-1.35351	-0.78568	-1.31798	-3.14742	-3.69766	-0.570554	-1.32327	3.97177	-3.14536	-2.71691	-3.69766	-2.72105	-3.69766	-3.07955	-3.69766	-3.69766	-2.0894	-2.61949	-2.73073	-1.23565	-3.69766	-2.72936	-2.44153	-0.287364	0.731457	-0.76891	0.0365632	0.161947	-3.04942	-1.86703	-1.83514	-3.08986	-0.871585	-2.46595	0.764741
ENSMUSG00000037034	3.84253	1.18991	50.4437	1.14694e-08	7.95055e-07	Pax1	18503	2	147361925	147393295	0.458378	0.69993	1.93513	1.48048	1.58988	1.22688	1.34923	0.411014	-2.78186	1.34049	1.79241	1.42493	-0.329111	0.587484	0.61555	0.345458	0.449654	-0.612208	0.203573	-0.14114	1.33607	1.03359	0.761962	1.74836	-2.61645	-1.29046	-1.96899	0.178818	2.80289	1.68741	2.32864	2.36756	-1.22827	0.27524	-0.950866	-2.33487	1.79566	0.987245	1.76561
ENSMUSG00000085700	3.91505	2.31304	10.8564	0.00202903	0.015902	Hbb-bh0		7	103850020	103850148	-3.08804	-2.13269	4.55371	2.47099	2.22846	2.21601	1.50146	-1.96575	-3.69766	2.20221	1.85806	6.10845	-3.69766	-1.14491	-3.11575	-3.12825	-3.69766	-3.69766	-3.09707	-1.72089	-0.579444	1.42735	-0.947468	2.82902	-3.05806	-1.42678	-1.32872	2.64388	2.85239	1.43882	2.26905	2.37917	-0.841693	1.50385	0.215076	-3.69766	2.46733	-0.586428	4.1474
ENSMUSG00000006574	3.953	2.80927	10.9579	0.0019432	0.0154388	Slc4a1	20533	11	102348824	102366203	-2.66083	-1.13773	3.99162	1.91164	1.63923	1.59038	0.797178	-1.77698	-2.78186	2.69954	1.27239	7.1633	-2.43507	-2.39886	-2.70224	-2.72105	-2.36423	-2.3166	-3.69766	-2.71311	-1.67148	0.971929	-1.57951	1.94928	-2.61645	-1.42678	-2.44153	2.98734	4.65337	2.98847	4.23876	3.6812	-1.98879	1.62401	0.517718	-3.08986	1.93842	-0.443646	3.54453
ENSMUSG00000070990	4.25546	-1.22967	33.7779	7.86551e-07	2.87022e-05	Foxe1	110805	4	46343609	46346412	-1.47083	-1.39975	-0.0570764	-2.33232	-1.01131	-1.8026	-1.83863	-1.77698	-3.16828	-1.34831	-1.05809	0.0713537	-3.14536	-1.02994	-1.12034	-2.14397	-3.1063	-2.3166	-2.34771	-2.39429	-1.50059	-0.984669	-3.13466	-1.52529	-3.69766	-2.72936	-2.44153	-2.09943	0.230403	-0.109794	0.374839	0.0502687	-2.26375	-3.69766	-2.78785	-3.69766	-1.45017	-1.64581	-0.494019
ENSMUSG00000027855	4.50104	0.455468	118.77	1.02993e-13	2.52698e-11	Sycp1	20957	3	102818499	102936100	0.580708	1.13128	0.883894	0.862724	1.02327	0.775552	2.031	0.0108316	-2.01215	-0.0679931	-0.834164	-0.247993	0.37773	0.220321	0.61555	0.871844	0.0204342	0.438279	0.631803	0.732142	0.0894832	0.732635	1.50399	1.23612	-2.61645	-2.41385	-1.78039	-1.68274	-1.83624	-1.78845	-2.02055	-1.80886	-3.69766	-2.15284	-2.02094	-2.66353	0.940247	1.52762	1.62466
ENSMUSG00000099250	5.59401	7.21982	7.69833	0.00826876	0.0466105	Rn7s2	103949	12	69361182	69361481	2.49301	2.66493	3.65803	9.12478	9.04386	3.18417	8.94521	3.09738	4.53441	4.49798	4.33027	3.79873	3.52912	8.93669	8.99425	9.09803	3.17927	4.16071	3.27318	9.08066	3.46618	3.36635	3.04339	9.21884	3.58348	3.71028	3.44909	9.21046	2.65266	3.19666	3.18408	3.41427	3.21753	3.08773	3.34129	3.00577	3.14611	3.60493	9.30636
[truncated: 15 more columns]

## Sheet: WT12_HOMO61J
Row.names	logFC	logCPM	F	PValue	FDR	mgi_symbol.x	entrezgene_id.x	chromosome_name.x	start_position.x	end_position.x	CONTROL.SIX.1J.1	CONTROL.SIX.1J.2	CONTROL.SIX.1J.3	CONTROL.SIX.1J.4	CONTROL.SIX.J1.1	CONTROL.SIX.J1.2	CONTROL.SIX.J1.3	CONTROL.SIX.J1.4	MAT_MUT.SIX.1J.1	MAT_MUT.SIX.1J.2	MAT_MUT.SIX.1J.3	MAT_MUT.SIX.1J.4	MAT_WT.SIX.1J.1	MAT_WT.SIX.1J.2	MAT_WT.SIX.1J.3	MAT_WT.SIX.1J.4	PATHAPLO_WT.SIX.J1.1	PATHAPLO_WT.SIX.J1.2	PATHAPLO_WT.SIX.J1.3	PATHAPLO_WT.SIX.J1.4	MATHAPLO_WT.SIX.J1.1	MATHAPLO_WT.SIX.J1.2	MATHAPLO_WT.SIX.J1.3	MATHAPLO_WT.SIX.J1.4	ZYG_HOMO.SIX.1J.1	ZYG_HOMO.SIX.1J.2	ZYG_HOMO.SIX.1J.3	ZYG_HOMO.SIX.1J.4	ZYG_HOMO.TWELVE.J1.1	ZYG_HOMO.TWELVE.J1.2	ZYG_HOMO.TWELVE.J1.3	ZYG_HOMO.TWELVE.J1.4	ZYG_HOMO.SIX.J1.1	ZYG_HOMO.SIX.J1.2	ZYG_HOMO.SIX.J1.3	ZYG_HOMO.SIX.J1.4	ZYG_WT.SIX.1J.1	ZYG_WT.SIX.1J.2	ZYG_WT.SIX.1J.3
ENSMUSG00000033343	-12.1678	2.60489	707.847	3.22736e-17	1.50451e-14	Magea4	17140	X	72222017	72222964	-3.69766	-3.69766	-3.69766	-3.69766	-3.69766	-3.69766	-3.69766	-3.69766	-3.69766	-3.69766	-3.69766	-3.69766	-3.69766	-3.69766	-3.69766	-3.69766	-3.69766	-2.64821	-3.69766	-3.69766	-3.69766	-3.69766	-3.69766	-3.69766	4.32707	4.0297	4.68912	4.76716	4.67646	4.53263	4.7225	4.56702	4.60016	4.22114	4.38806	4.17365	-3.69766	-3.69766	-3.69766
ENSMUSG00000086202	-10.9602	1.43102	663.016	1.22224e-21	1.42444e-18	1700019E08Rik	69405	2	45696605	45698447	-3.69766	-3.69766	-3.69766	-3.69766	-3.69766	-3.69766	-3.08836	-3.14742	-3.69766	-3.69766	-3.69766	-3.69766	-3.69766	-3.69766	-3.69766	-3.69766	-3.69766	-3.07955	-3.09707	-3.69766	-3.69766	-3.69766	-3.13466	-3.69766	3.24043	3.47708	3.08673	3.27041	3.21605	3.28104	3.03105	3.169	3.42555	3.20799	3.32188	3.12409	-3.14325	-3.69766	-3.69766
ENSMUSG00000043453	-10.6135	3.06879	1281.76	7.89332e-22	1.05133e-18	Magea10	236852	X	72381870	72386858	-3.69766	-3.69766	-3.69766	-3.08842	-3.69766	-3.69766	-3.69766	-3.69766	-3.69766	-3.69766	-3.69766	-3.69766	-3.69766	-3.69766	-3.69766	-3.69766	-3.69766	-3.69766	-3.69766	-3.69766	-3.69766	-3.69766	-3.69766	-3.11165	4.3727	4.57606	4.44635	4.71874	5.12718	5.09193	5.41145	5.26507	4.83926	5.14572	5.00512	5.0189	-3.69766	-3.69766	-3.69766
ENSMUSG00000047674	-10.007	1.95948	506.993	2.79036e-17	1.33415e-14	Pdha2	18598	3	141210004	141212355	-3.69766	-3.69766	-3.69766	-3.69766	-3.69766	-3.69766	-3.69766	-3.69766	-3.69766	-3.69766	-3.09061	-2.76988	-3.69766	-3.69766	-3.69766	-3.69766	-3.69766	-3.69766	-3.69766	-3.69766	-3.101	-3.69766	-3.13466	-3.69766	3.40759	3.70621	4.36127	4.10347	3.48547	4.12535	3.88561	3.58929	3.9097	3.67112	3.60491	3.54927	-3.69766	-3.69766	-3.69766
ENSMUSG00000079606	-9.57401	-0.174434	87.1208	8.0338e-10	6.16487e-08	Gm595	209005	X	48841466	48877713	-2.66083	-3.69766	-3.69766	-3.69766	-3.69766	-3.69766	-3.69766	-3.69766	-3.69766	-3.69766	-2.33621	-3.16044	-3.14536	-3.69766	-2.70224	-3.12825	-3.69766	-3.69766	-3.69766	-3.69766	-3.69766	-3.69766	-3.69766	-3.69766	-0.161583	0.526998	2.59319	3.0902	1.50467	0.434609	2.62648	2.43582	1.28566	0.681967	0.0829326	1.17481	-3.14325	-3.69766	-3.69766
ENSMUSG00000060499	-9.54933	2.83284	698.325	1.81016e-27	4.82201e-24	Rpl10l	238217	12	66283379	66284401	-1.64275	-1.91173	-2.29777	-2.33232	-2.45936	-3.69766	-2.6613	-3.14742	-1.51291	-2.76393	-1.84337	-2.76988	-1.96123	-2.39886	-2.38123	-1.56428	-3.1063	-2.3166	-1.49151	-3.69766	-3.101	-3.69766	-2.73073	-2.1106	4.49053	4.89304	4.90889	4.44625	4.52188	4.61747	4.51798	4.21876	4.5227	4.41018	4.5407	4.49886	-2.17446	-2.46595	-2.35289
ENSMUSG00000051827	-9.0636	-1.40165	23.1616	0.000102796	0.000829437	Rhox2a	75199	X	37244976	37249686	-3.69766	-3.69766	-3.69766	-3.69766	-3.69766	-3.69766	-3.69766	-3.69766	-3.69766	-3.69766	-3.69766	-3.69766	-3.69766	-3.69766	-3.69766	-3.12825	-3.69766	-3.69766	-3.69766	-3.69766	-3.69766	-3.69766	-3.69766	-3.69766	-0.0938144	-0.00202693	1.32353	2.03607	0.126934	0.991885	-3.17202	-3.69766	0.902715	-0.81164	-3.69766	-3.69766	-3.69766	-3.69766	-3.69766
ENSMUSG00000086710	-8.99282	-0.3755	285.926	8.05493e-11	8.39108e-09	Gm13465		2	45733457	45753311	-3.69766	-3.69766	-3.69766	-3.69766	-3.69766	-3.69766	-3.69766	-3.69766	-3.69766	-3.69766	-3.69766	-3.69766	-3.69766	-3.69766	-3.69766	-3.69766	-3.69766	-3.69766	-3.69766	-3.69766	-3.69766	-3.69766	-3.69766	-3.69766	1.76042	1.50673	0.89583	1.10284	1.81874	1.70631	1.38844	1.26935	1.78387	1.1979	1.47835	1.20039	-3.69766	-3.69766	-3.69766
ENSMUSG00000025519	-8.60252	0.526147	193.961	3.48658e-17	1.55543e-14	Tktl2	74419	8	66511756	66518335	-2.66083	-2.39371	-2.63241	-3.69766	-3.69766	-3.69766	-3.08836	-3.14742	-2.22609	-3.69766	-2.66465	-3.16044	-2.74694	-3.69766	-2.70224	-1.92384	-2.68807	-3.69766	-3.69766	-3.69766	-3.69766	-3.06012	-3.69766	-3.69766	2.22587	1.85429	2.80683	3.00149	2.27107	2.5071	1.76433	1.92053	2.35187	2.00661	1.87452	2.25134	-2.74373	-3.16213	-3.09996
ENSMUSG00000046000	-8.42482	2.44861	495.552	1.35322e-24	2.52336e-21	Naa11	97243	5	97382198	97392379	-3.69766	-3.12266	-3.69766	-3.08842	-3.15856	-3.69766	-2.6613	-3.69766	-2.22609	-2.45563	-3.69766	-2.76988	-3.69766	-3.69766	-3.69766	-3.12825	-3.69766	-3.07955	-3.09707	-3.12298	-3.69766	-3.06012	-3.69766	-3.11165	3.34791	3.77387	3.82815	4.58188	4.70368	4.54318	4.59077	4.66979	4.54448	4.06853	4.26132	4.10082	-2.74373	-3.69766	-3.69766
ENSMUSG00000079350	-8.37702	-1.05823	14.4458	0.00189655	0.00827251	Magea8	17144	X	154985775	154995850	-3.69766	-3.69766	-3.69766	-3.69766	-3.69766	-3.69766	-3.69766	-3.69766	-3.69766	-3.69766	-3.69766	-3.69766	-3.69766	-3.69766	-3.69766	-3.69766	-3.69766	-3.69766	-3.69766	-3.69766	-3.69766	-3.69766	-3.69766	-3.69766	-2.61645	1.1231	1.93457	-3.69766	0.659123	0.522567	-1.52243	-2.64017	0.518417	-0.293244	0.0360509	-0.638452	-3.69766	-3.69766	-3.69766
ENSMUSG00000055746	-8.18653	-1.62968	13.6988	0.00231294	0.00967244	Magea2	17138	X	155027201	155093666	-3.69766	-3.69766	-3.69766	-3.69766	-3.69766	-3.69766	-3.69766	-3.69766	-3.69766	-3.69766	-3.69766	-3.69766	-3.69766	-3.69766	-3.69766	-3.69766	-3.69766	-3.69766	-3.69766	-3.69766	-3.69766	-3.69766	-3.69766	-3.69766	-3.69766	0.4118	1.26048	0.128143	0.46063	0.79401	-3.17202	-3.69766	0.518417	-0.94212	-2.02094	-2.06737	-3.69766	-3.69766	-3.69766
ENSMUSG00000010796	-7.9584	2.50249	452.907	8.51532e-23	1.32321e-19	Asz1	74068	6	18050964	18109061	-2.66083	-3.69766	-3.69766	-3.69766	-2.76701	-3.69766	-3.69766	-2.18298	-2.78186	-3.15654	-3.09061	-3.69766	-3.69766	-3.1255	-3.11575	-2.40385	-3.69766	-3.69766	-3.69766	-3.69766	-3.101	-2.61949	-3.13466	-2.37384	3.49271	3.75035	3.99559	4.60985	4.31087	4.4869	4.6169	4.49153	4.43502	4.17467	4.06221	4.44103	-3.69766	-3.16213	-3.69766
ENSMUSG00000106968	-7.94253	-0.923457	128.525	2.63536e-13	5.52152e-11	C78283		5	73946381	73948376	-3.69766	-3.12266	-3.69766	-3.69766	-3.69766	-3.69766	-2.6613	-2.75005	-3.16828	-3.15654	-2.66465	-3.69766	-3.69766	-3.69766	-3.11575	-3.69766	-3.69766	-3.07955	-3.69766	-3.69766	-3.69766	-3.69766	-3.69766	-3.11165	0.357305	0.371262	0.326828	0.227773	1.12965	1.05224	0.878726	0.902141	1.03172	0.998885	0.256565	0.0651718	-3.69766	-2.77245	-3.69766
ENSMUSG00000021718	-7.88924	0.544828	233.393	1.40769e-18	7.95428e-16	4933425L06Rik	66763	13	105082122	105121782	-3.69766	-3.69766	-3.69766	-3.08842	-3.69766	-3.69766	-2.6613	-3.14742	-3.69766	-2.76393	-3.69766	-3.16044	-3.69766	-3.69766	-2.70224	-3.69766	-3.69766	-3.69766	-3.69766	-2.39429	-2.68015	-3.69766	-3.69766	-3.69766	1.86629	2.41905	2.70001	3.07021	2.40979	2.31108	2.30905	2.07118	2.11033	2.07568	1.86114	1.99784	-3.14325	-3.16213	-3.69766
ENSMUSG00000046717	-7.59382	-1.65735	99.7866	1.38392e-08	6.65101e-07	Igbp1b	50540	6	138657089	138658544	-3.69766	-3.69766	-3.69766	-3.69766	-3.69766	-3.69766	-3.69766	-3.69766	-3.69766	-3.69766	-3.69766	-3.69766	-3.69766	-3.69766	-3.69766	-3.69766	-3.69766	-3.69766	-3.69766	-3.69766	-3.69766	-3.69766	-3.69766	-3.69766	-0.469831	0.149492	0.198163	0.0211197	-0.307932	-0.668082	-0.223853	-0.070785	0.330563	-0.81164	-0.406637	-0.11237	-3.14325	-3.69766	-3.69766
ENSMUSG00000097068	-7.56199	-0.0093242	208.929	4.45181e-17	1.90072e-14	Gm26760		15	92344359	92378103	-3.08804	-3.12266	-2.63241	-3.69766	-3.69766	-3.69766	-3.69766	-3.69766	-2.22609	-1.34831	-2.33621	-1.99462	-3.69766	-3.1255	-3.11575	-2.40385	-3.69766	-2.64821	-3.69766	-3.69766	-3.69766	-3.69766	-3.69766	-3.11165	1.96493	1.4688	1.12547	1.36599	1.93051	1.68741	1.84817	2.3202	1.58799	1.37276	1.91395	2.06898	-3.14325	-3.69766	-2.6786
ENSMUSG00000027794	-7.45288	0.448733	258.914	2.23816e-19	1.75952e-16	Sohlh2	74434	3	55182028	55209957	-2.33164	-2.71263	-2.63241	-2.6614	-3.15856	-3.69766	-3.69766	-3.14742	-2.78186	-1.98593	-3.09061	-2.46284	-2.43507	-3.69766	-3.69766	-2.40385	-3.69766	-2.64821	-3.69766	-3.69766	-3.69766	-3.69766	-2.73073	-3.69766	2.51346	2.61407	2.76202	2.56987	1.35243	2.28617	2.0267	1.45622	2.12486	2.02419	2.15241	1.89194	-3.14325	-3.69766	-2.08734
ENSMUSG00000079349	-7.41415	-0.734063	42.547	4.88025e-06	7.52082e-05	Magea5	17141	X	155053061	155063145	-3.69766	-3.69766	-3.69766	-3.69766	-3.69766	-3.69766	-3.69766	-3.69766	-3.69766	-3.69766	-3.69766	-3.69766	-3.69766	-3.69766	-3.69766	-3.69766	-3.69766	-3.69766	-3.69766	-3.69766	-3.69766	-3.69766	-3.69766	-3.69766	-1.5775	1.68269	1.87969	1.47139	0.928951	1.34543	-0.282093	-0.69253	0.833611	0.332807	0.128339	0.272301	-3.69766	-3.69766	-3.69766
ENSMUSG00000073177	-7.21089	-1.56562	25.4859	1.12563e-05	0.000144711	Gm773	331416	X	56189827	56212881	-3.69766	-3.69766	-3.06887	-3.69766	-3.15856	-3.07111	-3.69766	-3.69766	-3.69766	-3.69766	-3.69766	-2.20982	-1.60513	-2.39886	-3.11575	-3.12825	-3.69766	-3.69766	-3.69766	-2.71311	-3.101	-3.69766	-3.13466	-3.69766	0.257051	-0.363215	-1.09091	-0.592662	-3.08722	-0.76891	0.64867	-2.03654	-1.98879	-0.0530985	0.584404	0.17245	-2.17446	-2.46595	-2.6786
ENSMUSG00000032093	-7.14576	-0.971099	139.991	2.38858e-14	6.1861e-12	Cd3e	12501	9	44998740	45009627	-3.69766	-2.71263	-3.69766	-2.6614	-2.45936	-3.07111	-3.08836	-3.69766	-3.69766	-3.69766	-3.69766	-3.69766	-3.14536	-2.39886	-3.11575	-3.69766	-2.68807	-3.69766	-3.69766	-2.71311	-3.69766	-3.06012	-2.73073	-3.69766	1.20976	1.09848	1.30282	0.780733	0.230403	0.388534	0.128854	-0.070785	0.330563	0.492889	0.172359	0.453392	-3.69766	-2.77245	-3.09996
ENSMUSG00000086830	-7.08915	-2.04483	35.7396	3.15662e-05	0.000324128	Gm13467		2	45747803	45751684	-3.69766	-3.69766	-3.69766	-3.69766	-3.69766	-3.69766	-3.69766	-3.69766	-3.69766	-3.69766	-3.69766	-3.69766	-3.69766	-3.69766	-3.69766	-3.69766	-3.69766	-3.69766	-3.69766	-3.69766	-3.69766	-3.69766	-3.69766	-3.69766	-1.10762	-0.296384	-1.20492	0.227773	0.0154675	-0.485382	-0.77288	-0.69253	0.518417	-1.6286	-1.2663	-0.467606	-3.69766	-3.69766	-3.69766
ENSMUSG00000100580	-7.0011	-0.415869	208.886	5.2553e-14	1.28942e-11	4933436I20Rik		1	83659550	83911644	-3.69766	-3.12266	-3.69766	-3.69766	-3.69766	-3.69766	-3.69766	-3.69766	-3.69766	-3.69766	-3.69766	-3.69766	-3.69766	-3.69766	-3.69766	-3.69766	-3.69766	-3.69766	-3.69766	-3.69766	-3.69766	-3.69766	-3.69766	-3.69766	1.18269	0.795614	0.554133	1.25229	1.41965	1.56846	1.40699	1.36581	1.8378	1.89638	1.2914	1.65352	-3.69766	-3.16213	-3.69766
ENSMUSG00000031362	-6.89858	-0.423985	141.529	6.50824e-15	1.90676e-12	Xlr4c	72891	X	73233688	73243130	-1.64275	-3.12266	-3.06887	-2.6614	-3.69766	-3.07111	-2.6613	-1.77698	-2.47738	-1.79824	-2.06885	-3.16044	-2.74694	-2.71691	-2.70224	-3.12825	-3.69766	-2.3166	-3.09707	-3.69766	-3.101	-3.69766	-3.69766	-3.69766	1.12697	1.4688	1.6199	1.89164	1.32931	1.34543	0.518242	0.80226	1.4331	1.03402	0.172359	0.614266	-2.4312	-2.77245	-1.86315
ENSMUSG00000034690	-6.73375	1.05226	252.298	1.99968e-18	1.0967e-15	Nlrp4c	83564	7	6045161	6105150	-3.08804	-3.69766	-3.06887	-3.08842	-3.69766	-3.69766	-2.3322	-3.69766	-2.78186	-3.69766	-3.69766	-3.69766	-3.69766	-3.69766	-3.69766	-2.72105	-2.68807	-2.64821	-3.69766	-3.12298	-3.69766	-3.06012	-2.73073	-3.11165	2.43533	2.83137	2.20396	2.64388	3.29574	3.31223	2.44092	2.87332	3.0372	3.4995	2.97565	2.93136	-2.4312	-3.69766	-2.6786
ENSMUSG00000051900	-6.55933	1.27187	258.272	2.33948e-19	1.75952e-16	Abca16	233810	7	120409647	120544813	-1.83797	-2.39371	-3.69766	-3.08842	-2.20592	-2.03068	-1.83863	-2.43883	-2.22609	-3.69766	-3.09061	-3.69766	-3.14536	-2.71691	-2.38123	-1.56428	-3.69766	-2.64821	-1.85701	-2.71311	-2.68015	-3.06012	-2.41551	-2.37384	2.41221	2.93236	2.45923	3.30504	3.6154	2.98073	3.17869	3.28455	3.37781	3.31184	2.89256	3.20212	-1.60005	-3.69766	-2.08734
ENSMUSG00000074593	-6.54516	-1.1529	93.8092	3.50571e-12	5.22968e-10	Spint5	641368	2	164715305	164718068	-3.08804	-3.69766	-3.69766	-3.69766	-3.15856	-3.69766	-3.08836	-3.69766	-1.82588	-3.69766	-3.69766	-3.69766	-3.69766	-3.69766	-3.11575	-3.69766	-3.1063	-3.69766	-3.69766	-3.69766	-2.35475	-3.06012	-3.13466	-3.69766	0.738134	0.764648	0.444953	0.128143	-0.0436713	-0.109794	0.617152	0.618695	-0.210853	0.590523	0.296893	0.453392	-3.69766	-3.16213	-3.69766
ENSMUSG00000082111	-6.37167	0.239228	223.347	3.04467e-18	1.53443e-15	Gm12479		4	54853128	54854712	-3.69766	-2.71263	-2.63241	-3.69766	-2.76701	-3.69766	-3.08836	-3.69766	-3.69766	-3.15654	-3.69766	-2.76988	-3.14536	-3.69766	-3.69766	-3.69766	-3.69766	-2.64821	-3.09707	-3.12298	-3.69766	-3.06012	-3.13466	-3.69766	1.81433	1.9674	1.63655	2.16735	1.9907	1.97928	2.19626	2.16799	2.31431	2.1254	1.82022	1.41221	-2.4312	-2.77245	-3.69766
ENSMUSG00000046748	-6.33632	-1.24359	113.426	2.08634e-13	4.57693e-11	Tmem45a2	69457	16	57036967	57071372	-3.69766	-2.71263	-3.69766	-3.69766	-3.15856	-3.07111	-2.6613	-3.69766	-3.16828	-3.69766	-2.66465	-3.69766	-3.69766	-3.69766	-3.11575	-3.69766	-2.68807	-3.07955	-3.09707	-3.69766	-2.68015	-3.06012	-3.69766	-3.11165	0.581132	-0.00202693	0.482272	0.227773	0.279482	-0.109794	0.297412	0.107188	0.473697	0.492889	0.551446	0.575698	-3.14325	-3.69766	-2.6786
ENSMUSG00000055403	-6.32372	0.553167	248.33	4.70428e-19	3.24892e-16	4933427D06Rik	232217	6	88950683	89110031	-3.69766	-2.39371	-3.69766	-3.08842	-3.15856	-3.69766	-3.69766	-3.69766	-3.16828	-3.69766	-3.69766	-3.69766	-3.14536	-3.1255	-3.11575	-3.12825	-3.69766	-3.69766	-3.09707	-3.69766	-3.69766	-3.69766	-3.13466	-3.69766	2.40051	2.19349	2.36248	2.56987	2.07651	2.1684	2.56999	1.75229	2.76764	2.39233	1.84763	2.50843	-3.69766	-2.46595	-3.69766
ENSMUSG00000084919	-6.17389	0.692827	241.032	7.97798e-19	4.69871e-16	Ptprtos	77645	2	162390813	162393945	-3.08804	-2.13269	-2.63241	-2.6614	-3.15856	-3.07111	-2.3322	-2.18298	-2.47738	-1.98593	-3.09061	-3.69766	-1.60513	-3.69766	-2.70224	-3.12825	-2.68807	-3.69766	-2.67427	-3.12298	-3.69766	-2.61949	-3.13466	-3.11165	2.10129	2.14622	2.06329	2.58873	2.5663	2.76326	2.76954	2.76251	2.47042	2.36499	2.81137	1.98318	-2.74373	-2.77245	-3.09996
ENSMUSG00000016626	-6.12195	-1.23676	89.8894	3.143e-11	3.52435e-09	Nlrp14	76858	7	107166990	107198102	-3.69766	-3.69766	-3.69766	-3.69766	-2.76701	-3.69766	-3.69766	-3.69766	-2.22609	-3.69766	-3.69766	-3.69766	-3.14536	-3.69766	-3.69766	-2.72105	-3.69766	-3.69766	-3.69766	-3.69766	-3.69766	-3.69766	-3.69766	-3.11165	1.00863	1.26262	0.198163	0.747545	-0.933388	0.0167602	-0.342783	-0.510239	0.379869	-0.293244	-0.615323	0.119808	-3.69766	-3.69766	-3.69766
ENSMUSG00000022155	-6.05651	-0.616271	186.846	6.58825e-17	2.61385e-14	Mroh2b	223825	15	4898737	4962205	-2.66083	-3.69766	-3.69766	-3.69766	-2.76701	-3.07111	-2.3322	-2.18298	-3.69766	-3.15654	-3.09061	-3.69766	-2.74694	-3.69766	-3.69766	-3.12825	-3.1063	-3.07955	-3.69766	-3.12298	-3.69766	-3.06012	-3.69766	-3.11165	1.23634	1.24029	1.14887	1.36599	0.800336	1.05224	1.33131	0.995553	1.03172	0.809105	0.980783	0.724145	-3.69766	-3.16213	-2.6786
ENSMUSG00000032021	-5.58434	-0.906779	105.934	5.85829e-13	1.14989e-10	Crtam	54698	9	40969691	41004628	-2.66083	-3.69766	-2.63241	-2.6614	-2.45936	-3.69766	-2.6613	-3.14742	-2.78186	-3.15654	-3.09061	-3.16044	-3.14536	-2.39886	-3.69766	-3.12825	-2.68807	-2.3166	-3.69766	-3.12298	-2.68015	-3.69766	-2.73073	-3.69766	0.539059	0.598984	1.07751	0.875947	0.230403	0.340938	0.64867	0.452922	0.833611	0.0188196	0.9304	0.53607	-3.69766	-2.77245	-2.6786
ENSMUSG00000067764	-5.56648	-0.876262	62.3445	4.95093e-09	2.79757e-07	Xlr5c	27084	X	73282896	73292976	-3.08804	-3.69766	-3.69766	-3.69766	-3.69766	-3.07111	-3.69766	-3.69766	-3.69766	-3.69766	-3.69766	-3.69766	-3.69766	-3.69766	-3.69766	-3.69766	-3.1063	-3.07955	-3.09707	-3.69766	-3.69766	-3.69766	-3.69766	-3.69766	0.0328613	0.371262	1.02789	2.15474	1.0751	1.0815	0.297412	0.265597	1.09214	-0.581505	0.648144	-0.732114	-3.69766	-3.69766	-3.09996
ENSMUSG00000066652	-5.45032	3.2424	11.9283	0.00129246	0.00611687	Lefty2	320202	1	180893108	180899103	3.70108	1.53983	-0.496959	-0.0468935	-0.0739398	2.77099	2.35034	3.63085	4.43992	-1.34831	-1.4767	-2.76988	5.29631	2.54022	2.91531	4.67528	3.6021	4.98994	4.46232	4.15406	2.86033	-0.75878	2.15542	0.212169	4.20457	3.23875	3.68344	-3.10605	-2.33018	-2.62561	-3.17202	-3.07412	0.936063	-2.98465	0.483182	4.23062	-0.779275	1.51018	-1.34535
ENSMUSG00000079432	-5.41599	-1.90704	8.51707	0.00948289	0.0293853	Gm15023	100040635	X	135167624	135177632	-3.69766	-3.69766	-3.69766	-3.69766	-3.69766	-3.69766	-3.69766	-3.69766	-3.69766	-3.69766	-3.69766	-3.69766	-3.69766	-3.69766	-3.69766	-3.69766	-3.69766	-3.69766	-3.69766	-3.69766	-3.69766	-3.69766	-3.69766	-3.69766	-2.61645	-0.666608	-2.44153	-3.10605	-1.04981	-0.0451299	0.739293	-0.070785	0.427546	-0.293244	0.296893	-0.732114	-3.69766	-3.69766	-3.09996
ENSMUSG00000067360	-5.39659	-0.392232	11.9347	0.00247275	0.0101854	Pramel3	83565	X	135302307	135312652	-3.69766	-3.69766	-3.69766	-3.69766	-3.69766	-3.69766	-3.69766	-3.69766	-3.69766	-3.69766	-3.69766	-3.69766	-3.69766	-3.69766	-3.69766	-3.69766	-3.69766	-3.69766	-3.69766	-3.69766	-3.69766	-3.69766	-3.69766	-3.69766	-0.30749	0.913232	-3.69766	-3.69766	0.928951	1.05224	2.55343	1.85557	1.78387	1.98881	1.71997	1.84406	-3.69766	-3.69766	-3.69766
ENSMUSG00000051506	-5.32656	1.54122	310.322	8.50649e-21	8.81225e-18	Wdfy4	545030	14	32959547	33185508	-2.06379	-1.55108	-2.02633	-1.6436	-1.48834	-2.03068	-0.634611	-1.77698	-1.51291	-0.361073	-1.18459	-1.35837	-1.77222	-0.148175	-1.70454	-0.930635	-2.68807	-0.806548	-2.0816	-2.13333	-1.50059	-1.77989	-1.29274	-1.23565	3.57309	3.342	3.45379	3.23492	2.99144	3.36672	2.9762	2.94533	3.38386	2.98375	3.45258	3.24577	-1.45017	-1.23959	-1.20717
ENSMUSG00000021940	-5.30628	1.61107	298.518	1.72373e-20	1.69171e-17	Ptpn20	19256	14	33589207	33640754	-1.17843	-0.81681	-1.13293	-1.83877	-1.48834	-2.30171	-1.31798	-1.77698	-1.37868	-0.570554	-1.84337	-0.826523	-1.4554	-1.02994	-1.12034	-0.040699	-1.36042	-2.3166	-1.85701	-3.12298	-3.69766	-1.25261	-1.93778	-1.23565	2.93448	3.10916	2.97336	3.53152	3.65313	3.52417	3.60947	3.69519	3.53299	3.3817	3.3461	3.22099	-1.45017	-0.922974	-0.664464
ENSMUSG00000086454	-5.27873	2.90263	721.539	9.56405e-28	2.97235e-24	Platr14	74959	2	104559163	104571429	0.228174	0.483347	-0.334966	-0.108548	0.0283959	-0.00108101	0.227316	0.0108316	1.2216	-0.122038	0.612193	0.332665	0.730117	-0.644331	0.0487313	0.427764	-0.0951649	0.1475	0.433519	-0.0258633	-0.34437	-0.47498	-0.00462242	-0.109812	4.47108	4.6113	4.3861	4.5218	4.70143	4.56665	4.76086	4.77454	4.63357	4.48508	4.65759	4.63638	0.0733185	0.327582	0.144898
ENSMUSG00000050876	-5.17818	-0.497368	87.8241	9.01214e-12	1.15382e-09	Spata31d1a	72219	13	59699806	59710330	-3.08804	-2.13269	-3.69766	-3.69766	-3.69766	-2.30171	-2.06441	-2.75005	-1.66092	-2.76393	-2.33621	-3.16044	-3.69766	-2.13841	-1.70454	-2.14397	-3.69766	-2.64821	-2.34771	-3.12298	-1.50059	-3.69766	-3.69766	-3.11165	1.38625	0.82593	1.60306	1.12885	1.35243	1.0815	1.00586	1.13894	1.09214	1.34505	0.678988	0.921593	-3.69766	-2.46595	-2.35289
ENSMUSG00000086810	-5.10992	0.403947	241.655	7.62263e-19	4.69871e-16	Gm13110		4	154645754	154655318	-2.06379	-1.39975	-1.42746	-2.06455	-2.76701	-2.30171	-3.08836	-3.14742	-1.14273	-0.647733	-1.32327	-0.918349	-1.60513	-2.13841	-1.70454	-0.65173	-2.36423	-2.64821	-1.49151	-3.12298	-2.35475	-2.28242	-2.73073	-2.69609	1.86629	1.79422	1.96125	1.87637	2.09033	2.38334	2.13081	2.20758	2.19541	1.62401	2.08492	2.2756	-1.60005	-2.46595	-1.66916
ENSMUSG00000057000	-5.0864	4.5572	881.419	1.88343e-29	8.78006e-26	Nxf3	245610	X	136072099	136085255	0.177373	-0.140255	0.55231	0.618224	0.123951	0.370356	0.763153	0.246678	-0.461494	0.21961	0.722064	0.860524	-0.0353935	-0.032949	0.685918	0.0659534	-0.0951649	-0.36241	-0.263294	-0.403652	0.464462	0.805149	0.2397	0.89032	5.93595	6.05609	6.17903	6.59189	6.65005	6.4464	6.44028	6.51173	6.44643	6.58198	6.37527	6.3283	0.672503	0.76999	0.337878
ENSMUSG00000097516	-5.04801	-1.47485	78.9558	6.20922e-09	3.43571e-07	4930467D21Rik		5	97392417	97642179	-3.69766	-3.69766	-3.69766	-3.69766	-3.69766	-3.69766	-3.08836	-3.69766	-3.69766	-3.69766	-3.69766	-3.69766	-3.69766	-3.69766	-3.69766	-3.12825	-3.69766	-3.69766	-3.69766	-3.69766	-3.69766	-3.69766	-3.69766	-3.69766	0.149306	-0.506951	-0.27546	-0.0944841	0.279482	0.340938	0.128854	0.496185	0.868577	-0.38308	0.616626	0.17245	-3.69766	-3.69766	-3.69766
ENSMUSG00000073243	-4.99999	-1.67032	59.6297	1.54942e-09	1.04379e-07	Gm9	194854	X	37209348	37211041	-3.69766	-3.12266	-3.69766	-3.69766	-2.45936	-3.69766	-3.69766	-3.69766	-3.16828	-3.15654	-3.09061	-3.69766	-3.14536	-3.1255	-3.11575	-3.12825	-3.1063	-3.07955	-2.67427	-2.39429	-3.101	-3.69766	-2.73073	-3.69766	-1.2479	0.149492	-0.0997365	-0.155956	0.279482	0.187935	-0.858909	-0.00898882	0.114534	-0.128791	-0.542355	-0.467606	-3.14325	-3.16213	-3.09996
ENSMUSG00000054994	-4.97944	-1.11315	29.1128	4.61457e-05	0.000439693	AV320801	331531	X	135494588	135504594	-3.69766	-3.69766	-3.69766	-3.69766	-3.69766	-3.69766	-3.69766	-3.69766	-3.69766	-3.69766	-3.69766	-3.69766	-3.69766	-3.69766	-3.69766	-3.69766	-3.69766	-3.69766	-3.69766	-3.69766	-3.69766	-3.69766	-3.69766	-3.69766	-0.558409	-0.296384	0.198163	-0.9804	1.04703	1.43882	0.58493	-0.135347	1.78387	1.37276	-0.542355	-0.244163	-3.69766	-3.69766	-3.69766
ENSMUSG00000102689	-4.96192	-0.710357	114.567	1.79072e-13	3.97519e-11	Gm37217		1	71843090	71846610	-2.06379	-2.71263	-2.29777	-2.6614	-1.99042	-3.07111	-3.08836	-2.75005	-1.82588	-2.45563	-3.69766	-2.46284	-3.14536	-2.71691	-2.11881	-2.72105	-2.36423	-2.64821	-2.0816	-3.12298	-3.69766	-3.69766	-2.15696	-3.11165	0.700456	1.28462	0.326828	0.844902	0.582971	0.721523	0.257083	1.05463	1.03172	0.767958	0.76775	1.01103	-2.17446	-2.46595	-2.6786
ENSMUSG00000031131	-4.9593	-0.203284	99.7499	1.43088e-12	2.4256e-10	Vgll1	170828	X	57088106	57106540	-2.33164	-2.13269	-1.60085	-3.08842	-2.76701	-2.30171	-2.3322	-2.43883	-2.47738	-1.98593	-1.84337	-0.581639	-2.43507	-1.91788	-1.70454	-1.73289	-3.1063	-2.04714	-2.0816	-2.71311	-1.50059	-2.61949	-2.73073	-3.11165	1.28806	1.24029	2.23709	2.22876	1.48388	1.72497	0.483705	0.496185	1.8378	0.998885	0.256565	0.223239	-3.14325	-2.77245	-2.08734
ENSMUSG00000079845	-4.95863	0.927135	123.908	5.34116e-14	1.29346e-11	Xlr4a	434794	X	73074345	73082478	-3.08804	-0.402783	-0.679469	-1.6436	-2.76701	-1.60571	-1.64345	-1.4605	-0.156714	-0.0679931	0.00636986	-0.308833	-1.96123	-3.69766	-1.24573	-2.72105	-0.68092	-2.3166	-1.85701	-3.12298	-2.68015	-2.28242	-3.13466	-1.88806	2.46934	2.09735	2.67605	2.98734	3.12499	2.81643	2.59447	2.36756	2.69157	2.61749	1.65939	1.98318	-1.76733	-1.64581	-2.08734
ENSMUSG00000084009	-4.94287	-1.34043	79.3742	1.5006e-10	1.47272e-08	Rhox7-ps1		X	38296868	38306028	-3.69766	-3.69766	-3.69766	-3.69766	-3.69766	-2.63571	-3.69766	-3.14742	-3.69766	-3.15654	-3.69766	-3.16044	-2.43507	-3.69766	-3.11575	-2.72105	-3.69766	-3.69766	-3.69766	-3.69766	-3.69766	-3.06012	-2.73073	-3.69766	0.308048	0.196657	0.810372	0.713576	0.372897	0.645201	0.128854	0.408321	-0.364781	-0.208675	0.0360509	-1.32151	-2.74373	-3.69766	-3.69766
ENSMUSG00000020908	-4.89391	2.8119	369.809	3.35916e-22	4.81832e-19	Myh3	17883	11	67078300	67102291	0.798055	0.888202	0.63286	1.12628	0.524969	-0.419377	-0.0467132	0.692353	1.93937	0.632502	0.573628	1.26713	0.417103	1.56837	1.27073	1.16367	-0.510731	0.1475	0.838567	0.40236	0.422584	-0.391562	-0.115249	0.00568573	4.43425	4.41837	4.7573	4.49955	4.31382	4.53528	4.35557	4.22521	4.50891	4.16677	4.38806	4.1076	0.639438	0.366868	0.660274
ENSMUSG00000067768	-4.80232	0.513021	101.876	1.04797e-12	1.86109e-10	Xlr4b	27083	X	73214333	73222453	-0.462886	-1.55108	-2.02633	-0.828684	-3.15856	-3.07111	-1.47156	-1.96575	-0.27102	-0.907642	0.170418	-2.20982	-0.877281	-1.40665	-1.00498	-2.40385	-3.1063	-2.64821	-2.34771	-3.12298	-2.68015	-2.61949	-3.13466	-2.69609	2.01183	1.92601	2.71576	3.16752	2.3188	2.40665	1.38844	1.73433	2.41236	1.73493	0.551446	1.09524	-1.3144	-1.12615	-0.415797
ENSMUSG00000097352	-4.79848	0.909129	216.747	5.13663e-18	2.5206e-15	C920009B18Rik		10	22306702	22321765	-0.827723	-2.13269	-1.42746	-2.6614	-1.6371	-1.1382	-1.31798	-0.790632	-0.939994	-0.815704	-2.33621	-0.658739	-1.96123	-1.26985	-2.11881	-1.15189	-2.36423	-1.45153	-0.957859	-1.13853	-0.760557	-2.61949	-0.848581	-1.52529	2.26511	2.28363	2.46856	2.4512	2.86048	2.86772	2.62648	2.63283	2.64191	2.53405	2.38533	2.66359	-1.3144	-0.922974	-1.20717
ENSMUSG00000051769	-4.7625	-1.82161	45.5334	7.84432e-08	2.69876e-06	Wfdc15a	68221	2	164198863	164200130	-3.69766	-2.71263	-3.06887	-3.69766	-3.69766	-3.07111	-3.69766	-3.69766	-2.78186	-3.69766	-3.09061	-3.69766	-3.69766	-3.69766	-3.69766	-3.69766	-3.69766	-3.69766	-2.67427	-3.69766	-3.69766	-3.69766	-3.69766	-3.69766	-0.386378	-1.29046	-0.405752	0.0756237	-0.933388	-0.485382	0.336645	0.265597	-0.364781	-1.6286	-0.343283	-0.939926	-3.14325	-2.46595	-3.09996
ENSMUSG00000050553	-4.70544	-1.58774	57.6768	3.76784e-09	2.22338e-07	Gk2	14626	5	97455142	97457021	-3.69766	-3.69766	-3.69766	-3.08842	-3.69766	-3.69766	-2.6613	-3.14742	-3.69766	-3.15654	-3.09061	-3.69766	-3.69766	-3.69766	-3.69766	-3.69766	-3.69766	-3.07955	-3.69766	-3.69766	-3.69766	-3.69766	-3.13466	-3.11165	-1.2479	-0.584572	-0.985252	0.365396	0.279482	0.434609	0.551971	0.496185	0.0550643	0.21528	0.0360509	-0.11237	-3.14325	-3.69766	-3.69766
ENSMUSG00000086631	-4.67863	-1.60032	56.0724	8.69452e-09	4.52868e-07	Gm12784		7	34544472	34581691	-2.66083	-3.69766	-3.69766	-3.08842	-3.69766	-3.69766	-3.69766	-3.69766	-2.47738	-3.69766	-3.09061	-2.76988	-3.69766	-3.1255	-3.11575	-3.12825	-3.69766	-3.69766	-3.69766	-3.69766	-3.101	-3.69766	-3.69766	-3.69766	0.451042	-0.666608	0.00654617	-0.220165	-0.169759	0.133103	-0.614835	0.496185	0.114534	-0.208675	-0.615323	0.17245	-2.74373	-3.16213	-3.69766
ENSMUSG00000058328	-4.63747	0.19861	104.276	7.41478e-13	1.3966e-10	Xlr5a	574438	X	73107635	73292976	-1.83797	-1.55108	-2.29777	-2.06455	-2.76701	-1.8026	-1.64345	-2.43883	-3.16828	-2.20175	-1.84337	-2.46284	-2.43507	-1.91788	-2.11881	-1.92384	-1.6833	-2.3166	-3.69766	-3.69766	-3.101	-1.58194	-1.57951	-2.37384	0.945614	2.05958	1.49765	1.86093	1.62348	1.68741	2.65004	2.20758	2.0199	1.10182	2.50204	1.89194	-2.4312	-1.64581	-1.86315
ENSMUSG00000072479	-4.62929	-1.40443	67.6932	5.48575e-10	4.37149e-08	Xlr5b	627081	X	73148796	73158872	-2.06379	-3.12266	-3.06887	-3.08842	-3.69766	-3.69766	-3.69766	-3.69766	-2.78186	-2.20175	-3.09061	-3.69766	-3.14536	-3.1255	-3.69766	-2.40385	-2.68807	-3.07955	-3.69766	-3.69766	-3.101	-3.69766	-3.69766	-3.69766	-0.232693	0.733002	0.554133	0.678788	-0.237192	0.388534	-0.472406	-0.793109	0.279512	-0.38308	0.336125	-0.638452	-2.74373	-2.46595	-1.86315
ENSMUSG00000084762	-4.61426	0.665984	191.119	4.485e-17	1.90072e-14	Platr3		2	135648907	135652063	-1.83797	-1.39975	-1.42746	-1.17935	-1.80297	-2.30171	-2.3322	-1.61008	-0.102787	-1.48327	-1.84337	-1.99462	-1.19578	-1.55778	-1.53487	-1.92384	-1.22257	-1.29741	-1.66272	-1.91242	-1.50059	-3.06012	-2.41551	-1.52529	2.30331	2.35812	2.20396	2.17984	1.83525	2.09857	1.96545	2.27123	2.48175	2.54627	2.45826	2.45631	-0.692518	-1.49733	-2.35289
ENSMUSG00000070777	-4.6127	-1.9911	52.0265	3.28217e-08	1.3276e-06	Ceacam20	71601	7	19965412	19991104	-3.08804	-3.69766	-3.69766	-3.69766	-3.69766	-3.69766	-3.69766	-3.69766	-3.69766	-3.69766	-3.69766	-3.69766	-3.69766	-3.69766	-3.69766	-3.12825	-3.69766	-2.64821	-3.69766	-3.69766	-3.101	-3.69766	-2.73073	-3.11165	-0.753765	-0.00202693	-0.794653	-0.9804	-0.631701	0.133103	-1.52243	-0.793109	-1.08758	-0.38308	-1.15331	-1.32151	-2.74373	-3.69766	-3.69766
ENSMUSG00000093516	-4.575	2.15319	19.6575	6.72568e-05	0.000593201	Gm19553		17	35509077	35510551	2.5738	1.88758	0.376318	1.09926	0.489526	1.91295	1.84833	2.37702	4.39142	-0.497294	1.24811	-1.49309	3.67431	2.39344	2.1135	3.11978	2.5786	2.98358	2.96299	3.17844	1.54567	1.12141	1.64643	0.662887	3.50369	2.59659	2.51432	-0.68027	-3.69766	-1.59089	-3.69766	-2.03654	1.45627	-0.208675	0.256565	2.72656	0.639438	1.59534	0.382343
ENSMUSG00000058252	-4.567	1.80186	346.891	1.09957e-21	1.36691e-18	Tcp11x2	71841	X	135654698	135693790	-0.935423	-1.02264	-1.79796	-1.6436	-1.48834	-0.685024	-0.463707	-0.981319	-0.680996	-1.63218	-1.84337	-1.6417	-1.4554	-1.14491	-0.898169	-0.65173	-0.873905	-1.0312	-0.195981	-0.555307	-1.20969	-0.657849	-0.29893	-0.607419	2.78049	3.13965	2.8503	3.1358	3.79912	3.57134	4.09744	3.86158	3.62277	3.46773	3.6982	3.62677	-1.3144	-0.513271	-1.20717
ENSMUSG00000024406	-4.56592	3.4138	23.2888	1.93915e-05	0.000222518	Pou5f1	18999	17	35506018	35510772	3.66466	3.28371	2.12812	2.41732	1.79252	3.15051	3.18091	3.79235	5.5657	0.816154	2.64293	-0.247993	4.90274	3.78344	3.29886	4.29428	3.93975	4.23524	4.19717	4.49298	2.87593	2.05159	2.95717	1.96364	4.81091	3.86428	3.69937	1.25229	-2.6596	-1.41716	-1.26585	-1.28482	2.64191	0.542532	1.54684	4.06298	1.9918	2.88491	1.5091
ENSMUSG00000090440	-4.56567	-1.53096	47.4474	2.30492e-08	9.92605e-07	1700049E17Rik2	666214	14	41573211	41581305	-2.33164	-2.71263	-3.06887	-2.6614	-2.76701	-3.69766	-3.08836	-2.75005	-2.01215	-3.69766	-3.69766	-3.69766	-2.17878	-2.71691	-2.70224	-2.40385	-3.69766	-2.64821	-2.67427	-3.12298	-2.35475	-3.69766	-2.41551	-3.69766	-0.0938144	0.451231	-0.794653	0.713576	-0.105338	-0.668082	-0.167873	-0.90123	-0.959406	-1.24491	-0.343283	0.319749	-2.17446	-2.2133	-3.69766
ENSMUSG00000087107	-4.56113	0.700698	227.872	2.14334e-18	1.14191e-15	AI662270	100043636	11	83223576	83226604	-1.05182	-2.39371	-1.27269	-1.6436	-0.913176	-1.01088	-1.64345	-1.77698	-1.51291	-1.00584	-0.734017	-1.23516	-1.4554	-1.26985	-1.12034	-1.92384	-1.6833	-2.3166	-1.49151	-1.72089	-1.08364	-2.28242	-2.41551	-1.52529	2.04227	2.77033	1.86564	2.00832	2.67117	2.01004	2.49394	2.43582	2.12486	2.5704	2.77614	1.96836	-1.95658	-1.23959	-1.20717
ENSMUSG00000073000	-4.55561	2.02432	400.55	7.56701e-23	1.28275e-19	Gm10451	100041694	12	76444497	76451336	0.580708	0.228408	-0.260317	0.176334	-1.48834	-1.8026	-0.463707	-0.0413444	1.41885	1.17106	0.856643	0.620603	0.633134	0.310366	-0.121108	0.615067	-0.432617	-1.29741	-1.07392	-1.72089	-1.34782	-0.984669	-0.365749	-0.887607	3.49821	3.65647	3.66733	3.82592	3.62493	3.5027	3.45313	3.38003	3.66316	3.72587	3.63274	3.39721	0.301823	0.245646	0.195617
ENSMUSG00000104935	-4.55129	0.416562	88.0526	8.68597e-12	1.14061e-09	Gm43414		3	37708021	37711208	-3.69766	-3.12266	-2.63241	-2.06455	-1.99042	-1.01088	-2.3322	-0.981319	-2.47738	-1.2249	-2.06885	-1.80739	-3.14536	-3.69766	-3.11575	-2.40385	-1.36042	-2.3166	-1.07392	-2.13333	-1.86536	-1.25261	-1.29274	-2.69609	0.879715	1.17112	2.25876	2.80579	2.06256	2.38334	2.2383	2.02761	2.32694	2.60586	1.93965	1.345	-2.74373	-3.69766	-2.08734
ENSMUSG00000086995	-4.49111	-1.22229	84.5807	1.53171e-11	1.83089e-09	Gm13544	100502932	2	58276779	58286902	-3.08804	-3.69766	-3.69766	-2.6614	-3.69766	-3.07111	-3.69766	-3.69766	-3.69766	-3.15654	-3.09061	-3.16044	-2.74694	-3.69766	-2.38123	-3.69766	-2.36423	-3.07955	-3.09707	-3.12298	-3.69766	-2.61949	-3.69766	-3.11165	0.149306	0.0502677	0.242339	0.906339	0.179596	0.79401	0.824559	0.408321	0.723324	0.27524	-0.282595	-0.11237	-3.14325	-3.69766	-3.09996
ENSMUSG00000022488	-4.48084	1.87387	255.261	2.8835e-19	2.06802e-16	Nckap1l	105855	15	103453794	103498810	0.580708	0.521778	-0.496959	0.123681	-0.50306	0.370356	0.012415	0.75488	0.628754	-1.2249	-0.552437	-1.35837	0.295605	0.395119	0.503113	0.957461	0.568384	0.564287	0.203573	-0.14114	-0.418552	0.198805	-0.00462242	-0.607419	3.32333	3.31019	3.32619	3.40952	3.4697	3.19666	3.37519	3.52808	3.46035	3.70422	3.23114	3.24577	-0.323119	-0.0324329	-0.494019
ENSMUSG00000097639	-4.46297	0.68567	170.624	3.03982e-16	1.11144e-13	Platr4	78706	3	41484024	41493192	-1.47083	-1.72017	-1.79796	-2.33232	-1.11661	-2.03068	-1.05259	-1.4605	-0.395169	-2.45563	-1.18459	-1.80739	-2.43507	-1.91788	-2.38123	-0.930635	-0.774188	-2.3166	-1.49151	-2.39429	-3.69766	-2.28242	-1.74755	-2.37384	2.44676	2.63989	2.37245	2.29916	2.47444	2.09857	1.64438	1.93632	2.71096	2.2943	2.24808	2.25134	-1.95658	-2.2133	-1.86315
ENSMUSG00000085101	-4.43794	-0.448446	122.916	1.66038e-13	3.73025e-11	Platr16		4	145410245	145449756	-2.06379	-2.13269	-1.60085	-2.33232	-2.20592	-2.63571	-1.83863	-3.14742	-2.78186	-3.69766	-2.66465	-2.76988	-2.74694	-2.71691	-3.69766	-2.72105	-2.68807	-3.07955	-1.85701	-3.12298	-3.69766	-3.69766	-3.69766	-3.69766	1.23634	1.66603	0.923227	0.965265	1.50467	1.34543	0.878726	1.56181	0.797778	1.42663	0.648144	0.758987	-2.4312	-2.46595	-2.6786
ENSMUSG00000000730	-4.40231	-0.367521	106.101	5.72144e-13	1.13498e-10	Dnmt3l	54427	10	78041947	78063622	-1.05182	-1.55108	-2.29777	-2.6614	-1.80297	-1.1382	-2.3322	-1.08703	0.386329	-0.729275	-1.64842	-1.99462	-1.60513	-0.731506	-1.89686	-1.2767	-1.09675	-0.706108	-1.20015	-1.40052	-2.35475	-2.00938	-1.16824	-1.6953	1.66583	1.4688	1.17189	0.128143	0.659123	0.076104	-0.167873	0.408321	1.03172	1.03402	0.851366	0.952025	-1.60005	-1.64581	-2.35289
ENSMUSG00000096966	-4.39034	-1.48068	33.0071	1.63696e-06	3.11164e-05	Gm18336		X	73396439	73398736	-3.08804	-3.69766	-3.69766	-3.69766	-3.69766	-3.69766	-3.69766	-3.69766	-3.69766	-3.69766	-3.09061	-3.16044	-3.14536	-3.69766	-3.69766	-3.12825	-3.1063	-3.07955	-3.69766	-3.69766	-3.101	-3.69766	-3.69766	-3.69766	-0.753765	-0.363215	0.152591	-0.9804	-0.0436713	1.52653	-0.282093	-0.90123	0.603903	-0.208675	-1.15331	-0.638452	-3.69766	-3.69766	-3.69766
ENSMUSG00000105260	-4.38468	-0.563948	95.0212	2.91063e-12	4.55455e-10	Gm40040		3	41477577	41482391	-2.33164	-3.69766	-3.69766	-2.6614	-1.99042	-2.03068	-2.3322	-3.14742	-2.47738	-3.15654	-1.84337	-3.16044	-3.14536	-1.72662	-2.38123	-2.72105	-1.6833	-1.82017	-2.67427	-2.71311	-3.69766	-3.06012	-3.13466	-2.1106	1.38625	1.4688	0.444953	1.22843	0.83358	1.24557	1.05374	0.965083	1.68925	0.388165	0.824029	0.758987	-2.17446	-3.69766	-3.09996
ENSMUSG00000037860	-4.36752	3.81852	1142.38	1.10376e-31	6.8606e-28	Aim2	383619	1	173350879	173466040	0.656854	0.888202	0.593147	1.1528	0.415917	0.942181	0.986023	0.593168	0.779941	1.14841	0.824157	1.18126	0.633134	0.819853	0.817124	0.984907	1.10213	0.438279	0.668388	0.180266	0.795013	0.616537	0.664873	0.797201	5.37451	5.42199	5.22045	5.54254	5.75783	5.63261	5.60262	5.70727	5.48832	5.65613	5.57772	5.35552	0.967146	1.40087	1.36143
ENSMUSG00000039224	-4.34677	0.45238	102.732	9.2566e-13	1.65969e-10	D1Pas1	110957	1	186967416	186970627	-2.06379	-2.13269	-1.27269	-0.828684	-2.45936	-1.27785	-0.634611	-0.790632	-1.66092	-2.20175	-1.4767	-2.76988	-1.60513	-1.14491	-0.618293	-0.281039	-1.36042	-2.04714	-1.33849	-2.39429	-2.0894	-1.58194	-2.15696	-1.37321	1.36232	1.42986	2.54109	2.09002	2.11758	2.14087	1.59669	0.965083	2.45899	2.33713	1.47835	1.77765	-1.19032	-2.77245	-0.965107
ENSMUSG00000058550	-4.34065	-0.75765	93.5867	3.62821e-12	5.36947e-10	Dppa4	73693	16	48283733	48294237	-2.33164	-2.13269	-2.02633	-2.33232	-2.45936	-2.30171	-3.08836	-3.14742	-1.66092	-1.48327	-3.09061	-1.80739	-1.77222	-1.91788	-2.11881	-1.56428	-3.69766	-2.64821	-2.0816	-3.69766	-2.68015	-2.61949	-2.41551	-3.11165	1.00863	-0.0562886	0.780723	0.713576	0.502574	0.863028	0.851896	0.362298	0.684605	0.809105	0.517718	0.724145	-2.4312	-2.2133	-1.66916
ENSMUSG00000094973	-4.30486	-1.15323	81.047	2.7741e-11	3.19313e-09	Gm8994	668137	6	136327539	136329983	-2.33164	-2.13269	-2.63241	-3.08842	-1.99042	-2.63571	-2.06441	-3.14742	-1.66092	-3.69766	-3.09061	-2.20982	-2.74694	-3.69766	-3.69766	-2.40385	-3.1063	-3.07955	-2.0816	-2.71311	-2.68015	-2.28242	-2.73073	-3.11165	0.451042	0.913232	0.152591	0.0756237	0.126934	0.340938	-0.406139	-0.135347	0.330563	-0.0530985	0.648144	-0.0507296	-3.14325	-1.99837	-2.6786
ENSMUSG00000073125	-4.26173	2.84011	111.87	2.57421e-13	5.45468e-11	Xlr3b	574437	X	73192207	73202930	0.986906	1.48253	1.09765	0.457326	-0.734917	0.665477	-1.05259	0.109842	0.916777	1.76946	1.53578	1.6966	1.03858	-0.148175	2.62419	1.13945	0.746837	0.564287	-1.33849	-0.637565	-0.579444	-0.099105	0.0981224	-0.694905	3.86894	4.10888	4.80595	4.98749	4.39957	4.52998	4.47467	4.31251	4.68352	4.14283	4.44973	4.19289	1.91098	0.855339	2.17245
ENSMUSG00000071767	-4.21645	-1.57898	44.7735	7.55692e-07	1.69776e-05	Rhox7a	547168	X	37831686	37841275	-3.69766	-3.69766	-3.69766	-3.69766	-3.69766	-3.69766	-3.69766	-3.69766	-3.69766	-3.69766	-3.69766	-3.69766	-3.69766	-3.69766	-3.69766	-3.69766	-3.69766	-3.69766	-3.69766	-3.69766	-3.69766	-3.06012	-3.13466	-3.69766	-0.469831	-0.363215	-0.548991	-0.592662	0.230403	0.076104	0.617152	0.362298	0.518417	-1.6286	0.0360509	0.410205	-3.69766	-3.69766	-3.69766
ENSMUSG00000083161	-4.19159	-1.30497	52.8968	2.77324e-08	1.15948e-06	Gm11427		11	83224454	83260960	-3.08804	-3.69766	-3.06887	-3.08842	-3.69766	-3.69766	-3.69766	-3.14742	-3.16828	-3.69766	-2.66465	-3.69766	-3.69766	-3.69766	-3.69766	-3.69766	-3.69766	-3.69766	-3.69766	-3.69766	-3.69766	-3.69766	-2.73073	-3.11165	-0.862352	0.855621	-0.155966	-0.0944841	0.897856	0.187935	0.709714	0.657324	-0.00696236	-0.208675	0.709186	0.223239	-3.69766	-3.69766	-3.69766
ENSMUSG00000066438	-4.17726	0.971227	260.827	1.96237e-19	1.66329e-16	Plekhd1	217682	12	80692591	80724214	-0.0458678	-1.02264	-1.42746	-0.728479	-0.821295	-1.01088	-1.17919	-1.2011	-0.531016	-0.236611	-0.941785	-0.658739	-0.975838	-0.484351	-0.38399	-1.56428	-0.68092	-0.806548	-0.750467	-1.40052	-1.50059	-1.4079	-1.05364	-1.23565	2.61821	2.15818	2.79205	2.20451	2.25888	2.28617	2.7838	2.58354	2.61127	2.17346	2.67266	2.70885	-1.07607	-1.23959	-0.85778
ENSMUSG00000006764	-4.15215	-0.197757	87.5759	9.38092e-12	1.18997e-09	Tph2	216343	10	115078641	115185022	-3.69766	-2.71263	-2.63241	-3.08842	-1.99042	-3.69766	-2.6613	-3.14742	-2.01215	-1.98593	-2.33621	-3.16044	-2.17878	-3.69766	-2.38123	-3.12825	-2.68807	-3.69766	-2.34771	-3.12298	-2.68015	-3.06012	-2.15696	-2.37384	1.18269	0.56344	0.89583	1.47139	1.52516	1.70631	1.95288	1.31839	1.58799	1.83793	1.23024	1.39015	-1.07607	-2.2133	-3.09996
ENSMUSG00000003657	-4.09412	1.10389	133.954	1.56698e-14	4.29697e-12	Calb2	12308	8	110137502	110168210	0.228174	-0.265556	0.00477016	-0.0468935	-0.50306	-0.00108101	0.069215	0.626993	1.24259	-1.11121	-0.391178	-1.49309	0.666191	0.0737509	-0.0622455	0.543037	0.605884	0.523495	0.152834	0.131429	-0.0807609	-0.0343981	-0.435814	-0.446916	2.79843	2.5789	2.63522	2.21668	2.04847	1.99474	2.58636	2.29592	2.35187	2.26503	2.3665	2.31125	-0.779275	-0.194554	-0.0189214
ENSMUSG00000062372	-3.99666	1.05839	247.387	5.03283e-19	3.35169e-16	Otof	83762	5	30367062	30461932	0.541072	-0.636713	-0.780182	-0.311098	-0.366901	-0.195122	-1.47156	-0.151723	0.942653	0.727248	0.270258	0.332665	0.529158	-0.273409	-0.24657	-0.0971355	-1.09675	-0.914507	-0.486413	-0.817646	-0.579444	-1.25261	-1.42901	-1.11007	2.78049	2.5789	2.48704	1.90675	2.3536	2.56002	2.40445	2.41342	2.493	2.23514	2.61002	2.38002	-0.459748	0.113296	-0.576726
ENSMUSG00000032500	-3.97102	-1.30369	70.7784	1.73018e-10	1.64605e-08	Dclk3	245038	9	111439081	111489118	-2.06379	-3.69766	-1.60085	-1.83877	-3.15856	-3.07111	-3.69766	-3.14742	-2.47738	-1.79824	-2.33621	-2.76988	-2.74694	-2.39886	-2.38123	-1.73289	-2.68807	-2.64821	-3.09707	-2.39429	-2.0894	-3.69766	-2.15696	-3.69766	0.149306	0.329552	0.198163	-0.287364	0.126934	-0.402034	0.0834463	-0.427062	0.114534	0.27524	-0.282595	0.119808	-2.17446	-2.46595	-3.09996
ENSMUSG00000035916	-3.93059	-0.293828	59.6515	1.54242e-09	1.04379e-07	Ptprq	237523	10	107517049	107720051	-2.06379	-2.71263	-3.06887	-2.6614	-2.45936	-3.07111	-3.08836	-3.14742	-2.01215	-1.63218	-3.09061	-1.80739	-3.14536	-2.39886	-2.38123	-2.14397	-3.69766	-3.07955	-2.34771	-2.71311	-3.69766	-3.06012	-3.69766	-3.11165	1.23634	1.26262	1.38394	1.45092	1.97588	0.828931	1.33131	-0.90123	2.38847	1.62401	-0.343283	1.17481	-3.14325	-3.16213	-2.35289
ENSMUSG00000091119	-3.895	0.134201	154.315	1.60033e-15	5.23533e-13	Ccdc152	100039139	15	3280070	3303526	-1.47083	-1.55108	-2.02633	-2.06455	-1.80297	-1.8026	-1.31798	-1.77698	-0.76227	-2.76393	-1.18459	-1.49309	-2.74694	-2.39886	-1.00498	-2.14397	-2.36423	-1.82017	-2.67427	-2.13333	-2.0894	-2.61949	-1.93778	-2.37384	1.77861	1.66603	1.32353	1.73112	1.58495	1.3211	1.53056	1.41172	1.92343	2.05872	1.59615	1.79454	-1.76733	-1.81135	-0.965107
ENSMUSG00000031766	-3.88049	-0.574449	93.833	3.49289e-12	5.22968e-10	Slc12a3	20497	8	94329201	94366214	-3.69766	-2.71263	-2.63241	-2.33232	-1.01131	-3.07111	-2.06441	-1.4605	-2.47738	-1.48327	-1.64842	-1.6417	-1.60513	-2.71691	-3.11575	-2.72105	-1.87663	-2.3166	-3.09707	-2.39429	-2.68015	-1.58194	-3.13466	-3.69766	0.913041	0.700646	1.12547	0.906339	1.01841	0.79401	1.07709	1.05463	1.09214	0.998885	1.35007	1.03965	-2.4312	-2.77245	-1.86315
ENSMUSG00000052013	-3.77928	0.235945	77.5171	5.11049e-11	5.5084e-09	Btla	208154	16	45224315	45257670	-0.633802	-1.13773	-1.27269	-0.728479	-1.11661	-1.60571	-0.828515	-1.2011	-0.0508028	-1.11121	-1.84337	-1.35837	0.0168006	-2.13841	-1.38307	-0.491857	-1.22257	-0.440967	-0.850439	-1.02345	-1.50059	-2.28242	-1.42901	-1.52529	2.61821	1.80947	1.70128	1.60709	0.695743	0.340938	0.257083	0.902141	1.58799	1.06832	0.374318	2.20154	-1.95658	-1.23959	-1.66916
ENSMUSG00000078932	-3.69896	0.472885	131.396	2.12654e-14	5.59167e-12	CN725425		15	91199494	91260894	-0.935423	-1.55108	-1.60085	-1.6436	-1.80297	-2.03068	-2.6613	-1.2011	-1.25589	-3.15654	-2.06885	-3.16044	-1.60513	-1.55778	-2.38123	-1.56428	-1.36042	-2.04714	-2.0816	-3.69766	-1.67148	-2.28242	-2.15696	-2.1106	2.05725	2.17005	1.82264	2.15474	2.45321	2.06966	2.19626	1.80485	2.11033	2.23514	2.04995	1.90755	-0.610684	-1.23959	-1.66916
ENSMUSG00000069855	-3.69235	-0.983478	94.2796	3.26088e-12	4.95571e-10	Slc47a2	380701	11	61301631	61342860	-3.08804	-2.39371	-2.63241	-3.08842	-2.45936	-2.03068	-2.6613	-2.43883	-2.22609	-2.45563	-2.33621	-3.16044	-2.74694	-1.72662	-1.38307	-2.72105	-3.1063	-1.82017	-2.34771	-2.39429	-1.86536	-2.28242	-3.13466	-1.88806	1.12697	0.941197	0.51865	0.780733	0.126934	-0.402034	-0.282093	0.161947	0.473697	0.21528	0.517718	0.53607	-2.4312	-3.69766	-2.6786
ENSMUSG00000050150	-3.68667	2.04682	241.461	7.7312e-19	4.69871e-16	Slc9b1	74446	3	135348029	135397827	-0.827723	0.132328	-0.0570764	0.227133	-0.65342	0.322799	0.069215	0.28955	-0.000627072	0.344426	-1.4767	-0.027444	0.115844	-0.340354	0.338114	-0.040699	-0.358516	0.300203	-1.20015	-0.333412	-0.34437	-0.75878	-0.115249	0.0601425	3.65417	3.49605	3.50001	3.63949	3.86089	3.79975	3.90531	3.79817	3.69273	3.62001	3.51374	3.55423	0.122007	-0.31373	0.382343
ENSMUSG00000091556	-3.66389	-1.26211	28.9757	3.92758e-06	6.35183e-05	Gm14569	101055983	X	36423601	36491830	-3.08804	-3.69766	-3.69766	-3.08842	-3.69766	-2.03068	-3.69766	-3.14742	-2.01215	-3.69766	-2.06885	-3.69766	-3.69766	-2.71691	-3.69766	-3.12825	-3.69766	-3.69766	-3.69766	-3.69766	-3.69766	-3.69766	-3.69766	-3.11165	-0.0938144	0.149492	-1.46415	-0.51007	0.766307	1.68741	1.14497	0.836328	0.171649	-0.691988	-0.168379	-0.939926	-3.69766	-3.69766	-3.69766
ENSMUSG00000073408	-3.59633	-0.161583	123.394	5.69786e-14	1.36215e-11	Mucl3	268949	17	35635752	35643695	-1.31724	-1.55108	-1.42746	-1.6436	-2.45936	-1.60571	-2.3322	-1.77698	-0.531016	0.21961	-0.834164	-0.826523	-1.19578	-1.40665	-0.618293	-1.41334	-1.36042	-1.15817	-1.33849	-1.13853	-1.67148	-1.4079	-1.57951	-2.37384	0.913041	1.1231	1.47931	1.22843	1.18222	1.0815	1.10007	1.21859	0.644818	0.998885	1.02946	1.41221	-2.4312	-1.49733	-1.20717
ENSMUSG00000032661	-3.5636	-0.176295	137.756	1.00346e-14	2.87869e-12	Oas3	246727	5	120753098	120777661	-0.171939	-0.916057	-1.27269	-0.828684	-1.2302	-0.78568	-0.936206	-0.790632	-0.000627072	-0.815704	-0.734017	-0.740193	-1.31976	-0.562125	-1.00498	-0.65173	-1.22257	-1.45153	-1.85701	-0.916884	-1.20969	-1.4079	-1.05364	-1.23565	1.26243	0.764648	0.976508	0.99385	1.12965	0.564614	1.10007	1.02539	1.00053	0.925941	1.12216	0.724145	-1.19032	-0.831197	-1.86315
ENSMUSG00000097049	-3.53547	-1.80608	30.8509	1.82853e-06	3.38596e-05	6530411M01Rik		17	9147719	9167836	-3.69766	-1.91173	-3.69766	-2.6614	-3.69766	-3.07111	-3.69766	-1.77698	-2.22609	-3.15654	-3.09061	-2.76988	-2.74694	-2.13841	-2.70224	-2.40385	-2.36423	-3.07955	-3.09707	-2.71311	-2.68015	-2.28242	-2.73073	-3.69766	-1.10762	0.196657	-0.794653	-0.773544	-0.825663	-0.76891	-1.15286	-1.61226	0.171649	-1.6286	-0.542355	-0.467606	-2.4312	-1.81135	-2.6786
ENSMUSG00000020419	-3.51592	2.25754	272.094	9.19951e-20	8.57716e-17	Hormad2	75828	11	4345814	4441105	1.88133	2.08015	1.23301	1.94236	0.780942	0.546305	0.414317	0.449331	2.64644	1.81332	1.8898	1.712	2.09861	1.56837	1.63324	1.99754	0.490326	0.1475	0.555728	0.131429	0.657353	0.351886	-0.115249	-0.235366	3.74024	3.37313	3.784	3.70146	3.38814	3.16284	3.30275	2.99141	3.63297	3.64863	3.00029	3.2519	1.86881	1.87965	1.67914
ENSMUSG00000054892	-3.4173	-0.749938	56.7562	2.83834e-09	1.741e-07	Txk	22165	5	72695978	72752777	-2.66083	-2.39371	-1.60085	-2.06455	-1.2302	-1.1382	-1.83863	-1.96575	-3.16828	-1.34831	-2.66465	-2.46284	-2.43507	-2.13841	-2.70224	-3.69766	-1.6833	-2.64821	-1.66272	-2.39429	-3.69766	-3.06012	-1.29274	-1.6953	1.06902	0.795614	0.839424	0.747545	-0.105338	0.388534	-0.0118947	0.496185	0.761031	0.681967	0.551446	0.410205	-1.76733	-1.99837	-2.6786
ENSMUSG00000012282	-3.40228	3.43299	25.4799	9.49817e-06	0.000126148	Wnt8a	20890	18	34542313	34548273	3.71895	3.32776	1.95093	2.53287	2.0207	3.0224	2.9048	3.80348	5.2415	1.39922	2.27346	0.832627	4.61386	3.8107	3.61515	4.18611	4.09616	4.50778	3.99598	4.38774	2.96615	2.24647	2.99095	2.25963	4.68634	4.0199	3.95303	2.07672	0.83358	0.828931	0.374839	0.731611	3.11206	1.62401	2.44037	4.15742	2.42915	2.62623	1.7823
ENSMUSG00000068794	-3.39123	-0.805267	74.6999	8.43451e-11	8.73768e-09	Col28a1	213945	6	7997808	8192617	-1.17843	-2.71263	-1.60085	-1.31814	-2.45936	-1.8026	-1.83863	-2.43883	-1.82588	-0.647733	-2.06885	-1.35837	-1.60513	-1.55778	-1.89686	-1.92384	-2.68807	-1.45153	-2.34771	-2.39429	-1.67148	-2.61949	-2.41551	-1.6953	0.451042	0.56344	0.0568886	0.275121	1.12965	0.828931	0.483705	0.767368	0.226588	0.332807	0.411526	0.319749	-2.4312	-1.99837	-1.86315
ENSMUSG00000031179	-3.36147	1.45648	258.152	2.35899e-19	1.75952e-16	3830417A13Rik	70696	X	64173548	64178778	0.177373	0.228408	0.376318	0.227133	-0.0739398	-0.502607	0.176517	-0.151723	0.140209	0.0829631	0.317702	-0.0795016	0.0671722	-0.923453	0.101174	0.116462	0.178127	0.300203	-0.656975	-0.266433	-0.206553	-0.0343981	-0.58706	-0.446916	2.50256	2.81635	3.05612	3.39887	2.67117	2.61107	2.68845	2.68984	3.13378	2.98375	2.93151	2.80368	0.343481	-0.513271	0.425478
ENSMUSG00000083365	-3.35443	0.742682	14.8816	0.000394745	0.00238445	Gm12895		4	122455210	122455435	-0.935423	0.318487	0.376318	0.540017	0.893694	-0.590934	-1.47156	0.785156	3.71465	1.57935	0.00636986	-0.133508	-0.145813	2.84897	0.293737	-0.738842	0.0749361	-0.0233	0.100246	1.24956	0.0349372	0.251658	-0.435814	-1.52529	1.18269	1.34866	3.61788	-1.35982	-0.933388	-0.32324	-1.15286	-0.00898882	-0.732864	-1.08558	0.980783	-0.389217	-1.07607	-0.252912	-1.49819
ENSMUSG00000051490	-3.34711	2.83552	36.5775	3.62373e-07	9.38495e-06	Foxd4	14237	19	24899236	24901197	3.27537	3.014	2.2352	2.30357	1.9178	2.77982	2.74837	3.12723	4.50649	1.91074	1.90542	-0.581639	3.83919	3.30829	2.74448	3.49867	3.05599	3.61328	3.50324	3.53358	2.55585	2.16616	2.70381	2.40347	3.89002	3.59619	3.68344	2.5216	-1.64094	-1.41716	-2.02055	-0.510239	1.95631	1.85768	2.71047	3.38053	2.28693	2.33082	1.60603
ENSMUSG00000055385	-3.34089	-0.675126	61.7212	1.00834e-09	7.34475e-08	Rnf212	671564	5	108729290	108774982	-1.64275	-2.71263	-1.79796	-2.06455	-1.01131	-1.8026	-1.31798	-1.61008	-3.16828	-1.63218	-1.64842	-1.49309	-3.69766	-0.923453	-1.38307	-1.15189	-3.1063	-2.64821	-2.0816	-2.71311	-1.86536	-1.4079	-1.74755	-2.1106	0.581132	0.196657	0.923227	0.678788	1.15618	0.928894	1.07709	0.80226	0.761031	0.809105	0.411526	0.17245	-1.95658	-2.2133	-1.49819
ENSMUSG00000071235	-3.30602	2.05294	41.1859	1.07615e-07	3.48989e-06	Vrtn	432677	12	84641019	84651455	2.49301	1.73237	1.40342	1.3942	0.972828	1.83034	2.01663	2.18601	3.57686	0.262426	1.59475	0.25071	2.81782	2.37269	1.9372	2.80259	2.37645	2.25596	2.15528	2.16663	1.69386	1.3324	1.92326	1.21227	3.24698	2.7781	2.56738	1.60709	0.0722772	0.758221	0.297412	0.408321	2.41236	1.50385	2.39465	2.68187	1.56859	1.30298	1.09372
ENSMUSG00000094151	-3.29597	-1.70145	38.8932	1.95088e-07	5.72882e-06	Gm7233	638262	14	43179867	43187988	-2.66083	-3.12266	-3.06887	-2.33232	-2.76701	-2.63571	-2.6613	-3.14742	-2.47738	-3.69766	-3.09061	-3.69766	-3.69766	-3.1255	-3.69766	-1.73289	-2.09993	-2.64821	-3.09707	-3.12298	-3.101	-3.69766	-2.41551	-2.1106	-1.10762	-0.753592	-0.475595	0.569087	-0.725425	-0.877319	0.172875	-0.273844	-0.959406	-1.6286	-1.2663	-0.467606	-2.74373	-1.49733	-1.49819
ENSMUSG00000095180	-3.29528	3.29108	65.2504	4.98219e-10	4.11075e-08	Rhox5	18617	X	37804842	37808876	2.11523	2.05416	1.06899	1.65759	0.559562	1.17426	2.01663	2.33671	2.93128	0.565695	2.53667	0.652867	1.8335	2.17114	1.07486	2.06339	2.26366	1.93673	1.25411	0.180266	0.859211	0.971929	1.12039	1.66296	4.52057	4.76394	4.84049	4.60985	4.54464	4.98375	4.69446	4.94034	4.37853	4.25504	5.36895	4.56188	0.884895	1.91983	1.64305
ENSMUSG00000091345	-3.23542	-0.933236	49.1826	1.53409e-08	7.26044e-07	Col6a5	665033	9	105856078	105960643	-0.727506	-2.13269	-1.79796	-2.6614	-1.2302	-3.07111	-1.83863	-1.32498	-1.37868	-3.15654	-2.66465	-1.6417	-0.975838	-1.72662	-2.11881	-1.92384	-2.36423	-1.45153	-2.0816	-2.39429	-1.86536	-2.61949	-2.41551	-1.11007	0.738134	0.451231	0.105533	0.320965	-0.105338	-0.177494	-0.167873	-0.90123	0.330563	-0.293244	-0.773361	-0.11237	-1.76733	-1.36271	-1.86315
ENSMUSG00000068327	-3.19771	0.50696	36.6021	3.59965e-07	9.33555e-06	Tlx2	21909	6	83068324	83070293	0.729181	0.361502	-0.121693	0.414132	-0.127965	0.222706	0.369789	0.980967	0.890429	-1.98593	-0.469556	-1.12165	1.39471	0.90902	0.685918	0.615067	1.4502	0.200218	1.12844	0.796211	0.583262	0.5336	0.0981224	-0.607419	1.88321	0.598984	1.55132	0.178818	-2.06217	-1.41716	-1.38844	-0.90123	1.25955	0.0188196	0.447799	1.2745	0.0229296	0.478689	-1.08107
ENSMUSG00000037280	-3.18401	0.0708462	84.7008	1.50157e-11	1.80643e-09	Galnt6	207839	15	100691813	100729376	0.124717	-0.024972	0.510284	0.32366	-0.913176	-1.1382	-1.64345	-0.882827	0.808366	-0.0158995	0.790922	-0.372352	0.666191	0.435699	0.101174	0.116462	-0.774188	-1.29741	-1.49151	-1.40052	-2.0894	-1.25261	-1.05364	-0.887607	1.56461	1.48789	2.19275	1.60709	-0.825663	-0.573842	-0.406139	-1.28482	0.723324	-1.08558	-0.692179	-1.32151	-0.389817	0.113296	-0.271031
ENSMUSG00000036743	-3.17925	0.651603	154.663	1.54223e-15	5.22873e-13	Psma8	73677	18	14706151	14762301	-0.633802	-0.402783	-0.679469	-1.17935	-1.35351	-1.43249	-0.310921	-1.2011	-0.76227	-0.729275	-1.18459	-0.189615	-0.465677	-0.340354	-0.38399	-0.491857	-0.873905	-1.82017	-0.656975	-1.72089	-1.34782	-0.867308	-0.756039	-0.446916	1.79658	1.91195	1.90739	2.09002	2.47444	2.14087	2.41366	2.14099	2.08081	2.1416	1.62812	1.39015	-0.871585	-0.74491	-0.0189214
ENSMUSG00000040963	-3.16369	-0.152753	111.29	2.78585e-13	5.77196e-11	Asgr2	11890	11	70092644	70106187	-1.05182	-0.81681	-0.58533	-0.828684	-1.6371	-1.1382	-1.47156	-0.790632	-0.604058	-0.570554	-0.469556	-1.99462	-0.539135	-0.731506	-0.898169	-0.418108	-1.09675	-0.914507	-1.20015	-0.637565	-1.20969	-0.984669	-1.29274	-1.52529	1.79658	1.2176	1.17189	1.04937	0.230403	0.758221	0.64867	0.538188	1.00053	0.809105	0.796164	1.20039	-1.19032	-0.74491	-1.20717
ENSMUSG00000025480	-3.15283	2.57548	264.777	1.49991e-19	1.33185e-16	Syce1	74075	7	140777229	140787852	1.46047	1.22743	1.57633	1.81532	0.99827	1.00379	1.01523	1.00689	1.6086	1.14841	1.7059	1.24614	1.50845	1.8791	1.7528	1.8855	0.875237	0.716814	0.0456675	-0.555307	0.795013	0.656284	0.283965	0.627259	4.01422	4.16629	4.12805	3.89952	4.02457	4.05335	4.32175	3.7543	4.15602	3.67669	3.66392	3.77456	1.14259	1.43823	1.46843
ENSMUSG00000037482	-3.12706	-0.0164149	9.36203	0.0038849	0.014532	Erv3	71995	2	131853678	131859747	0.0132634	0.318487	-1.13293	-0.728479	-0.821295	-1.8026	-0.728308	-0.151723	1.11185	0.459298	0.270258	1.15896	-1.77222	-2.71691	-0.798721	-0.491857	-2.36423	-2.3166	-1.33849	-1.55183	-3.101	-2.00938	1.04522	-3.69766	1.52204	-0.0562886	2.62691	-0.287364	-0.105338	-2.01741	-2.23389	-1.14531	-0.959406	-2.98465	2.39465	-2.66353	-3.69766	-1.64581	1.56804
ENSMUSG00000082082	-3.10333	0.849213	57.5249	2.40973e-09	1.52838e-07	Gm13230		4	145446740	145450888	-0.633802	-1.2628	-1.13293	-0.546803	-0.50306	-1.43249	-0.634611	-1.2011	-0.939994	-0.427576	-1.4767	-1.35837	-0.395779	-1.72662	-1.53487	-0.281039	-1.87663	-2.64821	-1.07392	-1.13853	-1.08364	-1.58194	-2.15696	-0.372899	1.60595	1.74747	1.23884	3.10992	2.95414	2.1547	2.49394	2.28363	2.31431	2.88137	1.14443	1.87616	-0.323119	-0.194554	-0.965107
ENSMUSG00000078952	-3.07747	-0.25122	91.7643	4.81688e-12	6.75341e-10	Lncenc1		13	97434970	97497007	-1.47083	-2.39371	-1.42746	-1.17935	-0.734917	-1.27785	-1.31798	-1.61008	-0.680996	-0.570554	-1.32327	-0.658739	-1.4554	-2.39886	-1.89686	-1.92384	-1.6833	-1.82017	-1.33849	-1.40052	-2.35475	-2.00938	-1.74755	-3.11165	1.62619	0.96863	0.780723	0.813174	0.582971	0.340938	1.05374	0.657324	0.868577	1.22855	0.878195	0.921593	-2.17446	-1.36271	-1.49819
ENSMUSG00000035818	-3.0756	-0.670311	46.3839	2.97029e-08	1.22492e-06	Plekhs1	226245	19	56461640	56486752	-2.06379	-2.13269	-1.00552	-2.6614	-1.80297	-0.78568	-1.47156	-1.96575	-0.939994	-1.79824	-1.05809	-1.23516	-1.96123	-1.02994	-1.89686	-2.14397	-1.51285	-1.15817	-0.850439	-3.69766	-1.50059	-0.867308	-3.13466	-1.52529	1.03914	0.667549	0.482272	0.569087	0.659123	0.24076	0.128854	0.161947	0.797778	0.0873223	0.411526	-0.550502	-0.871585	-1.49733	-1.66916
ENSMUSG00000106223	-3.07353	-1.21233	35.988	4.2555e-07	1.07233e-05	2400006E01Rik		3	41521247	41528474	-1.83797	-3.12266	-2.63241	-1.6436	-1.80297	-1.8026	-1.17919	-1.32498	-1.14273	-1.48327	-1.64842	-1.35837	-3.14536	-3.1255	-3.11575	-2.40385	-1.09675	-2.64821	-2.67427	-2.13333	-3.69766	-2.28242	-1.93778	-1.52529	0.495722	0.4118	0.406643	-0.431952	-0.631701	-0.994541	-1.67015	-0.793109	-0.285765	-0.81164	-0.114493	0.119808	-0.871585	-3.16213	-3.69766
ENSMUSG00000057836	-3.04331	2.60802	103.274	8.56138e-13	1.56514e-10	Xlr3a	22445	X	73086293	73097095	0.798055	0.483347	0.064074	0.123681	-0.433375	0.169929	0.65598	0.843865	0.691142	0.727248	1.29627	0.37196	-0.0353935	0.12428	0.463598	0.0659534	1.25157	1.01046	0.345888	-0.637565	0.192753	0.656284	-0.0588758	0.0601425	2.98236	3.85696	3.95303	4.37741	4.23825	4.38791	4.82262	4.56194	4.22172	4.17073	4.65565	4.18009	0.736443	0.202864	-0.139476
ENSMUSG00000052861	-3.03361	0.560653	43.5568	5.92183e-08	2.16944e-06	Dnah6	330355	6	73017606	73221651	0.895568	0.403271	0.00477016	0.0122341	-0.576282	-0.89389	-0.172777	0.692353	1.71753	-0.0679931	-0.552437	-0.581639	1.78917	0.62306	0.61555	1.16367	0.529883	0.642565	1.01938	-0.266433	-0.418552	-0.75878	0.194034	-0.235366	2.41221	1.40998	1.85145	0.965265	0.0154675	-0.248527	-0.342783	-0.427062	1.00053	-0.0530985	0.584404	1.29839	-0.323119	0.327582	-0.341599
ENSMUSG00000079244	-3.01745	0.395465	116.397	1.40484e-13	3.19464e-11	Gm5622	434459	14	51552790	51662953	-1.31724	-1.91173	-0.58533	-0.728479	-1.01131	-1.43249	-1.31798	-0.622232	-0.848397	-2.20175	-1.32327	-1.80739	-2.43507	-0.923453	-0.457942	-1.2767	-1.36042	-1.29741	-1.66272	-1.13853	-0.860421	-0.867308	-0.669076	-1.23565	1.47818	1.69916	1.44191	2.20451	1.91506	1.76158	1.82076	1.87208	1.92343	1.77702	1.9649	1.89194	-0.323119	-0.831197	-1.20717
ENSMUSG00000104616	-3.00591	-1.44158	41.3842	1.415e-07	4.37571e-06	Gm6069		3	41485733	41486195	-3.08804	-2.39371	-3.06887	-3.08842	-1.99042	-2.30171	-3.69766	-3.14742	-3.16828	-2.76393	-3.09061	-3.69766	-3.69766	-3.69766	-3.69766	-3.69766	-2.36423	-3.07955	-3.69766	-1.91242	-3.101	-3.06012	-2.15696	-3.11165	-0.0290867	0.0502677	-0.214476	-0.357848	-0.105338	-0.109794	-0.223853	-0.273844	0.561793	0.388165	0.215076	-0.389217	-3.14325	-2.77245	-3.69766
ENSMUSG00000028314	-2.99697	-1.52637	25.763	8.67763e-06	0.000117939	Toporsl	68274	4	52596274	52612430	-2.33164	-2.39371	-2.29777	-2.6614	-3.15856	-3.07111	-2.3322	-3.14742	-3.69766	-2.76393	-2.66465	-3.16044	-2.43507	-2.71691	-3.69766	-3.12825	-3.69766	-3.07955	-2.34771	-3.12298	-3.69766	-3.06012	-3.13466	-1.23565	-0.232693	-0.112671	-1.78039	-0.68027	0.502574	0.758221	0.617152	-0.00898882	-0.448376	-1.42403	-0.859385	-0.638452	-3.69766	-2.77245	-2.08734
ENSMUSG00000060212	-2.98746	0.751045	77.4118	5.20598e-11	5.57907e-09	Pcnx2	270109	8	125751508	125898317	0.458378	-0.265556	-0.780182	0.123681	-0.576282	-0.502607	0.012415	-0.151723	1.43717	-0.0158995	-0.552437	-0.189615	0.529158	-0.644331	-0.24657	0.165261	-0.0362079	0.787428	0.475416	-0.266433	-0.496756	-0.47498	-0.235069	0.259481	2.26511	1.86892	2.18145	1.81361	1.69758	1.19293	1.05374	1.29408	1.40955	1.69158	2.22736	2.0828	0.0229296	-0.513271	-0.85778
ENSMUSG00000027485	-2.98531	-1.48284	30.4901	2.034e-06	3.68949e-05	Bpifb1	228801	2	154190818	154220369	-1.83797	-1.72017	-2.29777	-3.08842	-2.76701	-1.8026	-1.83863	-1.77698	-2.01215	-2.45563	-2.66465	-2.20982	-1.60513	-1.72662	-1.89686	-1.92384	-2.36423	-2.3166	-1.20015	-2.39429	-1.86536	-2.61949	-1.57951	-2.1106	0.404935	-0.666608	-0.548991	-1.35982	-1.31531	-1.26212	-1.15286	-1.01812	0.114534	-1.08558	-0.615323	-0.939926	-0.970208	-1.49733	-3.69766
ENSMUSG00000107709	-2.94582	1.80792	187.26	6.34539e-17	2.61385e-14	9430018G01Rik	319812	6	43467979	43474318	0.764029	0.318487	-0.0570764	0.123681	-0.0739398	-0.419377	0.176517	-0.151723	-0.0508028	0.0343785	0.317702	-0.438797	0.162928	0.788862	0.651163	0.811806	0.127454	-0.440967	0.152834	-0.202427	-0.34437	0.198805	0.761962	0.0601425	2.97449	3.0717	2.80683	3.36097	3.62017	3.43064	3.57297	3.71821	3.20391	3.30467	3.16731	3.12409	-0.692518	0.710149	0.695944
ENSMUSG00000075297	-2.92905	0.503522	166.693	4.48192e-16	1.57687e-13	H60b	667281	10	22158586	22288849	-1.47083	-1.91173	-1.00552	-1.83877	-1.2302	-1.1382	-0.936206	-1.08703	-1.14273	-0.815704	-0.552437	-0.372352	-1.4554	-1.14491	-0.705688	-1.41334	-1.36042	-1.29741	-0.569175	-1.13853	-1.34782	-0.75878	-0.848581	-1.37321	1.58543	1.71544	1.49765	2.02226	2.36501	2.19541	2.68085	2.22053	2.08081	1.87716	1.56347	2.23905	-1.45017	-1.02099	-1.86315
ENSMUSG00000078942	-2.90915	-0.64402	80.2923	3.15636e-11	3.52435e-09	Naip6	17952	13	100281121	100317674	-1.64275	-2.39371	-1.42746	-1.6436	-2.20592	-1.8026	-1.17919	-1.4605	-1.82588	-1.63218	-0.834164	-1.35837	-1.60513	-1.40665	-1.70454	-0.930635	-2.09993	-1.45153	-1.33849	-1.55183	-2.0894	-2.28242	-1.57951	-1.88806	0.700456	0.4118	0.406643	0.275121	1.10264	0.187935	0.824559	1.02539	0.379869	0.492889	0.551446	0.758987	-1.45017	-2.77245	-2.08734
ENSMUSG00000042631	-2.89211	0.90067	34.8652	5.80045e-07	1.3818e-05	Xkr7	228787	2	153031852	153055775	1.3035	1.05472	-0.121693	0.227133	0.593344	1.14721	0.92578	1.15335	1.3815	-1.2249	0.722064	-1.35837	1.22761	1.26482	0.878508	1.27902	1.42943	1.06833	1.25411	1.82654	1.3805	0.5336	0.761962	0.475238	2.1991	1.82457	1.60306	0.64314	0.417431	-0.485382	-0.406139	-0.69253	1.45627	-0.691988	0.296893	1.96836	0.169105	0.548695	-0.85778
ENSMUSG00000099398	-2.87282	-0.97026	37.8545	2.56945e-07	7.1463e-06	Ms4a14	383435	19	11301249	11314454	-0.827723	-2.13269	-0.780182	-1.47171	-1.6371	-1.8026	-1.17919	-1.96575	-0.939994	-1.00584	-1.32327	-2.46284	-0.877281	-0.923453	-1.70454	-1.2767	-1.87663	-1.15817	-0.957859	-3.12298	-3.69766	-2.28242	-1.74755	-1.6953	0.0922584	0.855621	0.285202	0.320965	-0.933388	-1.26212	-0.691694	-0.202934	0.0550643	-0.0530985	-0.114493	0.0651718	-1.07607	-2.2133	-1.66916
ENSMUSG00000024672	-2.81089	-1.48865	34.4783	6.46092e-07	1.50033e-05	Ms4a7	109225	19	11321039	11336146	-2.33164	-3.12266	-1.79796	-3.08842	-2.45936	-2.30171	-2.06441	-2.18298	-2.01215	-2.76393	-2.66465	-3.16044	-1.31976	-1.14491	-1.53487	-1.56428	-2.68807	-1.62411	-1.85701	-3.12298	-2.0894	-2.28242	-3.13466	-3.69766	-0.558409	0.149492	-0.626322	-0.357848	-1.17646	-1.12214	-0.858909	-1.14531	0.0550643	-0.81164	-0.692179	0.575698	-3.14325	-1.81135	-2.6786
ENSMUSG00000045330	-2.81067	1.5487	57.575	2.38423e-09	1.51736e-07	4933402E13Rik	74437	X	62283499	62292078	1.17991	0.443865	-0.41369	1.04366	-1.2302	-0.1275	0.323844	0.75488	1.62467	0.0343785	1.36563	-0.740193	1.20529	1.12293	-0.182476	1.01184	0.0749361	0.347712	-0.13167	-1.26359	-0.418552	0.0275308	-0.848581	-0.694905	2.86806	3.29943	2.96679	2.67951	2.25888	2.08418	2.50259	2.39067	2.63176	2.90053	2.56944	3.06266	0.672503	1.1311	0.547648
ENSMUSG00000030116	-2.79896	-0.0474764	61.8254	9.87208e-10	7.27607e-08	Mfap5	50530	6	122505845	122529290	-1.17843	-1.02264	-1.13293	-2.06455	-1.6371	-1.8026	-0.728308	0.109842	-0.604058	-1.98593	-0.941785	-1.49309	-1.60513	-2.71691	-1.53487	-1.15189	-0.873905	-0.806548	-1.20015	-1.26359	-1.67148	-2.28242	-0.756039	-1.11007	1.12697	1.28462	1.23884	1.20417	1.35243	0.896337	1.49632	1.31839	1.00053	1.06832	1.49578	1.25022	-0.871585	-1.99837	-1.34535
ENSMUSG00000033508	-2.79021	-0.448919	78.7692	4.10617e-11	4.45161e-09	Asprv1	67855	6	86628164	86629710	-1.47083	-0.81681	-2.02633	-1.6436	-1.48834	-1.60571	-1.31798	-1.32498	-0.939994	-0.497294	-0.834164	-1.12165	-0.698324	-0.923453	-1.12034	-1.15189	-1.36042	-1.29741	-1.49151	-0.333412	-0.34437	-2.00938	-1.05364	-1.23565	1.26243	0.526998	1.00243	0.813174	0.695743	-0.402034	0.297412	0.161947	-0.0717761	0.152719	0.551446	0.119808	-1.3144	-1.36271	-1.49819
ENSMUSG00000040797	-2.77701	0.178385	65.1935	5.03823e-10	4.13867e-08	Iqsec3	243621	6	121372933	121473678	0.0700661	0.0293893	-0.888457	-0.385468	0.0769644	-0.419377	0.176517	0.109842	1.30376	0.459298	-0.552437	-0.308833	0.564656	-0.273409	0.200666	0.258171	-0.22084	-0.287911	-0.13167	-1.02345	-0.206553	-0.47498	-0.0588758	-0.694905	1.62619	1.44946	1.34395	0.530585	-0.543696	0.291718	-0.406139	0.579003	0.603903	0.809105	0.374318	1.345	-0.692518	-0.138465	-0.757886
ENSMUSG00000032128	-2.7714	3.16098	27.3892	5.20484e-06	7.91637e-05	Robo3	19649	9	37415669	37433246	3.74099	2.60355	2.62804	2.41732	2.41949	3.14368	3.45047	3.83638	4.56597	1.66163	2.21201	0.292269	4.25229	3.42374	3.02796	3.67752	3.42984	4.17066	3.82827	3.51467	2.82058	2.64251	2.98426	2.7484	4.41402	3.83104	3.57965	2.56034	0.83358	0.388534	-2.23389	0.538188	3.06761	2.00661	3.22069	4.05949	2.60215	2.51696	1.98332
ENSMUSG00000067341	-2.7585	-0.723899	61.7684	9.98711e-10	7.30312e-08	H2-Eb2	381091	17	34325665	34341412	-1.05182	-1.02264	-2.02633	-2.33232	-1.11661	-0.89389	-2.3322	-0.882827	-0.27102	-1.2249	-1.32327	-1.80739	-0.877281	-1.02994	-1.00498	-1.56428	-2.09993	-1.29741	-1.33849	-1.26359	-1.86536	-1.58194	-1.74755	-1.6953	0.81066	0.0502677	0.406643	-0.155956	-0.460753	-0.32324	0.297412	-0.00898882	0.379869	0.767958	-0.0124056	0.0651718	-1.95658	-1.64581	-1.66916
ENSMUSG00000060445	-2.75339	-0.314379	47.149	2.47413e-08	1.05572e-06	Sycp2	320558	2	178345293	178407685	-0.827723	-1.13773	-2.02633	-2.33232	-1.48834	-1.27785	-1.05259	-0.544872	-1.66092	-0.815704	-1.84337	-0.581639	-1.4554	-1.40665	-1.00498	-1.41334	-1.22257	-1.45153	-1.20015	-1.91242	-3.69766	-1.25261	-1.42901	-1.37321	0.845601	0.149492	0.750451	1.49158	1.2078	0.388534	0.905065	0.767368	1.4331	0.849111	0.616626	0.952025	-0.610684	-1.36271	-0.757886
ENSMUSG00000068048	-2.74832	-1.30385	17.698	0.000136268	0.00103334	Rhox9	104384	X	37899097	37901770	-2.66083	0.0817764	-0.496959	-3.69766	-2.76701	-1.8026	-1.05259	-1.61008	-0.33176	-1.79824	-0.734017	-1.80739	-2.74694	-3.1255	-2.70224	-1.92384	-2.36423	-1.82017	-1.85701	-2.39429	-2.0894	-2.28242	-2.41551	-1.6953	-0.558409	0.196657	0.0568886	-1.09613	-0.933388	-2.2897	-1.38844	-2.03654	-1.75794	-0.38308	-0.0625463	-1.47499	-2.17446	-2.46595	-1.86315
ENSMUSG00000090470	-2.74212	-0.591264	49.0258	1.59107e-08	7.45442e-07	Prr23a3	71979	9	98864767	98866583	-1.64275	-1.55108	-0.58533	-0.936373	-2.20592	-1.01088	-0.936206	-1.61008	-1.25589	-1.98593	-2.06885	-2.20982	-1.19578	-0.923453	-1.70454	-1.73289	-1.09675	-3.07955	-1.66272	-1.55183	-1.67148	-2.28242	-1.57951	-1.11007	0.581132	1.14731	0.839424	0.365396	0.126934	0.960733	0.0365632	0.452922	0.644818	0.27524	0.411526	0.17245	-1.19032	-2.77245	-1.66916
ENSMUSG00000046971	-2.73726	-1.40109	44.3751	4.83799e-08	1.84487e-06	Pla2g4f	271844	2	120299957	120314165	-2.33164	-2.39371	-2.29777	-2.06455	-2.76701	-3.07111	-1.31798	-2.75005	-1.37868	-1.98593	-1.84337	-2.46284	-1.77222	-1.72662	-2.70224	-2.14397	-2.68807	-2.64821	-2.34771	-3.69766	-2.35475	-2.00938	-2.41551	-2.69609	-0.161583	0.149492	0.367287	-0.873268	-0.725425	-0.76891	-1.04808	-0.598507	-0.285765	0.0188196	-0.542355	-0.0507296	-2.4312	-2.2133	-2.08734
ENSMUSG00000037798	-2.72485	-0.947127	43.179	6.50557e-08	2.33287e-06	Mat1a	11720	14	41105035	41124412	-1.83797	-1.72017	-1.60085	-2.6614	-1.35351	-2.03068	-2.3322	-2.18298	-2.78186	-0.497294	-1.84337	-0.740193	-1.60513	-1.72662	-2.38123	-2.72105	-1.51285	-3.07955	-2.34771	-2.39429	-1.08364	-1.77989	-2.15696	-2.69609	0.204184	0.633674	0.242339	0.606588	0.126934	0.133103	0.297412	-0.135347	-0.0717761	0.152719	0.483182	-0.176762	-1.95658	-1.81135	-1.49819
ENSMUSG00000059334	-2.68833	-0.696869	19.7782	6.44465e-05	0.000574168	Zfp36l3	333473	X	53774048	53776394	-0.384466	-0.916057	-0.58533	-2.06455	-1.6371	-2.30171	-0.936206	0.0108316	0.386329	-3.69766	-1.18459	-2.20982	0.295605	-1.14491	-1.12034	-1.56428	-0.510731	-0.612208	-1.07392	-0.333412	-1.08364	-1.11243	-0.756039	-2.37384	0.495722	0.795614	0.242339	-0.9804	-1.83624	-1.12214	-1.38844	-1.14531	-0.210853	0.0188196	-0.282595	0.0651718	-1.76733	-0.922974	-0.965107
ENSMUSG00000000544	-2.68394	-0.492116	76.2835	6.35466e-11	6.77116e-09	Gpa33	59290	1	166130238	166166510	-2.33164	-1.13773	-1.79796	-1.83877	-1.48834	-0.419377	-1.17919	-0.981319	-1.0378	-1.34831	-1.4767	-1.12165	-0.975838	-0.644331	-1.24573	-1.03703	-0.68092	-1.62411	-1.66272	-0.724797	-1.34782	-1.77989	-1.05364	-2.1106	0.700456	0.526998	0.285202	0.569087	0.179596	0.60547	0.58493	0.902141	-0.0717761	0.441477	0.904534	0.495323	-1.19032	-0.922974	-1.34535
ENSMUSG00000026124	-2.67634	2.12664	26.2202	7.50609e-06	0.000105805	Cfc1	12627	1	34535648	34544313	2.65959	1.97328	1.20694	2.01644	1.23069	1.94472	2.20584	2.59777	3.23859	1.32037	1.92086	-0.189615	3.1454	2.20675	2.28199	2.69036	2.60661	2.84146	2.7576	2.6467	1.84418	1.71769	2.06952	1.41392	3.10279	2.09735	2.41167	1.04937	-1.04981	-0.32324	-1.26585	-0.598507	2.1676	0.809105	1.95233	2.72656	1.14259	1.64413	1.29321
ENSMUSG00000042244	-2.65149	0.292572	134.699	1.43473e-14	3.99305e-12	Pglyrp3	242100	3	92014583	92031582	-1.31724	-0.636713	-0.58533	-0.463882	-0.576282	-0.26607	-0.828515	-0.790632	-0.531016	-0.729275	-0.552437	-1.49309	-0.265389	-0.484351	-0.898169	-0.65173	-0.981029	-0.706108	-1.07392	-1.02345	-0.273816	-0.0343981	-0.756039	-0.109812	1.38625	1.52532	1.89361	1.98002	1.2078	1.21949	0.617152	1.08328	1.80207	1.87716	1.56347	1.74326	-1.3144	-0.74491	-0.139476
ENSMUSG00000056856	-2.63256	-0.101136	38.0427	2.44369e-07	6.91463e-06	Jakmip3	74004	7	138940730	139083977	0.177373	-0.332539	-1.27269	-0.311098	-0.50306	0.370356	-0.828515	0.28955	-0.0508028	-2.45563	-0.941785	-0.581639	0.208523	-0.032949	0.0487313	0.929483	0.529883	0.200218	0.252588	-0.266433	-0.860421	-0.563519	-0.00462242	-0.887607	0.738134	0.82593	0.976508	-0.155956	-1.46896	-1.78845	-2.02055	-1.43927	0.379869	-1.24491	-0.343283	0.758987	-0.323119	-0.586428	-0.494019
ENSMUSG00000045174	-2.62797	-0.557934	27.1222	5.65549e-06	8.40972e-05	Amer3	211383	1	34579657	34590944	-1.17843	-0.476624	-1.13293	-1.31814	-0.576282	-1.1382	-0.546629	-0.622232	-0.395169	0.531094	-0.640372	-0.508451	0.252721	-1.26985	-0.705688	-0.831553	0.127454	-0.806548	-0.263294	-0.637565	-0.496756	-2.00938	0.146875	-0.788041	0.357305	-0.171347	0.242339	-1.87609	-1.64094	-1.26212	-1.83474	-1.43927	0.330563	-0.94212	-0.343283	-0.244163	-0.779275	-0.663494	-1.34535
ENSMUSG00000022156	-2.61728	-1.40455	6.05879	0.0181091	0.0482262	Gzme	14942	14	56117626	56120625	-2.33164	-1.91173	-3.69766	-1.17935	-3.15856	-1.1382	-2.6613	-0.981319	-0.102787	-1.63218	0.270258	-1.6417	-2.17878	-3.69766	-1.70454	-3.69766	-2.68807	-0.287911	-1.49151	-0.817646	-3.69766	-2.00938	-0.173916	-1.88806	-0.161583	-1.05127	-1.46415	-0.220165	-2.33018	-3.69766	-3.69766	-3.69766	-3.69766	-3.69766	0.980783	-1.84179	-2.4312	-3.16213	-0.494019
ENSMUSG00000042808	-2.60934	1.11172	40.8411	1.17554e-07	3.75992e-06	Gpx2	14776	12	76792333	76795554	0.541072	0.631286	1.00989	0.79699	-0.242492	1.17426	0.797178	1.50217	2.10893	-0.0158995	1.12015	-0.372352	1.75884	1.26482	1.3809	1.54181	0.844192	1.03969	1.70518	0.40236	0.920674	0.971929	1.01927	0.590729	2.46934	2.25048	1.87969	0.875947	-0.631701	0.340938	0.483705	0.362298	1.70868	0.767958	0.904534	1.89194	0.639438	0.582463	0.092332
ENSMUSG00000043460	-2.59322	-0.639095	20.0319	5.89392e-05	0.000535334	Elfn2	207393	15	78667331	78718771	-0.239361	-0.476624	-1.42746	-1.6436	-2.45936	-1.43249	-0.310921	-0.544872	-0.212735	-2.45563	-1.32327	-1.99462	0.115844	-0.340354	-0.313644	0.116462	-0.156634	-0.706108	0.299992	0.180266	-0.66716	-1.58194	-0.756039	-1.23565	0.0328613	-0.0562886	0.198163	-1.35982	-0.725425	-1.26212	-0.858909	-2.64017	-0.448376	-1.24491	-1.2663	0.410205	-1.3144	-0.586428	-1.49819
ENSMUSG00000024619	-2.59228	5.20784	31.539	1.49478e-06	2.8944e-05	Cdx1	12590	18	61018862	61036199	5.473	5.28912	4.50639	4.98113	4.75299	5.33484	5.00699	5.74166	6.20771	3.38674	4.93352	2.65566	6.20144	5.70763	5.36061	5.69819	5.67568	5.63785	5.58588	6.09548	5.20744	4.75799	5.02511	4.70208	6.15896	5.79387	5.80764	4.12301	2.3188	2.31108	2.34797	2.28363	5.11517	3.82949	4.47192	5.75017	4.38144	4.88884	4.08151
ENSMUSG00000036770	-2.58539	-0.623354	51.3525	9.32455e-09	4.77678e-07	Stpg3	74472	2	25212207	25214637	-1.31724	-1.55108	-1.00552	-0.728479	-1.99042	-1.43249	-1.05259	-0.882827	0.0478621	-0.647733	-1.32327	-1.12165	-1.4554	-0.089412	-0.457942	-1.15189	-1.6833	-1.62411	-1.85701	-2.71311	-0.967716	-1.58194	-0.848581	-1.37321	0.581132	0.667549	0.51865	0.178818	0.126934	0.0167602	-0.0118947	-0.00898882	0.473697	-0.293244	0.172359	0.0651718	-1.76733	-1.36271	-0.85778
ENSMUSG00000052180	-2.57986	-0.256073	55.4179	3.78627e-09	2.22721e-07	Serpinb6c	97848	13	33879816	33905708	-0.633802	-1.39975	-0.888457	-0.728479	-1.11661	-0.685024	-1.64345	-0.0954783	-0.27102	-0.122038	-0.640372	-1.23516	-0.089547	-0.148175	-0.313644	0.427764	-0.68092	0.251077	-0.195981	-0.0823504	-1.50059	-0.75878	-0.435814	-0.109812	0.879715	0.4118	0.687934	0.4085	-0.460753	-0.32324	-0.342783	0.107188	-0.285765	0.0873223	0.296893	0.453392	-0.533243	-0.194554	-1.20717
ENSMUSG00000091110	-2.57355	-1.13806	21.1157	4.04248e-05	0.000395281	Gm2832	100040545	14	41278805	41288815	-0.727506	-3.12266	-1.42746	-0.463882	-1.48834	-2.03068	-1.64345	-2.18298	-2.78186	-2.20175	-1.18459	-3.16044	-2.74694	-1.91788	-1.53487	-1.41334	-0.981029	-2.64821	-1.20015	-2.13333	-1.34782	-2.00938	-1.42901	-2.69609	0.149306	-0.753592	-1.09091	0.365396	-1.17646	-1.12214	-0.223853	0.161947	-0.448376	-0.81164	0.128339	-0.550502	-1.76733	-0.922974	-0.965107
ENSMUSG00000064339	-2.56618	5.98894	6.85981	0.0122802	0.0359085	mt-Rnr2		MT	1094	2675	6.28641	6.30845	3.71927	4.53361	4.67625	3.40576	4.88968	4.8234	6.96882	5.90993	6.75721	5.26551	2.9512	2.23001	6.52379	7.05449	6.42669	6.19065	3.09651	1.35967	9.34513	3.97351	5.54955	4.67617	6.35661	5.85395	3.82452	7.51232	3.92012	2.81643	3.99999	3.50178	3.2773	5.50781	1.56347	4.15415	7.02811	7.50876	8.00532
ENSMUSG00000047021	-2.56349	-0.818098	15.6181	0.000297127	0.00191001	Cfap65	241116	1	74902071	74935599	-1.17843	-1.02264	-1.27269	-1.17935	-3.69766	-1.8026	-2.3322	-1.32498	1.04175	-1.34831	-0.734017	-1.80739	0.252721	-0.209434	-1.12034	-1.03703	-0.981029	-1.15817	-1.07392	-1.40052	-2.0894	-1.77989	-1.29274	-2.1106	0.622013	-0.363215	0.655629	-0.9804	-2.6596	-2.01741	-1.83474	-2.30701	-0.0717761	-2.15284	-0.472901	0.119808	-2.4312	-1.02099	-1.86315
ENSMUSG00000098112	-2.55506	0.774646	66.7366	3.7289e-10	3.20427e-08	Bin2	668218	15	100641077	100669553	0.177373	0.0817764	0.00477016	0.276204	-1.35351	-0.1275	-0.172777	0.109842	0.942653	-0.647733	0.270258	-0.027444	0.252721	0.62306	0.0487313	0.116462	-0.156634	-0.287911	-0.0110569	-1.91242	-0.142286	-0.563519	-0.58706	-1.23565	1.81433	2.36846	2.43088	1.66156	1.35243	1.94786	1.77864	1.67908	1.92343	1.47857	1.53002	1.81124	0.301823	0.548695	-0.139476
ENSMUSG00000046593	-2.55349	0.148023	87.8091	9.03404e-12	1.15382e-09	Tmem215	320500	4	40472180	40477168	0.0132634	-0.554449	-0.888457	-1.31814	-1.11661	-0.419377	-0.310921	-0.0954783	-0.76227	-0.570554	-0.552437	-0.581639	-0.877281	-0.484351	-0.00569024	-0.831553	-0.510731	-1.15817	-0.486413	-1.13853	-1.50059	-1.11243	-1.16824	-0.994557	1.33799	1.4688	1.38394	1.04937	1.15618	0.896337	0.851896	1.60197	1.3113	0.925941	1.513	0.793007	-0.779275	-0.252912	-0.757886
ENSMUSG00000105352	-2.54878	0.374209	95.6667	2.6379e-12	4.20418e-10	C030018K13Rik	77382	5	64477008	64483967	-0.545814	-0.476624	-0.58533	0.0690335	-0.0218648	-0.26607	0.414317	0.109842	0.0947743	0.565695	0.170418	-0.308833	-0.089547	-0.148175	-0.0622455	0.165261	0.0749361	-0.706108	0.203573	-0.637565	-0.142286	-0.166851	-0.669076	-0.171224	1.52204	1.34866	1.51576	1.81361	0.659123	0.896337	0.128854	0.731611	1.3365	1.81791	1.40645	1.2745	-0.029283	0.366868	-0.494019
ENSMUSG00000028264	-2.5307	-1.13873	27.4678	5.07953e-06	7.76376e-05	Spaca1	67652	4	34024874	34050191	-1.47083	-3.12266	-2.63241	-2.06455	-2.76701	-1.8026	-1.64345	-2.43883	-2.47738	-1.2249	-2.66465	-1.6417	-3.14536	-2.71691	-3.11575	-2.14397	-2.68807	-3.07955	-1.85701	-1.91242	-1.67148	-3.69766	-3.13466	-1.88806	-0.0938144	-0.363215	-0.0997365	0.275121	0.866076	0.434609	0.0834463	0.452922	0.0550643	0.0873223	-0.472901	0.272301	-1.60005	-1.99837	-1.49819
ENSMUSG00000037171	-2.52623	0.497224	6.07501	0.0179652	0.0479388	Nodal	18119	10	61417972	61425338	-0.462886	-0.723953	-1.60085	-0.936373	-1.6371	-1.60571	-1.17919	-0.882827	3.03715	-1.48327	-1.84337	-1.80739	2.89654	-0.824289	-0.705688	-0.040699	-0.510731	0.82148	-0.569175	-1.55183	-1.86536	-3.06012	-2.15696	-1.37321	2.71586	1.07343	0.105533	-1.09613	-1.46896	-1.12214	-1.15286	-1.80886	-0.959406	-2.98465	-1.83514	-0.244163	-1.95658	-1.81135	-1.66916
ENSMUSG00000084989	-2.50365	0.11899	116.487	1.38826e-13	3.19464e-11	Crocc2	381284	1	93168725	93231072	-0.633802	-0.723953	-0.58533	-0.634783	-0.65342	-0.502607	-1.05259	-1.08703	0.993053	0.262426	-0.391178	0.0713537	-0.0353935	-0.209434	-0.0622455	-0.65173	-0.593317	-0.706108	-0.957859	-1.55183	-1.34782	-0.984669	-1.42901	-1.52529	1.50028	1.24029	1.26048	0.906339	0.897856	0.758221	0.930932	0.836328	1.3365	1.50385	1.36911	1.06771	-0.692518	-1.23959	-0.494019
ENSMUSG00000030786	-2.4796	-1.01238	40.6559	1.2329e-07	3.9165e-06	Itgam	16409	7	128062640	128118491	-1.31724	-2.39371	-1.42746	-1.31814	-1.48834	-1.60571	-1.47156	-2.75005	-0.939994	-2.45563	-1.64842	-1.99462	-2.17878	-2.39886	-1.12034	-2.72105	-2.09993	-1.62411	-2.34771	-2.39429	-2.0894	-2.61949	-3.13466	-1.6953	0.738134	0.451231	-0.0997365	0.178818	0.126934	0.388534	-0.0118947	0.161947	0.644818	-0.0530985	0.128339	-0.550502	-2.17446	-1.81135	-1.66916
ENSMUSG00000042078	-2.47196	-0.433761	15.467	0.000314851	0.00200171	Svop	68666	5	114026910	114091570	-0.633802	-0.723953	-0.334966	-2.06455	-1.2302	-1.01088	-1.31798	-0.790632	-0.33176	2.21317	-1.64842	2.32618	-0.616535	-0.731506	-1.12034	-1.15189	-1.09675	-1.62411	-1.49151	-1.13853	-1.67148	-0.867308	-1.16824	-1.37321	0.357305	0.451231	-0.886808	-0.773544	-0.933388	-0.485382	-0.691694	-0.427062	-0.00696236	-0.581505	-0.472901	0.0651718	-0.970208	-1.23959	-1.66916
ENSMUSG00000061718	-2.44005	1.55358	25.137	1.06025e-05	0.000137486	Ppp1r1b	19049	11	98348404	98357796	2.47209	2.08015	0.376318	1.56189	0.69019	1.50772	1.86447	2.09226	1.49077	0.844612	1.14667	0.0713537	2.56963	2.30858	2.23583	2.3644	2.24001	2.55815	2.39245	2.6204	1.40221	1.00309	1.48515	0.163252	2.18552	1.76322	2.54991	0.569087	-1.17646	-1.26212	-0.858909	-1.43927	1.70868	-2.15284	-0.0124056	1.76056	1.23402	1.08472	0.586175
ENSMUSG00000085944	-2.43338	-0.505223	19.1127	8.1632e-05	0.000689711	1700003D09Rik	69338	11	98350718	98358283	0.228174	-0.81681	-2.29777	-0.0468935	-1.01131	-0.419377	-0.0467132	-0.0413444	-0.76227	-0.570554	-1.18459	-1.23516	0.666191	0.220321	-0.00569024	0.467221	-0.22084	0.347712	0.203573	0.630367	-1.08364	-0.75878	-0.365749	-1.6953	0.0328613	-0.232511	0.655629	-1.51227	-2.33018	-3.06427	-2.23389	-2.64017	-0.841693	-2.5096	-1.67057	-0.638452	-0.610684	-0.663494	-2.6786
ENSMUSG00000078958	-2.41805	-1.33017	25.6792	8.91251e-06	0.000120067	Atp6ap1l	435376	13	90883433	90905355	-3.08804	-1.55108	-3.69766	-1.6436	-1.48834	-1.8026	-1.83863	-2.43883	-2.47738	-1.79824	-1.64842	-1.99462	-1.96123	-2.13841	-1.53487	-2.14397	-1.09675	-1.82017	-1.49151	-1.72089	-2.0894	-1.77989	-1.93778	-2.1106	-0.979781	-0.506951	-0.626322	-0.220165	0.0154675	-1.12214	-0.950394	-0.90123	0.330563	-0.94212	0.0360509	-0.732114	-2.17446	-1.81135	-3.09996
ENSMUSG00000027419	-2.38132	1.08524	26.6689	6.51671e-06	9.43456e-05	Pcsk2	18549	2	143546156	143816285	1.79971	0.318487	0.121036	0.830231	0.593344	0.27362	0.579836	1.15335	2.50598	-0.0679931	0.686362	-0.438797	1.95886	1.09786	0.61555	1.48527	0.964553	1.73712	1.25411	0.972931	0.693019	0.575664	0.73032	0.212169	2.40051	1.91195	2.30114	0.906339	-0.631701	-0.994541	-0.113985	-0.598507	0.561793	0.725603	1.56347	2.16304	0.605597	0.76999	0.144898
ENSMUSG00000086563	-2.37591	-1.00502	10.4222	0.00244416	0.0100899	Platr15		2	150704536	150706876	-0.827723	-1.39975	-2.02633	-1.05275	-1.2302	-1.01088	-1.31798	-0.334947	0.308862	-3.15654	-0.552437	-2.46284	-0.78503	-0.273409	-0.898169	-0.418108	-1.36042	-1.62411	-0.957859	-1.26359	-1.50059	-1.77989	-0.947468	-2.1106	0.404935	-0.584572	-1.09091	-1.09613	-3.69766	-3.06427	-2.48434	-3.07412	-0.959406	-1.24491	-0.472901	0.119808	-1.60005	-1.36271	-1.66916
ENSMUSG00000029134	-2.37044	0.373184	129.271	2.75006e-14	7.02471e-12	Plb1	665270	5	32232708	32366520	-0.384466	-0.476624	-0.189341	-0.108548	-0.65342	-0.0629062	-0.240196	-0.0954783	0.140209	-0.178187	-0.0527374	-0.0795016	-0.265389	-0.562125	-0.121108	-0.217097	-0.0362079	-0.440967	-0.957859	-0.637565	-0.579444	-0.657849	-0.435814	-0.235366	1.60595	1.40998	1.36408	1.36599	1.10264	1.34543	1.14497	1.19253	1.45627	1.10182	1.56347	1.74326	-0.692518	-0.513271	-0.203755
ENSMUSG00000040726	-2.36698	2.8544	53.6176	5.61576e-09	3.13524e-07	Hesx1	15209	14	26994416	27002329	3.0679	3.12426	2.22224	2.47099	2.47491	2.8486	2.80799	3.16225	4.19011	2.79011	2.28544	1.60062	3.39258	3.00543	3.02796	3.13823	3.28131	3.54359	3.53331	3.17241	2.77969	2.58188	3.04339	2.60007	3.89836	3.57403	3.57534	2.65287	0.46063	1.11017	-0.223853	0.731611	1.90671	2.48411	3.06009	2.95409	2.70959	2.98299	2.06743
ENSMUSG00000020226	-2.34053	-1.18028	26.8935	6.07405e-06	8.91132e-05	Slc5a4b	64454	10	76057494	76110961	-1.47083	-2.39371	-2.02633	-2.6614	-3.69766	-2.30171	-1.64345	-0.882827	-3.16828	-1.79824	-3.09061	-2.46284	-2.74694	-1.40665	-2.70224	-1.41334	-3.1063	-2.3166	-1.66272	-2.13333	-2.35475	-1.58194	-2.41551	-2.1106	0.149306	0.2866	-0.0456167	-0.431952	0.326946	0.0167602	0.0365632	-0.69253	-0.0717761	-0.208675	-0.168379	-0.176762	-2.17446	-1.99837	-1.20717
ENSMUSG00000046337	-2.33659	0.176751	55.2332	3.94116e-09	2.28944e-07	Fam178b	381337	1	36562692	36683183	-0.384466	0.0817764	-0.334966	0.123681	0.0769644	0.461011	-0.546629	0.202492	0.596518	-0.497294	-0.391178	-0.027444	0.0168006	0.12428	-0.0622455	-0.56958	0.0749361	-0.612208	-0.0701032	-0.477488	-0.496756	-0.47498	-0.173916	-0.446916	1.43295	0.371262	1.85145	1.02188	0.0722772	0.434609	0.679515	0.80226	0.868577	0.542532	0.709186	0.793007	0.301823	-0.194554	-0.965107
ENSMUSG00000074771	-2.33539	0.387901	79.0486	3.91168e-11	4.26556e-09	Ankef1	319196	2	136501910	136562091	0.277247	-0.916057	-1.27269	0.0122341	0.0769644	-0.502607	-0.172777	-0.544872	-0.76227	-1.00584	-0.640372	-0.658739	-0.204362	-0.410557	-0.898169	-0.56958	-0.68092	-0.217071	-0.13167	-0.555307	-0.418552	-1.25261	-0.848581	-0.171224	1.1551	1.1231	1.55132	1.04937	1.97588	1.58898	1.86168	2.08541	1.80207	1.45283	1.69	1.345	-0.533243	0.202864	-0.415797
ENSMUSG00000042638	-2.33263	-0.869154	51.0655	9.95233e-09	5.05671e-07	Gucy2c	14917	6	136697284	136781765	-2.06379	-2.13269	-1.27269	-2.33232	-1.99042	-3.07111	-2.06441	-1.32498	-2.01215	-2.45563	-1.84337	-2.46284	-1.77222	-1.91788	-2.11881	-1.41334	-2.36423	-2.64821	-2.67427	-2.39429	-1.50059	-2.28242	-2.41551	-2.1106	0.308048	0.4118	0.482272	0.275121	0.417431	0.683866	0.851896	0.0502687	0.279512	0.0188196	-0.168379	0.0651718	-2.74373	-2.2133	-2.6786
ENSMUSG00000097023	-2.32621	-0.331059	25.7832	8.62196e-06	0.000117268	Mir9-3hg	101694	7	79500026	79534403	-0.171939	-0.402783	-1.27269	-0.546803	-0.576282	-0.26607	-0.172777	0.331185	0.691142	-1.34831	-1.05809	-1.99462	0.337252	-0.484351	-0.535891	0.165261	-0.22084	-0.524048	-0.486413	-0.0823504	-0.206553	-0.47498	-0.235069	-1.88806	0.0328613	-0.232511	0.326828	-0.287364	-0.933388	-0.485382	-0.614835	-0.273844	-0.0717761	-0.94212	-0.168379	0.119808	-0.198317	0.113296	-0.0189214
ENSMUSG00000058147	-2.30969	1.06924	44.8975	4.25669e-08	1.64677e-06	Xlr3c	22446	X	73254540	73265390	-2.06379	-3.12266	-2.29777	-2.6614	-1.99042	-0.78568	-1.17919	-0.703976	-1.51291	-2.76393	-1.64842	-1.35837	-2.17878	-2.39886	-2.70224	-2.72105	-0.510731	-0.806548	-1.07392	-1.13853	-0.760557	-1.58194	-0.947468	-1.11007	0.913041	2.44858	0.588764	1.43015	2.86852	3.2556	3.68741	3.62384	2.7013	2.32299	3.34129	3.17658	-2.4312	-2.46595	-3.69766
ENSMUSG00000029361	-2.30933	1.53322	135.583	1.29302e-14	3.65317e-12	Nos1	18125	5	117781032	117958840	0.580708	0.521778	0.709149	0.579651	0.72108	0.910359	0.176517	0.593168	1.55927	0.422014	0.722064	0.37196	1.13618	0.310366	0.579036	0.258171	0.678081	-0.0233	0.806099	-0.14114	0.379454	0.198805	0.2397	0.434591	3.06623	2.76251	2.62691	2.62573	2.53633	2.7812	2.16391	2.57347	3.07511	2.94736	2.72533	2.40223	1.06999	1.01224	0.730753
ENSMUSG00000068547	-2.30608	-1.03764	31.0007	1.74975e-06	3.27916e-05	Clca4a	99663	3	144952480	144975045	-1.83797	-2.13269	-2.02633	-1.6436	-1.6371	-1.60571	-0.936206	-1.4605	-0.939994	-1.63218	-1.32327	-2.76988	-1.31976	-1.02994	-1.53487	-0.930635	-1.51285	-1.45153	-1.85701	-0.817646	-3.101	-1.11243	-2.41551	-1.37321	-0.558409	0.56344	0.198163	-0.357848	-0.38232	-0.573842	-0.950394	-0.90123	0.114534	-0.581505	-0.114493	-0.11237	-2.74373	-1.49733	-1.86315
ENSMUSG00000000632	-2.29669	2.15513	52.2508	7.61443e-09	4.09183e-07	Sez6	20370	11	77930800	77979048	2.54403	2.13076	1.90301	2.10058	1.65532	2.31655	2.30376	2.61473	2.7672	1.4921	1.93614	-0.247993	2.83245	2.5495	2.29331	2.59562	2.6341	2.81635	2.79943	2.83386	2.0089	1.99071	2.08211	1.79727	2.78949	2.93236	2.75441	2.0633	-0.169759	0.434609	-0.167873	0.836328	2.28873	1.71342	2.35699	2.4878	1.9918	2.47263	1.5091
ENSMUSG00000027219	-2.28887	0.62045	34.6737	6.11811e-07	1.43502e-05	Slc28a2	269346	2	122426477	122461137	0.541072	-0.636713	-0.260317	-0.463882	-1.2302	-0.26607	0.123863	0.523041	0.750945	-1.48327	1.00893	-0.826523	-0.395779	0.691684	0.463598	0.165261	0.407801	0.564287	-0.263294	-1.02345	-0.496756	-0.391562	-0.0588758	-0.235366	1.79658	1.68269	1.58602	1.47139	0.928951	1.19293	0.851896	0.80226	1.78387	1.31679	1.73472	1.67192	-0.0834565	-0.377226	-0.341599
ENSMUSG00000103189	-2.28578	-0.360246	44.0517	5.23912e-08	1.96567e-06	Gm37092		6	83074599	83076116	-0.0458678	-1.02264	-1.13293	-0.172956	-0.366901	-0.685024	-0.828515	0.156911	-0.604058	-1.98593	-0.734017	-1.23516	-0.089547	-0.484351	-0.24657	0.0136125	-0.593317	-0.36241	-0.408143	-1.13853	-0.34437	-1.11243	-0.365749	-0.109812	0.495722	0.598984	0.588764	0.227773	-1.83624	-2.2897	-1.83474	-1.28482	0.561793	-0.128791	-0.168379	0.453392	-0.692518	-0.831197	-0.965107
ENSMUSG00000021211	-2.27818	-1.1022	45.1222	4.02968e-08	1.56545e-06	Akr1c12	622402	13	4268176	4279433	-2.33164	-3.12266	-1.79796	-2.06455	-2.76701	-1.60571	-2.06441	-3.14742	-1.14273	-1.48327	-1.4767	-1.49309	-1.60513	-1.40665	-2.70224	-1.92384	-1.87663	-3.07955	-2.34771	-3.12298	-3.101	-2.61949	-2.41551	-2.69609	-0.0938144	-0.171347	-0.548991	0.450354	0.417431	-0.177494	0.58493	0.538188	-0.210853	-0.0530985	-0.0124056	0.0651718	-2.4312	-2.77245	-2.35289
ENSMUSG00000054626	-2.27225	0.0972218	38.1258	2.39022e-07	6.78392e-06	Xlr	22441	X	53777118	53797706	-0.827723	-0.265556	-0.41369	-0.463882	-1.01131	-0.78568	-0.310921	-0.544872	0.628754	-1.63218	-0.941785	-1.6417	0.0671722	-1.02994	-0.457942	0.427764	-1.36042	-0.806548	-0.195981	-1.13853	-0.760557	-1.11243	0.0981224	-1.23565	0.774853	0.941197	1.21687	1.45092	0.800336	0.60547	0.768279	0.933955	1.17827	0.636969	0.584404	1.09524	-0.871585	-0.377226	-0.0779399
ENSMUSG00000037529	-2.26184	1.02214	21.9757	3.01263e-05	0.000311919	Prss40	21756	1	34543968	34560943	1.35012	1.05472	0.510284	0.830231	0.169455	1.06288	1.07192	1.46525	1.92646	0.757496	1.09314	-1.35837	2.06182	0.992995	0.965949	1.76403	1.62476	1.99757	1.45595	1.02733	0.620783	0.805149	1.04522	0.305291	1.60595	1.02198	1.00243	0.491027	-2.06217	-0.485382	-1.38844	-1.61226	1.20588	-0.208675	1.18797	1.72576	0.214715	0.647718	0.508063
ENSMUSG00000030041	-2.2516	1.57602	67.3701	3.29969e-10	2.8887e-08	M1ap	110958	6	82946902	83030309	1.39528	0.888202	0.00477016	0.956028	0.72108	0.703109	1.34923	1.55584	1.93937	0.787123	0.649755	0.118326	1.78917	1.8036	1.27073	1.36509	1.54977	0.716814	1.10194	1.35967	1.21862	1.06346	0.664873	0.764777	2.86806	2.86826	2.67605	1.82956	1.23293	1.79729	1.76433	1.78754	2.33946	2.15762	2.22736	2.85289	1.18903	0.935921	0.695944
ENSMUSG00000026830	-2.23551	1.5715	40.2005	1.3867e-07	4.31682e-06	Ermn	77767	2	58045113	58052864	2.06022	1.48253	0.883894	1.20442	0.972828	1.88047	1.34923	2.0801	2.3979	1.36033	1.09314	-0.308833	1.90448	1.72392	1.65094	2.27828	1.62476	2.16605	1.99169	1.77977	1.48592	1.45014	1.85153	1.71481	2.66786	2.21656	1.94797	1.56961	-0.933388	-0.402034	-1.15286	-0.34842	1.25955	0.849111	1.56347	2.18882	1.38129	1.72194	1.01117
ENSMUSG00000022435	-2.23229	-0.801843	24.212	1.43099e-05	0.000175205	Upk3a	22270	15	85017141	85022547	-0.239361	-1.55108	-2.29777	-0.728479	-1.35351	-0.89389	-1.83863	-0.882827	0.184256	-1.98593	-0.469556	-1.6417	0.252721	-1.02994	-1.00498	-0.65173	-0.981029	-0.706108	-0.408143	-1.26359	-1.67148	-1.58194	-0.947468	-1.6953	0.0328613	0.149492	0.00654617	-0.357848	-2.33018	-2.01741	-1.67015	-1.80886	-0.00696236	-1.24491	-0.615323	-0.314867	-1.07607	-1.02099	-1.86315
ENSMUSG00000060715	-2.22443	-0.0257189	65.0854	5.14641e-10	4.17572e-08	1700019A02Rik	69397	1	53158577	53187636	-1.05182	-1.02264	-1.00552	-0.936373	-1.35351	-0.78568	-0.634611	-1.32498	-1.66092	-0.647733	-0.941785	-1.6417	-1.19578	-1.72662	-0.798721	-0.65173	-0.510731	-1.82017	-0.750467	-1.26359	-0.760557	-0.657849	-1.42901	-0.994557	1.47818	1.17112	0.867903	1.07635	1.39759	1.11017	0.257083	1.05463	1.28566	1.37276	0.616626	1.32188	-0.871585	-0.31373	-0.494019
ENSMUSG00000040283	-2.17998	-0.597478	28.0236	4.27904e-06	6.77921e-05	Btnl9	237754	11	49165585	49187159	-0.239361	-2.13269	-0.888457	-0.828684	-1.35351	-1.8026	-1.47156	-0.981319	-1.25589	-2.45563	-0.469556	-1.99462	-1.4554	-0.923453	-2.11881	-1.41334	-1.6833	-0.806548	-1.66272	-2.71311	-1.34782	-1.58194	-1.42901	-0.994557	0.0328613	0.451231	0.367287	0.936103	-0.38232	0.291718	-0.0118947	-0.510239	0.968658	0.332807	-0.0124056	0.793007	-0.779275	-1.64581	-1.08107
ENSMUSG00000054753	-2.16294	-0.327923	55.3337	3.85608e-09	2.25405e-07	AU018091	245128	7	3154658	3169203	-1.17843	-0.81681	-0.780182	-1.6436	-1.11661	-1.60571	-1.05259	-1.32498	-0.604058	0.262426	-0.246145	-0.133508	-0.539135	-0.484351	-0.535891	-0.418108	-1.51285	-0.706108	-0.750467	-0.817646	-1.20969	-0.75878	-1.57951	-0.887607	0.539059	0.913232	-0.339136	0.365396	0.800336	0.0167602	0.374839	0.265597	0.379869	0.849111	0.0829326	0.223239	-0.970208	-0.831197	-0.576726
ENSMUSG00000025194	-2.15241	2.38887	14.6362	0.000434371	0.00257461	Abcc2	12780	19	43782192	43840740	1.91273	1.4024	-0.58533	1.22955	-1.01131	-0.195122	1.73002	2.10432	2.6621	-0.427576	2.51648	-0.826523	0.820989	1.47411	0.541574	1.8855	1.7304	1.64505	0.594267	-1.72089	-1.20969	-0.984669	-0.509455	0.392766	3.45361	3.8422	2.9864	3.29932	3.76506	3.56099	4.00609	3.81962	3.45461	3.56101	3.51801	3.5089	0.940247	1.40087	1.09372
ENSMUSG00000031155	-2.15238	4.32786	16.7136	0.000196275	0.00138267	Pim2	18715	X	7878262	7883432	4.56961	3.99349	3.32987	3.49242	3.26975	3.70371	3.90518	4.50882	6.51365	2.88222	3.36148	2.52231	5.53983	4.53518	3.96209	4.89554	4.5013	5.29725	4.93171	5.1231	3.70763	3.26716	3.62815	3.08025	5.55027	4.76394	5.00658	3.65747	2.74292	2.77226	2.82577	2.94533	3.73597	3.24594	3.95288	4.89319	3.42365	3.68093	2.93229
ENSMUSG00000023047	-2.15038	-1.00777	16.8885	0.000183859	0.00131005	Amhr2	110542	15	102445367	102454633	-0.727506	-1.91173	-2.02633	-2.06455	-1.6371	-1.1382	-2.6613	-1.4605	0.0478621	-1.63218	-1.84337	-1.80739	-0.975838	-1.02994	-0.618293	-0.65173	-0.774188	-0.914507	-1.49151	0.131429	-1.67148	-2.00938	-0.848581	-0.994557	0.451042	-0.171347	-0.548991	-1.68274	-1.46896	-2.01741	-2.02055	-1.61226	-1.38417	-1.86703	-1.2663	-0.389217	-1.3144	-1.23959	-1.08107
ENSMUSG00000054136	-2.14593	-0.19159	27.6923	4.73876e-06	7.33308e-05	Adm2	223780	15	89322720	89324731	-1.17843	-0.140255	-1.00552	-0.728479	-0.50306	-0.26607	-0.728308	-0.47145	-0.0508028	-1.48327	-1.18459	0.118326	-0.877281	-0.410557	0.293737	-0.65173	-0.593317	-0.524048	0.152834	0.0284952	-0.418552	-0.47498	0.283965	-0.302494	0.0922584	0.100733	0.867903	0.227773	0.230403	0.434609	1.4253	0.86961	0.518417	-0.94212	0.709186	-0.314867	-1.19032	-0.443646	-2.08734
ENSMUSG00000033063	-2.1345	-0.453856	34.2132	6.95882e-07	1.58826e-05	Cntnap3	238680	13	64736182	64903955	0.0132634	-0.140255	-0.496959	-1.17935	-0.734917	-0.195122	-0.728308	-0.21025	0.226999	-0.647733	-1.18459	-1.23516	0.0671722	-0.923453	-0.24657	-0.347946	0.0204342	0.200218	0.152834	0.227504	-0.967716	-0.867308	-0.235069	-0.887607	0.204184	0.242329	0.444953	-0.220165	-1.31531	-1.26212	-1.38844	-1.80886	-0.448376	-0.581505	-0.615323	0.453392	-0.779275	-0.831197	-1.20717
ENSMUSG00000030851	-2.12565	0.31407	38.0533	2.4368e-07	6.90561e-06	Ldhc	16833	7	46861203	46878142	0.619283	0.559212	-0.496959	-0.385468	-0.0218648	-0.00108101	0.123863	0.202492	1.26327	0.0829631	0.49326	-1.12165	0.529158	0.691684	0.200666	0.212464	0.678081	0.347712	0.668388	0.31758	0.0894832	-0.391562	-0.669076	-0.887607	1.52204	1.1231	1.00243	0.64314	-0.825663	0.0167602	-0.342783	0.214703	0.761031	0.0873223	0.517718	1.17481	-0.259369	-0.138465	-0.494019
ENSMUSG00000054727	-2.11442	0.250242	39.5951	1.62302e-07	4.88925e-06	1700013H16Rik	75514	X	53742901	53757831	0.324706	-0.024972	-0.679469	-0.240374	-0.366901	-0.195122	0.012415	0.0611862	0.140209	-0.815704	-0.391178	-1.01642	0.295605	-0.484351	0.0487313	0.811806	-0.288036	0.642565	-0.263294	-0.266433	-0.418552	-0.75878	-0.00462242	0.00568573	0.581132	0.526998	1.40352	1.10284	0.417431	0.291718	-0.282093	0.161947	1.3365	1.22855	0.0829326	1.22552	0.122007	-0.0844749	-0.341599
ENSMUSG00000044021	-2.10199	-1.2671	20.2252	5.5077e-05	0.000507421	Muc19	239611	15	91838326	91934555	-2.66083	-3.12266	-1.27269	-1.83877	-1.80297	-2.30171	-1.47156	-3.14742	-1.66092	-1.48327	-1.32327	-2.20982	-2.17878	-1.91788	-3.11575	-1.73289	-2.36423	-1.45153	-2.34771	-2.39429	-2.35475	-2.28242	-3.13466	-3.69766	-0.161583	-0.171347	-0.155966	0.0756237	-0.237192	0.522567	-0.342783	-0.135347	-0.0717761	0.492889	-0.343283	-0.550502	-2.74373	-1.12615	-3.69766
ENSMUSG00000085071	-2.09225	0.439514	46.3406	3.00129e-08	1.23e-06	Gm14066		2	139256876	139677714	0.124717	-0.140255	-1.42746	-0.546803	-0.734917	-0.00108101	-0.546629	-0.703976	-0.76227	-1.00584	-0.734017	-2.20982	-0.204362	-0.273409	-0.457942	-0.930635	-0.432617	-0.287911	-1.07392	-0.403652	-0.418552	-0.563519	-0.756039	-0.788041	0.700456	0.913232	1.82264	1.58847	1.48388	2.08418	2.43189	2.36756	1.82005	1.62401	1.16637	1.45533	-1.3144	-0.831197	0.092332
ENSMUSG00000030302	-2.08617	0.728224	49.1526	1.54484e-08	7.27721e-07	Atp2b2	11941	6	113743831	114042613	0.926661	0.228408	0.328748	0.369605	0.256372	0.222706	0.323844	0.626993	1.52543	0.0343785	0.612193	-0.372352	0.933881	0.879906	0.503113	0.579501	0.529883	0.787428	0.806099	0.180266	0.827469	0.0869103	0.0981224	0.163252	1.50028	1.69916	1.76323	1.22843	1.39759	1.02238	0.709714	0.933955	1.03172	0.0873223	1.16637	1.55783	0.461691	0.0177969	-0.494019
ENSMUSG00000041986	-2.07931	-0.528676	21.8402	3.15453e-05	0.000324128	Elmod1	270162	9	53911457	53975301	-0.239361	-0.332539	-0.260317	-1.47171	-1.48834	-1.01088	-0.108369	-0.401585	-0.156714	-1.79824	-0.31684	-1.49309	0.417103	-0.484351	-0.798721	0.0659534	-1.09675	-0.0233	0.203573	0.0808797	-0.860421	-1.58194	-0.509455	-1.37321	-0.0938144	0.329552	0.406643	-0.220165	-1.64094	-1.12214	-1.83474	-1.43927	-0.364781	-0.581505	-0.542355	0.00838466	-0.692518	-0.586428	-1.66916
ENSMUSG00000015843	-2.07519	1.51252	22.2804	2.71747e-05	0.000289123	Rxrg	20183	1	167598384	167639623	2.04613	1.74867	0.850597	1.27854	0.972828	1.44247	1.67618	1.89815	2.72309	0.899897	0.756904	0.715309	2.51624	1.96479	1.9372	2.13863	1.79676	2.07018	1.94772	2.38026	1.31333	1.17712	1.21488	0.349692	2.53503	1.99434	1.86564	-0.0355246	-0.307932	-0.109794	-0.113985	-0.427062	0.833611	0.388165	0.336125	2.09649	0.797668	0.882703	0.730753
ENSMUSG00000083847	-2.07475	-1.00531	9.08164	0.00440126	0.0160356	Xlr3d-ps		X	74696047	74704076	-3.08804	-3.69766	-3.69766	-3.69766	-3.15856	-1.8026	-3.69766	-2.43883	-3.16828	-3.69766	-2.33621	-3.69766	-2.74694	-3.69766	-3.69766	-3.69766	-2.68807	-1.82017	-3.09707	-2.71311	-2.0894	-2.28242	-3.13466	-3.69766	-0.161583	-0.433294	-2.44153	-2.09943	0.62155	0.187935	1.59669	1.26935	0.761031	0.441477	1.44285	1.345	-3.69766	-3.69766	-3.09996
ENSMUSG00000075162	-2.07328	-0.92503	24.4763	1.31287e-05	0.000163274	Gm10812		10	44004154	44004701	-0.935423	-0.916057	-1.42746	-2.06455	-1.48834	-0.89389	-1.47156	-1.08703	0.348116	-0.729275	-1.18459	-1.35837	-0.145813	-0.410557	-1.00498	-1.15189	-0.873905	-1.0312	-1.07392	-1.55183	-0.66716	-1.25261	-1.29274	-2.1106	0.357305	-0.363215	-0.405752	-1.09613	-2.6596	-1.41716	-2.02055	-2.30701	-0.631672	-0.81164	-0.343283	0.223239	-1.60005	-1.02099	-1.20717
ENSMUSG00000031160	-2.05517	1.76878	31.9689	1.31927e-06	2.62264e-05	Eras	353283	X	7924276	7928607	2.19402	2.0277	1.83654	2.11414	1.252	1.59038	1.62026	2.11628	3.06097	1.0295	1.7059	0.410213	2.44183	1.6221	2.32673	2.58669	1.99351	2.53781	2.04831	1.594	1.76261	1.51643	1.67994	1.82898	2.69685	1.92601	2.29066	1.79749	-0.543696	-0.573842	-2.23389	-1.14531	0.684605	0.962874	1.47835	1.67192	1.96536	1.67576	1.71435
ENSMUSG00000051457	-2.04949	-0.631422	16.2823	0.000230825	0.00156346	Spn	20737	7	127132232	127137823	-1.64275	-0.476624	-1.13293	-0.311098	-1.6371	-1.27785	-0.828515	-0.544872	0.308862	-1.2249	-0.834164	-1.35837	-0.329111	-1.40665	-1.00498	0.0136125	-2.09993	-0.0850433	-1.20015	-0.477488	-1.50059	-2.00938	-0.947468	-1.11007	-0.232693	-0.363215	0.105533	-0.0355246	0.0722772	-0.994541	-0.406139	-0.427062	-0.0717761	-2.15284	0.215076	0.365686	-1.45017	-0.831197	-0.965107
ENSMUSG00000066319	-2.04139	0.264097	80.4078	3.09449e-11	3.49715e-09	Rtp3	235636	9	110984935	110990583	-0.462886	-0.81681	-0.189341	-1.05275	-0.576282	-0.195122	-0.463707	-0.544872	-0.33176	-0.236611	-0.31684	-0.438797	-0.539135	-0.824289	-0.798721	-0.418108	-0.156634	-0.217071	-0.656975	-0.916884	-0.66716	-1.25261	-0.756039	-1.23565	1.20976	0.995552	1.46073	1.40908	1.661	1.50509	1.64438	1.77002	1.52363	0.925941	1.18797	1.25022	-1.3144	-1.02099	-0.341599
ENSMUSG00000063268	-2.03211	-0.0987785	40.2013	1.3864e-07	4.31682e-06	Parp10	671535	15	76231174	76243441	-2.06379	-0.636713	-1.00552	-1.17935	-0.242492	-1.1382	-0.936206	-0.21025	-1.14273	-0.570554	-1.18459	0.37196	-0.539135	-0.923453	-1.24573	-0.56958	-0.593317	-1.45153	-1.49151	-1.72089	-0.760557	-1.11243	-0.756039	-0.788041	0.845601	0.667549	0.554133	0.906339	1.0751	0.991885	1.25145	1.29408	0.561793	0.809105	1.20926	0.724145	-0.610684	-0.586428	-1.66916
ENSMUSG00000036095	-2.0248	-0.184622	14.1487	0.000526033	0.00300611	Dgkb	217480	12	37817726	38634239	0.458378	0.132328	-0.334966	-0.546803	-1.01131	-0.419377	0.123863	0.331185	0.423557	-0.647733	-0.734017	-2.46284	0.820989	0.513587	0.463598	0.780823	0.320269	0.752553	0.516131	-0.0258633	-0.273816	-0.563519	-0.435814	-1.23565	0.539059	-0.112671	-0.27546	-1.68274	-1.64094	-2.2897	-3.17202	-1.43927	-1.38417	-1.24491	-1.2663	-0.550502	-0.779275	-0.586428	-1.08107
ENSMUSG00000039194	-2.02218	-0.304068	49.7155	1.35599e-08	6.53361e-07	Rlbp1	19771	7	79374870	79387048	-0.462886	-0.476624	-0.260317	-0.936373	-1.11661	-0.89389	-0.634611	-0.0413444	-0.680996	-1.48327	-1.05809	-1.6417	-0.395779	-0.340354	-0.457942	-0.281039	-1.36042	-1.29741	-0.333901	-0.724797	-1.50059	-0.657849	-0.509455	-0.446916	0.738134	0.82593	0.622584	0.606588	-0.38232	-0.109794	0.297412	-0.273844	1.06225	0.998885	0.483182	0.890505	-0.970208	-1.64581	-0.494019
ENSMUSG00000079017	-2.00831	-0.981373	36.6776	3.52663e-07	9.15892e-06	Ifi27l2a	76933	12	103442167	103443680	-0.545814	-1.2628	-1.27269	-1.31814	-1.80297	-0.89389	-1.47156	-0.981319	-1.37868	-1.48327	-2.33621	-1.99462	-1.19578	-1.26985	-0.898169	-0.56958	-0.873905	-1.29741	-1.66272	-1.02345	-2.0894	-2.00938	-0.848581	-1.88806	0.149306	-0.0562886	-0.214476	0.365396	-1.17646	-0.877319	-1.52243	-1.80886	-0.285765	-0.581505	-0.282595	0.223239	-0.970208	-0.922974	-1.66916
ENSMUSG00000048865	-2.00698	-0.257877	32.6842	1.07355e-06	2.2392e-05	Arhgap30	226652	1	171388954	171410298	-1.17843	-0.916057	-0.888457	-0.463882	-1.11661	-1.01088	-0.385292	-0.790632	0.308862	-1.11121	-0.0527374	-0.740193	-0.698324	0.0737509	-0.313644	-1.73289	-0.510731	-0.612208	-1.49151	-1.91242	-0.760557	-1.4079	-0.947468	-1.23565	1.33799	0.598984	0.51865	0.275121	0.279482	0.60547	0.257083	-0.070785	1.12143	0.388165	0.796164	0.65183	-0.389817	-1.81135	-0.664464
ENSMUSG00000003227	-2.0018	-0.0678405	35.37	5.04352e-07	1.23421e-05	Edar	13608	10	58600789	58675654	0.0700661	-0.332539	-0.58533	-1.05275	-0.50306	-0.195122	-0.310921	0.202492	-0.680996	-0.570554	-0.941785	-1.01642	-0.265389	0.0213871	0.101174	0.749161	-0.358516	-0.36241	0.0456675	-0.14114	-0.273816	-0.166851	0.409151	-0.788041	0.913041	1.07343	1.00243	-0.220165	-0.543696	-1.26212	-0.0118947	-0.510239	0.226588	-0.581505	0.411526	0.858732	-0.139744	0.158775	-0.494019
ENSMUSG00000055567	-1.99218	1.56946	62.0849	9.36608e-10	6.98597e-08	Unc80	329178	1	66468367	66699148	1.78282	1.66529	1.28379	1.34904	1.35406	1.7061	1.62026	1.89815	2.3979	1.89722	1.79241	0.80418	2.20367	1.72392	1.27073	2.06339	1.64291	1.95218	1.97718	1.52004	1.44467	1.17712	1.36666	1.11273	2.29069	2.17005	1.71702	1.47139	0.695743	0.991885	0.551971	0.731611	2.06582	1.06832	1.25091	1.84406	1.67031	1.62805	0.797948
ENSMUSG00000039676	-1.99143	-0.459757	31.2584	1.62242e-06	3.09655e-05	Capsl	75568	15	9436028	9466038	-0.935423	-1.2628	-1.13293	-1.31814	-1.2302	-0.89389	-1.05259	-0.981319	0.0478621	-0.122038	-0.941785	0.118326	0.115844	-0.824289	-1.38307	-0.418108	-0.593317	-1.45153	0.252588	-0.555307	-0.66716	-0.867308	-0.848581	-1.52529	0.622013	0.329552	-0.155966	0.365396	-0.237192	-0.485382	0.0834463	-0.00898882	-0.0717761	0.27524	0.0829326	0.365686	-1.19032	-1.12615	-1.08107
ENSMUSG00000062170	-1.99075	-1.21699	6.22237	0.0167129	0.0453276	Fmr1nb	207854	X	68761839	68804567	0.0700661	-0.0814622	-1.13293	0.176334	-2.76701	-3.69766	-3.08836	-2.43883	0.5298	-2.76393	0.363634	-3.16044	-0.395779	0.0213871	-0.618293	0.165261	-1.87663	-1.62411	-3.69766	-3.12298	-3.101	-3.06012	-3.69766	-3.69766	-0.558409	-0.232511	-1.61362	-1.87609	-3.69766	-2.2897	-3.69766	-3.69766	-3.69766	-3.69766	-3.17219	-3.08986	-0.970208	-0.194554	-0.757886
ENSMUSG00000074852	-1.98941	-0.396715	39.2917	1.75704e-07	5.23378e-06	Hpse2	545291	19	42786539	43388355	-0.31009	-1.13773	-0.0570764	-1.83877	-1.80297	-1.01088	-0.936206	-1.77698	-0.848397	-1.63218	-0.834164	-1.23516	0.0671722	-0.340354	-0.898169	-0.281039	-0.981029	-1.62411	-0.957859	-1.91242	-1.86536	-1.25261	-1.16824	-1.52529	0.257051	0.598984	0.687934	0.491027	0.502574	0.721523	0.768279	0.836328	0.868577	0.590523	-0.114493	0.365686	-0.970208	-0.922974	-0.576726
ENSMUSG00000066141	-1.98686	-1.34843	19.2102	7.88377e-05	0.000669831	Gm11232	102634852	4	71755643	71757965	-3.08804	-3.69766	-2.29777	-2.6614	-2.45936	-3.07111	-3.69766	-3.14742	-3.69766	-2.20175	-3.09061	-2.76988	-2.17878	-3.69766	-3.11575	-3.12825	-3.69766	-3.69766	-3.69766	-3.12298	-2.68015	-2.00938	-3.13466	-2.69609	-1.40331	-0.945073	-0.405752	-0.773544	1.35243	0.991885	1.1669	0.995553	-0.448376	-0.38308	-0.343283	-1.05625	-2.74373	-2.46595	-2.08734
ENSMUSG00000017311	-1.97151	1.78081	46.6991	2.75428e-08	1.15674e-06	Pyy	217212	11	102106676	102107832	1.71319	1.61285	1.7489	1.60093	1.55602	2.09383	1.84833	1.88423	1.84648	1.69327	1.53578	0.77516	2.07419	1.55	1.50286	1.63137	2.12847	2.44257	2.46703	2.53848	1.69386	1.62057	1.80672	1.41392	2.04227	1.9674	2.59319	1.47139	-0.725425	0.60547	-1.04808	-0.510239	2.47042	1.22855	2.47593	2.99119	1.51491	1.45656	1.33905
ENSMUSG00000055415	-1.94988	0.47041	50.4469	1.14612e-08	5.66886e-07	Atp10b	319767	11	43149877	43262285	-0.935423	-1.72017	-0.679469	-0.634783	-1.2302	-0.590934	-0.463707	-1.2011	-0.395169	0.0829631	-0.734017	0.332665	-0.616535	-1.14491	-1.24573	-1.73289	-0.981029	-1.82017	-1.20015	-0.555307	-1.34782	-0.099105	-1.42901	-0.302494	2.08676	1.52532	1.49765	2.1032	2.17058	2.11281	1.77864	2.08541	1.3113	1.25857	1.64384	1.55783	-0.610684	-0.831197	-0.85778
ENSMUSG00000031165	-1.9482	0.0377044	58.8536	1.82142e-09	1.19876e-07	Was	22376	X	8081453	8090498	-0.462886	-0.476624	-0.679469	-0.240374	-0.576282	-1.01088	-0.546629	-0.981319	-1.0378	-0.907642	0.317702	0.0713537	-0.616535	-0.148175	-0.705688	-0.930635	-0.774188	-0.706108	-0.656975	-0.724797	-0.760557	-0.984669	-1.93778	-1.11007	0.581132	0.913232	1.12547	1.10284	0.731457	1.05224	0.551971	1.2442	1.09214	1.5287	1.25091	0.65183	-0.871585	-0.31373	-0.85778
ENSMUSG00000040412	-1.94011	0.280278	67.2618	3.36924e-10	2.93581e-08	5330417C22Rik	229722	3	108455694	108536536	0.124717	-0.024972	-0.496959	-0.0468935	-0.734917	-0.89389	-0.385292	0.202492	0.808366	0.816154	0.451333	-0.0795016	-0.089547	-0.410557	0.338114	0.258171	-0.0951649	-0.806548	-0.333901	-0.403652	-0.860421	-0.391562	-1.16824	-0.171224	1.12697	1.07343	1.36408	0.906339	1.25764	0.928894	0.930932	0.836328	1.03172	1.16658	0.374318	0.921593	0.0229296	-0.377226	0.0377774
ENSMUSG00000033837	-1.93001	4.41187	24.352	1.36707e-05	0.000168931	Foxh1	14106	15	76668225	76669948	4.83842	4.33036	3.80867	3.9282	3.86822	4.34207	4.3339	4.90838	5.86872	3.84327	3.82259	3.55589	5.39698	4.79118	4.47061	4.96954	5.06119	5.24331	5.00684	5.23857	4.23787	3.99692	4.38287	3.88667	5.25126	4.42582	4.68912	3.35547	1.48388	1.96366	1.2098	2.14099	3.9097	2.92881	3.89822	4.71168	3.89565	4.03201	3.43798
ENSMUSG00000071551	-1.92703	-0.379587	14.9037	0.000391372	0.00236715	Akr1c19	432720	13	4228700	4252843	-1.17843	-0.81681	-1.79796	-1.6436	-1.48834	-1.01088	-0.936206	-0.334947	1.15676	-1.34831	-2.33621	-2.46284	-0.698324	-0.923453	-1.38307	-0.831553	-0.774188	-0.806548	-0.656975	-0.916884	-1.50059	-0.657849	-0.848581	-1.11007	0.495722	0.733002	0.588764	0.128143	0.126934	-0.402034	-0.0620369	-0.273844	0.968658	-0.478884	0.483182	1.5379	-1.07607	-1.49733	-1.20717
ENSMUSG00000060579	-1.9185	1.06721	61.7734	9.97692e-10	7.30312e-08	Fhit	14198	14	9550092	11162035	-0.239361	-0.554449	0.228627	-0.172956	-0.0218648	-0.419377	0.123863	0.692353	-0.27102	1.00449	0.363634	1.40612	-0.204362	-0.148175	-0.0622455	0.345458	-0.288036	0.1475	0.0456675	0.0284952	-0.273816	0.143942	-0.29893	-1.23565	1.81433	2.12199	1.98744	2.53138	2.49537	2.1684	2.47648	2.34408	2.56937	2.67427	2.59392	1.9534	0.122007	-0.0844749	-0.0779399
ENSMUSG00000040569	-1.90975	-0.906309	32.262	1.2121e-06	2.46716e-05	Slc26a7	208890	4	14502430	14621805	-0.827723	-1.13773	-1.27269	-1.83877	-1.2302	-1.8026	-1.05259	-1.4605	-1.66092	-0.427576	-1.64842	-1.49309	-1.08162	-1.26985	-0.798721	-0.217097	-1.51285	-1.0312	-1.07392	-1.26359	-1.08364	-1.11243	-2.15696	-1.52529	-0.469831	0.4118	-0.214476	0.0211197	-1.31531	-0.573842	-0.858909	-1.01812	0.379869	-0.128791	-0.472901	-0.244163	-0.970208	-0.74491	-1.49819
ENSMUSG00000036912	-1.8942	0.253652	62.2765	9.0099e-10	6.80193e-08	Piwil4	330890	9	14696230	14740733	-0.727506	-1.02264	0.121036	-0.828684	-0.576282	-0.502607	-0.728308	-0.882827	-0.156714	0.0829631	-0.0527374	0.292269	-1.96123	-1.02994	-0.313644	-0.831553	-1.22257	-1.15817	-0.750467	-1.91242	-1.20969	-0.47498	-0.58706	-0.694905	1.31324	1.63212	1.53365	1.62548	1.48388	1.48334	1.31176	1.21859	1.64959	1.69158	1.00533	0.793007	-0.533243	-0.586428	-0.494019
ENSMUSG00000001260	-1.89347	2.11383	23.6913	1.69751e-05	0.000200975	Gabrg1	14405	5	70751047	70842617	2.67798	2.51106	1.35675	1.76463	1.58988	2.03602	2.25563	2.46381	2.73795	1.32037	1.84193	0.118326	2.71888	2.2529	2.62419	3.01051	2.48106	2.68379	2.71451	2.71459	1.76261	1.80869	2.51243	1.79727	2.41221	2.13416	1.89361	1.99424	-0.169759	0.24076	0.518242	-0.90123	2.38847	1.13456	1.33078	2.57837	2.03057	2.36032	1.44766
ENSMUSG00000059854	-1.88819	0.855997	31.8012	1.385e-06	2.72427e-05	Hydin	244653	8	110266977	110610253	0.986906	0.559212	-0.0570764	0.79699	-0.0218648	0.115147	0.069215	0.331185	1.88702	0.175483	-0.11437	0.25071	1.47153	0.879906	0.651163	0.716787	-0.156634	0.787428	0.704068	0.594781	0.142042	0.351886	0.0476644	-0.446916	2.38871	1.38983	1.87969	1.02188	1.35243	0.434609	1.05374	1.19253	1.58799	1.03402	1.49578	1.87616	-0.198317	0.405113	-0.0779399
ENSMUSG00000032517	-1.87982	-0.0981036	40.5925	1.25317e-07	3.96067e-06	Mobp	17433	9	120149707	120181484	-0.633802	-0.636713	-0.679469	-0.311098	-0.0739398	-0.502607	0.069215	-0.790632	0.563545	-0.122038	0.00636986	-1.12165	-1.08162	-0.731506	-0.38399	-0.217097	-0.432617	-0.0850433	-0.0110569	-0.202427	-0.418552	0.0275308	-0.235069	-0.372899	0.700456	0.733002	0.839424	0.906339	0.279482	0.645201	0.336645	0.265597	0.518417	0.152719	0.128339	0.410205	-0.259369	-0.443646	-0.415797
ENSMUSG00000056752	-1.8768	0.238596	34.5073	6.40881e-07	1.49195e-05	Dnah9	237806	11	65831282	66168551	-0.31009	-0.916057	0.228627	-0.828684	-0.576282	0.222706	-0.546629	-0.790632	1.36245	0.0829631	-0.246145	-0.0795016	0.492765	-0.209434	0.247952	0.165261	-0.432617	-0.706108	0.345888	-1.13853	-0.967716	-1.4079	-0.29893	-0.171224	1.33799	0.855621	1.66928	0.813174	0.800336	0.863028	0.824559	0.579003	1.00053	0.590523	0.796164	1.01103	-0.323119	-0.586428	-0.0189214
ENSMUSG00000066000	-1.85695	2.82984	26.0404	7.94563e-06	0.000110569	Zfp979	112422	4	147611937	147642513	2.72295	2.88727	1.63617	2.07308	1.63923	1.76066	2.96591	1.91194	1.5759	1.69327	1.7059	1.49779	2.08645	1.49346	2.53169	3.10109	2.03534	1.01046	2.15528	1.17922	1.54567	1.69878	2.84346	2.63637	3.08096	3.59179	2.9469	4.55575	3.90064	3.2297	3.4261	3.36261	3.51102	4.52885	3.01245	3.48828	2.91005	3.01425	3.31146
ENSMUSG00000105334	-1.85633	0.9852	53.5354	5.71888e-09	3.18328e-07	Gm42680		5	13133459	13135958	0.580708	0.733064	0.510284	0.540017	1.04785	1.09154	0.369789	0.785156	0.0478621	-0.729275	0.49326	-0.438797	0.987178	0.992995	1.29345	1.16367	0.812465	-0.36241	0.433519	0.180266	0.464462	-0.099105	0.823239	0.627259	1.70441	2.02079	1.74799	1.73112	0.126934	1.05224	0.374839	0.86961	2.40046	2.30872	1.53002	2.20154	0.993554	1.1311	0.660274
ENSMUSG00000047751	-1.85436	-0.549401	14.4334	0.000470265	0.00274375	Utf1	22286	7	139943789	139945112	-0.935423	-0.201545	-0.679469	-0.728479	-1.6371	-1.43249	-0.728308	-0.790632	1.43717	-0.427576	-0.552437	-0.918349	-0.395779	-0.032949	-0.313644	-0.040699	-0.432617	0.251077	-0.750467	-0.724797	-1.20969	-1.11243	-1.05364	-2.69609	0.204184	0.100733	-0.0456167	-1.51227	-2.06217	-1.41716	-1.52243	-2.30701	-0.732864	-1.6286	-1.04854	-0.176762	-0.871585	-0.831197	-1.66916
ENSMUSG00000032564	-1.84711	1.30453	63.1785	7.51443e-10	5.8384e-08	Cpne4	74020	9	104547286	105034544	0.798055	0.132328	0.63286	0.414132	0.69019	0.546305	0.540203	0.626993	1.08886	0.599485	0.856643	-0.918349	0.252721	0.724809	0.785424	0.716787	0.605884	1.01046	0.555728	0.442952	0.334994	0.805149	0.697967	1.03329	1.81433	1.82457	2.31155	2.6618	2.5663	2.01004	2.20689	2.43582	2.38847	2.79183	2.56944	2.06898	0.827334	0.987245	0.586175
ENSMUSG00000031340	-1.83631	2.96553	187.048	6.46856e-17	2.61385e-14	Gabre	14404	X	72255999	72274803	2.74056	2.00075	2.51569	2.65849	2.18481	2.39912	2.18028	2.6398	2.54028	1.61283	2.30911	2.09914	2.54318	2.58601	2.81682	2.73145	2.5011	2.24345	2.3022	2.29414	1.92139	2.19343	2.15542	1.93478	3.68343	4.00341	3.94637	3.79376	3.98073	3.93412	4.00913	4.12885	3.95107	3.76299	4.11392	3.99519	2.23254	2.38923	2.51961
ENSMUSG00000076258	-1.82071	9.7413	46.1396	3.14983e-08	1.28298e-06	Gm23935		16	11144125	11144181	9.23956	9.18599	9.60556	9.76475	9.76997	9.23936	9.20646	10.1327	10.5093	9.93941	10.0243	9.70773	9.79475	9.87842	10.5238	10.2409	9.63008	10.5042	9.60628	9.69925	11.0135	9.76164	9.60755	9.43767	10.256	11.1456	10.5236	9.74183	8.58035	9.31471	8.86683	9.28595	9.32764	9.63854	9.16481	9.01276	9.59179	10.0933	10.0749
ENSMUSG00000050994	-1.81581	-0.378904	46.3646	2.98403e-08	1.22562e-06	Adgb	215772	10	10335703	10472326	-1.31724	-1.91173	-0.780182	-0.936373	-1.2302	-0.502607	-0.385292	-0.401585	-0.27102	-0.729275	-0.11437	-0.740193	-0.465677	-0.731506	-0.798721	-1.15189	-1.6833	-1.82017	-1.49151	-2.39429	-1.67148	-1.11243	-1.16824	-1.37321	0.451042	0.633674	0.326828	0.713576	0.897856	0.60547	0.374839	0.836328	0.603903	0.590523	0.517718	0.858732	-1.07607	-1.81135	-1.20717
ENSMUSG00000096446	-1.8056	-0.235068	25.6773	8.91797e-06	0.000120067	Gm8104	101056159	14	43100601	43115190	-0.462886	-0.723953	-0.189341	-0.385468	-0.184093	-0.419377	-0.240196	-0.981319	-0.76227	-2.45563	0.117781	-1.80739	-0.616535	-0.731506	-0.313644	-0.56958	-0.68092	-0.524048	-1.20015	-1.13853	-1.50059	-1.11243	-0.29893	-0.607419	0.495722	0.764648	0.105533	0.906339	0.582971	-0.0451299	0.796693	0.314758	0.330563	0.809105	0.551446	0.223239	-0.259369	-0.586428	-0.341599
ENSMUSG00000099635	-1.80337	-0.2512	17.9868	0.000122593	0.000950914	Gm28528		17	85619326	85621001	0.370653	-0.476624	-0.496959	-0.634783	-1.11661	-0.1275	0.012415	0.202492	1.20031	-1.11121	-0.178754	-1.12165	0.252721	0.310366	-0.38399	0.302475	-0.432617	0.716814	0.475416	-0.916884	-1.34782	-0.563519	-0.58706	-0.372899	0.404935	0.56344	-0.0456167	0.0756237	-0.825663	-1.12214	-1.52243	-0.90123	-0.959406	-0.38308	-0.114493	-0.550502	-0.139744	-0.31373	-0.85778
ENSMUSG00000034891	-1.78227	0.202068	25.306	1.00423e-05	0.000131686	Sncb	104069	13	54758860	54766595	-0.107527	-0.140255	-0.121693	-0.0468935	0.489526	0.810453	0.069215	-0.21025	0.226999	-0.729275	0.117781	0.51924	-0.089547	0.691684	-0.457942	-0.281039	0.529883	-0.0233	-0.569175	-0.266433	0.657353	0.143942	0.146875	-0.171224	0.149306	0.0502677	1.40352	1.27576	0.0722772	0.076104	0.374839	0.214703	1.06225	0.590523	1.54684	0.0651718	-0.029283	-0.74491	-0.757886
ENSMUSG00000041301	-1.78161	1.28474	92.1003	4.57035e-12	6.45631e-10	Cftr	12638	6	18170687	18322768	-0.171939	-0.140255	-0.260317	-0.0468935	-0.0218648	-0.1275	0.618411	-0.21025	-0.27102	0.531094	-0.0527374	0.410213	-0.395779	0.12428	-0.0622455	0.302475	-0.432617	-0.0233	-0.0110569	-0.916884	-0.34437	0.251658	0.448577	0.212169	1.91646	1.98093	2.11172	2.89942	2.86852	2.89269	3.15694	3.10756	2.52623	2.58232	2.56119	2.82027	0.122007	0.44237	0.244613
ENSMUSG00000039278	-1.77581	2.055	24.5313	1.28961e-05	0.000161482	Pcsk1n	30052	X	7919822	7924410	2.37399	2.43255	1.59655	1.94236	1.76314	1.72452	2.11433	2.5368	3.36357	1.19336	1.36563	1.13632	2.92413	2.42401	2.06152	2.43575	2.39799	2.8984	2.41415	2.48116	2.02298	1.97508	1.89499	1.76485	2.94257	2.32667	2.51432	1.69676	-0.307932	0.388534	0.215593	0.362298	1.40955	1.39995	1.69	2.34605	2.03057	1.62805	1.40519
ENSMUSG00000064065	-1.76768	0.504978	43.4768	6.04069e-08	2.20432e-06	Ipcef1	320495	10	6885796	7052478	-1.47083	-1.13773	-0.260317	-0.385468	-0.0218648	-0.78568	-0.546629	-0.882827	-0.531016	-0.361073	-1.05809	-0.372352	-0.616535	-1.02994	-0.457942	-0.15587	-0.981029	-1.62411	-0.957859	-3.12298	-0.579444	-0.563519	-0.235069	-1.52529	1.40979	1.38983	1.56877	1.748	2.29513	1.70631	2.15296	1.95194	1.50152	1.60077	1.71997	1.5379	0.343481	-0.513271	0.425478
ENSMUSG00000022096	-1.76313	1.17778	66.1378	4.18859e-10	3.5216e-08	Hr	15460	14	70552212	70573548	1.35012	1.2732	0.781606	1.09926	1.04785	1.14721	1.41645	1.36858	1.28366	0.696352	0.979732	1.08994	1.57959	1.55	1.46334	1.34405	1.58775	0.887264	1.15447	1.46197	1.26675	0.971929	0.910535	0.828913	2.04227	1.66603	1.82264	1.1795	0.230403	0.522567	-0.342783	-0.273844	1.95631	1.64689	1.02946	2.04094	0.76738	1.45656	0.9534
ENSMUSG00000070985	-1.76202	-0.319819	20.2849	5.39375e-05	0.000499639	Acnat1	230161	4	49447105	49473912	-0.171939	-0.81681	-0.888457	-0.463882	-1.11661	-2.03068	-1.31798	0.109842	-0.395169	-1.34831	-0.391178	-0.438797	-0.145813	-0.340354	-0.121108	-0.281039	-0.774188	-1.0312	0.100246	-0.333412	-0.418552	-0.166851	-0.435814	-0.994557	0.539059	-0.00202693	0.406643	0.227773	-0.460753	-2.01741	-1.26585	-0.510239	0.518417	-0.691988	-0.0124056	0.53607	-0.533243	-0.0324329	0.092332
ENSMUSG00000068302	-1.76144	1.08975	42.7342	7.271e-08	2.539e-06	Noto	384452	6	85423886	85428877	0.986906	1.52098	1.28379	0.540017	0.377654	1.22688	1.15299	1.26498	1.55927	0.304008	0.649755	0.163817	1.08821	1.01993	1.20036	1.36509	0.875237	0.438279	1.15447	1.10528	0.727824	0.351886	1.21488	0.828913	1.79658	1.74747	2.11172	1.90675	0.326946	-0.0451299	-0.167873	0.214703	2.08081	0.809105	1.31122	1.87616	0.940247	0.679271	0.6237
ENSMUSG00000021539	-1.76134	-0.748936	9.48463	0.0036797	0.013932	Lect2	16841	13	56542464	56548502	-1.47083	-1.91173	-0.679469	-0.385468	-1.35351	-0.419377	-0.634611	-1.08703	-0.212735	-0.427576	-0.11437	-1.99462	-0.395779	-0.209434	-0.898169	0.165261	0.0204342	-0.440967	-0.656975	-1.72089	-0.967716	-0.47498	-1.42901	-1.23565	-0.161583	-0.363215	-0.27546	-1.22196	-1.46896	-2.2897	-2.48434	-2.30701	0.114534	-2.98465	-1.38888	0.365686	-0.533243	-0.74491	-0.85778
ENSMUSG00000050296	-1.75727	-1.22404	19.4233	7.30789e-05	0.000632678	Abca12	74591	1	71242276	71414910	-1.83797	-3.12266	-1.79796	-1.83877	-1.99042	-3.07111	-2.6613	-1.96575	-2.01215	-1.48327	-1.05809	-1.49309	-1.60513	-1.55778	-1.38307	-1.73289	-2.09993	-1.29741	-2.34771	-1.40052	-3.69766	-1.58194	-1.74755	-1.88806	-0.469831	-0.232511	-0.0456167	0.227773	-0.460753	-0.177494	-0.342783	0.0502687	0.171649	-1.42403	-0.950866	0.00838466	-1.3144	-2.2133	-2.6786
ENSMUSG00000028716	-1.75725	-0.717917	22.3134	2.68735e-05	0.000286677	Pdzk1ip1	67182	4	115088708	115093899	-0.107527	-2.13269	-0.888457	-1.47171	-1.80297	-1.1382	-0.310921	-0.334947	-0.531016	-0.907642	-0.391178	-0.189615	-0.329111	-1.40665	-0.798721	-0.831553	-0.68092	-1.62411	-1.20015	-1.72089	-1.86536	-0.867308	-1.29274	-1.37321	0.404935	0.242329	-0.0456167	-0.0944841	-0.825663	-0.573842	-0.472406	-0.90123	-0.448376	-0.478884	-0.406637	-0.389217	-1.3144	-0.74491	-1.08107
ENSMUSG00000029595	-1.75647	3.318	48.1754	1.94108e-08	8.70078e-07	Lhx5	16873	5	120431699	120441223	3.00373	3.54391	3.3359	3.14813	2.96239	3.1775	3.32781	3.55381	4.36535	3.30718	3.14841	2.79228	4.09123	3.7716	3.21805	3.73926	3.45575	3.85849	3.64766	3.81448	3.13125	2.80162	3.13082	2.99196	4.15319	3.85696	3.9761	3.26455	2.68944	3.26838	1.51354	2.75363	2.98238	3.01925	3.58469	3.26408	3.19813	3.28426	2.91725
ENSMUSG00000070695	-1.75217	-0.0185779	29.2731	2.92562e-06	4.97302e-05	Cntnap5a	636808	1	115684756	116587323	0.124717	0.0817764	-1.13293	-0.634783	-0.913176	-0.78568	0.069215	0.202492	0.0947743	-0.729275	-0.640372	-2.20982	0.492765	0.310366	0.381166	-0.040699	0.0749361	0.787428	0.0456675	0.131429	0.142042	-0.47498	-0.235069	-0.372899	0.404935	0.941197	0.554133	0.450354	-0.825663	-0.573842	-0.950394	-0.510239	0.473697	0.0188196	0.411526	0.272301	-0.029283	-0.663494	-0.494019
ENSMUSG00000025328	-1.75209	1.77255	61.0268	1.16175e-09	8.16415e-08	Padi3	18601	4	140785365	140810648	1.67708	1.81206	1.40342	1.58154	1.412	1.30238	1.65778	1.75253	2.17591	1.29996	1.27239	0.745545	1.93192	1.51255	1.61532	1.6657	1.74728	2.08427	1.68747	1.46197	1.35845	1.45014	1.01927	1.03329	2.79843	2.39903	2.67605	2.00832	1.41965	1.70631	1.38844	1.93632	2.26267	1.89638	2.41311	2.90826	1.06999	1.28259	1.36143
ENSMUSG00000023473	-1.74951	4.52536	147.344	3.39789e-15	1.07391e-12	Celsr3	107934	9	108826320	108852969	4.60608	4.02728	4.31521	4.28658	4.14658	4.18802	4.26262	4.43674	4.98243	4.3495	4.40905	3.7696	4.66995	4.62566	4.4199	4.44764	4.52106	4.71671	4.39842	4.50501	4.13465	4.15788	4.24971	4.05367	5.05063	5.25934	5.28391	5.0069	4.41612	4.59482	4.60289	4.58717	5.38192	4.78748	5.18511	5.36404	3.9872	4.11799	4.037
ENSMUSG00000018986	-1.74606	-1.14171	12.4701	0.00103353	0.00515165	Slfn3	20557	11	83191330	83215154	-3.08804	-3.12266	-1.79796	-2.33232	-1.6371	-3.07111	-3.69766	-2.43883	-3.16828	-1.2249	-1.64842	-1.12165	-2.74694	-1.91788	-2.38123	-2.72105	-3.69766	-3.07955	-2.0816	-3.69766	-1.86536	-1.77989	-2.41551	-1.88806	-0.862352	-0.00202693	-1.32872	-0.287364	1.52516	1.05224	0.824559	0.80226	-0.631672	0.0188196	-0.773361	-1.05625	-1.45017	-2.2133	-1.49819
ENSMUSG00000071550	-1.73213	1.01929	65.8737	4.40987e-10	3.67102e-08	Cfap44	212517	16	44394796	44482428	0.926661	0.181168	0.00477016	0.655794	-0.242492	-0.26607	0.227316	0.523041	1.15676	0.599485	0.363634	0.99245	0.492765	0.353365	0.463598	0.780823	-0.0951649	0.438279	0.738886	-0.14114	-0.206553	-0.237935	-0.173916	-0.372899	1.66583	2.13416	2.00036	1.66156	2.2217	1.97928	2.30905	2.27123	2.08081	2.1254	1.91395	1.79454	0.461691	0.0177969	0.291999
ENSMUSG00000024055	-1.72413	1.38166	45.3651	3.79853e-08	1.50385e-06	Cyp4f13	170716	17	32924688	32947402	0.798055	0.403271	0.916439	0.655794	1.02327	0.810453	0.457511	0.843865	0.691142	1.45566	0.612193	2.09914	1.08821	0.551008	0.293737	1.08975	0.812465	1.01046	0.990773	-0.333412	0.657353	0.575664	1.07072	1.03329	2.12992	2.4388	2.26947	1.99424	2.5262	1.96366	2.33834	2.52207	2.45899	1.66941	2.40391	2.34605	1.01949	0.855339	1.03922
ENSMUSG00000091594	-1.72349	0.0241016	15.805	0.000276658	0.00180632	Gm17067		7	42705469	42727017	0.0132634	-0.554449	-1.42746	-0.634783	-1.80297	-2.03068	-0.0467132	-1.32498	-0.156714	-2.20175	-0.246145	-2.20982	-0.877281	-0.731506	-0.24657	0.427764	-0.432617	-1.29741	-1.07392	-2.13333	-1.86536	-1.25261	-0.848581	-0.372899	1.06902	1.42986	0.406643	1.47139	0.695743	0.721523	0.679515	0.408321	1.38561	1.25857	0.678988	1.49721	-0.459748	-0.138465	-0.341599
ENSMUSG00000085843	-1.72049	0.155058	55.9334	3.38689e-09	2.03641e-07	Kank4os	399570	4	98793768	98798900	-0.633802	-0.81681	-0.780182	-0.828684	-1.11661	-0.502607	-0.172777	-0.544872	-0.76227	-1.11121	-0.552437	0.0713537	-1.31976	-1.91788	-0.705688	-0.738842	-0.68092	-1.15817	-0.656975	-0.916884	-1.20969	-0.867308	-1.16824	-0.788041	0.913041	1.14731	1.21687	1.22843	1.64236	1.46125	1.7056	1.38895	1.03172	1.34505	0.551446	1.29839	-0.779275	-0.586428	-0.576726
ENSMUSG00000074731	-1.71823	0.65368	33.326	8.93897e-07	1.9382e-05	Zfp345	545471	2	150470991	150485091	1.04473	1.08069	0.228627	-0.240374	0.213568	0.370356	0.728306	0.28955	-0.76227	-0.122038	-0.640372	-2.20982	0.564656	0.310366	0.463598	0.984907	0.407801	-0.524048	0.252588	-0.724797	-0.496756	0.143942	0.2397	0.00568573	1.64615	1.26262	1.53365	1.78118	1.60435	0.863028	1.05374	1.2442	1.56685	1.55312	1.00533	1.06771	0.940247	0.935921	0.730753
ENSMUSG00000021213	-1.71784	0.388542	52.0667	7.93582e-09	4.24009e-07	Akr1c13	27384	13	4191150	4205596	-0.462886	-1.13773	-1.42746	-0.828684	0.0283959	-0.89389	-0.728308	-0.790632	-0.102787	-0.361073	-1.64842	-0.438797	-0.539135	-0.923453	-1.00498	-0.15587	-0.981029	-0.0850433	-0.957859	-1.55183	-0.418552	-0.75878	-0.947468	-0.887607	1.00863	1.5618	1.28181	1.22843	1.94579	2.24797	2.11961	2.29592	1.5454	1.39995	1.02946	1.39015	-0.970208	-0.922974	-0.757886
ENSMUSG00000035984	-1.70399	0.104994	13.8393	0.000594647	0.00331293	Nme5	75533	18	34562634	34579115	0.500317	0.27415	-0.41369	-0.311098	-0.127965	0.169929	-0.240196	-0.334947	1.47312	-0.570554	-0.31684	-1.99462	0.878539	0.266046	0.0487313	0.345458	0.0749361	0.300203	0.0456675	0.442952	0.192753	-0.867308	-0.235069	-0.171224	0.495722	0.733002	-0.155966	0.275121	-0.933388	-0.485382	-0.342783	-0.598507	0.171649	-0.128791	-0.114493	0.826244	-0.259369	-0.586428	-0.664464
ENSMUSG00000075602	-1.69432	-1.24563	9.33373	0.00393397	0.014686	Ly6a	110454	15	74994877	74998031	-1.17843	-0.723953	-2.63241	-0.546803	-2.45936	-2.63571	-1.83863	-0.544872	0.423557	-1.00584	0.270258	-0.508451	-1.4554	-2.13841	-0.798721	-0.738842	-1.6833	-2.04714	-2.0816	-2.71311	-1.86536	-1.58194	-1.05364	-1.88806	-0.0938144	-1.05127	-0.475595	-0.873268	-2.06217	-2.2897	-1.67015	-1.01812	-1.98879	-1.86703	-0.406637	-1.84179	-1.95658	-1.81135	-0.85778
ENSMUSG00000066007	-1.69057	-0.47453	21.4295	3.62935e-05	0.000362682	Zfp600	667666	4	146156824	146198755	0.228174	-0.723953	-1.79796	-0.385468	-1.80297	-1.8026	-0.546629	-1.2011	-0.395169	-1.2249	-1.05809	-1.01642	-1.31976	-0.484351	-0.618293	-0.418108	-0.873905	-1.62411	-1.49151	-0.333412	-1.34782	-0.867308	-0.29893	-0.372899	0.945614	0.855621	-0.214476	0.365396	-0.0436713	-0.177494	-0.0118947	-0.070785	0.0550643	-0.691988	0.172359	0.272301	-1.07607	-1.12615	-0.415797
ENSMUSG00000030854	-1.68425	-0.0347379	22.888	2.21592e-05	0.00024537	Ptpn5	19259	7	47077795	47133684	-0.462886	-0.0814622	-0.189341	-0.172956	-0.65342	0.322799	-0.728308	-0.151723	0.386329	-2.20175	-0.178754	-1.35837	-0.089547	0.475168	-0.24657	-0.15587	-0.358516	-0.287911	-0.195981	-0.0823504	0.0894832	0.143942	-0.0588758	-0.524937	0.845601	0.795614	0.51865	0.365396	-0.105338	0.291718	-0.0620369	0.214703	0.723324	0.332807	0.678988	0.272301	-0.692518	-0.252912	-0.85778
ENSMUSG00000031409	-1.67294	0.230241	22.54	2.48998e-05	0.00026998	Tceal6	66104	X	135208687	135210687	0.370653	0.443865	0.55231	0.762966	0.297943	0.546305	-0.0467132	-0.334947	0.890429	-0.815704	0.49326	-1.01642	0.666191	0.12428	1.12638	0.957461	0.568384	0.0927833	-0.13167	0.699008	0.620783	0.0869103	-0.115249	0.163252	0.913041	0.196657	0.976508	0.275121	-0.38232	-0.402034	-0.858909	-0.793109	-0.0717761	-0.581505	0.128339	0.0651718	-0.0834565	-0.0324329	-0.0779399
ENSMUSG00000029697	-1.67	3.21366	46.6771	2.76884e-08	1.15948e-06	Fezf1	73191	6	23245044	23248362	3.50902	3.47213	3.09416	2.97317	2.9494	3.37111	3.4717	3.71582	4.00909	2.83335	2.69775	2.12237	3.67024	3.55386	3.4978	3.56382	3.24016	3.54868	3.58206	3.18443	2.94412	2.79273	3.21896	3.11282	4.10354	3.73446	3.83538	3.28782	2.3305	2.22193	1.31176	2.16799	2.36417	3.08773	3.32188	3.39167	3.20944	3.1943	2.92479
ENSMUSG00000036594	-1.66785	-0.582916	10.0072	0.00292576	0.0116152	H2-Aa	14960	17	34282744	34287823	-0.827723	-0.476624	-0.58533	-1.17935	-0.242492	-0.78568	-0.172777	-0.21025	0.226999	-2.20175	-0.640372	-2.46284	-0.698324	-1.14491	-1.00498	-1.03703	-0.68092	-1.45153	-0.656975	-0.266433	-1.08364	-0.984669	-0.669076	-1.52529	0.581132	-1.42678	0.482272	-0.9804	-1.64094	-0.32324	-0.858909	-0.793109	0.833611	-0.293244	0.0829326	0.495323	-1.76733	-0.443646	-0.757886
ENSMUSG00000028255	-1.66397	1.44274	55.3441	3.84743e-09	2.25405e-07	Clca1	23844	3	145003817	145032776	1.67708	0.69993	0.709149	0.830231	0.920557	1.30238	1.43817	1.26498	1.65629	1.00449	0.790922	0.207917	1.29256	1.33085	1.48324	1.8855	0.490326	1.30335	1.04743	1.20305	0.693019	0.769348	0.73032	0.764777	2.17182	2.15818	2.28011	2.00832	1.69758	1.39288	1.51354	1.87208	2.67191	2.20463	2.07336	2.56859	1.18903	1.19798	0.6237
ENSMUSG00000029716	-1.6601	-1.0875	12.409	0.00105977	0.00524596	Tfr2	50765	5	137569840	137587481	-2.33164	-1.39975	-2.02633	-1.31814	-1.6371	-1.27785	-1.64345	-0.981319	-1.14273	-0.907642	-2.06885	0.715309	-1.77222	-1.14491	-2.38123	-1.15189	-1.87663	-1.62411	-1.85701	-1.91242	-2.0894	-1.11243	-2.15696	-1.6953	0.149306	-0.506951	-0.548991	-0.68027	0.0154675	-1.26212	-0.614835	-0.273844	-0.537115	-1.08558	-0.0124056	0.0651718	-1.60005	-2.46595	-1.34535
ENSMUSG00000061527	-1.65399	1.11234	39.4012	1.70737e-07	5.09398e-06	Krt5	110308	15	101707070	101712898	0.693471	0.521778	0.883894	1.25425	0.72108	0.844529	0.227316	0.371651	0.750945	1.95056	0.888414	2.32618	0.529158	0.310366	0.719855	0.579501	0.407801	1.01046	0.806099	0.699008	0.620783	1.03359	0.882019	0.305291	1.77861	1.73155	1.94797	1.64363	1.01841	1.64884	1.58044	1.05463	2.05068	1.37276	1.83399	2.13679	0.76738	0.76999	0.195617
ENSMUSG00000066060	-1.65277	-0.0294572	31.1005	1.69924e-06	3.20382e-05	Gm12866	433751	4	119054790	119069111	-0.727506	-0.554449	0.00477016	-0.936373	-0.65342	-0.26607	-0.936206	-0.882827	-0.27102	-1.63218	-0.178754	-0.508451	-0.877281	-0.089412	-1.24573	-0.56958	-0.358516	-0.914507	-0.408143	-1.13853	-0.760557	-0.657849	-0.435814	-0.372899	0.0922584	0.795614	1.17189	0.713576	0.543332	1.27119	1.49632	1.26935	1.00053	1.06832	0.678988	0.53607	-0.389817	-0.194554	-0.576726
ENSMUSG00000020891	-1.65124	-0.34883	19.4201	7.31621e-05	0.000632933	Alox8	11688	11	69183932	69197843	-0.171939	-0.0814622	0.279556	0.227133	-0.433375	0.27362	-1.83863	-0.271251	-0.0508028	-0.236611	-0.0527374	-0.581639	-0.265389	-0.484351	-0.313644	0.0659534	-0.873905	-0.914507	-0.0110569	-0.555307	-0.967716	-0.166851	-0.00462242	-0.694905	0.404935	0.4118	-0.27546	-0.431952	-1.17646	-0.485382	-0.167873	-0.793109	-0.285765	-1.08558	-0.343283	-0.0507296	-0.198317	-0.31373	-0.965107
ENSMUSG00000058966	-1.64908	3.29313	39.7068	1.57642e-07	4.77199e-06	Fam57b	68952	7	126797668	126830219	3.53447	3.27811	3.01372	3.26821	2.83404	3.41146	3.18733	3.71975	4.35575	2.92282	2.93681	2.30604	3.9674	3.69009	3.3156	3.70666	3.44026	3.84614	3.85232	3.81448	3.2676	2.84526	3.12475	2.77306	3.991	3.72242	3.66327	2.79771	2.30702	2.58066	2.50259	2.58354	3.38386	2.84226	3.49653	3.60299	3.03608	2.80134	2.62514
ENSMUSG00000049515	-1.64382	-0.534667	27.972	4.34743e-06	6.85263e-05	Espnl	227357	1	91322075	91348306	-1.05182	-1.55108	-1.60085	-0.728479	-1.01131	-0.590934	-1.05259	-1.2011	-0.461494	-0.570554	-0.11437	-0.027444	-1.08162	-0.731506	-1.70454	-1.73289	-1.51285	-0.914507	-1.85701	-1.13853	-1.50059	-0.984669	-1.29274	-0.994557	0.357305	0.149492	0.367287	0.0211197	0.502574	0.522567	-0.167873	0.538188	0.603903	-0.0530985	0.738765	-0.467606	-0.871585	-1.23959	-1.08107
ENSMUSG00000045053	-1.63689	0.38006	18.3545	0.000107243	0.000859742	Kcng3	225030	17	83585957	83631895	0.986906	0.631286	0.466996	0.369605	-0.0739398	0.546305	0.499449	0.523041	1.1787	0.696352	-0.0527374	-0.918349	0.761048	0.1731	0.151778	0.811806	0.712869	0.887264	0.594267	1.40146	0.657353	0.399505	0.792926	-0.694905	0.661768	0.242329	1.23884	0.320965	-0.543696	-1.59089	-2.23389	-1.43927	0.684605	0.0873223	0.296893	0.890505	-0.692518	0.158775	0.0377774
ENSMUSG00000033427	-1.63678	-0.503034	34.6099	6.22782e-07	1.45709e-05	Upb1	103149	10	75401115	75441679	-0.384466	-0.723953	-1.27269	-1.05275	-1.11661	-1.1382	-1.05259	-0.882827	-0.27102	-0.122038	0.270258	-0.508451	0.162928	0.1731	-0.24657	-0.347946	-0.774188	-0.914507	-0.957859	-1.40052	-1.50059	-1.77989	-0.669076	-1.52529	0.404935	0.149492	0.242339	-0.51007	-0.631701	-0.485382	-0.472406	-0.070785	0.427546	-0.208675	-0.114493	-0.314867	-1.19032	-0.922974	-0.85778
ENSMUSG00000024670	-1.6294	-1.01004	19.219	7.85922e-05	0.000668571	Cd6	12511	19	10789341	10830058	-2.06379	-1.72017	-1.79796	-1.05275	-1.11661	-2.03068	-1.83863	-1.61008	-0.680996	0.422014	-1.4767	0.292269	-1.31976	-1.26985	-1.89686	-1.41334	-1.87663	-1.62411	-2.34771	-1.72089	-3.101	-2.00938	-1.93778	-1.6953	-0.232693	-0.363215	-0.0456167	-0.287364	-0.237192	-0.109794	-0.0620369	-0.070785	-0.631672	-0.81164	-0.615323	-1.05625	-0.970208	-1.81135	-0.965107
ENSMUSG00000020387	-1.62743	3.45345	34.1265	7.13016e-07	1.62142e-05	Jade2	76901	11	51813455	51857653	3.65076	3.57165	3.12929	3.2499	3.18366	3.61272	3.49261	3.8756	4.12663	2.51709	2.86677	2.70266	4.28724	3.89679	3.71528	3.83663	3.8836	3.54868	3.84034	4.16016	3.3425	3.24126	3.53964	3.04693	4.3084	3.93204	3.88499	2.84555	1.73325	1.84924	1.74987	1.9674	3.49992	2.66309	3.09482	3.91635	3.12834	3.26359	2.74065
ENSMUSG00000037843	-1.62233	0.669891	23.2868	1.94042e-05	0.000222527	Vstm2l	277432	2	157914653	157944719	0.693471	0.797135	0.376318	0.728119	0.751321	0.626837	0.276387	0.900279	1.77627	-0.647733	0.117781	-0.372352	1.01311	1.26482	0.817124	0.615067	0.780024	1.01046	0.738886	1.24956	0.464462	0.5336	0.631001	0.475238	1.54348	0.995552	1.42285	0.678788	-0.460753	-0.402034	0.172875	0.618695	0.902715	0.0188196	0.738765	0.724145	0.258926	0.327582	-0.576726
[truncated: 544 more rows]
[truncated: 15 more columns]

## Sheet: WT6J1_HOMO6J1
Row.names	logFC	logCPM	F	PValue	FDR	mgi_symbol.x	entrezgene_id.x	chromosome_name.x	start_position.x	end_position.x	CONTROL.SIX.1J.1	CONTROL.SIX.1J.2	CONTROL.SIX.1J.3	CONTROL.SIX.1J.4	CONTROL.SIX.J1.1	CONTROL.SIX.J1.2	CONTROL.SIX.J1.3	CONTROL.SIX.J1.4	MAT_MUT.SIX.1J.1	MAT_MUT.SIX.1J.2	MAT_MUT.SIX.1J.3	MAT_MUT.SIX.1J.4	MAT_WT.SIX.1J.1	MAT_WT.SIX.1J.2	MAT_WT.SIX.1J.3	MAT_WT.SIX.1J.4	PATHAPLO_WT.SIX.J1.1	PATHAPLO_WT.SIX.J1.2	PATHAPLO_WT.SIX.J1.3	PATHAPLO_WT.SIX.J1.4	MATHAPLO_WT.SIX.J1.1	MATHAPLO_WT.SIX.J1.2	MATHAPLO_WT.SIX.J1.3	MATHAPLO_WT.SIX.J1.4	ZYG_HOMO.SIX.1J.1	ZYG_HOMO.SIX.1J.2	ZYG_HOMO.SIX.1J.3	ZYG_HOMO.SIX.1J.4	ZYG_HOMO.TWELVE.J1.1	ZYG_HOMO.TWELVE.J1.2	ZYG_HOMO.TWELVE.J1.3	ZYG_HOMO.TWELVE.J1.4	ZYG_HOMO.SIX.J1.1	ZYG_HOMO.SIX.J1.2	ZYG_HOMO.SIX.J1.3	ZYG_HOMO.SIX.J1.4	ZYG_WT.SIX.1J.1	ZYG_WT.SIX.1J.2	ZYG_WT.SIX.1J.3
[truncated: 419 more rows]
[truncated: 15 more columns]

[truncated: 12 more sheets: WT61J_HOMO61J, WT12_HOMO12, WT12_WT6, HOMO12_HOMO6, WT6HOMO12, MATHAPLO, PATHAPLO, MATMUT, Control1JvsHOMO1J, ControlJ1vsHOMOJ1, ControlJ1vsWTJ1, Control1JvsWT1J]
