# Supplementary material for: EHMT2 suppresses the variation of transcriptional switches in the mouse embryo
Source: PLoS Genet. 2021 Nov 18;17(11):e1009908. doi: 10.1371/journal.pgen.1009908 (PMC8601470; doi:10.1371/journal.pgen.1009908)
Supplement: S8 Table — (XLSX) [file pgen.1009908.s016.xlsx]

## Sheet: Embryo_MATMUT_Sig_Dispersion
Row.names	MATWTvsMATHET.mean.log2FC.1	Statistics.mean	Pvalue.mean	FDR.mean	MATWTvsMATHET.dispersion.log2FC.1	Statistics.dispersion	Pvalue.dispersion	FDR.dispersion		mgi_symbol	chromosome_name	strand	start_position	end_position	gene_biotype	CONTROL.SIX.1J.1	CONTROL.SIX.1J.2	CONTROL.SIX.1J.3	CONTROL.SIX.1J.4	CONTROL.SIX.J1.1	CONTROL.SIX.J1.2	CONTROL.SIX.J1.3	CONTROL.SIX.J1.4	MAT_MUT.SIX.1J.1	MAT_MUT.SIX.1J.2	MAT_MUT.SIX.1J.3	MAT_MUT.SIX.1J.4	MAT_WT.SIX.1J.1	MAT_WT.SIX.1J.2	MAT_WT.SIX.1J.3	MAT_WT.SIX.1J.4	PATHAPLO_WT.SIX.J1.1	PATHAPLO_WT.SIX.J1.2	PATHAPLO_WT.SIX.J1.3	PATHAPLO_WT.SIX.J1.4	MATHAPLO_WT.SIX.J1.1	MATHAPLO_WT.SIX.J1.2	MATHAPLO_WT.SIX.J1.3	MATHAPLO_WT.SIX.J1.4	ZYG_HOMO.SIX.1J.1	ZYG_HOMO.SIX.1J.2	ZYG_HOMO.SIX.1J.3	ZYG_HOMO.SIX.1J.4	ZYG_HOMO.TWELVE.J1.1	ZYG_HOMO.TWELVE.J1.2	ZYG_HOMO.TWELVE.J1.3	ZYG_HOMO.TWELVE.J1.4	ZYG_HOMO.SIX.J1.1	ZYG_HOMO.SIX.J1.2
ENSMUSG00000000031	0.75659	0	1	1	7.34303	19.0934	6.22371e-06	0.0103588	MAT up	H19	7	-1	142575529	142578143	lncRNA	10.5917	10.7973	10.7812	10.8497	10.9084	10.7046	10.7174	10.6483	10.4441	11.2551	11.0449	11.8938	10.4391	10.6402	10.5826	10.5369	10.6013	10.6793	10.6058	10.5203	10.7947	10.8077	10.7377	10.8466	10.5949	10.6749	10.8038	10.7546	10.9995	10.8688	11.1919	11.0088	10.8837	10.8087
ENSMUSG00000000056	0.0595353	0	1	1	5.50962	19.4358	5.20183e-06	0.0092574	MAT up	Narf	11	1	121237253	121255856	protein_coding	5.41329	5.38439	5.48781	5.35474	5.25964	5.31585	5.32127	5.27106	5.30032	5.14325	5.15854	5.71683	5.27771	5.34257	5.4081	5.35737	5.34661	5.50279	5.3477	5.27	5.37976	5.3739	5.34807	5.31145	5.37648	5.24763	5.59045	5.52605	5.47065	5.13432	5.56373	5.53252	5.44413	5.31254
ENSMUSG00000000253	0.790122	0	1	1	5.04774	15.3344	4.5031e-05	0.0475711	both up with MAT bias	Gmpr	13	1	45507444	45553800	protein_coding	1.98237	2.0595	2.22426	2.24078	2.50131	2.42773	1.9857	1.99795	2.18492	2.6379	2.11584	3.49884	2.06866	1.87787	1.94605	2.13296	2.16861	2.20675	2.08353	1.89896	2.02614	2.02697	2.08896	2.3802	2.19084	2.20015	2.01095	2.18708	2.30349	2.58157	2.81988	2.82685	2.22042	2.32009
ENSMUSG00000000690	-0.607155	0	1	1	5.58866	19.6816	4.57378e-06	0.00829619	MAT up	Hoxb6	11	1	96292476	96301569	protein_coding	4.00484	3.89567	3.99779	4.15973	4.20572	4.23134	4.06355	4.08886	2.81441	2.5317	4.27325	3.48004	3.99309	4.15073	4.09661	3.95906	4.09335	3.09789	3.97384	4.1033	4.1278	4.11644	4.06922	4.15659	4.15096	4.09873	4.29171	4.40512	3.85076	3.88237	4.14544	4.06992	4.51283	4.39042
ENSMUSG00000000881	-0.0579093	0	1	1	4.9987	15.2027	4.82833e-05	0.0496467	PAT down	Dlg3	X	1	100767722	100818410	protein_coding	5.68375	5.75293	5.80658	5.78317	5.72968	5.57793	5.64978	5.7167	5.91784	5.34356	5.86746	5.57793	5.77089	5.79654	5.82379	5.79917	5.83694	5.76496	5.76385	5.7235	5.78137	5.65245	5.62052	5.72896	5.77337	5.64828	5.91236	5.77207	5.66344	5.72714	5.79941	5.70054	5.8141	5.5465
ENSMUSG00000001270	1.08699	0.0741241	0.392712	1	6.87685	24.9966	2.87152e-07	0.00104975	MAT up	Ckb	12	-1	111669361	111672338	protein_coding	3.4035	3.70625	4.03834	3.71189	3.94335	3.64302	3.33668	3.47547	3.8468	4.93335	3.9067	4.88706	3.36947	3.50709	3.55486	3.452	3.83771	3.67852	3.43075	3.72006	3.66526	3.97848	3.63055	3.87265	3.24774	3.37239	3.64288	3.69247	4.37098	4.23124	4.43333	4.263	3.75919	3.65049
ENSMUSG00000001493	-0.0899726	0	1	1	7.06173	34.4438	2.19374e-09	2.41681e-05	Variable	Meox1	11	-1	101877510	101894374	protein_coding	5.34688	5.42552	5.44458	5.21227	5.30689	5.23154	5.20053	5.06292	5.76938	5.12814	5.15526	4.26059	5.26673	5.34936	5.3989	5.24212	5.31784	5.11838	5.19059	5.3239	5.30881	5.35233	5.11951	5.25971	4.73384	4.94136	5.33582	5.19169	5.65369	5.48742	5.94005	5.72117	5.1269	5.11021
ENSMUSG00000001687	0.365364	0	1	1	5.23534	17.0998	1.77335e-05	0.0241335	MAT up	Ubl3	5	-1	148504635	148552789	protein_coding	4.96493	5.17472	5.24168	4.95699	5.22681	4.91114	5.14183	5.00226	4.80808	5.46274	5.13875	5.4094	4.89114	4.87957	4.97107	4.91125	4.82157	4.84787	4.97215	4.85691	5.03953	5.11506	5.16372	5.24204	4.99738	5.12846	5.14413	5.52605	5.55229	5.51853	5.48955	5.49643	5.16195	5.55378
ENSMUSG00000002083	1.10629	0.102201	0.374602	1	5.34346	17.5105	1.42866e-05	0.0205295	MAT up	Bbc3	7	1	16308393	16318205	protein_coding	1.81232	2.21288	2.2868	2.07227	2.13305	1.78585	1.81748	2.02322	2.19631	3.057	2.19462	3.60671	1.89414	1.89282	1.82576	1.84771	2.24395	2.09658	1.93901	2.33329	2.08771	2.25656	2.011	2.22099	2.37515	2.46899	2.50922	2.2233	2.23534	2.54174	2.44869	2.40096	2.11534	2.17661
ENSMUSG00000002100	1.21351	0.202369	0.326408	1	6.8239	15.5803	3.95363e-05	0.0437649	both up with MAT bias	Mybpc3	2	1	91118144	91136516	protein_coding	5.03515	5.30414	5.68297	5.51885	5.85699	5.52352	5.43664	5.07203	4.178	6.76911	5.75498	6.78534	4.83835	5.1033	5.25639	4.91125	5.47724	5.23673	5.03217	5.15092	5.50776	5.47996	5.27907	5.3227	4.55173	4.61325	5.39909	5.75774	6.05725	6.02492	5.93023	6.13703	5.54114	5.48995
ENSMUSG00000002266	0.970792	0	1	1	7.83818	22.2446	1.20014e-06	0.00308507	MAT up	Zim1	7	-1	6671269	6696450	protein_coding	5.04391	4.98363	5.14201	5.29855	4.96384	4.85281	5.27329	4.80511	4.6368	5.81468	5.60801	6.43639	4.73259	4.84155	4.97991	4.8089	4.5445	5.07909	4.88607	4.48467	4.7421	4.91947	4.75321	4.9527	4.94005	5.01545	4.81733	5.36381	5.95941	5.49526	5.91881	5.66286	5.44006	5.51701
ENSMUSG00000002997	0.215939	0	1	1	5.0533	15.7284	3.65591e-05	0.0420263	MAT up	Prkar2b	12	-1	31958476	32061296	protein_coding	5.16931	5.50194	5.24798	5.08176	5.13637	5.15537	5.16432	4.9895	5.02166	5.099	5.07944	5.55342	5.00454	5.02065	5.08682	5.05965	5.04691	4.94643	5.0915	5.07649	5.12462	5.23268	5.33079	5.4867	4.89335	4.96068	5.15614	5.63426	5.59257	5.38843	5.62308	5.44252	5.16525	5.63288
ENSMUSG00000003518	0.642108	0	1	1	5.93221	22.9331	8.38681e-07	0.00228273	MAT up	Dusp3	11	-1	101971143	101987013	protein_coding	3.70245	4.13844	4.15358	4.03477	4.13388	3.93436	4.0567	3.91751	3.78401	4.6373	4.17952	4.93441	3.78181	3.9148	3.84522	3.92388	3.95071	4.04764	3.99227	3.75865	4.00551	4.18077	3.95589	4.01467	3.66659	3.70368	3.70141	4.10212	4.4024	4.49642	4.45035	4.46453	3.87235	4.17324
ENSMUSG00000003585	0.0651417	0	1	1	5.41072	17.8317	1.20665e-05	0.0181274	Expression too low	Sec14l2	11	-1	4097039	4123415	protein_coding	2.4826	2.50794	2.48118	2.67126	2.06336	2.51333	2.72587	3.13649	3.38665	1.69719	3.07546	1.7677	2.65321	2.74403	2.55012	2.64609	2.85351	2.8403	2.50916	2.34461	2.32352	2.38346	2.41577	2.50395	3.06828	3.03072	2.61742	2.16242	2.15153	2.41519	2.39698	2.10295	2.61671	1.98317
ENSMUSG00000004032	0.325136	0	1	1	5.02707	15.3598	4.44293e-05	0.0473681	MAT up	Gstm5	3	1	107895821	107898686	protein_coding	4.35946	4.35719	4.51401	4.49843	4.20572	4.34369	4.30538	4.17312	4.47551	4.93509	4.48658	5.02146	4.42214	4.5735	4.45954	4.47635	4.34792	4.24775	4.23755	4.3281	4.13875	4.29497	4.30525	4.26844	4.56804	4.5773	4.73566	4.71809	4.7113	4.61632	4.95235	4.79675	4.53337	4.58768
ENSMUSG00000004328	0.185027	0	1	1	5.29173	49.7209	8.86236e-13	3.41723e-08	Expression too low	Hif3a	7	-1	17031507	17062427	protein_coding	4.14822	3.78584	3.74508	3.63949	3.62645	3.81723	3.85417	3.78713	3.65371	3.75229	3.69719	4.5714	3.73876	3.95096	3.81394	3.88049	3.71509	3.67852	3.94006	3.67144	3.71976	3.90422	3.80623	3.73629	3.62042	3.7649	3.56395	3.72231	3.3631	3.06168	3.46801	3.44365	3.70136	3.36295
ENSMUSG00000004552	2.0328	1.57609	0.104662	1	6.08251	17.767	1.24836e-05	0.0183957	Expression too low	Ctse	1	1	131638306	131675505	protein_coding	-0.953333	-1.22511	0.0985941	-0.647873	-1.24527	-1.03447	-1.07901	-0.28951	-0.462076	-1.42835	-0.106952	2.64563	-0.436583	-1.1207	-0.997324	-0.645806	-0.395948	-1.59241	-1.64616	-1.07681	-1.06889	-1.55338	-1.92376	-0.687178	-0.61082	-0.726898	-0.360144	0.58977	0.70807	-0.0386124	0.181782	0.240083	0.0261304	0.0322027
ENSMUSG00000004558	1.29594	0.517696	0.235913	1	5.11325	15.6903	3.73029e-05	0.0424733	both up with MAT bias	Ndrg2	14	-1	51905271	51914158	protein_coding	0.521147	1.04565	1.59294	1.11191	1.58854	1.1202	0.895542	1.1339	1.39861	2.01881	1.10093	3.00237	0.664045	1.04795	0.887164	0.935934	1.24296	0.958796	1.04037	0.928478	1.05318	1.18523	0.929532	1.26811	0.248689	0.270979	1.02525	1.85902	2.08853	1.7386	2.11701	2.16768	0.742457	1.07717
ENSMUSG00000004665	0.663011	0	1	1	8.32269	50.7977	5.11976e-13	2.65945e-08	both up with MAT bias	Cnn2	10	1	79988584	79996062	protein_coding	6.47747	6.66206	6.70898	6.70721	6.80312	6.6178	6.53736	6.59969	6.51334	7.35292	6.95403	7.55698	6.5049	6.56184	6.57424	6.51518	6.70489	6.56628	6.48879	6.57345	6.74795	6.66578	6.51912	6.5799	6.45697	6.32009	6.3965	6.47377	6.68222	6.82222	6.88777	6.86867	6.44353	6.49478
ENSMUSG00000004951	2.07084	5.30174	0.0106521	1	5.76295	20.4399	3.07662e-06	0.00643171	both up with MAT bias	Hspb1	5	1	135887919	135889563	protein_coding	0.521147	0.961554	1.77848	1.11191	1.5719	0.976885	0.92595	0.64088	0.795168	2.56798	1.83351	3.2773	0.0973191	0.650733	0.694521	0.264466	0.883317	0.861096	0.223944	-0.134835	1.14294	0.804667	0.95751	0.442902	0.402125	0.440668	0.944459	0.661925	2.1638	1.79051	2.39698	2.18028	0.290289	0.976777
ENSMUSG00000005615	0.351738	0	1	1	5.06459	15.7633	3.58917e-05	0.0415183	MAT up	Pcyt1a	16	1	32430921	32475070	protein_coding	5.00317	5.34344	5.30197	5.24313	5.37439	5.33508	5.28214	5.21733	5.01845	5.53095	5.31661	5.60203	4.9829	5.09039	5.12077	5.1385	5.25245	5.25447	5.15667	5.20782	5.38129	5.28565	5.35203	5.45638	5.00339	5.15767	4.87478	5.19473	5.65151	5.53764	5.57735	5.46587	5.01268	5.3228
ENSMUSG00000005836	0.405922	0	1	1	5.41083	19.9689	3.93558e-06	0.00752488	MAT up	Gata6	18	1	11052064	11085635	protein_coding	4.85374	5.26081	4.73869	4.88836	4.89362	4.82379	5.04298	4.78494	4.99581	5.38862	4.93585	5.47492	4.83464	4.81825	4.98694	4.83943	4.90131	5.12541	4.97771	4.68722	4.88769	4.63311	4.97473	4.7839	4.75536	4.38011	4.54332	4.44912	4.69024	4.61392	4.58354	4.67511	4.85434	4.56769
ENSMUSG00000006360	1.31014	0.754498	0.192528	1	5.26208	16.8412	2.03207e-05	0.0268644	both up with MAT bias	Crip1	12	1	113146316	113153879	protein_coding	1.96771	1.84155	2.21142	1.62442	2.21031	1.83655	1.51146	1.85045	1.74736	3.17341	1.88193	3.0979	1.4064	1.38045	1.38966	1.43296	1.91565	2.03817	1.72648	1.85214	2.05725	1.96337	1.81083	1.8532	1.76987	1.59163	1.98426	1.94829	2.43084	2.28855	2.49862	2.50483	2.23304	2.46301
ENSMUSG00000006574	8.80822	29.8022	2.39225e-08	0.00110691	11.9551	51.8115	3.05471e-13	2.35573e-08	both up with MAT bias	Slc4a1	11	-1	102348824	102366203	protein_coding	-2.6715	-1.09934	3.96756	1.89704	1.62124	1.5631	0.767061	-1.79174	-2.74492	2.76833	1.28022	7.23604	-2.41596	-2.38144	-2.69766	-2.71766	-2.33939	-2.2909	-3.6975	-2.67596	-1.54169	1.00746	-1.56421	1.95791	-2.59106	-1.40243	-2.41179	2.96979	4.55698	2.92902	4.15844	3.60194	-2.05429	1.566
ENSMUSG00000007041	0.276285	0	1	1	5.70887	21.2245	2.04255e-06	0.00463285	MAT up	Clic1	17	1	35049966	35058749	protein_coding	5.67589	5.64698	5.67598	5.61873	5.59211	5.64109	5.59169	5.6483	5.57144	5.89808	5.68734	6.14358	5.59221	5.65795	5.62073	5.60736	5.67055	5.58669	5.57868	5.55099	5.70607	5.59852	5.64439	5.58807	5.38877	5.49412	5.67739	5.52	5.57314	5.61645	5.84676	5.72333	5.58239	5.56678
ENSMUSG00000009378	1.61911	1.50206	0.110177	1	5.63361	18.9614	6.66956e-06	0.0108664	Expression too low	Slc16a12	19	-1	34668403	34747289	protein_coding	1.15958	0.961554	1.65115	1.60555	1.50338	1.32346	1.06906	1.11051	0.0708991	2.76052	1.37347	2.48527	0.0973191	0.615121	0.472131	0.755577	0.568588	0.756297	0.614979	0.59098	0.854952	1.69628	1.0898	1.40141	0.49604	0.440668	1.19783	1.79628	2.30349	2.50078	2.2198	2.59232	1.89496	1.93046
ENSMUSG00000015134	3.09952	5.89873	0.00757589	1	6.91533	25.9139	1.78499e-07	0.000794159	both up with MAT bias	Aldh1a3	7	-1	66390890	66427517	protein_coding	-1.48733	-0.876568	2.07632	0.678231	1.25513	0.247431	-0.662318	-0.72157	-1.31649	-0.00387859	0.864384	3.34637	-0.948192	-1.24608	-1.23832	-0.924879	-1.06253	-0.996229	-1.0556	-1.07681	-1.06889	-0.204279	-0.418051	0.837342	-1.06777	-0.819725	-1.16308	1.3488	4.02908	3.72233	4.43119	4.16811	0.0261304	1.54278
ENSMUSG00000015202	-0.103194	0	1	1	5.17257	16.8151	2.06018e-05	0.0270812	MAT up	Cnksr3	10	-1	7119063	7212237	protein_coding	5.132	5.21614	5.17711	5.11551	5.20809	5.14702	5.19274	5.13569	5.37114	4.92813	5.06378	4.58025	5.17133	5.14447	5.20003	5.1431	5.19031	5.31415	5.21276	5.36756	5.21707	5.17419	5.19049	5.05066	5.1112	5.15462	5.29023	5.11985	5.03739	5.11749	5.03502	5.05638	5.15534	5.18336
ENSMUSG00000015837	0.107143	0	1	1	5.17988	16.0211	3.13206e-05	0.0371597	MAT up	Sqstm1	11	-1	50199366	50210827	protein_coding	5.78859	5.77466	5.87025	5.77685	5.75293	5.88842	5.79688	5.94706	6.04143	5.53324	5.90602	5.95658	5.80639	5.84154	5.83162	5.80595	5.86704	5.89407	5.85125	5.81689	5.84628	5.79627	5.86076	5.64407	5.88281	5.84538	5.86559	5.71386	5.60275	5.63313	5.66376	5.64251	5.68808	5.52296
ENSMUSG00000016528	0.291637	0	1	1	5.93467	23.287	6.97713e-07	0.00206946	MAT up	Mapkapk2	1	-1	131053700	131097826	protein_coding	6.31761	6.33512	6.4705	6.41024	6.51087	6.36066	6.36497	6.40014	6.18343	6.60368	6.51391	6.7622	6.28582	6.2621	6.33286	6.27386	6.36436	6.35074	6.32832	6.38072	6.44316	6.51105	6.3839	6.43387	6.38744	6.41672	6.31114	6.47	6.70392	6.74868	6.65855	6.68793	6.39315	6.48719
ENSMUSG00000017548	-0.109054	0	1	1	-5.02495	15.6828	3.74516e-05	0.0424733	MAT up	Suz12	11	1	79993106	80034123	protein_coding	7.18413	7.28374	6.85647	6.89383	6.9857	6.92359	7.19515	6.85058	6.78071	6.77057	6.94646	6.77237	6.9017	6.76388	7.03393	7.1658	6.94676	6.97228	6.98982	6.85304	6.88324	6.99434	7.1782	7.24502	6.7487	6.75621	6.69751	7.15035	6.95146	6.6758	6.75799	6.78139	7.05828	7.20991
ENSMUSG00000018340	0.588413	0	1	1	6.47251	28.4678	4.76356e-08	0.000324137	both up with MAT bias	Anxa6	11	-1	54979108	55033445	protein_coding	5.05955	5.20856	5.35547	5.366	5.22282	5.13357	5.25993	5.09008	5.06114	5.74312	5.64705	6.07401	5.06284	5.16	5.13191	5.19124	5.1919	5.16689	5.06388	4.84699	5.1501	5.21402	5.07551	5.00601	4.98528	5.28294	5.21042	4.97512	5.45075	5.4121	5.44462	5.44121	5.02542	5.07624
ENSMUSG00000018659	0.87713	0	1	1	7.3002	35.6748	1.16582e-09	1.58657e-05	MAT up	Pnpo	11	-1	96937825	96943986	protein_coding	3.38707	3.12554	3.44401	3.1978	3.26703	3.37225	3.09716	3.42422	3.34119	3.55406	3.29993	5.14738	3.22378	3.3317	3.16638	3.33366	3.11665	3.43995	3.39795	3.26974	3.03604	3.40305	3.24995	3.32543	3.01375	2.95568	3.16101	2.98393	3.42049	2.92902	3.23261	3.06297	2.91948	2.85111
ENSMUSG00000019880	-0.787265	0	1	1	5.73658	20.8527	2.47996e-06	0.00546426	Variable	Rspo3	10	-1	29452416	29535867	protein_coding	4.71802	4.67363	4.27887	4.32175	4.49756	4.42601	4.41663	4.44965	3.94799	2.57691	4.29725	3.70708	4.54311	4.55012	4.55722	4.62834	4.55193	4.04022	4.67184	4.52504	4.63532	4.42164	4.74119	4.57164	4.42614	4.27461	4.34252	4.37324	3.55705	3.65392	3.59583	3.80685	4.40827	4.28242
ENSMUSG00000019979	0.316532	0	1	1	6.17576	24.859	3.08404e-07	0.00106493	MAT up	Apaf1	10	-1	90989311	91082770	protein_coding	6.00413	5.98187	5.91845	5.77791	5.93629	6.00383	6.04476	5.85858	5.81259	6.2503	5.95587	6.41985	5.81112	5.81824	5.96397	5.87574	5.91393	5.94562	5.97317	5.94792	5.95146	5.9752	6.06021	5.99111	6.10587	6.05843	5.91413	6.20609	6.20562	6.04108	6.10826	6.14991	6.1488	6.13698
ENSMUSG00000020176	0.364479	0	1	1	7.81795	22.1945	1.23187e-06	0.00313184	MAT up	Grb10	11	-1	11930508	12038683	protein_coding	10.3708	10.4816	10.4182	10.4066	10.5008	10.4585	10.4368	10.3659	10.1379	10.8974	10.4609	11.0294	10.3078	10.3226	10.4337	10.3912	10.427	10.4168	10.4629	10.4549	10.5225	10.5394	10.5813	10.5481	10.1474	10.1677	10.2655	10.4254	10.5519	10.4868	10.5697	10.5258	10.376	10.4424
ENSMUSG00000020265	0.0245847	0	1	1	5.21486	17.0531	1.81749e-05	0.0245896	MAT up	Sumo3	10	1	77606097	77618331	protein_coding	7.00551	7.05218	7.00987	7.06684	7.1212	7.14215	7.02209	7.04007	7.18303	6.99573	7.01455	6.90772	7.00236	7.02784	7.10793	7.0805	7.10163	7.03336	7.08175	7.13804	7.07312	7.14481	7.01222	7.02164	7.0697	6.92396	7.01398	6.90763	6.83299	6.90451	6.89633	6.93804	6.74374	6.98557
ENSMUSG00000020326	2.43453	4.26841	0.0194136	1	9.01562	27.6183	7.38863e-08	0.000470268	both up with MAT bias	Ccng1	11	-1	40748552	40755311	protein_coding	4.46499	4.91448	4.30025	4.59969	4.43914	4.31716	4.46144	4.34581	4.47784	7.48061	4.50731	7.718	4.23482	4.33166	4.43147	4.6414	4.58852	4.49848	4.59192	4.36192	4.22692	4.40078	4.57052	4.531	5.36874	5.40206	4.82299	5.28174	5.18472	5.21884	5.42539	5.55084	5.40983	5.55957
ENSMUSG00000020469	0.925783	0	1	1	7.16546	17.8054	1.22343e-05	0.0181438	both up with MAT bias	Myl7	11	-1	5896637	5898782	protein_coding	6.39359	6.71492	6.98037	6.86733	7.04075	6.77337	6.55814	6.40855	5.91008	7.9223	6.80976	7.59404	6.2233	6.3507	6.55485	6.38541	6.83241	6.69177	6.43456	6.61787	6.75093	6.77052	6.72133	6.64071	6.28428	6.06736	7.00612	7.10537	6.70602	6.80234	6.71991	6.99221	6.81521	6.76941
ENSMUSG00000020689	1.20682	0.272953	0.300679	1	6.06679	23.3941	6.59922e-07	0.00199509	both up with MAT bias	Itgb3	11	1	104608000	104670476	protein_coding	2.06732	1.99044	2.37003	2.09951	1.93916	2.09439	2.35325	2.06032	2.13843	3.0506	2.36327	4.0053	1.95012	1.92226	1.94605	2.00413	2.36139	2.19343	2.17672	1.7018	1.8945	1.57387	2.23327	2.08226	1.89581	2.29174	2.69355	2.53326	2.93206	2.39297	2.92098	2.56375	2.6547	2.51166
ENSMUSG00000020841	0.212209	0	1	1	5.53589	19.6749	4.59e-06	0.00829619	MAT up	Cpd	11	-1	76778424	76847018	protein_coding	6.66347	6.60025	6.63878	6.51068	6.69543	6.56679	6.69023	6.58862	6.38543	6.81793	6.76205	6.85354	6.49729	6.5149	6.61167	6.58047	6.68531	6.6894	6.63436	6.53259	6.6026	6.68808	6.69613	6.6558	6.48014	6.52273	6.48783	6.72443	6.9097	6.73495	6.82107	6.79937	6.59473	6.76377
ENSMUSG00000021061	1.57426	0.898745	0.171559	1	8.56485	25.1484	2.6542e-07	0.00100665	both up with MAT bias	Sptb	12	-1	76580488	76710547	protein_coding	4.12199	4.12561	5.0055	4.5137	4.46415	4.54257	4.35371	4.318	3.74187	4.98121	4.41435	6.90199	3.97971	4.11929	4.19701	3.86944	4.33361	4.17168	4.12513	4.31089	4.33243	4.46247	4.18023	4.407	4.01877	4.00033	4.19025	4.57826	5.03573	4.4912	4.77633	4.74678	4.46284	4.40337
ENSMUSG00000021127	0.00317401	0	1	1	5.17458	16.7206	2.16539e-05	0.0283034	MAT up	Zfp36l1	12	-1	80107754	80113013	protein_coding	7.50883	7.73459	7.49757	7.52365	7.51271	7.55804	7.56934	7.43522	7.18124	7.41647	7.58422	7.55221	7.42224	7.47168	7.51803	7.51783	7.36051	7.37719	7.48947	7.4244	7.46155	7.55089	7.56159	7.60344	7.26409	7.35301	7.30168	7.44082	7.58657	7.49992	7.56515	7.49931	7.36589	7.48048
ENSMUSG00000021361	0.399226	0	1	1	6.72799	15.5413	4.03605e-05	0.0442537	MAT up	Tmem14c	13	1	41016292	41022586	protein_coding	5.25631	5.47185	5.45142	5.45438	5.4262	5.46966	5.2644	5.30752	5.56266	5.40751	5.35428	6.30909	5.35491	5.43099	5.34111	5.37571	5.4134	5.44073	5.38863	5.48603	5.34708	5.45706	5.32543	5.39108	5.46913	5.51565	5.51203	5.36921	5.3032	5.30464	5.45835	5.46973	5.3077	5.29353
ENSMUSG00000021614	0.157094	0	1	1	6.83767	16.3417	2.64431e-05	0.0328909	MAT up	Vcan	13	-1	89655312	89742509	protein_coding	9.3467	9.22616	9.39629	9.31354	9.41462	9.35559	9.39231	9.31563	8.98712	9.75537	9.35878	9.54768	9.26238	9.31966	9.42873	9.31718	9.34903	9.30603	9.30571	9.3711	9.36952	9.41438	9.42664	9.41766	8.83221	9.06672	9.02064	9.44122	9.49488	9.51175	9.37365	9.43725	9.36243	9.30668
ENSMUSG00000021690	0.152077	0	1	1	5.92616	23.1725	7.40513e-07	0.00211507	MAT up	Jmy	13	-1	93430101	93499808	protein_coding	6.1337	6.15909	6.02869	6.01275	6.05251	6.09168	6.1116	5.95939	5.61771	6.05567	6.13218	6.36649	5.90174	5.95182	6.03266	5.96065	5.94813	5.95453	6.10603	5.96452	6.02708	6.18403	6.13102	6.19616	5.99463	6.00614	6.14783	6.40841	6.34757	6.20385	6.23578	6.29678	6.18981	6.35262
ENSMUSG00000022122	1.09675	0.0584835	0.404455	1	6.37886	26.1368	1.59036e-07	0.000721442	MAT up	Ednrb	14	-1	103814625	103844402	protein_coding	2.53325	2.85732	3.19285	3.16594	2.95698	3.0314	3.16884	2.84915	1.68403	3.53127	3.37515	4.01838	2.21293	2.31522	2.49202	2.30691	2.21927	2.27156	2.6826	2.20253	2.53723	3.09714	2.70698	3.10209	2.19084	2.65296	2.70994	3.28173	4.26387	4.08649	4.0257	3.94252	3.15642	3.50789
ENSMUSG00000022231	-0.185699	0	1	1	5.27979	17.4925	1.44221e-05	0.0205963	Expression too low	Sema5a	15	1	32244810	32696341	protein_coding	5.80621	5.74037	5.61635	5.69215	5.62271	5.74759	5.93036	5.79122	5.91008	5.33832	5.68279	5.35629	5.80734	5.80249	5.83357	5.85627	5.76736	5.93965	5.84822	5.72783	5.746	5.70322	5.93036	5.74473	5.41606	5.3577	5.30379	5.56303	5.33747	5.15757	5.35034	5.21027	5.23901	5.33299
ENSMUSG00000022389	0.245646	0	1	1	5.03308	15.5107	4.10194e-05	0.0445539	MAT up	Tef	15	1	81802421	81826863	protein_coding	4.44925	4.4163	4.59038	4.35886	4.33948	4.45063	4.45102	4.29743	4.5573	4.70808	4.3267	4.99689	4.47795	4.48256	4.47712	4.49805	4.34792	4.33221	4.42559	4.53495	4.29376	4.29173	4.47697	4.31706	4.64181	4.38272	4.6512	4.69893	4.36302	4.35419	4.4755	4.49259	4.66253	4.57915
ENSMUSG00000022485	-0.0467616	0	1	1	6.24706	24.491	3.73289e-07	0.00123374	Expression too low	Hoxc5	15	1	102967443	103017429	protein_coding	2.69326	2.97638	3.20585	3.49824	3.61432	3.37797	3.01468	2.98396	1.43753	1.7455	3.37515	3.68674	2.83518	2.93666	3.08355	2.93472	2.91627	2.12492	2.909	2.9959	2.95575	3.32296	3.05007	3.19683	2.95708	3.22913	3.36102	3.50413	4.08179	3.8623	4.24874	3.83901	3.55835	3.90841
ENSMUSG00000022510	0.749455	0	1	1	6.44482	25.6004	2.09977e-07	0.000883251	MAT up	Trp63	16	1	25683763	25892102	protein_coding	2.28394	2.22496	2.32306	2.30069	2.95698	2.18848	2.04232	2.03569	0.603115	2.35614	2.67858	3.71915	1.80587	2.19976	2.01644	2.044	1.36047	1.45929	1.77838	2.25146	2.08771	2.39556	2.44571	2.92888	2.21866	2.43925	2.40237	3.0187	3.62522	3.17016	3.66669	3.45407	2.84748	3.22387
ENSMUSG00000022519	0.475677	0	1	1	6.31909	26.9368	1.05111e-07	0.000552677	both up with MAT bias	Srl	16	-1	4480216	4541816	protein_coding	4.66676	4.82608	4.84019	4.9116	4.81982	4.88328	4.85428	4.82141	4.7969	5.58616	4.84515	5.48674	4.79124	4.86068	4.808	4.76782	4.84998	4.76025	4.92688	4.83701	4.77289	4.72705	4.81377	4.82403	4.51013	4.70358	4.91244	4.88378	5.2495	5.1141	5.14883	5.31258	4.77462	4.87712
ENSMUSG00000022665	0.620813	0	1	1	5.88288	22.5518	1.02277e-06	0.00268887	MAT up	Ccdc80	16	1	45093402	45128077	protein_coding	4.13844	3.69761	4.19656	4.24454	4.20302	4.06413	4.02544	4.18716	3.79529	4.56286	4.63522	5.05676	3.90377	4.02746	4.09985	3.9968	3.92424	4.08418	3.90158	3.84887	4.07937	4.0719	3.93494	4.22713	3.7452	3.97982	3.96984	4.00836	4.63621	4.34843	4.96276	4.4359	4.3802	4.38063
ENSMUSG00000022742	0.86835	0	1	1	7.01841	16.8804	1.9905e-05	0.026466	both up with MAT bias	Cpox	16	1	58670292	58717636	protein_coding	4.92376	5.13847	5.09035	4.75979	4.69481	4.83214	4.87975	4.67364	5.07046	4.96089	5.01396	6.64478	4.89472	4.8025	4.73264	4.85819	4.90131	4.84361	4.81331	5.04214	4.76819	4.87047	5.0052	4.97782	5.09815	5.08751	5.04912	5.39854	5.20861	4.63537	5.07122	4.849	4.95864	4.96272
ENSMUSG00000023067	1.91723	2.10667	0.0733293	1	9.03355	52.1437	2.57924e-13	2.35573e-08	both up with MAT bias	Cdkn1a	17	1	29090976	29100727	protein_coding	2.8292	2.64006	2.77096	2.82606	2.87121	2.88654	2.88137	3.04075	2.54714	4.9677	2.95239	5.7758	2.77445	2.71908	2.9169	2.83975	3.23217	2.12492	2.95482	2.95217	2.78968	2.90741	2.94219	2.76537	3.46653	3.56369	3.22511	3.34337	2.80459	2.8415	3.18767	3.08325	3.34833	3.25992
ENSMUSG00000023328	1.60012	0.670833	0.206381	1	6.17045	20.0613	3.74988e-06	0.00735353	Expression too low	Ache	5	1	137287519	137294466	protein_coding	0.0505771	-0.159479	1.20964	-0.122191	0.152279	0.477832	-0.137246	-0.00776482	0.11958	0.147624	-0.462322	2.96231	-0.00542016	0.151361	0.0570992	-0.274935	-1.48085	0.0149028	0.320456	-0.0732817	0.300408	0.121234	-0.34789	0.220398	-0.264318	0.178011	-0.581554	0.796234	1.03649	0.736691	0.77479	0.825768	-0.0947508	0.219582
ENSMUSG00000023830	0.74134	0	1	1	9.32388	32.9272	4.78374e-09	5.03061e-05	MAT up	Igf2r	17	-1	12682406	12769664	protein_coding	8.85885	8.79013	8.95188	8.94439	8.53417	8.3699	8.40079	8.34553	8.66589	9.70879	9.17123	10.0441	8.73901	8.85602	8.83698	8.7906	8.34582	8.32912	8.30626	8.37438	8.43093	8.4719	8.3508	8.3976	8.84565	8.85769	8.94803	9.10971	8.65488	8.58752	8.65246	8.68753	8.52678	8.59714
ENSMUSG00000024014	0.536565	0	1	1	7.37798	19.1178	6.14474e-06	0.0103015	MAT up	Pim1	17	1	29490753	29496112	protein_coding	5.14509	5.36815	5.33194	5.29413	5.35993	5.2674	5.20364	5.25915	5.04232	5.9228	5.34423	6.30976	5.25705	5.28566	5.22403	5.28156	5.379	5.19055	5.34197	5.47834	5.18221	5.23941	5.2956	5.41624	5.52171	5.5462	5.32655	5.66641	5.5971	5.48085	5.41459	5.39734	5.52457	5.37796
ENSMUSG00000024043	0.278467	0	1	1	5.91726	23.1905	7.33618e-07	0.00211507	MAT up	Arhgap28	17	-1	67842713	68004120	protein_coding	6.64055	6.70364	6.8194	6.76471	6.84179	6.73435	6.7051	6.74489	6.63815	7.04683	6.92062	7.09843	6.67806	6.72421	6.75288	6.67555	6.66433	6.63378	6.76175	6.5979	6.7937	6.81003	6.71674	6.7624	6.81283	6.85055	6.84622	6.88896	7.02732	6.99624	7.00719	6.97468	6.86569	6.88874
ENSMUSG00000024302	0.956239	0	1	1	5.66939	21.2305	2.03612e-06	0.00463285	MAT up	Dtna	18	1	23415135	23659715	protein_coding	2.12129	2.34045	2.48118	2.73345	2.64341	2.6233	2.59004	2.41559	1.88044	3.49405	2.67858	3.61104	1.9224	2.19976	2.38966	2.18144	2.39483	2.19343	2.38075	2.38903	2.51499	2.44296	2.57775	2.61792	2.20481	2.72867	2.01095	2.86669	3.52411	3.2952	3.45542	3.68389	2.56776	2.88843
ENSMUSG00000024588	0.739569	0	1	1	6.74847	15.6176	3.87653e-05	0.043326	both up with MAT bias	Fech	18	-1	64452914	64490251	protein_coding	4.41454	4.49818	4.55015	4.25669	4.39017	4.39815	4.4897	4.5852	4.46612	4.52184	4.515	5.88874	4.3009	4.24984	4.4821	4.23073	4.30751	4.26058	4.45246	4.29347	4.37935	4.34885	4.33489	4.41491	4.59482	4.55436	4.32401	4.6128	4.8469	4.64009	4.6948	4.67065	4.43035	4.55324
ENSMUSG00000024901	-0.895746	0	1	1	5.07759	15.4954	4.13534e-05	0.0447068	Expression too low	Peli3	19	-1	4929717	4943127	protein_coding	3.60637	3.55663	3.55996	3.84259	3.70864	4.00994	3.67331	3.79081	3.14351	2.03186	3.78468	2.6115	3.9628	3.98972	3.94605	3.86573	3.66571	3.26637	3.79643	4.06275	3.76757	3.83483	3.69429	3.72785	3.46653	3.45396	3.94583	3.276	2.82792	2.90567	2.99242	3.00747	3.67849	3.2018
ENSMUSG00000024937	0.571058	0	1	1	5.74787	21.2312	2.03537e-06	0.00463285	both up with MAT bias	Ehbp1l1	19	-1	5707376	5726317	protein_coding	3.72005	3.82207	4.01267	4.02058	4.07902	3.9498	4.12054	3.98659	3.51957	4.63516	4.08617	4.61081	3.68203	3.78861	3.90952	3.67576	3.93564	3.94806	3.77104	3.98892	3.96096	4.04143	3.70671	3.71083	3.76891	3.59549	3.7616	3.57592	3.98825	4.15409	4.09224	4.23911	3.83561	3.82425
ENSMUSG00000025270	1.33223	0.215629	0.321195	1	9.17777	18.8291	7.14841e-06	0.0114848	MAT up	Alas2	X	1	150547375	150570638	protein_coding	3.31363	2.64006	3.74953	3.21658	3.24621	3.39498	3.31387	3.22627	2.69902	2.95796	3.10295	5.97767	3.0869	3.27006	3.33561	3.17513	2.88523	2.71541	2.79605	2.59265	2.684	2.33403	2.59567	2.71503	2.9735	3.22913	2.94267	3.46433	3.9848	3.33653	3.60346	3.62055	3.21482	3.14125
ENSMUSG00000026042	0.775331	0	1	1	7.21409	36.6269	7.1523e-10	1.03419e-05	both up with MAT bias	Col5a2	1	-1	45374321	45503282	protein_coding	5.47936	5.66482	5.81827	5.69773	5.74831	5.37279	5.59996	5.555	5.42297	6.13791	6.0445	6.56009	5.30882	5.38151	5.47587	5.31996	5.33373	5.53746	5.31	5.11501	5.63179	5.69956	5.37295	5.62829	5.27415	5.50492	5.37102	5.66751	6.74126	6.385	6.7796	6.47552	5.60075	5.83994
ENSMUSG00000026123	0.45734	0	1	1	5.05863	15.6083	3.89561e-05	0.0433299	MAT up	Plekhb2	1	1	34849976	34879580	protein_coding	3.64834	3.68018	3.62918	3.47242	3.73128	3.78747	3.61851	3.56853	3.32571	4.06941	3.58468	4.29594	3.4199	3.44252	3.4671	3.55218	3.65655	3.55377	3.69207	3.65335	3.7051	3.83927	3.81772	3.76543	3.56191	3.54984	3.7458	4.0049	4.09146	4.03003	4.05935	4.0834	4.05748	3.73998
ENSMUSG00000026208	1.24864	0.368033	0.272039	1	7.98514	47.6736	2.51719e-12	7.2795e-08	both up with MAT bias	Des	1	1	75360329	75368579	protein_coding	3.67565	3.98003	4.23513	4.13361	4.39017	4.0427	3.89317	4.10375	3.4688	5.4025	4.20194	5.47255	3.62298	3.71482	3.82183	3.55678	4.12359	3.88731	3.67391	4.04897	4.22692	4.30783	3.95242	4.08573	4.10326	4.13009	4.38905	4.61735	5.05233	5.01394	5.09169	5.13942	4.3943	4.46025
ENSMUSG00000026249	1.07284	0.0411595	0.419615	1	7.38516	19.2636	5.69267e-06	0.00969519	both up with MAT bias	Serpine2	1	-1	79794197	79861180	protein_coding	4.16759	4.29268	4.22239	4.1822	4.14516	3.93048	4.08392	4.16463	4.26713	5.41997	4.13026	5.68641	3.92837	3.95453	4.09985	4.15385	4.08654	4.0587	3.92862	4.02455	4.12046	4.27873	4.20378	4.13122	4.24187	4.21443	4.04281	4.21435	4.51687	4.49902	4.64948	4.60905	4.26517	4.21424
ENSMUSG00000026389	1.53426	0.810891	0.183928	1	5.77979	19.2819	5.63846e-06	0.00969519	both up with MAT bias	Steap3	1	-1	120190757	120272705	protein_coding	-0.12681	0.565427	1.07436	0.355608	-0.0908798	0.296549	-0.0757017	0.0911423	0.166673	1.28267	0.458964	2.95552	0.0468638	0.578608	0.256405	0.171528	-0.1836	-0.325053	0.320456	-0.26643	0.192436	-0.000305823	-0.280983	0.267729	0.0148689	0.225244	-0.503913	0.433639	0.805301	0.664345	0.372358	0.655662	-0.450428	0.159786
ENSMUSG00000026414	0.847525	0	1	1	7.769	21.6931	1.59966e-06	0.00385508	MAT up	Tnnt2	1	1	135836354	135852260	protein_coding	6.11053	6.21918	6.53375	6.4564	6.66046	6.46974	6.3327	6.17132	5.72583	7.37292	6.46111	7.25447	5.9634	6.04342	6.19852	6.00846	6.39498	6.249	6.0657	6.24534	6.36138	6.27851	6.27417	6.23909	6.17849	5.93955	6.59593	6.62865	6.76714	6.72442	6.63131	6.82468	6.62136	6.68044
ENSMUSG00000026418	1.07244	0.0402297	0.420516	1	7.25547	18.4823	8.57459e-06	0.013495	both up with MAT bias	Tnni1	1	1	135779434	135810989	protein_coding	4.52629	4.75082	5.04222	5.0046	5.09913	4.8487	4.77298	4.55952	4.25628	6.05168	5.11025	6.03833	4.39718	4.47264	4.7052	4.51942	4.95274	4.86687	4.52007	4.72236	4.90276	5.0029	4.6879	4.69796	4.60276	4.42632	5.04912	5.04593	5.19821	5.21251	5.18485	5.32823	5.02361	4.84188
ENSMUSG00000026532	7.13403	25.5564	2.14824e-07	0.00780591	10.0391	46.9682	3.60737e-12	9.27308e-08	both up with MAT bias	Spta1	1	1	174172776	174248450	protein_coding	-2.07798	-2.36605	2.6992	0.443275	0.672626	0.519804	0.0945906	-2.75964	-1.31649	1.68072	0.694061	5.78826	-2.41596	-1.89714	-2.37576	-3.12595	-2.07239	-3.06488	-1.0556	-1.4942	-1.74139	-0.133035	-2.14388	1.09522	-1.74039	-1.14052	-0.942161	2.12461	3.40507	1.72088	2.64619	2.34608	-0.621527	1.566
ENSMUSG00000026564	1.11223	0.104543	0.373223	1	6.1381	24.2405	4.25131e-07	0.00136605	MAT up	Dusp27	1	-1	166098148	166127922	protein_coding	2.36448	2.62191	2.93615	2.72473	3.04999	2.58428	2.58052	2.58638	2.53821	4.20227	2.93719	3.83829	2.40544	2.47275	2.65974	2.42234	2.71914	2.89069	2.43565	2.45319	2.82626	2.8558	2.55046	2.72354	3.18567	2.99027	3.30818	3.33788	3.51934	3.4592	3.18259	3.48488	3.28917	3.34292
ENSMUSG00000026674	1.15587	0.221963	0.318774	1	6.76124	15.6432	3.82443e-05	0.0429512	both up with MAT bias	Ddr2	1	-1	169972307	170110762	protein_coding	3.29026	3.48814	3.69523	3.44082	3.5134	3.37225	3.49211	3.15376	3.4921	4.98289	3.95276	4.96683	3.29576	3.27577	3.56429	3.44209	3.11665	2.98647	3.09102	2.92226	3.33794	3.5237	3.32167	3.49412	3.72595	3.99011	4.0134	4.55476	5.80144	5.2141	5.75731	5.17134	4.31347	4.86078
ENSMUSG00000026728	0.756607	0	1	1	7.71643	21.4305	1.83446e-06	0.00433069	MAT up	Vim	2	1	13573927	13582826	protein_coding	6.44079	6.72186	6.94397	6.79783	6.73238	6.5624	6.68635	6.578	6.43074	7.07507	7.0591	7.78771	6.3529	6.48747	6.56898	6.44866	6.47078	6.62078	6.47181	6.31101	6.5523	6.75182	6.60841	6.6996	5.90224	5.94661	5.97472	6.37123	7.35527	7.21026	7.56466	7.3698	6.20189	6.32311
ENSMUSG00000026748	0.171143	0	1	1	5.2175	16.9164	1.95309e-05	0.0261188	MAT up	Plxdc2	2	1	16356304	16755839	protein_coding	4.44131	4.36266	4.40827	4.23536	4.39254	4.36687	4.3453	4.39019	4.26982	4.80435	4.27627	4.89949	4.42214	4.42202	4.57831	4.49565	4.29576	4.26058	4.40097	4.37578	4.24053	4.36124	4.28055	4.38303	4.27205	4.38532	4.30256	4.49181	4.34696	4.28048	4.33371	4.24211	4.37452	4.4194
ENSMUSG00000026817	1.16614	0.170832	0.339687	1	7.32164	18.6189	7.98133e-06	0.0126473	both up with MAT bias	Ak1	2	1	32621758	32635058	protein_coding	3.51859	3.61285	3.82312	3.75963	3.73502	3.72604	3.71744	3.53817	3.67422	5.33437	3.83063	5.33684	3.49239	3.72321	3.82183	3.58858	3.67482	3.55377	3.62751	3.83689	3.61909	3.75726	3.63922	3.64065	3.69162	3.63975	3.84928	3.75154	3.69454	3.63984	3.59965	3.70585	3.57331	3.25992
ENSMUSG00000027030	0.199155	0	1	1	5.1755	16.698	2.19138e-05	0.0284822	Variable	Stk39	2	-1	68210445	68472268	protein_coding	5.23045	5.31406	5.31253	5.21849	5.26869	5.23627	5.20364	5.18131	4.97281	5.30647	5.3399	5.67303	5.08176	5.19811	5.28376	5.2118	5.15007	5.12892	5.15667	5.10673	5.33919	5.43818	5.27073	5.23908	5.29553	5.11755	5.06513	5.39722	5.66453	5.37716	5.70422	5.57252	5.35173	5.39589
ENSMUSG00000027074	0.712669	0	1	1	6.42741	27.4102	8.22826e-08	0.000500957	MAT up	Slc43a3	2	1	84936579	84958509	protein_coding	3.72005	3.80206	4.28501	4.03829	3.66617	3.78747	3.54694	3.7723	3.80648	4.51952	4.2146	5.17831	3.81234	3.7806	3.98869	3.92031	3.78403	3.4343	3.58928	3.21528	3.58746	3.78512	3.54555	3.69792	4.77891	4.99174	4.94914	4.89318	5.44196	5.42857	5.50591	5.4081	5.10648	5.02689
ENSMUSG00000027102	0.207107	0	1	1	7.09342	24.9611	2.92497e-07	0.00104975	MAT up	Hoxd8	2	1	74704615	74707933	protein_coding	1.89211	1.69299	1.81289	1.91249	2.57828	2.05211	1.7511	1.8645	-2.17611	0.561534	2.32875	3.16414	1.83589	1.93675	1.80999	1.60276	1.6462	-0.04698	1.92373	1.1251	2.17541	2.13194	1.84119	2.20891	1.97949	1.82417	2.10068	2.71384	3.47076	3.23403	3.42562	3.45925	2.22042	2.98635
ENSMUSG00000027210	0.0345153	0	1	1	5.09202	16.0888	3.02198e-05	0.0361417	Expression too low	Meis2	2	-1	115863064	116065839	protein_coding	7.50883	7.30771	7.45463	7.4412	7.51625	7.42113	7.57144	7.45189	7.33313	7.46176	7.3848	7.49398	7.41231	7.41844	7.49201	7.42021	7.31901	7.4476	7.33233	7.38691	7.35406	7.37723	7.3582	7.48515	7.11481	7.16709	7.24307	7.46245	7.78338	7.66225	7.69416	7.7093	7.48832	7.50246
ENSMUSG00000027663	0.727955	0	1	1	6.86165	16.2336	2.79957e-05	0.0339104	both up with MAT bias	Zmat3	3	-1	32334792	32366014	protein_coding	6.67367	6.64024	6.3643	6.45443	6.46093	6.60385	6.62106	6.55707	6.6038	7.66434	6.50814	7.7646	6.52174	6.49238	6.64204	6.69447	6.57293	6.78629	6.72641	6.69397	6.54202	6.61753	6.67574	6.56576	6.6436	6.63411	6.54146	6.60596	6.34015	6.40872	6.2929	6.43336	6.69386	6.63313
ENSMUSG00000027737	1.01645	0.00231787	0.480801	1	5.22262	16.5847	2.3263e-05	0.0297396	Expression too low	Slc7a11	3	-1	49892526	50443614	protein_coding	1.69264	1.79371	2.47045	1.92777	2.28365	1.58304	1.55102	2.03569	1.74736	2.70459	2.31706	3.48476	1.71184	1.90761	1.79405	1.62045	1.42664	1.83016	1.89267	1.49383	1.56711	2.37126	1.88555	1.94341	1.99565	2.02437	2.2426	2.47437	3.19386	2.81668	4.22174	3.36302	2.1289	2.55872
ENSMUSG00000028399	0.60775	0	1	1	7.14253	35.2939	1.41759e-09	1.82203e-05	both up with MAT bias	Ptprd	4	-1	75941238	78211961	protein_coding	4.72021	4.69332	4.89341	4.83668	4.77693	4.52207	4.62328	4.59787	4.39127	5.40876	4.74836	5.71783	4.60545	4.53591	4.7052	4.60187	4.69751	4.72597	4.37873	4.48723	4.65325	4.8596	4.6983	4.70227	3.88629	3.94145	3.91789	4.20231	5.165	4.85035	4.87097	4.71897	4.19599	4.16186
ENSMUSG00000028480	0.527641	0	1	1	5.58485	20.0374	3.79705e-06	0.00735353	MAT up	Glipr2	4	1	43957401	43979118	protein_coding	4.22727	4.55668	4.42783	4.37009	4.59132	4.54003	4.44578	4.40468	4.46612	4.77556	4.72863	5.34075	4.32756	4.34531	4.41593	4.47149	4.58611	4.53061	4.38711	4.4004	4.45139	4.36432	4.45751	4.33105	4.56263	4.50737	4.55016	4.65319	4.70712	4.43795	5.01943	4.74253	4.46284	4.72554
ENSMUSG00000028565	0.691428	0	1	1	5.7489	20.0288	3.81418e-06	0.00735353	Expression too low	Nfia	4	1	97772734	98118874	protein_coding	1.08005	1.24855	1.2851	1.0849	1.46786	1.32346	1.5704	1.1339	-0.0858525	2.17984	0.458964	2.67897	1.16756	1.19992	1.23294	0.878284	1.21826	0.861096	0.922312	1.1251	1.22744	1.41654	1.23403	1.44324	0.301668	0.855233	0.374461	1.28169	2.11406	1.62883	1.87388	2.00715	0.38375	1.31504
ENSMUSG00000028644	4.40426	7.82446	0.00257719	1	8.80147	18.9317	6.77405e-06	0.0109594	both up with MAT bias	Ermap	4	-1	119175457	119190011	protein_coding	-1.85315	-1.87882	1.632	-0.122191	-0.449885	-0.365916	-0.491842	-0.998369	-2.17611	0.327666	-1.1779	4.58686	-1.05435	-1.89714	-0.890412	-1.72785	-1.06253	-1.59241	-1.64616	-0.960787	-1.20995	-0.835463	-1.73281	-0.042793	-1.36523	-1.14052	-1.5747	0.919098	1.93943	0.3321	1.36509	0.977916	-2.05429	0.0974043
ENSMUSG00000028717	0.498814	0	1	1	6.14025	24.9157	2.99471e-07	0.00104975	both up with MAT bias	Tal1	4	1	115056426	115071755	protein_coding	3.72442	3.9107	4.0492	3.90568	3.96898	3.77885	3.91229	3.78713	3.94123	4.07886	4.03356	5.05676	3.7702	3.93661	3.98167	3.9866	3.71509	3.81088	3.82961	3.67144	3.8675	3.70475	3.82153	3.90294	3.7642	3.5027	3.73783	4.05265	3.78473	3.3767	3.63728	3.47979	3.84796	3.64504
ENSMUSG00000029004	0.19243	0	1	1	6.47201	26.6618	1.21183e-07	0.000609481	Variable	Kmt2e	5	1	23434441	23504235	protein_coding	6.75007	6.70849	6.8194	6.8514	6.69207	6.78633	6.7694	6.74252	6.48922	6.585	6.82893	7.09689	6.56608	6.64586	6.71211	6.61838	6.6161	6.62389	6.62671	6.62948	6.662	6.76586	6.77833	6.74055	6.52399	6.59587	6.75095	6.942	7.22807	7.04603	7.27319	7.24486	6.93922	6.9595
ENSMUSG00000029245	-1.07067	0.0555915	0.406802	1	5.64788	20.1204	3.63584e-06	0.00725141	Expression too low	Epha5	5	-1	84054761	84417382	protein_coding	4.35665	4.55907	4.22877	4.43302	4.64399	4.59014	4.53972	4.58732	3.65784	2.35614	4.19557	3.08552	4.51322	4.56186	4.54774	4.60632	4.51692	3.82822	4.39821	4.63516	4.49749	4.55706	4.68582	4.64068	4.52692	4.73043	4.51795	4.65981	2.95343	3.2952	3.01546	3.15525	4.91821	4.63237
ENSMUSG00000029484	0.698853	0	1	1	5.59324	19.7861	4.33047e-06	0.00795133	MAT up	Anxa3	5	1	96793339	96845966	protein_coding	2.78808	3.03242	3.32984	3.22279	3.20366	3.09526	3.17518	3.10725	2.82912	3.84019	3.40307	4.24676	3.01654	3.09369	3.08355	2.94879	3.08967	2.96311	2.85363	2.70231	3.02034	2.96537	3.20981	3.21506	2.92367	2.85417	2.70177	3.14366	3.51455	3.48042	3.63728	3.65257	2.66405	3.28812
ENSMUSG00000029563	0.315313	0	1	1	5.37286	17.7127	1.28452e-05	0.0188088	MAT up	Foxp2	6	1	14901349	15441977	protein_coding	3.15448	3.11909	3.17972	3.13993	3.00733	2.82927	3.08374	2.76177	2.00227	3.59857	3.09613	3.54024	2.77445	2.9793	3.03011	2.89167	2.53142	2.41617	2.60808	2.57353	2.90534	2.90741	3.03045	3.11509	1.43251	1.80874	1.82789	2.86669	4.05238	3.90217	3.85414	3.56396	2.7367	3.05361
ENSMUSG00000029866	3.80741	5.76356	0.00818096	1	8.13109	26.8825	1.08106e-07	0.000555795	both up with MAT bias	Kel	6	-1	41686330	41704339	protein_coding	-2.07798	-2.10197	0.256933	-0.647873	-1.24527	-1.30055	-1.49626	-1.34119	-2.43266	-0.234334	-1.1779	3.89259	-1.05435	-1.24608	-1.69773	-1.72785	-2.66729	-1.41874	-1.84121	-1.34125	-1.74139	-2.59984	-2.40375	-0.987077	-1.20884	-1.55368	-0.503913	0.58977	1.28147	-0.164739	0.976168	0.191098	-1.04009	-0.992657
ENSMUSG00000030000	3.32741	7.73435	0.002709	1	7.68645	29.6318	2.61206e-08	0.000208382	both up with MAT bias	Add2	6	1	86028681	86124409	protein_coding	-0.564469	0.0175564	1.81289	0.565531	0.507513	0.91532	0.626009	-0.28951	0.166673	1.21565	0.54166	4.20732	-1.16894	-0.246973	-0.610312	-0.341871	0.112846	-0.111637	-1.18215	-0.960787	-0.517283	0.0617437	0.212517	0.898764	0.136511	-0.405819	-0.360144	1.05928	2.461	1.62883	2.07375	1.81036	-0.371931	0.580453
ENSMUSG00000030064	0.281518	0	1	1	5.56828	19.8518	4.18427e-06	0.00775512	MAT up	Frmd4b	6	-1	97286867	97617541	protein_coding	5.37631	5.31124	5.34962	5.50873	5.46275	5.31734	5.45761	5.19805	4.9695	5.58616	5.42814	5.72283	5.11275	5.23377	5.29937	5.23639	5.2186	5.14111	5.1632	5.17649	5.32648	5.29859	5.24967	5.31145	5.06789	5.08591	5.13809	5.3719	5.68809	5.59106	5.64449	5.46458	5.28819	5.3279
ENSMUSG00000030315	0.10913	0	1	1	5.80792	22.0721	1.31301e-06	0.00326633	MAT up	Vgll4	6	-1	114860628	114969994	protein_coding	5.7159	5.68463	5.78399	5.75024	5.7032	5.62436	5.67908	5.64627	5.13847	5.63933	5.68848	5.97179	5.49793	5.56651	5.63086	5.6151	5.50175	5.46449	5.58719	5.51638	5.60309	5.80876	5.75912	5.73423	5.38417	5.36563	5.57712	5.72021	5.8798	5.83818	5.84997	5.95003	5.66848	5.8518
ENSMUSG00000030770	0.374737	0	1	1	6.13135	25.0526	2.78933e-07	0.00104084	MAT up	Parva	7	1	112427505	112591692	protein_coding	5.89893	5.93302	6.01859	5.98563	6.01146	5.94535	5.99274	5.86645	5.74049	6.26833	6.20535	6.47723	5.82148	5.84538	5.92333	5.89766	5.81755	5.86181	5.94506	5.88243	5.94316	6.14425	5.96005	6.01904	5.64471	5.5987	5.57823	5.71492	6.21818	6.03212	6.08462	6.13541	5.54999	5.82438
ENSMUSG00000030979	0.518686	0	1	1	5.83893	21.8497	1.47431e-06	0.00359039	both up with MAT bias	Uros	7	-1	133686243	133710072	protein_coding	3.08148	3.14474	3.47657	3.39208	3.12032	3.2591	2.97887	3.15376	3.00137	3.44125	3.04034	4.34868	3.11166	3.1693	3.09009	3.10146	3.09646	3.14708	3.28887	3.07959	3.29942	3.12647	2.96304	3.06907	2.98164	3.07651	3.23647	3.24109	3.13896	3.07569	3.34149	3.21773	3.25865	3.2092
ENSMUSG00000030983	0.034617	0	1	1	5.0027	15.3474	4.47229e-05	0.0474624	MAT up	Bccip	7	1	133709333	133721145	protein_coding	6.08445	6.18559	5.97462	6.04201	6.11699	6.16046	6.09664	6.08245	6.32444	6.12199	6.03204	6.03672	6.1302	6.12797	6.16947	6.18303	6.11796	6.20405	6.19544	6.2936	6.23441	6.12258	6.17637	6.2159	6.11144	6.16371	6.05948	5.93017	5.75046	5.86162	5.82979	5.82215	5.92028	6.05113
ENSMUSG00000031162	2.43483	3.02543	0.0409842	1	6.67915	21.2713	1.9933e-06	0.00463285	MAT up	Gata1	X	-1	7959260	7978071	protein_coding	-0.403374	-1.51525	1.07436	-0.324552	-0.449885	-1.03447	-0.339398	-0.562734	0.212276	0.240451	-1.05128	3.21048	-0.756781	-0.536281	-0.238351	-1.03134	-0.1836	-0.325053	-0.388532	-0.753467	-1.06889	-0.625311	-0.738782	-0.294511	0.0148689	-0.268624	-1.0484	0.626298	1.11445	0.235535	0.691383	-0.208165	-0.0330445	0.385398
ENSMUSG00000031169	-0.372632	0	1	1	5.2964	17.2711	1.6204e-05	0.0224482	Variable	Porcn	X	-1	8193848	8206525	protein_coding	3.18648	3.10609	3.47657	3.36427	3.43279	3.66189	3.37576	3.73837	3.86119	2.41706	3.10295	2.58537	3.47818	3.61018	3.5406	3.49579	3.60032	3.74849	3.54002	3.77129	3.33794	3.4675	3.52232	3.42273	3.20666	3.29702	3.42197	2.9555	2.70731	2.74833	3.10413	2.81073	2.9427	2.69134
ENSMUSG00000031375	0.949098	0	1	1	6.41884	27.24	8.98494e-08	0.000514262	MAT up	Bgn	X	1	73483602	73495933	protein_coding	3.06091	3.21906	3.66258	3.35865	3.14301	3.10218	3.21882	3.28491	2.78453	3.86592	3.63263	4.64706	2.94946	2.95101	3.19093	2.87702	3.16268	2.89892	2.88553	2.8762	3.24641	3.37888	3.28901	3.28574	3.56732	4.0239	3.3765	3.79631	4.55232	4.49902	4.58931	4.29813	3.83147	4.07144
ENSMUSG00000031403	-0.0895387	0	1	1	5.11072	16.2445	2.78358e-05	0.0338942	PAT down	Dkc1	X	1	75095854	75109777	protein_coding	7.37326	7.52014	7.45429	7.51672	7.5808	7.48774	7.46221	7.48751	7.5133	7.25445	7.49267	7.22161	7.47805	7.48839	7.54982	7.53191	7.49542	7.4504	7.52566	7.50607	7.55102	7.47632	7.50347	7.56754	7.48775	7.42527	7.3037	7.36381	7.26094	7.28718	7.25212	7.30293	7.31341	7.36483
ENSMUSG00000031543	2.722	4.21304	0.0200572	1	9.12443	44.1659	1.50845e-11	3.48984e-07	both up with MAT bias	Ank1	8	1	22974844	23150497	protein_coding	1.3969	1.27202	3.15981	2.40263	2.11019	2.17541	1.9712	1.15691	1.35861	2.49449	1.81701	5.59985	1.46522	1.17568	1.43148	1.17016	1.5104	0.958796	1.29911	1.29811	0.924099	1.57387	1.38588	2.09544	1.67266	1.22415	1.41328	2.52361	3.71137	2.57171	2.94519	2.96439	1.51589	2.11497
ENSMUSG00000031562	0.404653	0	1	1	5.5015	19.3887	5.33178e-06	0.00927462	Expression too low	Dctd	8	1	48099092	48153233	protein_coding	5.53634	5.49198	5.5465	5.61991	5.4262	5.47367	5.38011	5.47827	5.76078	6.13186	5.63062	5.75152	5.50262	5.47511	5.50309	5.4456	5.47854	5.33704	5.40385	5.47577	5.49503	5.53978	5.41896	5.45893	5.54525	5.68464	5.64793	5.37861	5.63507	5.77624	5.65002	5.62993	5.60075	5.44682
ENSMUSG00000031762	2.27349	3.52145	0.0302898	1	7.7614	19.8963	4.08802e-06	0.00768925	Expression too low	Mt2	8	1	94172664	94173568	protein_coding	2.23582	2.84172	2.68997	2.63449	3.26703	3.22144	3.1815	3.52497	3.24573	3.55857	2.77574	6.0693	2.3336	2.70221	2.22106	2.3178	3.10995	3.71159	3.02811	3.1904	3.31881	3.35429	3.40022	2.93622	3.35189	3.36713	1.41328	2.19925	3.09476	2.98207	3.49285	3.23595	3.06061	3.01194
ENSMUSG00000031765	2.34606	3.19156	0.0370096	1	9.08668	48.0394	2.08871e-12	6.90328e-08	Expression too low	Mt1	8	1	94179082	94180327	protein_coding	1.82863	2.13823	2.07632	1.95785	2.83682	2.6613	2.57093	2.98396	2.54714	2.6882	2.28141	5.79303	1.97731	1.92226	1.87205	2.00413	2.76249	3.05435	2.28832	2.86051	2.88814	2.90741	2.83316	2.42264	2.6033	2.58216	0.998818	1.93379	1.89594	1.88904	2.65355	2.15496	2.42115	1.566
ENSMUSG00000031974	0.983049	0	1	1	7.80878	42.3579	3.80046e-11	7.32707e-07	both up with MAT bias	Abcb10	8	-1	123952459	123983122	protein_coding	4.0577	4.16375	4.43613	4.15325	3.98163	4.08175	4.29958	4.14462	4.24535	4.3862	4.40334	5.90732	4.01294	3.97223	4.00609	4.02696	4.27794	4.29528	4.15816	4.26098	4.07937	4.16672	3.94545	4.13442	4.06929	4.10189	4.2334	4.46181	4.88817	4.56757	4.54248	4.59028	4.35446	4.41621
ENSMUSG00000032028	1.38698	0.276175	0.29961	1	6.26735	31.4283	1.03471e-08	9.97429e-05	both up with MAT bias	Nxpe2	9	-1	48318006	48353454	protein_coding	-1.06946	-0.223672	0.609899	0.355608	0.763323	0.74883	0.626009	0.824583	-0.325474	0.0988696	0.228756	3.06044	0.0468638	0.380743	0.302208	0.218745	-0.119237	-0.879033	0.00908311	-0.753467	-0.344671	-0.5307	-0.569522	0.120806	-0.0500278	-0.0845701	-0.581554	1.08576	1.4107	0.838831	1.38292	1.2169	-0.0947508	0.0322027
ENSMUSG00000032034	1.27494	0.270143	0.301618	1	6.60691	27.3026	8.69898e-08	0.000514262	MAT up	Kcnj5	9	-1	32314707	32344350	protein_coding	1.77912	1.88785	1.8465	2.0445	2.03936	2.05211	1.91166	1.34903	0.733948	3.34523	1.97415	3.54477	1.69556	1.52178	1.62412	1.49181	2.06162	1.88089	1.51843	1.64799	1.56711	1.63637	1.81083	2.00056	1.11493	1.12801	2.18515	2.28172	2.40004	2.30053	2.39698	2.33485	1.89496	2.23572
ENSMUSG00000032060	1.11191	0.100816	0.375426	1	6.84174	31.2324	1.14458e-08	0.000105921	Expression too low	Cryab	9	1	50751325	50756636	protein_coding	2.90809	3.32383	3.73614	3.52862	3.71623	3.51398	3.30232	3.36121	2.89352	4.65848	3.82238	4.66589	2.97666	3.07415	3.27373	3.17513	3.37308	3.40571	3.09785	3.33362	3.53316	3.54014	3.32704	3.47408	3.17151	2.99709	3.68078	3.67078	3.74852	3.46985	3.87949	3.99341	3.34253	3.56086
ENSMUSG00000032085	1.81118	2.5628	0.0547022	1	9.49944	62.9528	1.05861e-15	2.44914e-10	Expression too low	Tagln	9	-1	45929619	45936058	protein_coding	3.96111	4.37355	4.84435	4.50863	4.92343	4.46681	4.33117	4.15037	3.91389	5.98449	4.91661	6.73472	4.00305	3.96518	4.07698	3.99001	4.31043	4.25738	3.86604	4.13624	4.49181	4.35815	4.21831	4.46653	3.66659	3.89473	3.9389	4.54287	4.96384	4.86454	5.28664	5.1666	4.26209	4.42258
ENSMUSG00000032126	0.510322	0	1	1	7.48119	39.6408	1.52622e-10	2.71612e-06	Expression too low	Hmbs	9	-1	44336339	44344228	protein_coding	5.41329	5.53141	5.72423	5.51127	5.54068	5.54781	5.31841	5.50655	5.58558	5.77256	5.44704	6.51753	5.44777	5.42971	5.43918	5.47385	5.53463	5.47553	5.48418	5.50128	5.37513	5.41904	5.47689	5.40041	5.61362	5.63194	5.51436	5.46686	5.54057	5.59836	5.64172	5.61492	5.40007	5.39102
ENSMUSG00000032231	0.669039	0	1	1	5.93261	22.9793	8.18776e-07	0.00228225	both up with MAT bias	Anxa2	9	1	69453620	69491795	protein_coding	3.78837	4.09962	4.10581	3.99905	4.33948	3.92658	3.7812	3.8765	3.9813	3.70013	4.44422	4.95667	3.59691	3.68937	3.82967	3.80901	3.97672	4.11276	3.38685	3.84489	4.07937	3.87427	3.88482	3.99371	3.03737	3.5452	3.59956	3.91179	4.31704	3.79613	4.5385	4.16176	3.93159	3.67739
ENSMUSG00000032366	0.511787	0	1	1	7.10823	17.8062	1.22291e-05	0.0181438	MAT up	Tpm1	9	-1	67022590	67049406	protein_coding	8.21298	8.38727	8.38346	8.26765	8.45304	8.33432	8.24632	8.26275	8.19032	8.84795	8.47947	9.06263	8.21881	8.16903	8.27839	8.23883	8.35328	8.31228	8.22463	8.29363	8.359	8.29248	8.30627	8.35612	8.18705	8.14096	8.21157	8.29315	8.35878	8.348	8.46414	8.44224	8.22819	8.39763
ENSMUSG00000032596	1.58825	0.865495	0.176103	1	6.99558	24.9167	2.99305e-07	0.00104975	both up with MAT bias	Uba7	9	1	107975505	107984060	protein_coding	1.3066	0.777044	1.92724	1.23984	1.63731	1.41528	1.19925	1.36888	0.764883	1.83753	1.69585	4.041	1.16756	1.19992	1.05709	1.19398	0.883317	0.989945	1.34572	1.2018	1.25454	0.804667	1.16371	1.50379	1.08502	1.15265	1.47211	1.47434	2.67337	1.80741	1.95956	2.10295	1.53639	1.04447
ENSMUSG00000032724	0.513714	0	1	1	5.37445	17.9599	1.12805e-05	0.0172833	MAT up	Abtb2	2	1	103566310	103718423	protein_coding	3.13494	3.26071	3.20585	3.5236	3.28755	3.26528	3.30232	3.13069	2.66662	3.80263	3.16948	3.9687	3.04252	3.09369	3.07698	2.92764	3.20728	3.1332	2.95482	3.11307	2.97217	3.14808	3.0822	3.25671	2.65511	2.69551	3.10015	3.39192	3.4256	3.42129	3.17237	3.495	3.26481	3.2384
ENSMUSG00000032911	0.95746	0	1	1	4.53546	15.2404	4.73274e-05	0.049628	Expression too low	Cspg4	9	1	56865033	56899870	protein_coding	0.438519	0.74386	0.827465	0.911305	1.03008	0.477832	0.832731	0.704749	0.795168	1.99236	0.729772	2.34693	0.72949	1.02099	0.587607	0.755577	0.488236	0.792083	0.891224	0.665092	0.744589	0.875481	0.929532	0.171461	0.301668	0.6967	0.82918	0.58977	1.38995	0.994474	1.45213	1.16711	0.670097	0.436689
ENSMUSG00000033105	0.0270307	0	1	1	4.9876	15.2127	4.80266e-05	0.049628	MAT up or PAT down	Lss	10	1	76531588	76557138	protein_coding	5.09201	4.91448	5.13523	5.24313	4.93486	5.13188	4.99718	5.05376	5.39605	4.70402	5.20844	4.88349	5.03722	5.15226	5.09009	5.09329	5.04516	5.02372	5.04635	5.03691	4.9697	4.9628	4.91534	4.95451	5.18532	5.10813	5.44018	5.27313	5.23793	5.61045	5.49775	5.64478	5.35173	5.0206
ENSMUSG00000034041	1.1696	0.0735719	0.393103	1	6.27398	22.7402	9.27223e-07	0.00249438	Expression too low	Lyl1	8	1	84701449	84704940	protein_coding	0.90647	0.841205	1.68869	1.31148	1.33616	1.27527	1.45001	1.06256	-0.0858525	1.21565	1.3041	3.3202	0.792094	1.07442	0.825764	0.907397	1.06049	1.29441	1.01175	0.835251	1.40725	1.12838	1.46597	1.46371	0.19369	0.518571	1.43316	1.11175	1.69069	1.80741	1.93559	1.85822	0.908914	1.07717
ENSMUSG00000034248	0.853728	0	1	1	8.87575	28.7663	4.08301e-08	0.000295193	Expression too low	Slc25a37	14	-1	69241848	69285112	protein_coding	5.5113	5.56148	5.9135	5.48051	5.51698	5.50927	5.53733	5.32159	5.20907	5.70188	5.72322	7.12627	5.33007	5.27	5.4379	5.34811	5.32364	5.45196	5.37324	5.42067	5.56841	5.74519	5.5761	5.79708	5.21151	5.3484	5.1244	5.84459	6.1581	5.58004	5.85716	5.74045	5.54368	5.84232
ENSMUSG00000034457	3.0475	6.63918	0.00498799	1	7.85095	19.0065	6.51385e-06	0.010688	MAT up	Eda2r	X	-1	97333840	97377216	protein_coding	1.41861	2.04595	1.76096	1.91249	1.7451	1.71536	1.36379	1.53621	1.56604	5.11595	1.84983	5.54892	0.99201	1.44273	1.76163	1.81736	1.57017	1.19097	1.65425	1.22649	1.25454	1.50853	1.81083	1.77346	2.11886	2.43925	2.18515	2.96979	2.51948	2.68575	2.49862	2.68369	2.90379	3.01194
ENSMUSG00000034648	-0.333492	0	1	1	5.76959	21.4945	1.77418e-06	0.00423157	Variable	Lrrn1	6	1	107529768	107570214	protein_coding	4.57304	4.47056	4.64869	4.53631	4.60569	4.60727	4.42464	4.48418	4.82286	4.00471	4.21775	3.56274	4.55895	4.63035	4.65313	4.58845	4.48363	4.68848	4.57978	4.68276	4.54491	4.71745	4.53847	4.43319	4.10699	4.16684	4.43167	4.49675	4.93548	4.75777	4.67141	4.72328	3.9003	4.39042
ENSMUSG00000034673	0.179446	0	1	1	4.98954	15.2356	4.74479e-05	0.049628	Expression too low	Pbx2	17	1	34591266	34597400	protein_coding	6.97834	7.01224	6.98415	7.0074	6.98844	7.03361	6.91768	6.88717	7.14017	7.13372	7.04233	7.13342	6.93199	6.97263	7.0267	7.01095	6.91012	7.01265	7.05701	7.04178	7.0559	7.05757	7.04763	7.02767	6.97094	6.90686	7.04942	6.96669	7.2509	7.12312	7.19995	7.13341	7.03416	7.03269
ENSMUSG00000034687	0.156282	0	1	1	7.29735	19.0535	6.35516e-06	0.0105021	MAT up	Fras1	5	1	96373955	96784728	protein_coding	7.49389	7.27615	7.42678	7.50817	7.44667	7.48807	7.43141	7.46059	7.21453	7.79323	7.47732	7.77836	7.43333	7.51852	7.51438	7.45636	7.48834	7.52274	7.47053	7.45443	7.521	7.48907	7.45246	7.36855	7.42795	7.47497	7.46927	7.37861	7.43751	7.3801	7.24147	7.37186	7.33441	7.29532
ENSMUSG00000034981	0.748065	0	1	1	5.29735	17.636	1.33736e-05	0.0193377	both up with MAT bias	Parm1	5	1	91517615	91626894	protein_coding	3.8416	3.52768	4.06356	3.71629	3.89067	3.80879	3.67778	3.83072	3.78401	4.62228	4.16329	4.67624	3.5342	3.61919	3.72846	3.76992	3.66114	3.77556	3.72329	3.66242	3.52206	3.85688	3.75134	3.80207	3.59942	3.71199	3.60833	3.75154	5.19671	4.68421	5.00942	4.88409	3.65525	3.98363
ENSMUSG00000035187	0.418239	0	1	1	5.95194	23.0494	7.89467e-07	0.00222739	both up with MAT bias	Nkx6-1	5	-1	101658139	101664996	protein_coding	3.72005	3.94761	3.57508	3.63485	3.46016	3.52433	3.53712	3.60246	3.29954	4.73625	3.86315	4.09448	3.6401	3.78861	3.68157	3.78959	3.69286	3.85384	3.66475	4.00684	3.78161	3.66533	3.72717	3.6271	3.59412	4.17589	4.02327	4.2263	3.94978	4.24681	3.65206	3.71887	3.83147	3.73998
ENSMUSG00000036103	0.300358	0	1	1	5.86993	26.4838	1.32877e-07	0.000627377	both up with MAT bias	Colec12	18	1	9707595	9882644	protein_coding	5.92951	5.99603	5.86309	5.88648	6.0495	5.89541	6.00881	5.95611	5.94848	6.56551	6.07693	6.17896	5.91763	5.96691	5.9948	5.97962	6.01149	5.99156	6.03136	5.90841	6.07252	6.00413	6.00599	5.97427	5.8958	6.08187	5.96792	6.09155	6.10019	5.9697	6.13021	6.02619	6.25233	6.17712
ENSMUSG00000036169	3.07064	7.07861	0.00390048	1	5.50592	15.8787	3.37671e-05	0.0396555	both up with MAT bias	Sostdc1	12	1	36314139	36318452	protein_coding	-1.85315	-0.361319	0.256933	-0.186542	0.106816	-0.44445	-0.855673	-0.900082	-2.17611	-0.00387859	0.798647	2.07371	-2.41596	-1.70484	-1.69773	-1.55906	-1.06253	-2.2909	-1.84121	-1.6653	-0.428397	0.121234	-0.738782	0.120806	-1.74039	-0.639685	-1.28768	0.696692	1.60326	1.80741	2.37932	1.96406	-0.450428	1.04447
ENSMUSG00000036352	0.25092	0	1	1	5.1108	16.1319	2.95402e-05	0.035595	MAT up	Ubac1	2	-1	25998543	26021747	protein_coding	4.88723	5.09801	5.13863	5.15499	5.08161	5.01568	4.97372	5.08409	5.22862	5.15969	4.96236	5.49261	4.99126	5.08063	5.07698	4.97624	5.07469	5.01239	4.97586	5.27148	5.04924	5.19164	4.9713	5.01123	5.15144	5.07789	5.22332	5.0743	5.05233	5.0212	5.12386	5.11172	5.2106	4.96272
ENSMUSG00000036825	0.29749	0	1	1	5.23325	17.1237	1.75111e-05	0.0239719	MAT up	Ssx2ip	3	1	146404642	146440144	protein_coding	4.94262	5.20399	5.12329	4.9439	4.95905	4.9346	4.9918	4.90025	4.97281	5.13723	4.99941	5.53874	4.89293	4.90928	5.01472	4.93971	5.01321	4.96811	5.05864	5.02641	5.07037	5.11323	5.11796	5.13604	5.10002	5.05846	5.03781	5.27169	5.27235	5.19175	5.19498	5.23011	5.13868	5.42158
ENSMUSG00000037071	-0.444188	0	1	1	6.93495	16.563	2.35304e-05	0.0299112	PAT or both down	Scd1	19	-1	44394455	44407879	protein_coding	6.13616	6.19406	6.16062	6.27415	5.9944	6.24186	5.93784	6.07416	6.35843	4.68968	6.35863	4.83255	6.18881	6.20784	6.23514	6.3334	6.1712	6.22056	6.15838	6.19072	6.04271	6.11711	6.12178	6.11356	5.98353	5.79833	6.3908	6.64543	6.07604	6.48945	6.51534	6.4952	6.52784	5.9902
ENSMUSG00000037336	1.13612	0.0632229	0.400736	1	5.87744	20.3389	3.24339e-06	0.00664043	Expression too low	Mfsd2b	12	-1	4862440	4874359	protein_coding	0.777945	0.565427	1.33331	0.880227	0.848654	0.976885	1.3414	0.824583	0.853896	1.28267	1.10093	3.27185	0.937661	1.12594	0.946057	0.907397	0.974621	1.13634	0.891224	0.928478	0.854952	0.942981	0.543088	1.31392	0.783607	0.6967	0.636905	1.30441	1.69069	1.40292	1.5813	1.82649	0.632509	1.04447
ENSMUSG00000037725	0.362899	0	1	1	5.84434	22.4306	1.08936e-06	0.00283177	MAT up	Ckap2	8	-1	22168160	22185819	protein_coding	5.40651	5.47817	5.4971	5.47532	5.4973	5.39973	5.40461	5.37532	5.35471	5.91666	5.50228	5.92219	5.31683	5.42458	5.37365	5.43189	5.35937	5.33553	5.39833	5.34941	5.54939	5.43964	5.50797	5.44355	5.28899	5.40334	5.24597	5.46811	5.63176	5.64728	5.48233	5.52389	5.34884	5.62045
ENSMUSG00000037820	0.890667	0	1	1	6.19306	25.2962	2.45835e-07	0.000970074	MAT up	Tgm2	2	-1	158116402	158146436	protein_coding	3.23012	3.46288	4.1367	3.93244	3.53072	3.51916	3.56154	3.33117	3.25121	4.12829	3.88311	4.79503	3.08064	3.32068	3.38434	3.35495	3.21355	3.39412	3.33002	3.14579	3.45354	3.68518	3.58644	3.36948	2.98164	3.13951	3.30279	3.56184	4.07855	3.99359	3.97075	3.90884	3.16303	3.3827
ENSMUSG00000037855	1.40051	0.421633	0.258062	1	7.80505	37.6461	4.24079e-10	6.54081e-06	both up with PAT bias	Zfp365	10	-1	67886103	67912662	protein_coding	2.081	2.72753	2.0037	2.09951	2.31397	2.60392	2.2962	2.44393	1.86624	4.34499	1.41794	4.19585	2.18987	2.15085	2.22106	2.19331	2.36139	2.42759	2.16377	2.48423	2.42243	2.43126	2.35396	2.44341	2.58204	2.90582	2.43231	2.1748	2.53846	2.43707	2.26858	2.69252	2.38769	2.59304
ENSMUSG00000038244	0.965508	0	1	1	7.45087	19.4037	5.29017e-06	0.00927196	MAT up	Mical2	7	1	112225856	112413106	protein_coding	3.88514	3.8843	4.20953	4.11705	4.23242	4.04629	3.87381	3.94422	3.34631	5.01445	4.22089	5.47374	3.87875	3.87018	3.81394	3.71746	3.82958	3.89967	3.80896	3.86468	3.88495	4.08317	3.71082	3.95086	3.71622	3.59099	3.93542	4.03578	4.90655	4.71139	4.59314	4.77198	4.00329	4.05922
ENSMUSG00000038253	-0.220493	0	1	1	5.40251	17.9216	1.15096e-05	0.0175183	PAT or both down	Hoxa5	6	-1	52201754	52204587	protein_coding	3.66206	3.56615	3.57508	3.69859	3.98478	3.76146	3.69995	3.39064	2.17344	3.0506	3.65137	3.81973	3.40995	3.52159	3.70307	3.56594	3.56158	2.83173	3.30075	3.43243	3.74864	3.74313	3.7231	3.93994	3.68166	3.60445	3.78112	4.15308	4.13886	4.11051	4.2093	4.06313	4.19599	4.19946
ENSMUSG00000038418	1.20562	0.160045	0.344557	1	5.67239	19.205	5.8703e-06	0.00991324	Expression too low	Egr1	18	1	34859823	34864984	protein_coding	0.777945	1.24855	1.04571	0.971523	0.902861	1.19982	1.49127	0.704749	1.35861	1.82259	0.32529	3.01547	0.822406	1.04795	0.974626	0.549407	1.40492	1.26924	1.47715	1.36634	0.744589	0.730197	0.95751	0.837342	1.56842	1.47923	1.10175	1.51387	1.62118	1.46812	1.02241	1.40048	1.5566	1.04447
ENSMUSG00000038648	0.29755	0	1	1	6.3266	20.417	3.11364e-06	0.00643171	MAT up	Creb3l2	6	-1	37327255	37442146	protein_coding	5.8677	5.66593	5.93417	5.84985	5.92406	5.75749	5.8173	5.7464	5.60495	6.14468	6.03204	6.30576	5.74442	5.78357	5.85005	5.82324	5.63134	5.79724	5.68673	5.66262	5.72193	5.8783	5.71062	5.65078	5.85317	5.92711	5.86284	5.90995	6.24587	6.01495	6.26552	6.15869	5.93675	5.96749
ENSMUSG00000038679	-0.0557168	0	1	1	6.22935	24.561	3.59972e-07	0.00120697	Expression too low	Trps1	15	-1	50654752	50890463	protein_coding	4.34252	4.24308	4.59038	4.3447	4.63	4.45605	4.41663	4.3433	3.28894	4.14939	4.25805	4.85642	4.34593	4.28709	4.40022	4.35744	4.21692	3.81957	4.14174	3.99611	4.33243	4.51886	4.50568	4.64293	3.73078	3.90202	3.93193	4.46433	5.57199	5.26544	5.5049	5.28366	4.46284	4.80088
ENSMUSG00000038721	-0.442058	0	1	1	5.79417	21.1668	2.10497e-06	0.00472807	Expression too low	Hoxb7	11	1	96286623	96290162	protein_coding	3.49834	3.84962	3.86881	4.09691	4.20302	4.14681	3.8777	3.85203	2.19631	2.49449	3.93375	3.72315	3.62298	3.81632	3.82183	3.66728	3.71067	2.63886	3.56977	3.48452	3.8936	4.03371	3.91367	4.02159	3.3706	3.89473	4.02327	4.22034	3.80447	3.8623	3.97663	4.0182	4.11993	4.41301
ENSMUSG00000040111	0.0125061	0	1	1	5.12443	16.2466	2.78049e-05	0.0338942	Expression too low	Gramd1b	9	-1	40293233	40531383	protein_coding	4.69818	4.35719	4.26028	4.45691	4.13388	4.3349	4.74766	4.84463	4.99255	4.41885	4.61148	4.10372	4.59011	4.61466	4.58064	4.63053	4.58128	4.62044	4.50731	4.28174	4.46596	4.14538	4.38982	4.28003	4.86943	4.84448	4.3556	4.35159	4.29489	4.35993	4.21429	4.27186	4.61755	4.25767
ENSMUSG00000040270	0.371284	0	1	1	6.02549	23.9766	4.87563e-07	0.0015452	MAT up	Bach2	4	1	32238804	32586108	protein_coding	4.65537	4.73613	4.86499	4.5388	4.68324	4.79843	4.81217	4.66363	4.21487	5.19346	4.80595	5.23124	4.53626	4.66777	4.62186	4.55205	4.52197	4.54903	4.70797	4.63054	4.82805	4.80395	4.77892	4.75927	4.48744	4.51214	4.81544	5.08746	5.30735	5.28969	5.24459	5.26159	4.72414	4.98873
ENSMUSG00000040447	0.564159	0	1	1	5.6629	20.4453	3.06796e-06	0.00643171	Expression too low	Spns2	11	-1	72451638	72489904	protein_coding	3.14148	2.94753	3.85649	3.39208	3.09725	3.30783	3.65073	3.31592	3.50131	3.51278	3.38078	4.51252	3.28492	3.43232	3.30219	3.2106	3.201	3.27272	3.09785	2.8762	3.28635	3.21105	3.19813	3.42273	3.08349	3.39322	2.92873	3.39192	3.51934	3.52196	3.52131	3.44365	3.33084	3.32261
ENSMUSG00000040466	1.71981	1.24686	0.132077	1	7.23111	30.9178	1.34595e-08	0.000111211	both up with MAT bias	Blvrb	7	1	27447978	27466144	protein_coding	1.32971	1.38395	2.33495	1.23984	1.50338	1.58304	1.38583	1.44566	1.8228	1.57774	1.3041	4.24676	1.36582	1.07442	1.23294	1.12129	1.19314	1.52456	1.39088	1.7193	1.40725	1.3926	0.984956	1.5428	1.11493	1.025	1.56511	1.47434	2.26982	1.62883	1.86121	1.74399	1.19336	1.34219
ENSMUSG00000040653	0.759093	0	1	1	6.61029	28.3898	4.95944e-08	0.000327824	both up with MAT bias	Ppp1r14c	10	1	3366057	3464975	protein_coding	3.01887	3.41625	3.17312	2.90538	3.27732	3.17623	3.14964	3.04075	2.06576	4.0535	3.03321	4.12806	2.72717	2.8474	2.81789	2.96965	3.24445	3.14016	3.00651	3.05223	3.26651	2.7467	3.22715	3.29719	2.43566	2.56391	3.2194	3.51391	3.44585	3.04753	3.077	3.45925	2.98805	3.05361
ENSMUSG00000040666	1.10169	0.051962	0.409842	1	7.95192	42.9258	2.84273e-11	5.97886e-07	both up with MAT bias	Sh3bgr	16	1	96200450	96228935	protein_coding	3.49323	3.86899	4.0492	3.95871	4.11391	4.00625	3.85022	3.31592	2.79206	5.25176	4.13026	5.07253	3.36947	3.55015	3.67723	3.58858	3.9432	3.6641	3.66015	3.46391	3.80929	3.79885	3.97655	3.86497	3.23418	3.22913	4.0167	4.27025	4.20272	4.24681	4.12705	4.33805	4.0786	4.18454
ENSMUSG00000040694	0.612262	0	1	1	5.23944	16.5314	2.39251e-05	0.0302468	both up with MAT bias	Apobec2	17	-1	48419231	48432930	protein_coding	1.98237	2.2007	2.62368	2.1525	2.53603	2.43871	2.60891	2.03569	1.43753	3.13161	2.23246	3.10405	2.16643	2.17551	1.9169	2.06998	2.40581	2.58887	2.33528	2.0724	2.53723	2.53333	2.37486	2.29138	1.73176	1.86947	2.84218	2.7963	2.65609	2.51113	2.55476	2.61106	2.50674	2.68075
ENSMUSG00000040752	0.898936	0	1	1	7.27238	18.2586	9.64241e-06	0.0149718	MAT up	Myh6	14	-1	54941921	54966927	protein_coding	7.24047	7.38777	7.67493	7.65683	8.00456	7.82585	7.64469	7.42962	6.26346	8.57344	7.82998	8.62269	7.07536	7.26281	7.40941	7.16354	7.68759	7.37645	7.25278	7.56473	7.74475	7.63525	7.56898	7.50689	6.93471	7.01707	7.82285	7.85401	8.16706	8.21642	8.00532	8.28025	7.69161	7.79708
ENSMUSG00000041431	0.0719641	0	1	1	5.9173	23.1771	7.38744e-07	0.00211507	MAT up	Ccnb1	13	-1	100778650	100786570	protein_coding	7.25412	7.50289	7.22317	7.3023	7.21189	7.24543	7.29791	7.22261	7.41067	7.29119	7.16886	7.1338	7.20109	7.24363	7.24544	7.25521	7.27815	7.21034	7.30863	7.15662	7.30387	7.19931	7.5008	7.34736	7.29136	7.27098	7.25603	7.34852	7.32963	7.25829	7.22612	7.22294	7.10062	7.37596
ENSMUSG00000041616	3.38209	8.4615	0.00181371	1	7.81927	18.0285	1.08809e-05	0.0167822	both up with MAT bias	Nppa	4	1	148000722	148002079	protein_coding	0.208522	1.12512	2.76218	2.16544	2.93113	1.81985	1.24821	0.987514	-0.972411	3.78733	2.34035	4.45354	0.0973191	0.293316	0.511659	-0.485849	0.528971	0.131233	0.00908311	0.149614	1.45476	2.50011	1.27907	2.45368	-0.61082	-0.143351	0.703884	2.23517	3.63407	3.10332	3.82182	3.84298	1.34049	2.29251
ENSMUSG00000041731	0.617198	0	1	1	5.01447	15.2163	4.79361e-05	0.049628	MAT up	Pgm5	19	-1	24683016	24861855	protein_coding	3.37045	3.33501	3.76718	3.59712	3.7719	3.59965	3.46129	3.13069	3.05867	4.22233	3.71512	3.94148	3.14801	3.15077	3.42113	3.19297	3.78403	3.58471	3.38685	3.25781	3.71976	3.47322	3.44043	3.55739	3.24774	3.26347	3.59956	3.75154	4.16658	3.9217	4.2068	4.03217	3.59301	3.64504
ENSMUSG00000042035	0.132671	0	1	1	5.47897	19.2614	5.69927e-06	0.00969519	MAT up	Igsf3	3	1	101377083	101463059	protein_coding	6.47747	6.41239	6.43089	6.57092	6.57696	6.54853	6.49679	6.5176	6.38107	6.48716	6.67429	6.85673	6.51479	6.52153	6.58006	6.48653	6.36647	6.4267	6.54417	6.58065	6.59533	6.57295	6.5424	6.45319	6.63589	6.69199	6.73753	6.67733	6.84161	6.72108	6.76225	6.7442	6.64338	6.65563
ENSMUSG00000042078	2.61376	4.15437	0.0207636	1	6.42697	22.0201	1.34907e-06	0.00332034	both up with MAT bias	Svop	5	-1	114026910	114091570	protein_coding	-0.652305	-0.683641	-0.356762	-2.07457	-1.24527	-1.03447	-1.34337	-0.808067	-0.261735	2.28164	-1.64225	2.39787	-0.587817	-0.70607	-1.1128	-1.1463	-1.06253	-1.59241	-1.47437	-1.07681	-1.54169	-0.835463	-1.15183	-1.36613	0.402125	0.480145	-0.843214	-0.788903	-1.01541	-0.538812	-0.762036	-0.49833	-0.0947508	-0.634027
ENSMUSG00000042156	0.38204	0	1	1	6.22633	25.5047	2.20659e-07	0.00091161	MAT up	Dzip1	14	-1	118875520	118925460	protein_coding	4.81946	4.77976	4.82972	4.73829	4.80744	4.92877	4.71973	4.57883	4.39127	5.20646	4.74836	5.41683	4.65471	4.7	4.69665	4.62177	4.61714	4.63283	4.63008	4.47955	4.76112	4.69315	4.4866	4.81808	4.59217	4.67409	4.566	4.64654	5.14192	4.91413	5.1423	5.09017	4.92794	4.87944
ENSMUSG00000042215	0.374992	0	1	1	5.08188	15.9192	3.30532e-05	0.0390151	both up with MAT bias	Bag2	1	-1	33745484	33757795	protein_coding	4.38451	4.6083	4.56789	4.62569	4.34683	4.45605	4.38688	4.47047	4.45668	4.95919	4.65857	5.1444	4.39466	4.50219	4.62862	4.50758	4.50676	4.44329	4.44177	4.32238	4.52558	4.42754	4.39239	4.42277	4.57074	4.49297	4.51563	4.59217	4.45579	4.50162	4.48791	4.67511	4.72637	4.33405
ENSMUSG00000042331	0.460981	0	1	1	5.05922	15.7801	3.55742e-05	0.0413578	MAT up	Specc1	11	1	61956763	62223013	protein_coding	4.44925	4.4163	4.71842	4.49587	4.53021	4.41493	4.53233	4.378	4.28591	4.63302	4.59705	5.09122	4.24884	4.30397	4.37097	4.15991	4.22314	4.1546	4.13512	4.05588	4.19229	4.51331	4.36131	4.38034	3.98272	4.29412	3.99346	4.48437	5.52756	5.31944	5.35825	5.36872	4.28044	4.6623
ENSMUSG00000042453	0.295624	0	1	1	5.01716	15.3921	4.36756e-05	0.0467801	Expression too low	Reln	5	-1	21884454	22344702	protein_coding	4.89306	4.66479	5.12157	4.93825	5.01395	4.77696	5.0061	4.8917	5.03916	5.05974	4.81844	5.36784	4.82718	4.81236	4.93881	4.81275	5.10532	5.1463	4.9961	4.80048	4.71064	4.8287	4.9046	4.5927	4.32099	4.26899	4.48024	4.45421	4.38678	3.87438	3.67396	4.21174	4.27435	4.06738
ENSMUSG00000042613	0.629837	0	1	1	5.28961	17.3368	1.56534e-05	0.0219483	MAT up	Pbxip1	3	1	89436706	89450952	protein_coding	3.51859	3.67578	3.70442	3.77661	3.58146	3.68513	3.64159	3.65998	3.64542	4.39885	3.82238	4.52861	3.5837	3.59197	3.61507	3.51955	3.67482	3.42294	3.66934	3.51991	3.61909	3.78512	3.48916	3.58568	3.84673	3.80042	3.8858	3.98042	4.21457	4.25299	4.24142	4.23307	3.81478	3.76528
ENSMUSG00000042770	1.38599	0.381684	0.268352	1	7.1534	30.962	1.31567e-08	0.000111211	both up with MAT bias	Hebp1	6	-1	135137522	135198022	protein_coding	1.50236	1.99044	2.04771	1.80075	1.92614	1.41528	1.45001	1.26679	0.636952	2.27068	2.0325	4.16382	1.38625	1.57836	1.49202	1.68912	1.94605	1.39092	1.41293	1.77056	1.4312	1.8271	1.23403	1.67156	1.22874	1.79315	1.12638	1.71381	2.31454	2.02525	2.46553	2.36829	1.70883	1.31504
ENSMUSG00000044349	-0.244013	0	1	1	5.82602	22.1569	1.25626e-06	0.00315914	MAT up or PAT down	Snhg11	2	1	158375638	158386145	protein_coding	5.27875	4.97113	4.96592	5.02605	4.76417	4.98791	5.13697	5.07958	5.30164	4.63302	5.04442	4.24119	5.12192	5.12245	5.1833	5.16134	4.96392	5.106	5.00156	4.82291	4.87246	4.822	4.92953	4.85148	4.89335	4.80227	4.88022	4.88755	4.28087	4.06206	4.18155	4.29523	5.04522	4.92954
ENSMUSG00000045038	0.357485	0	1	1	5.70704	21.0436	2.24469e-06	0.00499343	MAT up	Prkce	17	1	86167785	86657919	protein_coding	4.6915	4.62889	4.67932	4.76406	4.88523	4.72184	4.8875	4.55952	4.33827	5.25176	4.85326	5.16661	4.6526	4.59194	4.66851	4.63923	4.81541	4.72133	4.60635	4.65802	4.7204	4.80168	4.77302	4.77164	4.55173	4.61103	4.55244	4.72863	5.12476	5.0212	5.02512	4.98453	4.8045	4.96053
ENSMUSG00000045411	-0.0445595	0	1	1	4.88853	37.7252	4.07218e-10	6.54081e-06	MAT up	2410002F23Rik	7	1	44246722	44252319	protein_coding	6.38672	6.26302	6.37369	6.41295	6.44103	6.40753	6.438	6.4341	6.23475	6.46509	6.20931	6.35944	6.37416	6.37019	6.47774	6.44928	6.32225	6.28083	6.3449	6.33463	6.38687	6.33849	6.44385	6.42019	6.20567	6.2717	6.29833	6.32267	6.40493	6.42181	6.35124	6.39872	6.27233	6.31885
ENSMUSG00000046714	-0.16189	0	1	1	6.1668	25.3357	2.40851e-07	0.000970074	Variable	Foxc2	8	1	121116171	121118895	protein_coding	5.08184	5.37764	4.964	4.77043	5.02469	4.90125	4.86805	4.86399	5.4108	4.95234	4.76566	4.29862	5.11734	5.13664	5.17255	5.08535	4.92248	5.15835	5.09832	5.25057	5.07607	4.88556	4.97985	4.93814	4.99938	5.07306	5.47415	5.08418	4.90655	4.91803	5.02512	4.92211	4.92016	4.78365
ENSMUSG00000046818	1.55626	1.12056	0.144899	1	6.47788	27.584	7.52092e-08	0.000470268	both up with MAT bias	Ddit4l	3	1	137621612	137628333	protein_coding	1.18515	1.44716	1.33331	1.00071	1.05424	1.34697	1.22394	1.24547	1.37875	3.28113	1.12795	3.44656	0.99201	1.38045	1.20909	1.26318	1.42664	1.50313	1.45606	1.15112	0.957469	0.875481	1.06429	1.12123	1.52452	1.92774	1.02525	1.28169	1.03649	1.38051	1.17349	1.19222	1.43085	0.831039
ENSMUSG00000048756	0.597409	0	1	1	6.87295	16.2974	2.70692e-05	0.0333953	MAT up	Foxo3	10	-1	42181841	42276755	protein_coding	5.7049	5.61292	5.47712	5.57209	5.54388	5.70843	5.55568	5.49304	5.44343	6.19918	5.47624	6.73224	5.56333	5.50946	5.48458	5.57371	5.66713	5.65022	5.58476	5.65582	5.61097	5.67248	5.65083	5.5078	5.80697	5.71805	5.92908	5.92835	5.67528	5.65546	5.92567	5.74364	5.90755	5.81593
ENSMUSG00000048960	0.171482	0	1	1	5.90785	22.9537	8.29771e-07	0.00228273	both up with MAT bias	Prex2	1	1	10993465	11303681	protein_coding	5.66911	5.67586	5.87636	5.68205	5.82839	5.64939	5.83343	5.72538	5.33809	6.0966	5.79345	5.94635	5.65461	5.66558	5.76571	5.7049	5.56433	5.52156	5.62193	5.45894	5.68754	5.75226	5.71165	5.82504	5.41756	5.54387	5.41291	5.86001	6.33609	6.21972	6.13613	6.05128	5.68579	6.05524
ENSMUSG00000049537	2.62638	3.10076	0.0391279	1	6.7841	19.4959	5.04076e-06	0.00904028	MAT up	Tecrl	5	-1	83278145	83355195	protein_coding	-0.953333	0.709896	0.925066	0.162466	0.955104	0.143875	0.767061	-0.900082	-3.14397	1.86694	0.619872	2.4276	-1.16894	-1.00535	-0.697773	-1.03134	-0.1836	-1.41874	-1.18215	-1.07681	-0.265539	0.480507	0.302527	0.635631	-1.36523	-1.26554	-0.229412	0.889349	1.92508	1.35775	1.51816	1.97857	0.0829735	0.71118
ENSMUSG00000049775	0.174897	0	1	1	5.95339	23.5365	6.12834e-07	0.00189042	Expression too low	Tmsb4x	X	-1	167207093	167209315	protein_coding	6.96963	7.24684	7.02325	6.90352	7.26135	7.19127	7.16837	6.9064	6.65011	6.80327	7.04055	7.18328	6.77036	6.83041	6.84377	6.77368	7.05576	6.93625	7.02739	6.90939	7.08024	7.26425	7.29588	7.48076	6.64168	6.79293	6.52361	6.89084	7.66099	7.49471	8.04838	7.84141	6.77427	7.1391
ENSMUSG00000050315	1.10328	0.0791929	0.389197	1	6.8323	31.0384	1.26487e-08	0.000111211	both up with MAT bias	Synpo2	3	-1	123076519	123236149	protein_coding	2.86918	3.22509	3.45494	3.5236	3.39547	3.03864	3.11046	3.15376	2.68291	4.3938	3.73282	4.67211	2.84259	2.96522	3.18483	3.03706	3.26268	3.02457	3.40347	2.78773	3.25314	3.45599	3.24429	3.25671	2.87206	2.73684	3.2308	3.42858	4.0753	3.72678	3.81527	3.75302	3.21482	3.51387
ENSMUSG00000050592	0.375866	0	1	1	5.7177	20.4838	3.0069e-06	0.00643171	MAT up	Fam78a	2	-1	32050055	32084857	protein_coding	3.30199	3.11909	3.33577	3.36988	3.12602	3.2591	3.2552	3.04075	2.22996	3.53586	3.35814	4.01512	3.0869	3.1876	3.05038	3.03706	3.32184	3.18795	2.93971	2.78773	3.36306	3.2648	3.08853	3.01462	2.39966	2.56391	3.08766	3.1932	3.42049	3.22777	3.33234	3.33511	3.07469	2.86053
ENSMUSG00000051154	0.685399	0	1	1	6.24058	25.7238	1.96974e-07	0.000843899	both up with MAT bias	Commd3	2	1	18672384	18676231	protein_coding	3.80496	3.82604	3.76718	3.59712	3.63047	3.69432	3.73042	3.42896	3.82861	4.58737	3.63734	4.80827	3.67789	3.6011	3.71582	3.73786	3.68837	3.59993	3.55497	3.67593	3.72461	3.75257	3.74333	3.50897	3.9705	3.77287	3.81181	4.16244	4.10106	3.89429	4.15326	4.263	3.93545	4.03862
ENSMUSG00000051331	0.306588	0	1	1	6.29442	26.4154	1.37671e-07	0.000637012	Expression too low	Cacna1c	6	-1	118587240	119196418	protein_coding	4.70261	4.28693	4.92324	4.95139	4.87849	4.84458	4.93686	4.79231	3.95471	5.16857	4.84718	5.12941	4.49922	4.63258	4.69879	4.52412	4.66133	4.55945	4.50987	4.5978	4.76112	4.58374	4.59745	4.51392	4.31456	4.38792	4.61468	4.76389	5.05727	4.84012	4.73353	4.96645	5.0488	4.84426
ENSMUSG00000051515	0.243351	0	1	1	5.43036	18.4078	8.91634e-06	0.013938	MAT up	Fam181b	7	1	93079865	93081867	protein_coding	3.49834	3.92187	3.59499	3.64413	3.45564	3.38933	3.3196	3.47547	2.8581	4.15834	3.51475	4.00201	3.48767	3.54543	3.4671	3.59754	3.76284	3.63484	3.56977	3.69816	3.52206	3.40903	3.49871	3.43315	3.22048	3.43901	3.25892	3.57592	3.47569	3.59675	3.57659	3.06297	3.48643	3.37614
ENSMUSG00000051747	0.275634	0	1	1	6.79365	15.823	3.47752e-05	0.0406331	MAT up	Ttn	2	-1	76703980	76982547	protein_coding	9.66358	8.53855	9.64484	9.60581	10.0053	9.82148	10.0026	9.78968	8.61878	10.3538	9.69219	10.2746	9.70521	9.56723	9.69933	9.64486	9.52327	9.55691	9.1967	9.52658	9.64641	9.36899	9.29637	9.21251	9.34429	9.22442	9.48726	9.85461	10.3326	10.22	9.94844	10.453	10.1927	10.2337
ENSMUSG00000052056	-0.0895518	0	1	1	5.16689	17.3558	1.54975e-05	0.0218622	MAT up	Zfp217	2	-1	170108643	170148103	protein_coding	6.66915	6.67201	6.49785	6.44384	6.44046	6.56741	6.57383	6.63648	6.73213	6.5182	6.51775	6.37096	6.63227	6.72421	6.69772	6.66866	6.6825	6.7824	6.73464	6.73809	6.59798	6.46658	6.68257	6.48983	6.71736	6.73138	6.7052	6.62977	6.23501	6.28676	6.15701	6.29895	6.71368	6.53431
ENSMUSG00000052187	11.0951	22.3857	1.11512e-06	0.0286651	13.1465	24.2934	4.13604e-07	0.00134773	both up with MAT bias	Hbb-y	7	-1	103851749	103853216	protein_coding	-3.09515	-0.159479	6.335	3.86657	3.90069	3.56499	3.13018	-3.15367	-3.6975	6.18684	3.93757	11.2328	-3.13483	0.151361	-2.37576	-3.12595	-1.32753	-1.26374	-3.08949	-1.4942	0.400858	2.65909	-0.418051	4.58805	-0.427191	1.20071	-0.430238	6.78778	8.23007	6.39969	8.00045	7.3667	1.69066	5.59104
ENSMUSG00000052217	8.4371	19.6808	4.57577e-06	0.0962381	10.211	20.0388	3.79442e-06	0.00735353	both up without bias	Hbb-bh1	7	-1	103841637	103843164	protein_coding	-0.953333	1.58471	7.61343	5.57331	5.37559	5.3584	4.68903	0.352709	-2.43266	6.49071	5.11025	10.9765	-0.669827	2.21173	0.587607	-2.3998	-0.838734	-1.78989	-2.06681	1.0716	2.39833	4.66094	1.66574	6.10951	0.136511	1.17688	0.703884	6.78172	7.86388	6.02582	7.55609	7.07259	2.43213	5.82799
ENSMUSG00000052374	1.25323	0.306	0.290073	1	6.8071	15.4259	4.29022e-05	0.0461655	both up with MAT bias	Actn2	13	-1	12269426	12340760	protein_coding	3.56802	3.65808	4.38559	4.26874	4.5259	4.14346	4.14336	3.86955	2.79955	5.28074	4.47611	5.36784	3.31721	3.68508	3.74513	3.54293	3.92041	3.55898	3.34157	3.61179	4.13511	4.28525	3.88846	4.21511	2.73433	3.07006	3.68078	4.3296	4.55931	4.47807	4.62908	4.77614	3.86427	4.15422
ENSMUSG00000052539	0.306068	0	1	1	6.47437	28.4972	4.69165e-08	0.000324137	MAT up	Magi3	3	-1	104013259	104220374	protein_coding	5.87459	5.64698	5.90056	5.79779	5.87321	5.83019	5.92002	5.79122	5.35725	6.05886	5.99492	6.28155	5.68997	5.70317	5.75443	5.6607	5.60419	5.67319	5.74114	5.60141	5.81703	5.83787	5.76902	5.90767	5.70003	5.74362	5.85181	6.0493	6.36163	6.29502	6.35689	6.27049	5.95305	6.24434
ENSMUSG00000052920	0.404398	0	1	1	6.43164	27.2125	9.11388e-08	0.000514262	MAT up	Prkg1	19	-1	30564489	31765033	protein_coding	3.79254	3.69327	3.74508	3.74677	3.84294	3.61425	3.87381	3.53378	2.67479	4.48437	3.54514	4.19008	3.44447	3.6011	3.64649	3.41193	3.60032	3.32861	3.48902	3.36176	3.82746	3.63503	3.61307	3.70224	2.61381	2.79278	3.30279	3.88942	3.96389	3.9217	3.83807	3.99341	3.68309	3.73487
ENSMUSG00000053007	1.38351	0.639347	0.211974	1	5.37477	17.1485	1.72841e-05	0.023802	Expression too low	Creb5	6	1	53287270	53700376	protein_coding	1.23496	0.841205	1.46896	1.11191	1.43144	0.296549	1.24821	0.574052	0.496564	2.13218	0.9875	2.82013	0.55995	0.422547	0.694521	0.787246	0.644699	0.562704	0.454102	0.472145	0.494768	1.31829	0.649827	1.14677	0.301668	0.225244	0.199831	1.23514	2.85087	2.0819	2.64619	2.58286	-0.0330445	0.976777
ENSMUSG00000054509	0.914492	0	1	1	5.65163	19.9341	4.00797e-06	0.00760046	both up with MAT bias	Parp4	14	1	56575619	56659794	protein_coding	2.28394	2.41613	2.5337	2.5775	2.42927	2.09439	2.31929	2.36707	1.85191	3.057	2.69674	3.77032	2.09373	2.21173	2.07038	2.25123	2.43825	2.48338	1.98391	1.88352	2.13222	2.34655	2.22178	2.41215	2.11886	1.88426	1.85761	2.32681	3.62965	3.21516	3.43847	3.23595	2.33016	2.76343
ENSMUSG00000054555	0.628979	0	1	1	5.99863	23.3822	6.64013e-07	0.00199509	both up with MAT bias	Adam12	7	-1	133883199	134232146	protein_coding	3.4778	3.46796	3.8399	3.90568	3.74248	3.52433	3.90467	3.376	2.90051	3.94735	3.94138	4.54904	3.42485	3.38024	3.34111	3.31749	3.35053	3.38243	3.48382	2.9742	3.53316	3.6553	3.36931	3.68054	3.00579	3.07006	3.16695	3.50903	4.61401	4.50939	4.47133	4.57843	3.47054	3.47759
ENSMUSG00000055044	0.903156	0	1	1	5.61536	20.2977	3.31398e-06	0.00666697	both up with MAT bias	Pdlim1	19	-1	40221173	40271842	protein_coding	4.012	4.05972	4.31532	4.31886	4.33456	3.97264	4.21591	4.33323	4.36122	4.65005	4.39502	5.17539	3.83853	3.933	3.79805	3.79739	3.90115	4.33828	3.89767	4.14921	3.96096	4.22211	3.97313	4.10865	3.9248	3.84268	3.56395	3.64875	4.37363	4.52479	4.73179	4.58555	3.86021	4.12324
ENSMUSG00000055609	9.13101	22.1057	1.29021e-06	0.0298495	10.4783	20.4226	3.10462e-06	0.00643171	both up with MAT bias	Hba-x	11	1	32276400	32278116	protein_coding	-2.07798	0.872247	7.33135	5.23241	5.05193	5.04472	4.28206	-0.0598831	-1.95837	6.32705	4.81429	11.016	-1.93835	1.57836	0.2091	-3.12595	-1.06253	-1.59241	-2.06681	0.472145	1.65109	4.29173	1.0898	5.55864	-0.264318	0.998057	0.332745	6.75362	7.86834	6.27694	7.4745	7.01041	2.2945	5.61768
ENSMUSG00000056476	0.179727	0	1	1	5.65185	20.5261	2.94126e-06	0.00635953	Expression too low	Med12l	3	1	59005825	59318682	protein_coding	4.40097	4.28981	4.53219	4.42496	4.43225	4.35822	4.64857	4.3533	3.99767	4.75996	4.29129	4.94815	4.466	4.35613	4.43405	4.43446	4.2044	4.37118	4.44979	4.23384	4.29049	4.34885	4.4353	4.35864	4.43505	4.38272	4.41677	4.75567	5.0898	4.97895	5.14883	5.02702	4.66486	4.79597
ENSMUSG00000056602	0.764929	0	1	1	6.38149	26.5025	1.31601e-07	0.000627377	Expression too low	Fry	5	1	150118645	150497753	protein_coding	2.99015	2.91808	3.36505	2.98788	3.42818	3.13631	3.1367	2.72374	2.63348	3.75622	3.10295	4.45595	2.89345	2.92943	2.93882	3.08244	2.75392	3.02457	2.909	2.86838	3.22601	3.02888	2.99714	3.03528	2.94048	3.18202	3.15503	3.54763	4.07205	3.81714	3.82509	4.0834	3.42179	3.39572
ENSMUSG00000056608	0.136614	0	1	1	5.43357	16.3712	2.6035e-05	0.0325583	both up with PAT bias	Chd9	8	1	90828352	91054516	protein_coding	5.86671	5.76642	5.90456	5.82457	5.76852	5.95016	5.88852	5.75774	5.60388	6.07786	5.89426	6.10424	5.83826	5.83864	5.91782	5.82133	5.65338	5.6958	5.84923	5.675	5.69127	5.66999	5.71267	5.82899	5.68515	5.72833	5.58935	5.83682	6.21007	5.97998	6.17183	6.0751	5.75957	5.85298
ENSMUSG00000058013	0.0744081	0	1	1	5.26257	17.4737	1.45657e-05	0.0206737	MAT up	Sept11	5	1	93093437	93176447	protein_coding	8.96459	9.08092	9.01824	8.99626	8.99784	9.0349	8.98852	8.96049	8.91008	9.03429	9.07992	9.05373	8.94289	9.00039	9.03393	8.99703	9.04803	9.00511	9.01665	9.07616	9.10776	9.09058	9.12944	9.10413	8.86475	8.89673	8.91727	8.99534	8.94835	8.94722	8.99744	8.92991	8.91219	8.93965
ENSMUSG00000058325	0.105845	0	1	1	5.41634	18.7011	7.64475e-06	0.0121975	Variable	Dock1	7	1	134670654	135173639	protein_coding	7.2081	7.07529	7.23313	7.26594	7.301	7.18027	7.19515	7.24157	7.11712	7.35584	7.21014	7.34195	7.18696	7.21678	7.22552	7.18895	7.15628	7.1239	7.16412	7.17656	7.28387	7.2733	7.04397	7.17847	7.25321	7.26428	7.23601	7.25794	7.4075	7.42561	7.37527	7.35702	7.36123	7.39107
ENSMUSG00000059119	0.142849	0	1	1	5.04092	15.6498	3.81095e-05	0.0429512	MAT up	Nap1l4	7	-1	143513579	143549106	protein_coding	7.41302	7.47187	7.50285	7.57368	7.53353	7.51815	7.4482	7.42281	7.47814	7.62211	7.52574	7.58582	7.44494	7.44721	7.51256	7.44213	7.57356	7.48941	7.51136	7.5394	7.51365	7.53935	7.52144	7.52099	7.4435	7.36394	7.44562	7.46276	7.47955	7.52503	7.54747	7.51058	7.40682	7.41644
ENSMUSG00000059895	0.753212	0	1	1	7.13384	34.5808	2.04464e-09	2.37201e-05	Expression too low	Ptp4a3	15	1	73723145	73758766	protein_coding	3.82949	3.89945	3.88911	3.78082	3.74248	3.82979	3.75603	3.69185	3.63709	4.60711	3.77616	5.25216	3.67374	3.855	3.86824	3.74996	3.73264	3.81523	3.76676	3.9187	3.90219	3.695	3.76724	3.81008	3.97459	4.15774	4.316	4.10212	4.33615	4.25299	4.33141	4.27186	4.16341	4.07144
ENSMUSG00000061086	1.0461	0.0136865	0.453434	1	8.40974	25.7685	1.92457e-07	0.000840107	both up with MAT bias	Myl4	11	1	104550663	104595753	protein_coding	5.46247	5.71598	6.09047	5.81433	6.13054	5.86011	5.7349	5.59558	5.07355	7.06796	5.91477	6.97091	5.42078	5.43099	5.62974	5.44312	5.872	5.69816	5.39557	5.71916	5.9369	5.77906	5.77787	5.74054	5.35314	5.02549	5.95337	6.11745	6.23282	6.10226	6.22655	6.33462	5.76175	5.83756
ENSMUSG00000061186	-0.0163339	0	1	1	5.20455	16.5843	2.32669e-05	0.0297396	Expression too low	Sfmbt2	2	1	10370510	10595253	protein_coding	3.36487	3.58969	3.23786	3.33592	2.8087	3.0883	3.56638	3.33117	3.74187	2.42697	3.78892	2.79754	3.31188	3.20567	3.48707	3.39661	3.30434	3.27272	3.20286	3.03835	2.86195	2.89041	3.18043	2.96523	3.46653	4.10821	3.34012	3.37592	3.03588	2.78291	3.06048	2.85857	3.36562	3.49584
ENSMUSG00000061517	-0.227505	0	1	1	5.90444	22.7026	9.45559e-07	0.00251446	Expression too low	Sox21	14	-1	118233232	118237030	protein_coding	4.84174	5.12565	4.63193	4.70985	4.52374	4.7661	4.81826	4.74563	5.07355	4.3554	4.30319	3.95855	4.71452	4.85115	4.76776	4.73572	4.92248	4.94047	5.13195	4.91691	4.76112	4.40078	4.66051	4.54787	4.85842	4.86327	4.73165	4.74948	4.35768	4.37701	3.95295	4.2025	4.5257	4.38063
ENSMUSG00000067818	1.24016	0.398854	0.263841	1	8.60893	27.0553	9.8857e-08	0.000531882	MAT up	Myl9	2	1	156775420	156781658	protein_coding	4.6018	4.84772	5.07979	5.03842	5.29933	5.08197	4.83238	4.87445	4.60936	6.3448	5.33701	6.52557	4.6163	4.65905	4.83162	4.77178	5.03988	4.67895	4.76267	4.85097	5.03563	5.01078	4.92245	4.89546	4.54351	4.55436	4.85466	5.22482	5.45075	5.45159	5.39386	5.63795	4.83585	5.08431
ENSMUSG00000068302	-0.301954	0	1	1	3.21558	34.5751	2.05055e-09	2.37201e-05	Expression too low	Noto	6	1	85423886	85428877	protein_coding	0.966679	1.56584	1.26038	0.525919	0.360306	1.19982	1.12256	1.24547	1.63464	0.369372	0.657443	0.231714	1.11955	1.04795	1.20909	1.37161	0.914398	0.477355	1.17553	1.17668	0.88994	0.386654	1.23403	0.837342	1.84318	1.7774	2.16152	1.88939	0.236395	-0.100298	-0.241346	0.140392	1.98719	0.752249
ENSMUSG00000069919	8.02498	24.6205	3.49023e-07	0.0100935	9.34209	17.8569	1.19074e-05	0.0180054	both up with PAT bias	Hba-a1	11	1	32283511	32284465	protein_coding	-2.34443	0.565427	2.68068	0.641634	0.360306	0.434602	-0.201533	-1.97976	-0.261735	2.00565	0.657443	6.71878	-3.6975	-3.1158	-1.89037	-1.72785	-2.33939	-2.2909	-2.06681	-2.08388	-3.0412	-0.726564	-2.40375	0.773188	-2.24875	-1.9141	-0.168236	2.16242	3.61631	1.7386	3.30455	2.68369	-2.05429	0.534105
ENSMUSG00000071317	0.52713	0	1	1	5.09376	15.7214	3.66942e-05	0.0420263	MAT up	Bves	10	1	45335772	45372479	protein_coding	3.03302	3.01862	2.80555	2.80139	3.19825	2.6329	2.82601	2.58638	2.33676	3.60295	3.07546	3.66611	2.66998	2.85505	2.84909	2.77804	2.97642	2.81443	2.88553	3.03136	2.76162	2.92421	3.09485	3.0421	2.52748	2.33545	2.66862	3.19927	3.29218	2.80832	3.13076	3.11642	3.12293	3.03709
ENSMUSG00000073400	5.63383	13.0187	0.000154195	1	7.88745	28.996	3.62647e-08	0.000270644	both up with MAT bias	Trim10	17	1	36869574	36877833	protein_coding	-3.09515	-3.6975	0.89326	-0.841514	-1.8164	-1.62705	-1.49626	-2.45047	-3.14397	-0.755328	-0.934877	3.59803	-3.6975	-2.70239	-2.37576	-2.71766	-3.09233	-3.6975	-3.6975	-3.6975	-3.6975	-1.55338	-3.6975	-1.22841	-3.04071	-3.12367	-3.6975	0.433639	1.21224	-0.626854	0.181782	-0.27542	-2.32305	-0.862953
ENSMUSG00000078706	0.242437	0	1	1	7.42315	17.2784	1.61416e-05	0.0224482	Expression too low	Gm53	11	1	96251105	96264868	lncRNA	2.52326	2.72753	3.4658	3.27748	3.51775	3.11593	2.85791	2.91813	0.670014	0.240451	3.11651	4.19585	2.50224	2.82419	2.65092	2.80923	2.71031	1.16392	2.63648	2.44269	3.02821	3.30383	3.06301	3.35312	2.80024	2.86166	2.78919	3.88942	4.60953	4.67273	4.71605	4.76989	3.51253	3.99651
ENSMUSG00000078794	0.515767	0	1	1	5.05284	15.5467	4.02467e-05	0.0442537	both up with MAT bias	Dact3	7	1	16875317	16887462	protein_coding	3.06091	3.54222	3.42745	3.40851	3.35715	3.36075	3.26117	3.41947	3.27826	3.99808	3.54514	4.27973	3.37459	3.34262	3.43147	3.33366	3.31603	3.52748	3.55992	3.43243	3.39385	3.32928	3.07583	3.17217	3.5122	3.36186	3.48045	3.25282	4.21457	4.02643	4.36095	4.01116	3.63163	3.26702
ENSMUSG00000079243	0.767257	0	1	1	6.36433	26.5334	1.29511e-07	0.000627377	both up with MAT bias	Xirp1	9	-1	120013755	120023598	protein_coding	3.35364	3.3012	3.68133	3.75107	3.92054	3.6094	3.57119	3.42422	3.00137	4.74816	3.81409	4.09757	3.38478	3.27577	3.40548	3.26222	3.77559	3.69279	3.13149	3.52489	3.76286	3.61965	3.44538	3.35312	3.02954	2.83146	3.48045	3.69677	3.51934	3.64455	3.19273	3.56876	3.65993	3.53756
ENSMUSG00000086126	-0.946429	0	1	1	7.10331	31.7299	8.85881e-09	8.91094e-05	PAT or both down	Evx1os	6	-1	52308389	52314832	lncRNA	4.02975	4.16688	3.75838	4.19804	3.99417	4.38117	4.03593	4.42379	2.66662	0.993616	4.25499	3.72714	4.29009	4.31511	4.29937	4.27048	4.49395	2.87409	4.39267	4.45886	4.18174	4.08317	4.31069	4.08902	4.47308	4.59314	4.54789	4.14051	2.69044	3.43766	2.99242	3.32946	4.41105	3.93541
ENSMUSG00000086665	3.66476	10.2956	0.000666753	1	6.31703	19.4194	5.24685e-06	0.00926623	both up with MAT bias	Gm13067	4	1	150049013	150056976	lncRNA	-1.48733	-2.10197	-1.6193	-1.84951	-1.24527	-0.917824	-2.67729	-1.97976	-0.0316874	1.96542	-2.06332	2.36752	-1.74816	-2.11906	-1.69773	-1.72785	-2.33939	-1.59241	-1.47437	-1.6653	-1.74139	-0.953258	-2.72095	-1.68865	-0.264318	-0.479641	-0.229412	-0.995394	-2.12698	-0.928689	-2.82467	-0.969208	-0.815683	-0.531886
ENSMUSG00000090523	1.98707	2.23804	0.0673256	1	7.0373	29.4644	2.84762e-08	0.000219603	both up with MAT bias	Gypc	18	-1	32528322	32560034	protein_coding	0.560751	1.01816	1.7071	1.19002	1.52082	1.25055	0.92595	1.17957	0.670014	1.66406	1.48216	4.01512	0.697138	0.816691	0.794056	0.511988	0.851551	0.827002	1.09596	-0.0142471	1.30726	1.3926	1.01189	1.44324	0.584212	0.6967	0.944459	1.45416	2.73225	2.5214	2.57816	2.21745	0.632509	1.31504
ENSMUSG00000096780	0.385764	0	1	1	5.30814	17.6844	1.3038e-05	0.0189709	MAT up	Tmem181b-ps	17	-1	6438524	6467022	transcribed_unprocessed_pseudogene	4.00124	3.86899	4.24146	4.0523	4.07312	4.06413	4.01133	3.96719	3.67015	4.59617	4.23338	4.63861	3.91437	4.04763	4.06041	3.96945	4.10012	3.88317	3.80896	3.78797	3.90219	4.0103	3.95242	3.95809	3.89062	4.07314	4.16966	4.27888	4.47808	4.38828	4.35645	4.49006	4.1667	4.30674
ENSMUSG00000097039	0.798539	0	1	1	6.27942	25.2737	2.4872e-07	0.000970074	MAT up	Pvt1	15	1	62037986	62378096	lncRNA	2.67533	2.54694	2.83095	2.71595	2.98237	2.75214	2.58052	2.61989	2.16186	3.58093	2.36327	3.98878	2.45465	2.49251	2.47212	2.59332	2.71031	2.36956	2.5295	2.31038	2.63328	2.77476	2.37486	2.40158	2.31199	2.31376	1.92934	2.56183	2.88834	2.87394	2.87132	2.74437	2.78889	2.7432
ENSMUSG00000097767	-0.353127	0	1	1	5.61251	20.3147	3.28468e-06	0.00666599	both up with MAT bias	Miat	5	-1	112213228	112229395	lncRNA	5.40379	4.83989	5.38579	5.42641	5.41808	5.43306	5.40461	5.35432	5.41202	4.67313	4.89121	4.62156	5.27497	5.36552	5.33561	5.38609	5.16307	5.44354	5.31147	4.98541	5.08742	5.14761	5.18606	5.24796	5.27084	5.07306	5.0699	4.99969	5.76161	5.48217	5.36162	5.38379	4.62952	5.27428
ENSMUSG00000099250	-4.18549	16.6903	2.20028e-05	0.391571	-8.8253	25.2517	2.51582e-07	0.000970074	MAT up	Rn7s2	12	-1	69361182	69361481	misc_RNA	2.47225	2.71046	3.634	9.10988	9.0254	3.15641	8.91367	3.0774	4.61149	4.56735	4.33832	3.87111	3.56141	8.96579	9.00328	9.10474	3.21978	4.20193	3.29482	9.15463	3.63464	3.40305	3.06301	9.22765	3.63081	3.74072	3.49942	9.19274	2.55719	3.13712	3.10413	3.33511	3.12293	3.02875
ENSMUSG00000105987	-0.251351	0	1	1	6.33735	27.1659	9.33594e-08	0.000514262	Variable	AI506816	5	-1	23698296	23712667	lncRNA	6.25711	6.35723	6.45219	6.41295	6.43759	6.3337	6.26518	6.33225	6.36412	5.72315	6.33346	5.62786	6.32539	6.33505	6.34863	6.36062	6.25479	6.29103	6.33555	6.31749	6.39374	6.39231	6.30716	6.36549	5.41456	5.3174	5.51902	5.426	5.32932	5.3457	5.34693	5.41078	5.61166	5.50955
[truncated: 116 more columns]

## Sheet: Pie chart
	Count	Percent
MAT up	87	40.8451
both up with MAT bias	67	31.4554
MAT up or PAT down	2	0.938967
both up with PAT bias	3	1.40845
both up without bias	1	0.469484
PAT down	2	0.938967
PAT or both down	3	1.40845
Variable allele	9	4.22535
Expression too low	39	18.3099
	213

## Sheet: Embryo_MATHAPLO_Sig_Disp
Row.names	CONTROLvsMATHAPLO.mean.log2FC.1	Statistics.mean	Pvalue.mean	FDR.mean	CONTROLvsMATHAPLO.dispersion.log2FC.1	Statistics.dispersion	Pvalue.dispersion	FDR.dispersion	mgi_symbol	chromosome_name	strand	start_position	end_position	gene_biotype	CONTROL.SIX.1J.1	CONTROL.SIX.1J.2	CONTROL.SIX.1J.3	CONTROL.SIX.1J.4	CONTROL.SIX.J1.1	CONTROL.SIX.J1.2	CONTROL.SIX.J1.3	CONTROL.SIX.J1.4	MAT_MUT.SIX.1J.1	MAT_MUT.SIX.1J.2	MAT_MUT.SIX.1J.3	MAT_MUT.SIX.1J.4	MAT_WT.SIX.1J.1	MAT_WT.SIX.1J.2	MAT_WT.SIX.1J.3	MAT_WT.SIX.1J.4	PATHAPLO_WT.SIX.J1.1	PATHAPLO_WT.SIX.J1.2	PATHAPLO_WT.SIX.J1.3	PATHAPLO_WT.SIX.J1.4	MATHAPLO_WT.SIX.J1.1	MATHAPLO_WT.SIX.J1.2	MATHAPLO_WT.SIX.J1.3	MATHAPLO_WT.SIX.J1.4	ZYG_HOMO.SIX.1J.1	ZYG_HOMO.SIX.1J.2	ZYG_HOMO.SIX.1J.3	ZYG_HOMO.SIX.1J.4	ZYG_HOMO.TWELVE.J1.1	ZYG_HOMO.TWELVE.J1.2	ZYG_HOMO.TWELVE.J1.3	ZYG_HOMO.TWELVE.J1.4	ZYG_HOMO.SIX.J1.1	ZYG_HOMO.SIX.J1.2	ZYG_HOMO.SIX.J1.3
ENSMUSG00000086324	-6.48226	15.155	4.95172e-05	1	-12.4653	35.0262	1.6265e-09	0.000364923	Gm15564	16	-1	35966752	35983230	lncRNA	-0.00616263	-0.683641	-0.606674	1.97266	-0.0388586	-0.0886194	-0.855673	-0.28951	4.27789	0.824004	2.45146	0.873828	-0.756781	0.719424	1.43148	-0.924879	5.03988	4.74435	-0.637779	0.149614	8.07793	2.01133	0.467272	-0.987077	2.98974	1.88426	1.51003	-0.525825	-1.25581	-0.626854	0.95248	0.140392	-1.04009	-1.67368	-0.202767
ENSMUSG00000035783	0.115621	0	1	1	6.92301	33.531	3.50692e-09	0.000393409	Acta2	19	-1	34241090	34255590	protein_coding	6.50691	6.73142	7.16692	6.86584	7.20347	6.91575	6.76152	6.5473	5.95269	8.11544	7.28594	8.21611	6.12412	6.45384	6.60996	6.33808	6.81708	6.58935	6.37752	6.56864	6.84084	6.90566	6.69509	6.789	6.2933	6.41736	6.99446	7.31149	7.37554	7.31845	7.39819	7.55905	6.96165	7.07377	7.31347
[truncated: 15 more columns]

## Sheet: Embryo_PATHAPLO_Sig_Disp
Row.names	CONTROLvsPATHAPLO.mean.log2FC.1	Statistics.mean	Pvalue.mean	FDR.mean	CONTROLvsPATHAPLO.dispersion.log2FC.1	Statistics.dispersion	Pvalue.dispersion	FDR.dispersion	mgi_symbol	chromosome_name	strand	start_position	end_position	gene_biotype	CONTROL.SIX.1J.1	CONTROL.SIX.1J.2	CONTROL.SIX.1J.3	CONTROL.SIX.1J.4	CONTROL.SIX.J1.1	CONTROL.SIX.J1.2	CONTROL.SIX.J1.3	CONTROL.SIX.J1.4	MAT_MUT.SIX.1J.1	MAT_MUT.SIX.1J.2	MAT_MUT.SIX.1J.3	MAT_MUT.SIX.1J.4	MAT_WT.SIX.1J.1	MAT_WT.SIX.1J.2	MAT_WT.SIX.1J.3	MAT_WT.SIX.1J.4	PATHAPLO_WT.SIX.J1.1	PATHAPLO_WT.SIX.J1.2	PATHAPLO_WT.SIX.J1.3	PATHAPLO_WT.SIX.J1.4	MATHAPLO_WT.SIX.J1.1	MATHAPLO_WT.SIX.J1.2	MATHAPLO_WT.SIX.J1.3	MATHAPLO_WT.SIX.J1.4	ZYG_HOMO.SIX.1J.1	ZYG_HOMO.SIX.1J.2	ZYG_HOMO.SIX.1J.3	ZYG_HOMO.SIX.1J.4	ZYG_HOMO.TWELVE.J1.1	ZYG_HOMO.TWELVE.J1.2	ZYG_HOMO.TWELVE.J1.3	ZYG_HOMO.TWELVE.J1.4	ZYG_HOMO.SIX.J1.1	ZYG_HOMO.SIX.J1.2	ZYG_HOMO.SIX.J1.3
ENSMUSG00000095701	0.153026	0	1	1	-3.11274	38.4849	2.759e-10	3.10095e-05	Gm24830	3	1	96328425	96328590	snRNA	0.157771	0.0175564	1.10245	0.0552449	0.763323	0.713096	0.427771	0.76591	-0.78153	0.762726	0.458964	1.25162	0.408333	0.380743	0.2091	0.755577	0.21624	-0.403836	0.536782	1.34395	0.819094	0.233326	1.36514	1.01428	0.85624	0.82489	-0.360144	0.513816	0.603809	0.664345	0.442056	0.581576	1.34049	-0.531886	0.482074
ENSMUSG00000094777	-3.3866	16.1391	2.94276e-05	1	-7.2542	32.5542	5.79586e-09	0.000434281	Hist1h2ap	13	-1	21833026	21833507	protein_coding	-0.12681	-0.983656	0.827465	1.11191	-0.200912	-0.0886194	0.0400298	-0.00776482	2.84368	2.51322	1.86597	0.440514	2.13053	0.719424	0.302208	0.0198294	3.68387	3.60497	0.223944	3.59766	3.39994	0.233326	-0.040645	-0.294511	0.745872	1.37836	0.289787	-0.236279	0.0897046	0.934216	1.32875	-0.27542	1.76202	0.792182	1.36986
ENSMUSG00000098262	-0.644211	0	1	1	9.83485	31.9932	7.7357e-09	0.000434725	Gm27520	X	1	103480946	103481026	misc_RNA	4.35384	4.0325	-3.6975	-3.6975	4.269	-3.0808	-2.67729	4.2447	3.94462	4.50323	-3.08772	2.89297	4.23763	4.1351	-2.69766	-3.6975	4.11022	4.06603	-3.6975	-3.6975	4.28064	4.2457	-3.6975	-3.6975	3.87759	3.94498	-3.13254	-3.6975	4.14816	3.92557	-3.6975	-3.6975	4.14684	4.11145	-3.6975
ENSMUSG00000001555	-0.0263353	0	1	1	3.86297	25.3349	2.40961e-07	0.010833	Fkbp10	11	1	100415697	100424824	protein_coding	5.00496	4.95672	5.0956	5.02605	5.10058	5.12849	4.99897	5.22688	5.17204	5.49254	5.11363	5.36784	5.06125	5.22641	4.85294	4.97452	5.20295	5.23022	5.22995	5.14446	5.16446	5.17595	5.04649	4.93814	4.99537	5.13466	4.9543	4.50413	4.83352	4.71811	4.92218	4.68841	4.69936	4.79597	5.06741
ENSMUSG00000086324	-4.28728	10.8778	0.000486611	1	-9.24166	23.659	5.75043e-07	0.0215439	Gm15564	16	-1	35966752	35983230	lncRNA	-0.00616263	-0.683641	-0.606674	1.97266	-0.0388586	-0.0886194	-0.855673	-0.28951	4.27789	0.824004	2.45146	0.873828	-0.756781	0.719424	1.43148	-0.924879	5.03988	4.74435	-0.637779	0.149614	8.07793	2.01133	0.467272	-0.987077	2.98974	1.88426	1.51003	-0.525825	-1.25581	-0.626854	0.95248	0.140392	-1.04009	-1.67368	-0.202767
ENSMUSG00000107456	0.357995	0	1	1	2.27856	22.7493	9.2284e-07	0.0296348	Gm10400	6	1	141340553	141344387	TEC	0.10517	-0.596062	-0.801117	-0.00150987	-0.200912	-1.30055	0.469658	0.0911423	-0.612979	-0.00387859	-0.309521	0.440514	-0.235853	-0.898539	0.302208	0.308782	-0.119237	-0.325053	-0.388532	-0.660006	-1.20995	-0.441914	-0.34789	-0.163169	-1.97229	-1.14052	-1.5747	-0.788903	0.674147	-0.455835	0.475682	0.140392	0.137662	0.332216	-0.725116
[truncated: 15 more columns]
