# Supplementary material for: EHMT2 suppresses the variation of transcriptional switches in the mouse embryo
Source: PLoS Genet. 2021 Nov 18;17(11):e1009908. doi: 10.1371/journal.pgen.1009908 (PMC8601470; doi:10.1371/journal.pgen.1009908)
Supplement: S9 Table — (XLSX) [file pgen.1009908.s017.xlsx]

## Sheet: wt6_vs_homo6
tetranscripts_id	baseMean	log2FoldChange	lfcSE	stat	pvalue	padj	Direction	family_id	class_id
RLTR17:ERVK:LTR	1258.01	-0.983857	0.0569213	-17.2845	6.15268e-67	9.24031e-64	DWN	ERVK	LTR
ETnERV-int:ERVK:LTR	7119.28	1.44856	0.098502	14.7059	5.91023e-49	5.3257e-46	UP	ERVK	LTR
SRV_MM-int:ERVK:LTR	219.851	-1.35559	0.118689	-11.4214	3.27014e-30	1.36003e-27	DWN	ERVK	LTR
RLTRETN_Mm:ERVK:LTR	692.007	1.15418	0.108646	10.6233	2.32189e-26	7.84595e-24	UP	ERVK	LTR
IAPEz-int:ERVK:LTR	19321.4	0.825005	0.0801313	10.2957	7.3706e-25	2.05412e-22	UP	ERVK	LTR
IAPLTR2_Mm:ERVK:LTR	3292.15	1.14129	0.112206	10.1714	2.66076e-24	6.98333e-22	UP	ERVK	LTR
ERVB4_1B-I_MM-int:ERVK:LTR	1406.84	-1.12267	0.123438	-9.09502	9.45729e-20	1.82613e-17	DWN	ERVK	LTR
IAP-d-int:ERVK:LTR	610.427	0.779186	0.0873634	8.91891	4.70917e-19	8.54383e-17	UP	ERVK	LTR
MMETn-int:ERVK:LTR	20597.5	1.59427	0.183518	8.68726	3.71278e-18	6.08288e-16	UP	ERVK	LTR
MER31-int:ERV1:LTR	41.5441	-1.95231	0.253013	-7.71624	1.19809e-14	1.4331e-12	DWN	ERV1	LTR
RLTR10D:ERVK:LTR	178.958	1.23648	0.162742	7.59781	3.01178e-14	3.46457e-12	UP	ERVK	LTR
ERVB7_1-LTR_MM:ERVK:LTR	2642.54	1.37483	0.183652	7.48601	7.09971e-14	7.73897e-12	UP	ERVK	LTR
RLTR20B3:ERVK:LTR	287.167	-0.655555	0.090457	-7.24715	4.25644e-13	4.2303e-11	DWN	ERVK	LTR
RLTR14-int:ERV1:LTR	2071.19	-0.580038	0.0816559	-7.10344	1.2169e-12	1.12275e-10	DWN	ERV1	LTR
RMER19C:ERVK:LTR	914.717	-0.413144	0.0645916	-6.39625	1.59239e-10	1.13581e-08	DWN	ERVK	LTR
MMERGLN_LTR:ERV1:LTR	168.186	-0.96167	0.150571	-6.38683	1.69358e-10	1.19226e-08	DWN	ERV1	LTR
RLTR16:ERVK:LTR	564.021	-0.478132	0.0800162	-5.97544	2.29465e-09	1.28429e-07	DWN	ERVK	LTR
ERVL-B4-int:ERVL:LTR	492.641	-0.472559	0.0811391	-5.82406	5.74348e-09	2.96304e-07	DWN	ERVL	LTR
RLTR34B_MM:ERVK:LTR	422.549	-0.434002	0.075137	-5.77614	7.64346e-09	3.84062e-07	DWN	ERVK	LTR
L1_Mur1:L1:LINE	2874.36	-0.539494	0.0951743	-5.66849	1.44066e-08	6.88078e-07	DWN	L1	LINE
MuLV-int:ERV1:LTR	4046.26	0.328297	0.0588441	5.5791	2.41769e-08	1.10401e-06	UP	ERV1	LTR
MER92B:ERV1:LTR	130.981	-0.793602	0.142272	-5.57804	2.43245e-08	1.10888e-06	DWN	ERV1	LTR
RLTR16C_MM:ERVK:LTR	148.94	-0.662455	0.118929	-5.57017	2.54498e-08	1.15419e-06	DWN	ERVK	LTR
ETnERV2-int:ERVK:LTR	263.953	-0.771752	0.145406	-5.30757	1.11094e-07	4.30878e-06	DWN	ERVK	LTR
LTR75B:ERVL:LTR	44.093	-1.21897	0.231864	-5.25725	1.46222e-07	5.48241e-06	DWN	ERVL	LTR
MTC-int:ERVL-MaLR:LTR	3582.59	-0.289168	0.0557403	-5.18778	2.1282e-07	7.56997e-06	DWN	ERVL-MaLR	LTR
RLTR44-int:ERVK:LTR	150.245	-0.692367	0.135396	-5.11366	3.15984e-07	1.07177e-05	DWN	ERVK	LTR
B2_Mm1a:B2:SINE	55459.2	0.425604	0.0859217	4.95339	7.293e-07	2.22268e-05	UP	B2	SINE
RLTR12B2:ERVK:LTR	98.5677	-0.871731	0.17712	-4.92169	8.57992e-07	2.55441e-05	DWN	ERVK	LTR
RLTR46A2:ERVK:LTR	46.4974	1.215	0.24881	4.88327	1.04342e-06	3.03299e-05	UP	ERVK	LTR
RLTR10-int:ERVK:LTR	1892.68	-0.223488	0.0464574	-4.81061	1.50474e-06	4.1381e-05	DWN	ERVK	LTR
ERVB7_3-LTR_MM:ERVK:LTR	105.301	-0.700355	0.146839	-4.76955	1.8464e-06	4.98639e-05	DWN	ERVK	LTR
MER133B:DNA:DNA?	10.61	-2.5689	0.545582	-4.70856	2.49477e-06	6.49096e-05	DWN	DNA	DNA?
Lx5b:L1:LINE	2578.37	-0.284065	0.0605328	-4.69275	2.69555e-06	6.90699e-05	DWN	L1	LINE
RLTR11B:ERVK:LTR	653.308	-0.322552	0.0691816	-4.6624	3.1255e-06	7.82968e-05	DWN	ERVK	LTR
IAPLTR1_Mm:ERVK:LTR	1324.94	0.527203	0.113178	4.65818	3.19012e-06	7.94824e-05	UP	ERVK	LTR
MMERVK9C_I-int:ERVK:LTR	320.967	-0.599095	0.130607	-4.58699	4.49678e-06	0.000107188	DWN	ERVK	LTR
RLTR4_Mm:ERV1:LTR	1009.69	0.329859	0.0720619	4.57744	4.7071e-06	0.000110746	UP	ERV1	LTR
RLTR20B3A_MM:ERVK:LTR	446.768	-0.321815	0.0714941	-4.50129	6.7543e-06	0.000149786	DWN	ERVK	LTR
MLT2B3:ERVL:LTR	438.44	-0.339151	0.0764692	-4.43513	9.20184e-06	0.000196023	DWN	ERVL	LTR
IAPEY2_LTR:ERVK:LTR	138.687	-0.543009	0.123688	-4.39015	1.13275e-05	0.000234289	DWN	ERVK	LTR
RLTR44B:ERVK:LTR	15.4579	-1.76406	0.403472	-4.3722	1.23003e-05	0.000253055	DWN	ERVK	LTR
MER92-int:ERV1:LTR	39.1809	-1.02138	0.234769	-4.35059	1.35773e-05	0.000277007	DWN	ERV1	LTR
RMER6C:ERVK:LTR	2619.53	-0.250386	0.0576509	-4.34315	1.40457e-05	0.000284205	DWN	ERVK	LTR
RLTR45:ERVK:LTR	136.722	-0.53818	0.124217	-4.33257	1.47375e-05	0.000295988	DWN	ERVK	LTR
RLTR16B_MM:ERVK:LTR	358.982	-0.391263	0.0905988	-4.31863	1.56999e-05	0.000311612	DWN	ERVK	LTR
MT2A:ERVL:LTR	2950.71	-0.272934	0.0632052	-4.31823	1.57287e-05	0.000311827	DWN	ERVL	LTR
ORR1A4-int:ERVL-MaLR:LTR	2658.39	-0.232984	0.0542358	-4.29577	1.74088e-05	0.000340534	DWN	ERVL-MaLR	LTR
MERV1_LTR:ERV1:LTR	151.809	-0.637254	0.148835	-4.2816	1.85552e-05	0.000358685	DWN	ERV1	LTR
MLTR31F_MM:ERVK:LTR	218.188	-0.43331	0.103202	-4.19865	2.68516e-05	0.00049437	DWN	ERVK	LTR
RLTR42-int:ERVK:LTR	643.712	-0.34711	0.0827547	-4.19444	2.73545e-05	0.000502612	DWN	ERVK	LTR
MER45B:hAT-Tip100:DNA	243.281	-0.466786	0.111444	-4.18853	2.80766e-05	0.000513877	DWN	hAT-Tip100	DNA
RMER2:ERV1:LTR	1034.59	-0.227255	0.0542912	-4.18585	2.84101e-05	0.000519511	DWN	ERV1	LTR
B2_Mm1t:B2:SINE	48358.1	0.280777	0.0672591	4.17456	2.98565e-05	0.000540959	UP	B2	SINE
Lx3_Mus:L1:LINE	5110.25	-0.310061	0.0744524	-4.16455	3.11967e-05	0.000561105	DWN	L1	LINE
MamGyp-int:Gypsy:LTR	6.46427	-5.20011	1.24932	-4.16236	3.14979e-05	0.000565018	DWN	Gypsy	LTR
RLTR14_RN:ERV1:LTR	592.023	-0.480273	0.11609	-4.13708	3.5176e-05	0.000616275	DWN	ERV1	LTR
RLTR20D:ERVK:LTR	317.096	-0.403181	0.098418	-4.09661	4.19239e-05	0.000718661	DWN	ERVK	LTR
IAP1-MM_I-int:ERVK:LTR	42.018	-0.993267	0.24273	-4.09207	4.27536e-05	0.000730107	DWN	ERVK	LTR
LTR68:ERV1:LTR	63.8124	-0.914766	0.226456	-4.03948	5.35694e-05	0.000883013	DWN	ERV1	LTR
RMER16A3:ERVK:LTR	39.1643	-0.954354	0.239452	-3.98558	6.73151e-05	0.00105921	DWN	ERVK	LTR
RLTR25A:ERVK:LTR	990.144	-0.35211	0.0888395	-3.96344	7.38763e-05	0.0011412	DWN	ERVK	LTR
L1ME5:L1:LINE	46.9621	-0.806218	0.20896	-3.85824	0.000114208	0.00166615	DWN	L1	LINE
Lx3A:L1:LINE	1637.85	-0.291101	0.0762111	-3.81967	0.000133628	0.00188499	DWN	L1	LINE
RLTR27:ERVK:LTR	142.285	-0.518956	0.136195	-3.8104	0.000138741	0.00193928	DWN	ERVK	LTR
MLT1C-int:ERVL-MaLR:LTR	54.3408	-0.722709	0.191247	-3.77894	0.0001575	0.00215798	DWN	ERVL-MaLR	LTR
BGLII_B:ERVK:LTR	727.578	-0.301923	0.0800316	-3.77255	0.00016159	0.00219511	DWN	ERVK	LTR
L1MCb:L1:LINE	500.784	-0.307487	0.0822603	-3.73798	0.000185508	0.00244746	DWN	L1	LINE
UCON10:UCON10:Unknown	17.3835	-1.39577	0.375855	-3.71359	0.000204337	0.00263772	DWN	UCON10	Unknown
IAPEy-int:ERVK:LTR	90.4666	-0.925466	0.250833	-3.68957	0.00022463	0.00285224	DWN	ERVK	LTR
MLT2B2:ERVL:LTR	307.974	-0.373496	0.101239	-3.68923	0.000224933	0.00285474	DWN	ERVL	LTR
RLTR44C:ERVK:LTR	28.8891	-1.00991	0.275035	-3.67195	0.000240703	0.00301806	DWN	ERVK	LTR
L1MC2:L1:LINE	1276.19	-0.352023	0.0972532	-3.61966	0.000294993	0.00356325	DWN	L1	LINE
IAPEY4_I-int:ERVK:LTR	6289.14	0.28262	0.078525	3.59911	0.00031931	0.00378925	UP	ERVK	LTR
ORR1D1-int:ERVL-MaLR:LTR	1420.93	-0.259031	0.0719925	-3.59802	0.000320645	0.00380342	DWN	ERVL-MaLR	LTR
LTR41:ERVL:LTR	220.082	-0.379319	0.105445	-3.59731	0.00032152	0.00381213	DWN	ERVL	LTR
MMERVK10D3_I-int:ERVK:LTR	114.205	-0.5429	0.151312	-3.58795	0.000333285	0.00392765	DWN	ERVK	LTR
MER77B:ERVL:LTR	130.755	-0.553909	0.15493	-3.57523	0.000349919	0.00407906	DWN	ERVL	LTR
Lx2B2:L1:LINE	2958.06	-0.287298	0.0804626	-3.57058	0.000356195	0.0041433	DWN	L1	LINE
RMER19B:ERVK:LTR	7119.51	-0.201878	0.0566335	-3.56464	0.000364361	0.00420884	DWN	ERVK	LTR
RLTR42:ERVK:LTR	69.3195	-0.617492	0.173738	-3.55415	0.000379196	0.0043454	DWN	ERVK	LTR
RLTR26D_MM:ERVK:LTR	204.641	-0.349845	0.0987938	-3.54116	0.000398369	0.00452103	DWN	ERVK	LTR
L1M6:L1:LINE	123.188	-0.564243	0.161093	-3.50258	0.000460771	0.0050758	DWN	L1	LINE
RLTR14:ERV1:LTR	496.576	-0.287368	0.0827139	-3.47424	0.000512296	0.00553513	DWN	ERV1	LTR
ERV3-16A3_I-int:ERVL:LTR	109.536	-0.573593	0.165323	-3.46953	0.000521363	0.00561292	DWN	ERVL	LTR
MuRRS-int:ERV1:LTR	524.889	-0.246627	0.0713703	-3.45559	0.000549084	0.00584588	DWN	ERV1	LTR
RMER19A:ERVK:LTR	1386.5	-0.205893	0.0599004	-3.43726	0.000587631	0.00618832	DWN	ERVK	LTR
RLTR31C_MM:ERVK:LTR	1113.67	-0.2448	0.0713047	-3.43316	0.000596601	0.00624574	DWN	ERVK	LTR
IAPLTR2a2_Mm:ERVK:LTR	632.547	0.221869	0.0646374	3.43251	0.000598013	0.0062496	UP	ERVK	LTR
RMER15:ERVL:LTR	6749.93	-0.188589	0.0549684	-3.43086	0.00060167	0.00627264	DWN	ERVL	LTR
MLTR14:ERV1:LTR	3568.3	-0.193144	0.0564136	-3.42371	0.000617721	0.00640785	DWN	ERV1	LTR
RLTR9A3B:ERVK:LTR	49.7754	-0.715254	0.209488	-3.41429	0.00063948	0.00658806	DWN	ERVK	LTR
RLTR20B2:ERVK:LTR	363.94	-0.289575	0.0848819	-3.41151	0.00064604	0.00663793	DWN	ERVK	LTR
MLTR11B:ERVK:LTR	1570.02	-0.197948	0.0583279	-3.39371	0.000689522	0.00699034	DWN	ERVK	LTR
RLTR48A:ERV1:LTR	421.186	-0.262868	0.077717	-3.38237	0.000718639	0.00720318	DWN	ERV1	LTR
RLTR30D2_MM:ERV1:LTR	747.751	-0.239975	0.0712045	-3.37022	0.000751083	0.00748122	DWN	ERV1	LTR
LTR33:ERVL:LTR	661.752	-0.239162	0.0709942	-3.36876	0.000755084	0.00750976	DWN	ERVL	LTR
BGLII_Mus:ERVK:LTR	233.748	-0.321805	0.0956491	-3.36443	0.000767015	0.00758679	DWN	ERVK	LTR
RLTR50B:ERVK:LTR	112.316	-0.462445	0.138201	-3.34617	0.000819357	0.00797899	DWN	ERVK	LTR
RLTR10D2:ERVK:LTR	35.9165	-0.812479	0.242953	-3.34419	0.000825245	0.00802188	DWN	ERVK	LTR
Arthur1:hAT-Tip100:DNA	445.681	-0.355214	0.10796	-3.29024	0.00100102	0.00932163	DWN	hAT-Tip100	DNA
RLTR5_Mm:ERV1:LTR	55.9451	-0.715137	0.218916	-3.26672	0.00108803	0.00992664	DWN	ERV1	LTR
LTR104_Mam:Gypsy:LTR	71.9819	-0.511412	0.156683	-3.26398	0.00109858	0.0100027	DWN	Gypsy	LTR
MLT-int:ERVL-MaLR:LTR	405.874	-0.253662	0.0782383	-3.24218	0.0011862	0.0106463	DWN	ERVL-MaLR	LTR
RMER17B:ERVK:LTR	1673.76	-0.206373	0.0638339	-3.23297	0.00122512	0.0109123	DWN	ERVK	LTR
RLTR10:ERVK:LTR	1096.26	-0.168313	0.0523488	-3.21522	0.00130345	0.0114515	DWN	ERVK	LTR
LTR52:ERVL:LTR	18.0947	-1.19318	0.371203	-3.21435	0.0013074	0.0114787	DWN	ERVL	LTR
MLTR31FA_MM:ERVK:LTR	452.932	-0.340933	0.106232	-3.20934	0.00133041	0.0116354	DWN	ERVK	LTR
RLTR13D6:ERVK:LTR	197.713	-0.346065	0.107993	-3.20452	0.00135287	0.0118089	DWN	ERVK	LTR
LTR67B:ERVL:LTR	342.123	-0.344902	0.107642	-3.20416	0.00135457	0.01182	DWN	ERVL	LTR
L1MCa:L1:LINE	1644.59	-0.28327	0.0884195	-3.2037	0.00135672	0.0118303	DWN	L1	LINE
Lx5:L1:LINE	6077.31	-0.181483	0.0566585	-3.20311	0.00135953	0.0118433	DWN	L1	LINE
MLT1F-int:ERVL-MaLR:LTR	175.477	-0.374817	0.117358	-3.1938	0.00140413	0.012131	DWN	ERVL-MaLR	LTR
RLTR15:ERVK:LTR	1912.45	-0.273206	0.0860488	-3.17501	0.00149834	0.0127333	DWN	ERVK	LTR
IAPA_MM-int:ERVK:LTR	202.947	0.428381	0.134971	3.17387	0.00150421	0.0127631	UP	ERVK	LTR
RLTR20B4_MM:ERVK:LTR	154.573	-0.412364	0.130096	-3.1697	0.00152599	0.0128993	DWN	ERVK	LTR
Lx6:L1:LINE	5669.92	-0.284537	0.0902902	-3.15137	0.00162509	0.0135476	DWN	L1	LINE
MER115:hAT-Tip100:DNA	360.455	-0.315071	0.099981	-3.15131	0.00162542	0.0135476	DWN	hAT-Tip100	DNA
MER67D:ERV1:LTR	21.2704	-1.04194	0.331113	-3.14677	0.00165085	0.0137062	DWN	ERV1	LTR
RMER20A:ERVK:LTR	729.209	-0.201871	0.0642061	-3.14412	0.00166589	0.0138102	DWN	ERVK	LTR
LTR37B:ERV1:LTR	46.8569	-0.65575	0.208871	-3.13949	0.0016924	0.0139654	DWN	ERV1	LTR
MLT1A:ERVL-MaLR:LTR	2780.53	-0.195507	0.0623034	-3.13798	0.00170116	0.014012	DWN	ERVL-MaLR	LTR
ORR1B2:ERVL-MaLR:LTR	3982.41	-0.183093	0.0584552	-3.1322	0.00173503	0.0142346	DWN	ERVL-MaLR	LTR
MusHAL1:L1:LINE	1738.7	-0.330214	0.105942	-3.11692	0.00182751	0.0148046	DWN	L1	LINE
RLTR13G:ERVK:LTR	2311.44	2.03741	0.654338	3.1137	0.00184755	0.0149446	UP	ERVK	LTR
RLTR18:ERVK:LTR	468.988	-0.264019	0.0851828	-3.09944	0.00193885	0.0155528	DWN	ERVK	LTR
MTEb:ERVL-MaLR:LTR	5524.42	-0.189273	0.0613021	-3.08754	0.00201818	0.0160748	DWN	ERVL-MaLR	LTR
RLTR20A2B_MM:ERVK:LTR	200.425	-0.361849	0.117203	-3.08737	0.00201933	0.0160748	DWN	ERVK	LTR
RLTR45-int:ERVK:LTR	245.19	-0.307819	0.0997755	-3.08512	0.0020347	0.0161587	DWN	ERVK	LTR
ORR1F:ERVL-MaLR:LTR	11956.8	-0.189765	0.061517	-3.08476	0.00203719	0.0161639	DWN	ERVL-MaLR	LTR
RLTR26_Mus:ERVK:LTR	442.374	-0.237869	0.0771904	-3.08159	0.00205895	0.0162938	DWN	ERVK	LTR
MLTR31C_MM:ERVK:LTR	257.048	-0.295777	0.0972799	-3.04048	0.00236204	0.0181246	DWN	ERVK	LTR
MLT2F:ERVL:LTR	195.444	-0.327693	0.107984	-3.03463	0.00240833	0.0184127	DWN	ERVL	LTR
Helitron3Na_Mam:Helitron:RC	123.606	-0.480451	0.158446	-3.03226	0.00242729	0.0185108	DWN	Helitron	RC
MLT1G3:ERVL-MaLR:LTR	577.22	-0.218773	0.0726529	-3.01121	0.00260211	0.0196081	DWN	ERVL-MaLR	LTR
RLTR10A:ERVK:LTR	135.271	-0.371869	0.123502	-3.01105	0.00260349	0.0196081	DWN	ERVK	LTR
LTR90A:LTR:LTR	115.339	-0.501098	0.16698	-3.00094	0.00269147	0.0201893	DWN	LTR	LTR
Lx2A:L1:LINE	493.107	-0.284498	0.0948592	-2.99916	0.00270722	0.0202839	DWN	L1	LINE
BGLII:ERVK:LTR	781.855	-0.259352	0.0869317	-2.9834	0.00285069	0.0210669	DWN	ERVK	LTR
RLTR17C_Mm:ERVK:LTR	342.911	-0.3239	0.108607	-2.98232	0.00286075	0.0211239	DWN	ERVK	LTR
MT2C_Mm:ERVL:LTR	1284.99	-0.179596	0.060384	-2.97422	0.00293733	0.0216126	DWN	ERVL	LTR
RMER19B2:ERVK:LTR	905.957	-0.259245	0.0874891	-2.96317	0.00304493	0.0222284	DWN	ERVK	LTR
RMER15-int:ERVL:LTR	1794.54	-0.187542	0.0633578	-2.96004	0.00307599	0.0223584	DWN	ERVL	LTR
MLT1H2:ERVL-MaLR:LTR	351.723	-0.283055	0.0956833	-2.95825	0.00309388	0.0224468	DWN	ERVL-MaLR	LTR
Lx3C:L1:LINE	2165.19	-0.231463	0.0783389	-2.95464	0.00313035	0.0226541	DWN	L1	LINE
ORR1A1:ERVL-MaLR:LTR	2398.15	-0.187172	0.0634111	-2.95172	0.0031601	0.0228157	DWN	ERVL-MaLR	LTR
MLT1C:ERVL-MaLR:LTR	4553.73	-0.1818	0.0616981	-2.94661	0.00321277	0.0231048	DWN	ERVL-MaLR	LTR
L1Md_Gf:L1:LINE	504.942	-0.284713	0.0967879	-2.94162	0.00326499	0.0234143	DWN	L1	LINE
UCON28c:UCON28c:Unknown	27.701	-0.791324	0.269013	-2.94159	0.00326534	0.0234143	DWN	UCON28c	Unknown
MLT1F:ERVL-MaLR:LTR	799.037	-0.25118	0.0854542	-2.93935	0.00328902	0.0235529	DWN	ERVL-MaLR	LTR
ORR1E:ERVL-MaLR:LTR	12805.6	-0.163705	0.0557768	-2.935	0.00333551	0.0238038	DWN	ERVL-MaLR	LTR
MTEa:ERVL-MaLR:LTR	10155.9	-0.176865	0.0605251	-2.92217	0.00347598	0.0245856	DWN	ERVL-MaLR	LTR
RLTR19A:ERVK:LTR	10.3479	-1.34012	0.460221	-2.9119	0.00359236	0.0252437	DWN	ERVK	LTR
ORR1A4:ERVL-MaLR:LTR	5002.52	-0.130149	0.0447383	-2.90913	0.00362441	0.0254456	DWN	ERVL-MaLR	LTR
L1VL4:L1:LINE	3805.2	-0.255786	0.0881083	-2.90308	0.00369509	0.0258172	DWN	L1	LINE
LTR37-int:ERV1:LTR	47.8541	-0.593214	0.204408	-2.90211	0.00370654	0.0258711	DWN	ERV1	LTR
Charlie15a:hAT-Charlie:DNA	237.478	-0.317187	0.10936	-2.90038	0.00372708	0.0260011	DWN	hAT-Charlie	DNA
ERVB7_4-LTR_MM:ERVK:LTR	32.988	-0.734237	0.253686	-2.89427	0.00380035	0.0263355	DWN	ERVK	LTR
MLT1E1A:ERVL-MaLR:LTR	733.138	-0.237569	0.0822114	-2.88973	0.00385572	0.0266246	DWN	ERVL-MaLR	LTR
MLT2C1:ERVL:LTR	294.208	-0.292536	0.101382	-2.8855	0.00390795	0.0268676	DWN	ERVL	LTR
MTE2b:ERVL-MaLR:LTR	8827.27	-0.172775	0.0599939	-2.87987	0.00397835	0.0272409	DWN	ERVL-MaLR	LTR
FordPrefect:hAT-Tip100:DNA	50.2762	-0.593137	0.206155	-2.87714	0.00401298	0.0274362	DWN	hAT-Tip100	DNA
MT2_Mm:ERVL:LTR	1794.23	-0.168996	0.0590556	-2.86164	0.0042146	0.0285261	DWN	ERVL	LTR
MuRRS4-int:ERV1:LTR	258.433	-0.307955	0.108427	-2.8402	0.00450854	0.0300491	DWN	ERV1	LTR
RMER13A2:ERVK:LTR	1058.83	-0.165224	0.058241	-2.8369	0.00455538	0.0303016	DWN	ERVK	LTR
AmnSINE2:Deu:SINE	508.53	-0.207388	0.0735164	-2.82097	0.00478781	0.031568	DWN	Deu	SINE
RMER16B2:ERVK:LTR	25.5501	-0.953935	0.34022	-2.80387	0.00504927	0.0328275	DWN	ERVK	LTR
MERVL-int:ERVL:LTR	4532.69	-0.1474	0.052734	-2.79517	0.0051873	0.0335267	DWN	ERVL	LTR
L1MD1:L1:LINE	1211.25	-0.284261	0.101943	-2.78843	0.00529644	0.0340415	DWN	L1	LINE
Charlie2a:hAT-Charlie:DNA	335.056	-0.390777	0.14033	-2.7847	0.0053578	0.0343136	DWN	hAT-Charlie	DNA
L1MDa:L1:LINE	1916.94	-0.220295	0.0795575	-2.76901	0.00562271	0.0356721	DWN	L1	LINE
MYSERV16_I-int:ERVK:LTR	1074.5	-0.334022	0.1208	-2.76508	0.00569091	0.0359865	DWN	ERVK	LTR
ORR1A3:ERVL-MaLR:LTR	2893.86	-0.150973	0.0550699	-2.74149	0.00611616	0.0380613	DWN	ERVL-MaLR	LTR
MLTR31A_MM:ERVK:LTR	70.2719	-0.472188	0.172397	-2.73896	0.0061634	0.0383041	DWN	ERVK	LTR
L1Md_F:L1:LINE	1634.32	-0.189635	0.0693012	-2.73639	0.00621164	0.0384783	DWN	L1	LINE
CYRA11_Mm:Y-chromosome:Unknown	1564.65	-0.218028	0.0796979	-2.73568	0.00622517	0.0385533	DWN	Y-chromosome	Unknown
ERVB4_2-LTR_MM:ERVK:LTR	18.8271	-0.916746	0.335398	-2.7333	0.00627025	0.0387437	DWN	ERVK	LTR
MurSatRep1:MurSatRep1:Unknown	11222.3	0.342862	0.125746	2.72663	0.00639853	0.0393611	UP	MurSatRep1	Unknown
MER74B:ERVL:LTR	137.009	-0.32872	0.120804	-2.72109	0.00650671	0.0398857	DWN	ERVL	LTR
Lx2B:L1:LINE	2094.54	-0.242301	0.0890626	-2.72057	0.006517	0.0399216	DWN	L1	LINE
BLACKJACK:hAT-Blackjack:DNA	425.515	-0.36567	0.134754	-2.71362	0.00665521	0.040566	DWN	hAT-Blackjack	DNA
RLTR9C:ERVK:LTR	27.0255	-0.72524	0.268001	-2.7061	0.00680778	0.0413004	DWN	ERVK	LTR
ORR1A0:ERVL-MaLR:LTR	1631.65	0.146771	0.0542583	2.70505	0.00682947	0.0414042	UP	ERVL-MaLR	LTR
L1_Mus3:L1:LINE	31643.1	-0.208454	0.0772576	-2.69816	0.00697236	0.0420347	DWN	L1	LINE
MLT1D:ERVL-MaLR:LTR	5542.56	-0.172267	0.0640739	-2.68856	0.00717602	0.042975	DWN	ERVL-MaLR	LTR
HERV16-int:ERVL:LTR	62.6998	-0.527975	0.196393	-2.68836	0.00718039	0.0429821	DWN	ERVL	LTR
MLT1B:ERVL-MaLR:LTR	4662.91	-0.180302	0.0670852	-2.68765	0.00719564	0.0430639	DWN	ERVL-MaLR	LTR
Lx2A1:L1:LINE	514.452	-0.292007	0.108907	-2.68126	0.00733456	0.0436915	DWN	L1	LINE
RLTR13D3A:ERVK:LTR	70.6773	-0.543146	0.203105	-2.67421	0.00749053	0.0443511	DWN	ERVK	LTR
MMVL30-int:ERV1:LTR	1466.27	0.278251	0.104221	2.66983	0.00758897	0.0447932	UP	ERV1	LTR
LTR78B:ERV1:LTR	263.673	-0.312442	0.117033	-2.66969	0.00759203	0.0448015	DWN	ERV1	LTR
HAL1M8:L1:LINE	847.158	-0.217483	0.0814761	-2.66928	0.00760131	0.0448268	DWN	L1	LINE
ORR1A0-int:ERVL-MaLR:LTR	1946.86	0.150327	0.0563206	2.66913	0.00760487	0.0448361	UP	ERVL-MaLR	LTR
L1_Mur2:L1:LINE	6032.3	-0.290873	0.109436	-2.65793	0.00786223	0.0459446	DWN	L1	LINE
RodERV21-int:ERV1:LTR	954.09	-0.207432	0.0780539	-2.65754	0.00787122	0.0459772	DWN	ERV1	LTR
RLTR40:ERVK:LTR	1775.62	-0.285245	0.10746	-2.65442	0.00794442	0.0463247	DWN	ERVK	LTR
Lx2:L1:LINE	5898.54	-0.207514	0.0783669	-2.64798	0.00809733	0.0469933	DWN	L1	LINE
Lx8:L1:LINE	22442.1	-0.16991	0.0641684	-2.64787	0.00810001	0.0469988	DWN	L1	LINE
MTC:ERVL-MaLR:LTR	25171.5	-0.150456	0.0570378	-2.63783	0.00834385	0.0480393	DWN	ERVL-MaLR	LTR
ORR1C1-int:ERVL-MaLR:LTR	667.157	-0.254695	0.096578	-2.6372	0.00835941	0.0480808	DWN	ERVL-MaLR	LTR
MMERVK9E_I-int:ERVK:LTR	1315.83	-0.345378	0.131087	-2.63472	0.00842065	0.04832	DWN	ERVK	LTR
MTB_Mm-int:ERVL-MaLR:LTR	536.242	-0.199213	0.0757415	-2.63017	0.00853416	0.0487849	DWN	ERVL-MaLR	LTR
Lx10:L1:LINE	3389.77	-0.211146	0.0803988	-2.62624	0.00863351	0.0491799	DWN	L1	LINE
Lx4A:L1:LINE	3573.32	-0.196435	0.0749975	-2.61922	0.00881308	0.0498731	DWN	L1	LINE

## Sheet: wt12_vs_homo12
tetranscripts_id	baseMean	log2FoldChange	lfcSE	stat	pvalue	padj	Direction	family_id	class_id
RLTR17:ERVK:LTR	1258.01	-0.904848	0.0569003	-15.9023	6.10447e-57	7.07458e-54	DWN	ERVK	LTR
ETnERV-int:ERVK:LTR	7119.28	1.37774	0.0986613	13.9643	2.57246e-44	1.8829e-41	UP	ERVK	LTR
IAP-d-int:ERVK:LTR	610.427	1.04132	0.0850973	12.2368	1.97622e-34	8.58855e-32	UP	ERVK	LTR
IAPEz-int:ERVK:LTR	19321.4	0.874892	0.0801015	10.9223	9.01952e-28	2.91708e-25	UP	ERVK	LTR
IAPLTR2_Mm:ERVK:LTR	3292.15	1.12129	0.112293	9.9854	1.76596e-23	3.96115e-21	UP	ERVK	LTR
MMETn-int:ERVK:LTR	20597.5	1.72168	0.183552	9.37977	6.6119e-21	1.25961e-18	UP	ERVK	LTR
RLTR10D:ERVK:LTR	178.958	1.47783	0.159252	9.27984	1.69733e-20	3.16843e-18	UP	ERVK	LTR
SRV_MM-int:ERVK:LTR	219.851	-0.98628	0.112413	-8.77371	1.72879e-18	2.71664e-16	DWN	ERVK	LTR
ERVB7_1-LTR_MM:ERVK:LTR	2642.54	1.45843	0.183958	7.92804	2.22625e-15	2.6127e-13	UP	ERVK	LTR
RLTRETN_Mm:ERVK:LTR	692.007	0.842415	0.10878	7.7442	9.6183e-15	1.04095e-12	UP	ERVK	LTR
RLTR46A2:ERVK:LTR	46.4974	1.49515	0.217431	6.87645	6.13623e-12	5.12532e-10	UP	ERVK	LTR
MuLV-int:ERV1:LTR	4046.26	0.393626	0.0589323	6.67929	2.40098e-11	1.90803e-09	UP	ERV1	LTR
ORR1A0-int:ERVL-MaLR:LTR	1946.86	0.374186	0.05612	6.66761	2.59995e-11	2.04982e-09	UP	ERVL-MaLR	LTR
IAPLTR2a2_Mm:ERVK:LTR	632.547	0.420581	0.0631703	6.65788	2.77804e-11	2.17046e-09	UP	ERVK	LTR
MER31-int:ERV1:LTR	41.5441	-1.65606	0.264059	-6.27155	3.57478e-10	2.39012e-08	DWN	ERV1	LTR
MMERGLN_LTR:ERV1:LTR	168.186	-0.932675	0.150233	-6.20819	5.35991e-10	3.52436e-08	DWN	ERV1	LTR
RLTR16C_MM:ERVK:LTR	148.94	-0.685479	0.119358	-5.74306	9.29787e-09	5.00215e-07	DWN	ERVK	LTR
RLTR4_Mm:ERV1:LTR	1009.69	0.407	0.0717609	5.67161	1.41459e-08	7.37629e-07	UP	ERV1	LTR
RLTR20B3:ERVK:LTR	287.167	-0.495881	0.0893296	-5.55113	2.83827e-08	1.40719e-06	DWN	ERVK	LTR
IAPLTR1_Mm:ERVK:LTR	1324.94	0.605308	0.112611	5.37523	7.64847e-08	3.39832e-06	UP	ERVK	LTR
MurSatRep1:MurSatRep1:Unknown	11222.3	0.660271	0.125707	5.25246	1.50079e-07	6.2677e-06	UP	MurSatRep1	Unknown
MLT1B-int:ERVL-MaLR:LTR	40.21	-1.56446	0.298988	-5.23251	1.67226e-07	6.90091e-06	DWN	ERVL-MaLR	LTR
RLTR9A3A:ERVK:LTR	14.025	-2.30612	0.461078	-5.00158	5.68622e-07	2.07011e-05	DWN	ERVK	LTR
ERVB4_1-I_MM-int:ERVK:LTR	7113.38	0.323606	0.0657443	4.92219	8.55806e-07	2.98103e-05	UP	ERVK	LTR
RLTR44-int:ERVK:LTR	150.245	-0.638696	0.131299	-4.86445	1.14776e-06	3.88839e-05	DWN	ERVK	LTR
RLTR30D_RN:ERV1:LTR	418.551	0.444623	0.0921731	4.82378	1.40864e-06	4.70911e-05	UP	ERV1	LTR
MTA_Mm-int:ERVL-MaLR:LTR	7024.2	0.212431	0.046909	4.52857	5.93843e-06	0.00016906	UP	ERVL-MaLR	LTR
RLTR14-int:ERV1:LTR	2071.19	-0.365243	0.081251	-4.49524	6.94902e-06	0.000193862	DWN	ERV1	LTR
MER133B:DNA:DNA?	10.61	-2.08888	0.466546	-4.47734	7.55796e-06	0.000208128	DWN	DNA	DNA?
MamGyp-int:Gypsy:LTR	6.46427	-5.56022	1.24411	-4.46923	7.85023e-06	0.000214065	DWN	Gypsy	LTR
IAPA_MM-int:ERVK:LTR	202.947	0.590218	0.133845	4.40971	1.03511e-05	0.000270969	UP	ERVK	LTR
MMERVK10D3_I-int:ERVK:LTR	114.205	-0.65807	0.149565	-4.39988	1.08311e-05	0.000282311	DWN	ERVK	LTR
ERVB4_1B-LTR_MM:ERVK:LTR	999.575	0.42746	0.0973304	4.39185	1.12392e-05	0.00029134	UP	ERVK	LTR
RLTR20B1:ERVK:LTR	362.383	0.463808	0.106308	4.36285	1.28377e-05	0.000325793	UP	ERVK	LTR
ORR1A0:ERVL-MaLR:LTR	1631.65	0.234626	0.0539748	4.34696	1.38039e-05	0.000347143	UP	ERVL-MaLR	LTR
MER92-int:ERV1:LTR	39.1809	-1.00381	0.232374	-4.31981	1.56165e-05	0.00038541	DWN	ERV1	LTR
MMERVK10C-int:ERVK:LTR	3795.08	0.372512	0.0864104	4.31097	1.62541e-05	0.000398671	UP	ERVK	LTR
MER68C:ERVL:LTR	20.4418	-1.30298	0.30638	-4.25282	2.11098e-05	0.000501407	DWN	ERVL	LTR
L1MEg:L1:LINE	7263.04	0.186887	0.0439853	4.24885	2.14875e-05	0.000508209	UP	L1	LINE
RLTR45:ERVK:LTR	136.722	-0.504896	0.119182	-4.23635	2.27181e-05	0.000532557	DWN	ERVK	LTR
RMER16A3:ERVK:LTR	39.1643	-1.04154	0.249409	-4.17605	2.96618e-05	0.000671835	DWN	ERVK	LTR
RMER19C:ERVK:LTR	914.717	-0.25996	0.0633047	-4.10649	4.01723e-05	0.000870212	DWN	ERVK	LTR
FordPrefect:hAT-Tip100:DNA	50.2762	-0.814732	0.201799	-4.03735	5.4058e-05	0.00112123	DWN	hAT-Tip100	DNA
ERVB4_1B-I_MM-int:ERVK:LTR	1406.84	-0.484168	0.123222	-3.92922	8.52207e-05	0.00164378	DWN	ERVK	LTR
ORR1D-int:ERVL-MaLR:LTR	1217.05	0.361472	0.0933951	3.87036	0.000108677	0.00201218	UP	ERVL-MaLR	LTR
RLTR44A:ERVK:LTR	38.0419	-0.938961	0.244974	-3.83291	0.000126638	0.00226806	DWN	ERVK	LTR
RMER13B:ERVK:LTR	728.11	-0.301007	0.0791793	-3.80159	0.000143773	0.00253899	DWN	ERVK	LTR
MER92B:ERV1:LTR	130.981	-0.524318	0.140513	-3.73146	0.000190376	0.00322873	DWN	ERV1	LTR
RLTR44C:ERVK:LTR	28.8891	-0.964046	0.263544	-3.65802	0.000254175	0.00411264	DWN	ERVK	LTR
RLTR20D:ERVK:LTR	317.096	-0.353469	0.0995331	-3.55127	0.000383378	0.00570228	DWN	ERVK	LTR
ERV3-16A3_I-int:ERVL:LTR	109.536	-0.564792	0.163427	-3.45593	0.000548401	0.00764573	DWN	ERVL	LTR
LTR37-int:ERV1:LTR	47.8541	-0.684228	0.200704	-3.40915	0.000651658	0.00882918	DWN	ERV1	LTR
UCON10:UCON10:Unknown	17.3835	-1.31235	0.386111	-3.3989	0.000676578	0.00911741	DWN	UCON10	Unknown
RLTR16B_MM:ERVK:LTR	358.982	-0.294879	0.0887118	-3.32401	0.000887337	0.0113005	DWN	ERVK	LTR
MLTR13:ERVK:LTR	48.0206	0.697737	0.210565	3.31364	0.000920914	0.0116535	UP	ERVK	LTR
RLTR12BD_Mm:ERVK:LTR	267.058	-0.340825	0.105531	-3.22962	0.00123956	0.0147527	DWN	ERVK	LTR
RLTR14_RN:ERV1:LTR	592.023	-0.371382	0.115926	-3.20361	0.00135714	0.0158291	DWN	ERV1	LTR
MLT2B2:ERVL:LTR	307.974	-0.316129	0.0994882	-3.17755	0.00148526	0.0170005	DWN	ERVL	LTR
RLTR16:ERVK:LTR	564.021	-0.252287	0.0798411	-3.15986	0.00157843	0.0177851	DWN	ERVK	LTR
MLT2B3:ERVL:LTR	438.44	-0.232213	0.0743536	-3.12309	0.00178966	0.0196361	DWN	ERVL	LTR
MER77B:ERVL:LTR	130.755	-0.472086	0.153071	-3.0841	0.00204167	0.0218328	DWN	ERVL	LTR
RLTR20A2B_MM:ERVK:LTR	200.425	-0.356062	0.115801	-3.07477	0.00210666	0.022373	DWN	ERVK	LTR
RLTR10-int:ERVK:LTR	1892.68	-0.140124	0.0461965	-3.03322	0.00241962	0.0248796	DWN	ERVK	LTR
UCON2:UCON2:Unknown	109.974	0.517381	0.17145	3.01767	0.00254726	0.0258669	UP	UCON2	Unknown
RMER3D1:ERVK:LTR	10.7123	1.32937	0.441853	3.00862	0.00262436	0.0264497	UP	ERVK	LTR
RLTR50B:ERVK:LTR	112.316	-0.401852	0.135945	-2.95599	0.00311663	0.0303629	DWN	ERVK	LTR
ORR1A4-int:ERVL-MaLR:LTR	2658.39	-0.158117	0.0540703	-2.92429	0.00345238	0.0329189	DWN	ERVL-MaLR	LTR
ERVL-B4-int:ERVL:LTR	492.641	-0.227665	0.0789739	-2.88279	0.0039417	0.0363993	DWN	ERVL	LTR
RLTR10D2:ERVK:LTR	35.9165	-0.685141	0.238187	-2.87648	0.00402139	0.0370367	DWN	ERVK	LTR
MER67D:ERV1:LTR	21.2704	-0.888877	0.309864	-2.8686	0.00412292	0.0377468	DWN	ERV1	LTR
MLT2F:ERVL:LTR	195.444	-0.293419	0.103189	-2.8435	0.0044621	0.0399745	DWN	ERVL	LTR
LTR75B:ERVL:LTR	44.093	-0.626514	0.223285	-2.80589	0.0050178	0.0438884	DWN	ERVL	LTR
LTR81A:Gypsy:LTR	39.0169	-0.678005	0.24387	-2.78019	0.00543274	0.046609	DWN	Gypsy	LTR
CR1_Mam:CR1:LINE	679.999	0.209447	0.0754355	2.77651	0.00549457	0.0470379	UP	CR1	LINE
RLTR34B_MM:ERVK:LTR	422.549	-0.205817	0.074273	-2.77109	0.00558683	0.0475933	DWN	ERVK	LTR
L1_Mur1:L1:LINE	2874.36	-0.261872	0.0947238	-2.76459	0.00569944	0.0483125	DWN	L1	LINE

## Sheet: wt12_vs_wt6
tetranscripts_id	baseMean	log2FoldChange	lfcSE	stat	pvalue	padj	Direction	family_id	class_id
RLTR1B-int:ERV1:LTR	5197.57	-2.18162	0.272261	-8.01297	1.11969e-15	1.0694e-13	DWN	ERV1	LTR
IAPEY4_I-int:ERVK:LTR	6289.14	0.623579	0.0781292	7.98138	1.4471e-15	1.36461e-13	UP	ERVK	LTR
LTR78B:ERV1:LTR	263.673	0.75225	0.113925	6.60301	4.02902e-11	1.63718e-09	UP	ERV1	LTR
RMER16-int:ERVK:LTR	1303.56	-1.30878	0.205596	-6.3658	1.94274e-10	6.90274e-09	DWN	ERVK	LTR
ERVB4_1C-LTR_Mm:ERVK:LTR	763.68	-0.548155	0.090436	-6.06125	1.35068e-09	4.05184e-08	DWN	ERVK	LTR
LTR78:ERV1:LTR	348.67	0.533239	0.0992055	5.3751	7.65416e-08	1.57082e-06	UP	ERV1	LTR
LTRIS2:ERV1:LTR	1436.75	-1.36912	0.256833	-5.33075	9.7806e-08	1.94299e-06	DWN	ERV1	LTR
L1MCb:L1:LINE	500.784	0.407984	0.0814874	5.00671	5.53676e-07	9.31083e-06	UP	L1	LINE
IAP-d-int:ERVK:LTR	610.427	0.387927	0.0828034	4.68492	2.80074e-06	3.94914e-05	UP	ERVK	LTR
L5:RTE-X:LINE	119.912	0.690111	0.150301	4.59152	4.4002e-06	5.90987e-05	UP	RTE-X	LINE
IAPEY4_LTR:ERVK:LTR	475.498	0.497135	0.113006	4.39919	1.08655e-05	0.00012903	UP	ERVK	LTR
ERVB4_1-I_MM-int:ERVK:LTR	7113.38	-0.283558	0.0655139	-4.32821	1.50329e-05	0.000170804	DWN	ERVK	LTR
L1MEi:L1:LINE	378.399	0.393312	0.0912911	4.30833	1.64492e-05	0.000185574	UP	L1	LINE
MTEa-int:ERVL-MaLR:LTR	983.574	0.31188	0.0724414	4.30527	1.66784e-05	0.000187781	UP	ERVL-MaLR	LTR
RLTR46A2:ERVK:LTR	46.4974	0.849643	0.204543	4.15385	3.26928e-05	0.000337707	UP	ERVK	LTR
RLTR1B:ERV1:LTR	605.323	0.315144	0.0766932	4.10916	3.97109e-05	0.000400495	UP	ERV1	LTR
MER135:DNA:DNA	247.162	0.4763	0.116685	4.08195	4.46603e-05	0.000442904	UP	DNA	DNA
L1_Mur1:L1:LINE	2874.36	0.387464	0.0952173	4.06927	4.71613e-05	0.00046473	UP	L1	LINE
B2_Mm1a:B2:SINE	55459.2	-0.34351	0.0859149	-3.99825	6.38117e-05	0.000600981	DWN	B2	SINE
Lx3C:L1:LINE	2165.19	0.311217	0.0781668	3.98145	6.84963e-05	0.000639977	UP	L1	LINE
ETnERV-int:ERVK:LTR	7119.28	-0.385696	0.0981492	-3.92969	8.50555e-05	0.000774615	DWN	ERVK	LTR
MMERVK10C-int:ERVK:LTR	3795.08	0.314979	0.08641	3.64517	0.000267211	0.00205008	UP	ERVK	LTR
RMER6C:ERVK:LTR	2619.53	0.205632	0.0576052	3.56967	0.000357429	0.00262424	UP	ERVK	LTR
Lx3_Mus:L1:LINE	5110.25	0.265286	0.0744334	3.56407	0.000365145	0.00267124	UP	L1	LINE
Lx2B2:L1:LINE	2958.06	0.285052	0.080401	3.54538	0.000392048	0.00284016	UP	L1	LINE
SRV_MM-int:ERVK:LTR	219.851	0.43929	0.124601	3.52557	0.000422569	0.00302014	UP	ERVK	LTR
RLTR31C_MM:ERVK:LTR	1113.67	0.250685	0.0711104	3.52529	0.000423021	0.00302173	UP	ERVK	LTR
RLTR11A2:ERVK:LTR	1873.72	0.24589	0.0698162	3.52196	0.000428362	0.00305374	UP	ERVK	LTR
MamRep38:hAT:DNA	96.8988	0.487127	0.139375	3.49508	0.000473919	0.00332129	UP	hAT	DNA
Charlie15a:hAT-Charlie:DNA	237.478	0.378343	0.108443	3.48887	0.00048507	0.0033867	UP	hAT-Charlie	DNA
X7B_LINE:CR1:LINE	216.505	0.4422	0.127942	3.45626	0.000547719	0.00373884	UP	CR1	LINE
ERVL-B4-int:ERVL:LTR	492.641	0.278883	0.081641	3.41597	0.000635548	0.00424376	UP	ERVL	LTR
L1VL4:L1:LINE	3805.2	0.300408	0.0880393	3.41221	0.000644391	0.00428616	UP	L1	LINE
L1ME2z:L1:LINE	1152.32	0.378659	0.112008	3.38065	0.000723149	0.00472839	UP	L1	LINE
BGLII_B:ERVK:LTR	727.578	0.269801	0.0798809	3.37754	0.000731374	0.00477519	UP	ERVK	LTR
LTR68:ERV1:LTR	63.8124	0.75973	0.227278	3.34273	0.000829573	0.00527158	UP	ERV1	LTR
L1MD1:L1:LINE	1211.25	0.3397	0.101745	3.33875	0.000841556	0.00533105	UP	L1	LINE
L1M6:L1:LINE	123.188	0.534831	0.160657	3.32903	0.000871491	0.00547875	UP	L1	LINE
HERVL40-int:ERVL:LTR	182.063	0.476376	0.143193	3.3268	0.000878479	0.00551183	UP	ERVL	LTR
UCON13:Penelope:LINE?	18.2212	1.18251	0.356249	3.31933	0.00090234	0.00563307	UP	Penelope	LINE?
RMER2:ERV1:LTR	1034.59	0.178981	0.054194	3.30261	0.000957906	0.00591878	UP	ERV1	LTR
L1Md_A:L1:LINE	10690.1	0.215042	0.0654592	3.28513	0.00101935	0.00622442	UP	L1	LINE
MER20B:hAT-Charlie:DNA	919.607	0.299615	0.0913766	3.27891	0.00104211	0.0063426	UP	hAT-Charlie	DNA
RLTR18:ERVK:LTR	468.988	0.27792	0.0847789	3.27817	0.00104481	0.00635216	UP	ERVK	LTR
MTEb-int:ERVL-MaLR:LTR	1774.25	-0.2999	0.091548	-3.27588	0.00105335	0.00639188	DWN	ERVL-MaLR	LTR
RMER19A:ERVK:LTR	1386.5	0.195431	0.0597485	3.2709	0.00107208	0.00648965	UP	ERVK	LTR
Charlie2a:hAT-Charlie:DNA	335.056	0.454896	0.139797	3.25397	0.00113804	0.00682796	UP	hAT-Charlie	DNA
RMER12:ERVK:LTR	1941.94	0.285831	0.0879065	3.25153	0.00114785	0.00687571	UP	ERVK	LTR
L1Md_F3:L1:LINE	8016.66	0.222971	0.0686544	3.24773	0.00116331	0.00695527	UP	L1	LINE
RMER19C:ERVK:LTR	914.717	0.210509	0.0649608	3.24056	0.00119295	0.00710778	UP	ERVK	LTR
MLT-int:ERVL-MaLR:LTR	405.874	0.251883	0.07782	3.23674	0.00120906	0.00717313	UP	ERVL-MaLR	LTR
Lx2A:L1:LINE	493.107	0.305664	0.0944805	3.23521	0.00121554	0.00720392	UP	L1	LINE
IAPLTR2a2_Mm:ERVK:LTR	632.547	0.20141	0.0624178	3.2268	0.00125181	0.00739735	UP	ERVK	LTR
L1Md_T:L1:LINE	14347.2	0.216091	0.0670434	3.22314	0.00126792	0.00747078	UP	L1	LINE
RMER16B2:ERVK:LTR	25.5501	1.07844	0.336297	3.20681	0.00134217	0.00784418	UP	ERVK	LTR
L1MC2:L1:LINE	1276.19	0.311506	0.0971918	3.20506	0.00135034	0.0078803	UP	L1	LINE
Lx6:L1:LINE	5669.92	0.287974	0.0902594	3.19051	0.0014202	0.0082143	UP	L1	LINE
ORSL-2b:hAT-Tip100:DNA	163.094	0.521497	0.163665	3.18638	0.00144066	0.00831975	UP	hAT-Tip100	DNA
MER127:TcMar-Tigger:DNA	209.841	0.331073	0.104089	3.18068	0.00146932	0.00845466	UP	TcMar-Tigger	DNA
Tigger5b:TcMar-Tigger:DNA	2288.24	0.275413	0.0867533	3.17467	0.00150008	0.00859182	UP	TcMar-Tigger	DNA
L1MDa:L1:LINE	1916.94	0.251729	0.0794216	3.16952	0.0015269	0.00871196	UP	L1	LINE
Arthur1C:hAT-Tip100:DNA	97.4711	0.539335	0.170539	3.16254	0.001564	0.00889866	UP	hAT-Tip100	DNA
Tigger6b:TcMar-Tigger:DNA	213.684	0.472716	0.149767	3.15634	0.0015976	0.00904679	UP	TcMar-Tigger	DNA
L1MB2:L1:LINE	2629.45	0.266064	0.0851566	3.12441	0.00178164	0.00989264	UP	L1	LINE
B2_Mm1t:B2:SINE	48358.1	-0.20886	0.0672499	-3.10574	0.00189806	0.0104097	DWN	B2	SINE
L1MA5:L1:LINE	2985.21	0.301901	0.0972454	3.10453	0.00190581	0.010442	UP	L1	LINE
Lx5b:L1:LINE	2578.37	0.187704	0.0605468	3.10015	0.00193423	0.0105615	UP	L1	LINE
ORR1B2:ERVL-MaLR:LTR	3982.41	0.180726	0.0583921	3.09504	0.00196788	0.0107034	UP	ERVL-MaLR	LTR
L4_A_Mam:RTE-X:LINE	575.64	0.359629	0.116372	3.09035	0.00199923	0.010837	UP	RTE-X	LINE
L1_Mur3:L1:LINE	11306.8	0.324481	0.105299	3.0815	0.00205957	0.0110994	UP	L1	LINE
LTR40A1:ERVL:LTR	25.671	0.800201	0.260099	3.07652	0.00209432	0.0112541	UP	ERVL	LTR
MER63B:hAT-Blackjack:DNA	275.426	0.367799	0.120361	3.0558	0.00224463	0.0118819	UP	hAT-Blackjack	DNA
L1Md_F2:L1:LINE	43237	0.207068	0.0678318	3.05266	0.00226821	0.0119633	UP	L1	LINE
MER65D:ERV1:LTR	34.2622	0.725571	0.23974	3.02649	0.00247408	0.0128082	UP	ERV1	LTR
HERV16-int:ERVL:LTR	62.6998	0.585503	0.194546	3.00958	0.00261607	0.0134313	UP	ERVL	LTR
L1VL2:L1:LINE	6767.28	0.216289	0.071951	3.00605	0.00264664	0.0135447	UP	L1	LINE
MTB-int:ERVL-MaLR:LTR	1240.84	0.136346	0.0453902	3.00386	0.00266575	0.0136145	UP	ERVL-MaLR	LTR
Lx:L1:LINE	16536.3	0.225973	0.0753649	2.99838	0.00271418	0.0138113	UP	L1	LINE
RMER20A:ERVK:LTR	729.209	0.191682	0.0639474	2.99749	0.00272214	0.0138431	UP	ERVK	LTR
RLTRETN_Mm:ERVK:LTR	692.007	-0.317192	0.106064	-2.99058	0.0027845	0.0140889	DWN	ERVK	LTR
MER58D:hAT-Charlie:DNA	522.032	0.337772	0.113276	2.98186	0.002865	0.0143846	UP	hAT-Charlie	DNA
RLTR11B:ERVK:LTR	653.308	0.206637	0.069322	2.98082	0.00287474	0.0144129	UP	ERVK	LTR
LTR16E2:ERVL:LTR	141.145	0.4065	0.13638	2.98065	0.00287636	0.0144134	UP	ERVL	LTR
Lx3A:L1:LINE	1637.85	0.226471	0.0761836	2.9727	0.00295189	0.014739	UP	L1	LINE
MLT1E-int:ERVL-MaLR:LTR	9.61368	1.51267	0.510064	2.96565	0.00302042	0.0150107	UP	ERVL-MaLR	LTR
RMER16C:ERVK:LTR	22.1954	0.997885	0.337591	2.9559	0.00311759	0.015415	UP	ERVK	LTR
Tigger1a_Art:TcMar-Tigger:DNA	115.608	0.67573	0.22894	2.95156	0.00316175	0.0155883	UP	TcMar-Tigger	DNA
HAL1:L1:LINE	3546.29	0.226335	0.0768124	2.94659	0.00321298	0.0157991	UP	L1	LINE
MYSERV-int:ERVK:LTR	512.829	0.329708	0.112011	2.94353	0.0032449	0.0159245	UP	ERVK	LTR
RMER15-int:ERVL:LTR	1794.54	0.185825	0.0632289	2.93892	0.00329355	0.0160961	UP	ERVL	LTR
L1MA7:L1:LINE	2678.81	0.302837	0.103172	2.93527	0.00333254	0.0162478	UP	L1	LINE
MusHAL1:L1:LINE	1738.7	0.310776	0.105879	2.9352	0.00333331	0.0162478	UP	L1	LINE
RMER17B2:ERVK:LTR	501.597	0.194782	0.0663954	2.93367	0.0033498	0.0163061	UP	ERVK	LTR
Charlie9:hAT-Charlie:DNA	541.893	0.33146	0.113208	2.9279	0.00341265	0.0165336	UP	hAT-Charlie	DNA
MER90a:ERV1:LTR	201.374	0.343061	0.11764	2.91618	0.00354347	0.0170785	UP	ERV1	LTR
Lx2B:L1:LINE	2094.54	0.25901	0.0889656	2.91136	0.00359863	0.0173088	UP	L1	LINE
RLTR22_Mus:ERVK:LTR	282.861	0.301045	0.103494	2.9088	0.00362816	0.0174004	UP	ERVK	LTR
Kanga1a:TcMar-Tc2:DNA	224.559	0.507856	0.175327	2.89661	0.00377213	0.0179407	UP	TcMar-Tc2	DNA
Arthur1B:hAT-Tip100:DNA	311.101	0.297339	0.102733	2.89428	0.00380032	0.0180249	UP	hAT-Tip100	DNA
MLT1J1:ERVL-MaLR:LTR	254.64	0.322528	0.11185	2.88358	0.00393187	0.0185309	UP	ERVL-MaLR	LTR
LTR85c:Gypsy:LTR	40.3402	0.661682	0.229826	2.87905	0.00398872	0.0187395	UP	Gypsy	LTR
IMPB_01:Satellite:Satellite	9861.56	0.312166	0.108836	2.86823	0.00412772	0.019271	UP	Satellite	Satellite
LTR37B:ERV1:LTR	46.8569	0.597744	0.208583	2.86573	0.00416046	0.0193996	UP	ERV1	LTR
RMER15:ERVL:LTR	6749.93	0.157028	0.0549427	2.85803	0.00426279	0.0197941	UP	ERVL	LTR
X6B_LINE:CR1:LINE	178.031	0.302941	0.106181	2.85306	0.00432999	0.0200396	UP	CR1	LINE
ORR1F-int:ERVL-MaLR:LTR	357.953	0.343241	0.120317	2.85281	0.0043334	0.0200512	UP	ERVL-MaLR	LTR
L1_Mus2:L1:LINE	15085	0.166668	0.0584489	2.85152	0.00435105	0.0201204	UP	L1	LINE
L1MC:L1:LINE	2779.81	0.321999	0.11295	2.8508	0.00436095	0.0201578	UP	L1	LINE
Arthur1:hAT-Tip100:DNA	445.681	0.306859	0.107839	2.84554	0.00443358	0.0204301	UP	hAT-Tip100	DNA
L1_Mur2:L1:LINE	6032.3	0.311234	0.109408	2.84472	0.00444507	0.0204746	UP	L1	LINE
MER58C:hAT-Charlie:DNA	1512.88	0.390334	0.137556	2.83764	0.00454489	0.0208485	UP	hAT-Charlie	DNA
L1MEh:L1:LINE	146.209	0.380183	0.134162	2.83377	0.00460026	0.0210353	UP	L1	LINE
L1_Mus3:L1:LINE	31643.1	0.218828	0.0772506	2.83271	0.00461555	0.0210947	UP	L1	LINE
MER110A:ERV1:LTR	31.0048	0.735836	0.259991	2.83024	0.0046513	0.0212364	UP	ERV1	LTR
CYRA11_Mm:Y-chromosome:Unknown	1564.65	0.224877	0.0795704	2.82613	0.00471138	0.0214537	UP	Y-chromosome	Unknown
L1ME3B:L1:LINE	630.216	0.337312	0.119667	2.81875	0.00482114	0.0218559	UP	L1	LINE
MER121:TcMar:DNA	425.32	0.320103	0.113587	2.81813	0.00483038	0.0218885	UP	TcMar	DNA
RLTR9A3A:ERVK:LTR	14.025	-1.36656	0.485068	-2.81725	0.00484364	0.0219397	DWN	ERVK	LTR
BGLII:ERVK:LTR	781.855	0.244259	0.0867558	2.81548	0.0048704	0.0220475	UP	ERVK	LTR
L1_Mm:L1:LINE	3775.91	0.204507	0.0727041	2.81287	0.00491023	0.0221874	UP	L1	LINE
L1Md_Gf:L1:LINE	504.942	0.270984	0.0965433	2.80686	0.00500272	0.0224961	UP	L1	LINE
L1_Rod:L1:LINE	4915.45	0.277164	0.0987552	2.80658	0.00500706	0.0224992	UP	L1	LINE
ORR1F:ERVL-MaLR:LTR	11956.8	0.172576	0.0615004	2.80609	0.00501465	0.0225226	UP	ERVL-MaLR	LTR
L1MC1:L1:LINE	3995.29	0.236341	0.0844373	2.79902	0.00512586	0.022907	UP	L1	LINE
L1ME3G:L1:LINE	888.775	0.357193	0.127776	2.79547	0.00518251	0.0231047	UP	L1	LINE
ORR1A1:ERVL-MaLR:LTR	2398.15	0.176963	0.0633256	2.79449	0.00519811	0.0231558	UP	ERVL-MaLR	LTR
L1MA6:L1:LINE	4733.78	0.285158	0.102236	2.78922	0.00528347	0.0234426	UP	L1	LINE
ORR1B1-int:ERVL-MaLR:LTR	3933.94	0.162774	0.0586037	2.77753	0.0054773	0.0240922	UP	ERVL-MaLR	LTR
LTR55:ERVL:LTR	157.104	0.363475	0.13172	2.75946	0.00578966	0.0250568	UP	ERVL	LTR
MYSERV6-int:ERVK:LTR	3135.47	0.327784	0.119163	2.75072	0.00594636	0.0255962	UP	ERVK	LTR
RLTR12B2:ERVK:LTR	98.5677	0.495279	0.180078	2.75035	0.00595315	0.0256205	UP	ERVK	LTR
L1MA4A:L1:LINE	1684.2	0.324131	0.117972	2.74751	0.0060049	0.0258084	UP	L1	LINE
ORR1B1:ERVL-MaLR:LTR	9714.02	0.15609	0.0569092	2.74278	0.00609214	0.026113	UP	ERVL-MaLR	LTR
L1MD2:L1:LINE	3588.18	0.321548	0.117508	2.7364	0.00621162	0.0265335	UP	L1	LINE
MLT1C:ERVL-MaLR:LTR	4553.73	0.168364	0.061653	2.73083	0.00631749	0.026883	UP	ERVL-MaLR	LTR
L1_Mus4:L1:LINE	7182.23	0.194132	0.071188	2.72704	0.00639061	0.0271425	UP	L1	LINE
ERVB4_2-I_MM-int:ERVK:LTR	162.943	0.353569	0.129778	2.72442	0.00644142	0.0273168	UP	ERVK	LTR
UCON2:UCON2:Unknown	109.974	0.467121	0.171522	2.72338	0.00646169	0.0273828	UP	UCON2	Unknown
Chap1_Mam:hAT-Charlie:DNA	141.169	0.411473	0.151183	2.72169	0.00649498	0.0274917	UP	hAT-Charlie	DNA
Charlie5:hAT-Charlie:DNA	1675.57	0.228441	0.0842152	2.71259	0.00667593	0.0280557	UP	hAT-Charlie	DNA
RLTR18B:ERVK:LTR	919.678	0.186383	0.0688687	2.70635	0.00680279	0.0284604	UP	ERVK	LTR
MTE-int:ERVL-MaLR:LTR	3202.06	0.170132	0.0628931	2.70509	0.00682856	0.0285362	UP	ERVL-MaLR	LTR
L1MEf:L1:LINE	2416.85	0.311221	0.115114	2.70359	0.00685951	0.0286388	UP	L1	LINE
RLTR17D_Mm:ERVK:LTR	752.805	0.400397	0.148512	2.69606	0.00701657	0.0291475	UP	ERVK	LTR
L1MA4:L1:LINE	4580.82	0.295031	0.109479	2.69485	0.00704202	0.0292236	UP	L1	LINE
IAP1-MM_I-int:ERVK:LTR	42.018	0.665511	0.247089	2.6934	0.00707268	0.029326	UP	ERVK	LTR
ORR1D1-int:ERVL-MaLR:LTR	1420.93	0.193704	0.0719613	2.69179	0.00710704	0.0294487	UP	ERVL-MaLR	LTR
L3:CR1:LINE	10676.9	0.190874	0.0710249	2.68742	0.00720066	0.0297408	UP	CR1	LINE
L1M3:L1:LINE	5079.17	0.250063	0.0931003	2.68595	0.00723232	0.0298275	UP	L1	LINE
LTR16B2:ERVL:LTR	99.8374	0.410797	0.154515	2.65862	0.00784614	0.0318456	UP	ERVL	LTR
MTE2b:ERVL-MaLR:LTR	8827.27	0.159209	0.0599697	2.65483	0.00793494	0.0321206	UP	ERVL-MaLR	LTR
LTR16B1:ERVL:LTR	121.623	0.420671	0.158835	2.64849	0.00808531	0.0326112	UP	ERVL	LTR
Lx2:L1:LINE	5898.54	0.20732	0.0783339	2.64661	0.00813021	0.0327332	UP	L1	LINE
RLTR12D:ERVK:LTR	263.439	0.314641	0.118894	2.6464	0.00813543	0.0327424	UP	ERVK	LTR
ORR1A3:ERVL-MaLR:LTR	2893.86	0.145493	0.0549824	2.64617	0.00814087	0.0327584	UP	ERVL-MaLR	LTR
Charlie4:hAT-Charlie:DNA	192.011	0.450459	0.170485	2.64223	0.00823626	0.033053	UP	hAT-Charlie	DNA
MTE2a:ERVL-MaLR:LTR	12857.4	0.1891	0.0716982	2.63744	0.00835343	0.033403	UP	ERVL-MaLR	LTR
MER45A:hAT-Tip100:DNA	473.898	0.213401	0.0811037	2.63121	0.00850816	0.0339249	UP	hAT-Tip100	DNA
MT2C_Mm:ERVL:LTR	1284.99	0.157909	0.0602468	2.62104	0.00876617	0.0348108	UP	ERVL	LTR
LTR90A:LTR:LTR	115.339	0.435788	0.166858	2.61174	0.00900835	0.035564	UP	LTR	LTR
MTEa:ERVL-MaLR:LTR	10155.9	0.158016	0.0605057	2.61159	0.00901217	0.0355665	UP	ERVL-MaLR	LTR
MT2A:ERVL:LTR	2950.71	0.164698	0.0632279	2.60484	0.00919182	0.0360653	UP	ERVL	LTR
MTD-int:ERVL-MaLR:LTR	3168.63	0.184126	0.0707608	2.60209	0.00926569	0.0363105	UP	ERVL-MaLR	LTR
RLTR13B3:ERVK:LTR	293.302	0.252195	0.0971914	2.59483	0.0094637	0.0369182	UP	ERVK	LTR
Charlie23a:hAT-Charlie:DNA	314.203	0.434994	0.167871	2.59124	0.00956295	0.0372339	UP	hAT-Charlie	DNA
MLT1J:ERVL-MaLR:LTR	891.579	0.24536	0.0947056	2.59077	0.00957622	0.0372596	UP	ERVL-MaLR	LTR
Eulor9C:DNA:DNA	100.133	0.44239	0.171116	2.58533	0.00972868	0.037728	UP	DNA	DNA
HAL1b:L1:LINE	328.571	0.257291	0.0995918	2.58346	0.00978148	0.037913	UP	L1	LINE
MT2_Mm:ERVL:LTR	1794.23	0.152245	0.0589445	2.58285	0.0097988	0.0379472	UP	ERVL	LTR
MLT1E1A:ERVL-MaLR:LTR	733.138	0.211823	0.0820486	2.58168	0.0098321	0.0380498	UP	ERVL-MaLR	LTR
MER94B:hAT-Blackjack:DNA	42.0122	0.606276	0.234851	2.58154	0.00983613	0.0380588	UP	hAT-Blackjack	DNA
ERVB5_1-I_MM-int:ERVK:LTR	34.891	0.701638	0.272335	2.57638	0.00998414	0.0385181	UP	ERVK	LTR
MER44C:TcMar-Tigger:DNA	401.344	0.318873	0.123812	2.57547	0.0100105	0.0385932	UP	TcMar-Tigger	DNA
RLTR14-int:ERV1:LTR	2071.19	0.210917	0.0819562	2.57353	0.0100668	0.0387566	UP	ERV1	LTR
MER68B:ERVL:LTR	207.716	0.319931	0.124368	2.57245	0.0100983	0.0388511	UP	ERVL	LTR
L1PB4:L1:LINE	105.163	0.443851	0.172662	2.57063	0.0101513	0.0390147	UP	L1	LINE
L1MB5:L1:LINE	3839.43	0.252531	0.0984492	2.56509	0.010315	0.0395351	UP	L1	LINE
Lx5c:L1:LINE	6574.97	0.18665	0.0729778	2.55763	0.0105388	0.0402628	UP	L1	LINE
L1ME3A:L1:LINE	1712.06	0.2711	0.106001	2.55753	0.010542	0.0402628	UP	L1	LINE
Lx9:L1:LINE	22062.5	0.201534	0.0788015	2.55749	0.010543	0.0402628	UP	L1	LINE
MLT1B-int:ERVL-MaLR:LTR	40.21	-0.792955	0.310098	-2.55711	0.0105547	0.0402949	DWN	ERVL-MaLR	LTR
ORR1E:ERVL-MaLR:LTR	12805.6	0.142502	0.0557606	2.5556	0.0106004	0.0404282	UP	ERVL-MaLR	LTR
X8_LINE:CR1:LINE	128.932	0.341183	0.133558	2.55457	0.0106319	0.0405342	UP	CR1	LINE
MMVL30-int:ERV1:LTR	1466.27	-0.26536	0.104096	-2.54917	0.0107979	0.0409855	DWN	ERV1	LTR
MER3:hAT-Charlie:DNA	4485.31	0.242278	0.0951007	2.5476	0.0108468	0.0410943	UP	hAT-Charlie	DNA
RLTR24:ERV1:LTR	769.967	0.27029	0.106283	2.54311	0.0109872	0.0415275	UP	ERV1	LTR
L1MB3:L1:LINE	5546.39	0.252678	0.099567	2.53777	0.0111563	0.0420245	UP	L1	LINE
Lx7:L1:LINE	16634.1	0.209567	0.082712	2.5337	0.0112866	0.0423798	UP	L1	LINE
Tigger1:TcMar-Tigger:DNA	1845.14	0.236469	0.0934395	2.53072	0.0113829	0.0426412	UP	TcMar-Tigger	DNA
MTC:ERVL-MaLR:LTR	25171.5	0.144123	0.057028	2.52723	0.0114965	0.0429731	UP	ERVL-MaLR	LTR
MMERVK9E_I-int:ERVK:LTR	1315.83	0.330633	0.131016	2.52361	0.0116157	0.0433531	UP	ERVK	LTR
L2a:L2:LINE	25548.7	0.228641	0.0906134	2.52326	0.0116273	0.0433893	UP	L2	LINE
RMER19B:ERVK:LTR	7119.51	0.142738	0.0566219	2.52091	0.0117053	0.0436004	UP	ERVK	LTR
MLT2C1:ERVL:LTR	294.208	0.254057	0.101143	2.51186	0.0120096	0.0445188	UP	ERVL	LTR
L1Md_F:L1:LINE	1634.32	0.173662	0.0691946	2.50976	0.0120814	0.0446808	UP	L1	LINE
MER103C:hAT-Charlie:DNA	966.113	0.276169	0.11005	2.50949	0.0120906	0.0446966	UP	hAT-Charlie	DNA
L2c:L2:LINE	14063	0.190002	0.0757144	2.50946	0.0120916	0.0446966	UP	L2	LINE
MamRep605:LTR:LTR?	469.57	0.237258	0.0946684	2.5062	0.0122036	0.044947	UP	LTR	LTR?
Ricksha_a:MULE-MuDR:DNA	60.1515	0.50108	0.200039	2.50491	0.0122484	0.0450808	UP	MULE-MuDR	DNA
MER58B:hAT-Charlie:DNA	4691.44	0.248251	0.09911	2.5048	0.012252	0.0450808	UP	hAT-Charlie	DNA
L1MD3:L1:LINE	1844.73	0.248461	0.0995646	2.49548	0.0125789	0.0460018	UP	L1	LINE
L1MB7:L1:LINE	8539.44	0.263351	0.105642	2.49285	0.0126721	0.0462532	UP	L1	LINE
ORR1D2-int:ERVL-MaLR:LTR	1268.66	0.170693	0.0685931	2.48849	0.0128287	0.0466044	UP	ERVL-MaLR	LTR
Kanga2_a:TcMar-Tc2:DNA	551.503	0.359326	0.14454	2.48599	0.012919	0.0468848	UP	TcMar-Tc2	DNA
RLTR13A1:ERVK:LTR	92.5784	0.399079	0.1606	2.48493	0.0129577	0.0469786	UP	ERVK	LTR
Eulor1:DNA:DNA	19.6857	0.849272	0.341804	2.48468	0.0129669	0.0469917	UP	DNA	DNA
MER34A:ERV1:LTR	387.329	0.242719	0.0977763	2.48239	0.0130505	0.0472361	UP	ERV1	LTR
MER33:hAT-Charlie:DNA	3496.56	0.249594	0.100578	2.48159	0.0130798	0.047324	UP	hAT-Charlie	DNA
Lx8:L1:LINE	22442.1	0.159105	0.064159	2.47985	0.0131438	0.0475094	UP	L1	LINE
Tigger10:TcMar-Tigger:DNA	532.089	0.333042	0.134378	2.47839	0.0131975	0.0476573	UP	TcMar-Tigger	DNA
RLTR17B_Mm:ERVK:LTR	10004.2	0.329017	0.132781	2.4779	0.0132159	0.0477005	UP	ERVK	LTR
L1ME1:L1:LINE	5040.33	0.2284	0.0922311	2.47638	0.013272	0.0478491	UP	L1	LINE
RCHARR1:hAT-Charlie:DNA	5414.97	0.260522	0.105239	2.47552	0.0133041	0.047916	UP	hAT-Charlie	DNA
MIR3:MIR:SINE	18955.4	0.154115	0.0624457	2.46799	0.0135873	0.0487889	UP	MIR	SINE
RLTR14:ERV1:LTR	496.576	0.203759	0.0827308	2.46291	0.0137814	0.0492643	UP	ERV1	LTR
MER119:hAT-Charlie:DNA	676.409	0.194953	0.079236	2.4604	0.0138781	0.0495467	UP	hAT-Charlie	DNA
MLT1E2:ERVL-MaLR:LTR	1287.2	0.162931	0.0663016	2.45742	0.0139939	0.049793	UP	ERVL-MaLR	LTR
LTR16A:ERVL:LTR	496.431	0.201515	0.0820605	2.45568	0.0140617	0.0499864	UP	ERVL	LTR

## Sheet: homo12_vs_homo6
tetranscripts_id	baseMean	log2FoldChange	lfcSE	stat	pvalue	padj	Direction	family_id	class_id
ERVB4_1-I_MM-int:ERVK:LTR	7113.38	-0.704821	0.0656347	-10.7385	6.7099e-27	7.88925e-24	DWN	ERVK	LTR
IAPEY4_I-int:ERVK:LTR	6289.14	0.752178	0.0783329	9.60233	7.81544e-22	3.32709e-19	UP	ERVK	LTR
RLTR1B-int:ERV1:LTR	5197.57	-2.28105	0.272367	-8.37489	5.52763e-17	1.13736e-14	DWN	ERV1	LTR
ERVB4_1C-LTR_Mm:ERVK:LTR	763.68	-0.677798	0.0907323	-7.47031	8.0007e-14	8.74095e-12	DWN	ERVK	LTR
RMER16-int:ERVK:LTR	1303.56	-1.51719	0.205733	-7.37456	1.64891e-13	1.71785e-11	DWN	ERVK	LTR
IAPEY4_LTR:ERVK:LTR	475.498	0.678061	0.114689	5.91218	3.37603e-09	1.54081e-07	UP	ERVK	LTR
LTRIS2:ERV1:LTR	1436.75	-1.48588	0.256884	-5.78425	7.28386e-09	3.07955e-07	DWN	ERV1	LTR
LTR78:ERV1:LTR	348.67	0.529878	0.0987207	5.36745	7.98571e-08	2.61853e-06	UP	ERV1	LTR
LTR78B:ERV1:LTR	263.673	0.553655	0.11115	4.98114	6.32104e-07	1.66745e-05	UP	ERV1	LTR
ERVB4_1B-LTR_MM:ERVK:LTR	999.575	-0.480308	0.0973845	-4.93208	8.13574e-07	2.08815e-05	DWN	ERVK	LTR
L1MEg:L1:LINE	7263.04	-0.187745	0.0440313	-4.26389	2.00897e-05	0.00034932	DWN	L1	LINE
ETnERV3-int:ERVK:LTR	10577.4	-0.426986	0.116145	-3.67631	0.000236634	0.00293604	DWN	ERVK	LTR
MuRRS-int:ERV1:LTR	524.889	-0.240411	0.0710541	-3.3835	0.000715683	0.00756137	DWN	ERV1	LTR
MER54A:ERVL:LTR	298.997	-0.278526	0.0833967	-3.33977	0.000838478	0.00862979	DWN	ERVL	LTR
L5:RTE-X:LINE	119.912	0.480467	0.149109	3.22226	0.00127182	0.0122189	UP	RTE-X	LINE
RLTR31_Mur:ERVK:LTR	250.846	0.318213	0.100061	3.1802	0.00147172	0.0137967	UP	ERVK	LTR
ETnERV-int:ERVK:LTR	7119.28	-0.314879	0.0990122	-3.1802	0.00147174	0.0137967	DWN	ERVK	LTR
RLTR26D_MM:ERVK:LTR	204.641	-0.302542	0.0977945	-3.09365	0.00197713	0.0175349	DWN	ERVK	LTR
ERVB4_1B-I_MM-int:ERVK:LTR	1406.84	-0.368823	0.122453	-3.01197	0.00259561	0.0219255	DWN	ERVK	LTR
Eulor5B:DNA:DNA?	12.9387	-1.31148	0.439576	-2.98352	0.00284953	0.0236576	DWN	DNA	DNA?
MMERVK9C_I-int:ERVK:LTR	320.967	-0.379872	0.129333	-2.93717	0.00331222	0.0267883	DWN	ERVK	LTR
MuLV-int:ERV1:LTR	4046.26	-0.162039	0.0591739	-2.73835	0.00617484	0.044039	DWN	ERV1	LTR
RMER17C2:ERVK:LTR	1881.89	-0.214904	0.0786056	-2.73396	0.00625783	0.044451	DWN	ERVK	LTR
