# Supplementary material for: EHMT2 suppresses the variation of transcriptional switches in the mouse embryo
Source: PLoS Genet. 2021 Nov 18;17(11):e1009908. doi: 10.1371/journal.pgen.1009908 (PMC8601470; doi:10.1371/journal.pgen.1009908)
Supplement: S10 Table — (XLSX) [file pgen.1009908.s018.xlsx]

## Sheet: WT6J1_HOMO6J1 by chromosome
DE repeat unique ID	strand.x	Family	ID	Class	logFC	logCPM	F	PValue	FDR	chr	start	end	CONTROL.SIX.1J.1	CONTROL.SIX.1J.2	CONTROL.SIX.1J.3	CONTROL.SIX.1J.4	CONTROL.SIX.J1.1	CONTROL.SIX.J1.2	CONTROL.SIX.J1.3	CONTROL.SIX.J1.4	MAT_MUT.SIX.1J.1	MAT_MUT.SIX.1J.2	MAT_MUT.SIX.1J.3	MAT_MUT.SIX.1J.4	MAT_WT.SIX.1J.1	MAT_WT.SIX.1J.2	MAT_WT.SIX.1J.3	MAT_WT.SIX.1J.4	PATHAPLO_WT.SIX.J1.1	PATHAPLO_WT.SIX.J1.2	PATHAPLO_WT.SIX.J1.3	PATHAPLO_WT.SIX.J1.4	MATHAPLO_WT.SIX.J1.1	MATHAPLO_WT.SIX.J1.2	MATHAPLO_WT.SIX.J1.3	MATHAPLO_WT.SIX.J1.4	ZYG_HOMO.SIX.1J.1	ZYG_HOMO.SIX.1J.2	ZYG_HOMO.SIX.1J.3	ZYG_HOMO.SIX.1J.4	ZYG_HOMO.TWELVE.J1.1	ZYG_HOMO.TWELVE.J1.2	ZYG_HOMO.TWELVE.J1.3	ZYG_HOMO.TWELVE.J1.4	ZYG_HOMO.SIX.J1.1	ZYG_HOMO.SIX.J1.2	ZYG_HOMO.SIX.J1.3	ZYG_HOMO.SIX.J1.4	ZYG_WT.SIX.1J.1
RMER17B_dup5	-	ERVK	RMER17B	LTR	-2.0106	0.681072	31.9982	1.23277e-06	0.00110454	chr1	5288262	5289149	1.1101	0.467876	0.562309	0.0270437	0.664178	0.292075	0.515956	-0.409362	-0.664186	-0.227049	0.585486	0.15888	0.644895	0.317384	0.626175	0.731622	-0.674925	0.415805	0.104367	0.173803	0.228615	-0.149797	-0.307653	-0.723015	2.06754	1.97758	1.42651	1.27915	0.89645	0.660347	1.18662	1.17942	1.59387	1.12271	1.91334	1.88855	-0.0671903
L1VL2_dup14	-	L1	L1VL2	LINE	-2.98064	1.15078	36.3441	3.59958e-07	0.000419924	chr1	5289960	5291986	1.83473	0.467876	0.0637775	0.293816	0.664178	-0.301824	0.679805	0.147777	0.411453	0.390348	0.783283	-0.649485	0.232785	0.544063	0.435697	1.35742	-0.226547	1.18271	0.983787	0.4556	-0.130013	0.490265	1.40736	0.889475	1.27581	2.13121	2.4425	2.56838	1.93082	1.74592	1.28256	1.05532	1.91354	2.66215	1.6124	2.09956	1.49021
MMETn-int_dup8	-	ERVK	MMETn-int	LTR	4.07958	0.480746	17.3841	0.000149199	0.0449686	chr1	6010310	6013102	0.354258	1.24373	0.562309	1.17675	1.37949	0.0254727	0.515956	0.36212	1.1776	0.996536	1.80117	-1.32897	-0.346342	0.739915	1.08146	1.35742	-0.674925	0.137563	0.610073	0.4556	0.228615	0.932083	1.02692	0.523005	0.73345	0.0865844	-0.224264	-0.0718912	0.0682772	-0.0155823	-0.491928	-1.32897	-1.32897	-1.32897	-0.797477	-1.32897	1.17176
L1_Mus1_dup81	-	L1	L1_Mus1	LINE	-4.70799	1.23763	62.6235	7.34052e-10	2.81165e-06	chr1	6559258	6562583	-0.414726	-0.634181	-1.32897	-1.32897	-1.32897	-0.725855	-0.12974	-1.32897	-0.210833	-1.32897	-0.253173	-1.32897	-0.755566	0.0483262	-1.32897	-0.398299	-1.32897	-0.661891	-0.681056	-0.640755	-0.60837	-0.622123	0.0185014	-0.723015	2.06754	1.71129	3.07257	3.34677	2.3077	1.65856	1.61294	2.34058	2.7575	3.46925	2.27221	2.44681	-0.0671903
ORR1D2_dup26	+	ERVL-MaLR	ORR1D2	LTR	-6.17714	-0.354548	23.3923	6.26514e-05	0.0239774	chr1	6569099	6569456	-0.414726	-1.32897	-1.32897	-1.32897	-1.32897	-1.32897	-1.32897	-1.32897	-1.32897	-1.32897	-1.32897	-0.649485	-1.32897	-1.32897	-1.32897	-1.32897	-1.32897	-1.32897	-1.32897	-1.32897	-0.60837	-1.32897	-0.729762	-1.32897	-0.145805	-0.250533	1.29805	1.16512	0.0682772	0.2465	-0.204923	0.602298	1.50152	1.36345	0.712969	0.645585	-1.32897
L1_Mus4_dup31	+	L1	L1_Mus4	LINE	-3.66113	0.413636	31.2957	1.88879e-06	0.00156633	chr1	6571894	6573357	-1.32897	-1.32897	-1.32897	-1.32897	-0.817136	-1.32897	-1.32897	-1.32897	-1.32897	-0.675268	-1.32897	-0.649485	-1.32897	-0.712987	-1.32897	-1.32897	-1.32897	-0.207482	-1.32897	0.173803	-1.32897	-1.32897	-0.729762	-1.32897	1.66906	1.80562	2.24758	1.89456	1.01727	1.24412	0.72259	0.769613	2.5882	1.2481	2.32422	1.88855	-1.32897
Lx2B2_dup23	-	L1	Lx2B2	LINE	-4.04183	-0.110027	23.2692	3.81748e-05	0.016368	chr1	6575433	6576698	-1.32897	-1.32897	-1.32897	-1.32897	-1.32897	-0.725855	-0.810882	-0.409362	-1.32897	-1.32897	-1.32897	-1.32897	-1.32897	-1.32897	-1.32897	-1.32897	-0.674925	-1.32897	-1.32897	-1.32897	-1.32897	-1.32897	-0.729762	-1.32897	1.27581	1.61035	2.10128	0.756319	-0.467418	0.468213	0.23953	1.29368	1.50152	0.833587	0.861143	1.34273	-1.32897
Lx4B_dup5	+	L1	Lx4B	LINE	-5.93263	-0.214689	24.6139	3.36622e-05	0.0149034	chr1	6576700	6577557	-1.32897	-0.634181	-1.32897	-0.724973	-1.32897	-1.32897	-1.32897	-1.32897	-1.32897	-0.675268	-1.32897	-0.189411	-0.755566	-0.712987	-1.32897	-1.32897	-1.32897	-1.32897	-1.32897	-1.32897	-1.32897	-0.149797	-1.32897	-1.32897	1.27581	0.787144	1.54446	1.04129	0.276279	0.829875	0.419128	0.919525	1.29692	0.985379	0.361282	0.9658	-1.32897
L1_Mus2_dup60	+	L1	L1_Mus2	LINE	-2.75684	0.822795	23.9448	1.50085e-05	0.00817352	chr1	6911286	6916502	-0.800609	0.185	-0.269715	-1.32897	0.664178	-1.32897	-0.12974	-0.797102	0.133605	-1.32897	-1.32897	-1.32897	0.453505	-0.712987	0.435697	0.565747	0.622572	-0.207482	0.808997	0.173803	0.228615	-0.149797	-0.729762	-0.723015	2.57582	2.56797	1.54446	1.74381	0.458036	1.56557	1.28256	1.59052	2.7575	2.12185	1.84379	2.54619	1.2859
L1Md_F2_dup242	-	L1	L1Md_F2	LINE	-4.18746	0.683341	42.2482	7.54758e-08	0.000121725	chr1	8827300	8833486	-0.414726	0.467876	0.0637775	0.518873	-0.440099	0.0254727	0.118995	-0.409362	-0.664186	-0.227049	0.0834482	1.05259	-0.0279124	-0.712987	0.794411	-0.789856	0.391003	0.648963	-0.681056	0.173803	-0.130013	0.205443	-0.307653	0.29768	1.11665	0.0865844	1.84956	2.09472	1.12875	0.829875	1.45718	1.59052	2.11399	1.56971	1.69372	1.6413	1.2859
Lx2B2_dup41	-	L1	Lx2B2	LINE	-2.40368	0.484068	18.1699	0.000111667	0.0366411	chr1	8888402	8890294	0.354258	-0.167212	-0.269715	-1.32897	-1.32897	-0.301824	-0.810882	-0.409362	-0.210833	0.621875	-0.693038	-0.649485	0.453505	-0.282684	0.435697	0.565747	-0.674925	0.137563	-0.235543	-0.640755	-0.130013	-1.32897	1.02692	0.523005	0.937738	1.71129	0.825373	1.04129	1.41927	1.82829	1.37251	1.75913	1.98349	1.47026	0.712969	0.9658	0.189004
L1VL4_dup36	-	L1	L1VL4	LINE	-2.47296	1.22814	30.6726	1.82216e-06	0.00152002	chr1	8894267	8897005	1.1101	1.08531	-0.704236	0.293816	0.105834	-0.301824	0.515956	0.996478	0.411453	0.821334	0.0834482	0.15888	0.453505	-0.282684	0.945062	0.880376	1.42287	1.18271	0.379266	0.173803	0.228615	1.26984	1.02692	0.889475	0.937738	1.38445	1.93844	2.15571	2.10451	2.867	2.55482	2.58459	2.11399	2.66215	1.7707	1.6413	1.2859
L1VL4_dup37	-	L1	L1VL4	LINE	-2.7699	0.272311	18.7102	9.17254e-05	0.0317473	chr1	8897152	8898084	-0.414726	-1.32897	0.0637775	0.0270437	0.105834	-0.301824	0.118995	0.36212	-0.664186	0.621875	-0.693038	0.15888	-0.0279124	-0.712987	-0.763773	-0.398299	0.115022	-0.207482	-1.32897	1.0713	-0.60837	0.490265	-1.32897	-0.723015	1.27581	0.589176	1.15703	1.04129	1.12875	1.35941	1.18662	0.769613	1.05844	1.36345	1.33668	0.645585	-0.777115
L1_Mus3_dup212	+	L1	L1_Mus3	LINE	-2.58989	0.643752	21.7232	3.17109e-05	0.0143742	chr1	8898101	8900404	-0.110577	0.704276	0.562309	0.518873	0.105834	-0.725855	0.331086	-0.104063	-1.32897	-0.227049	-0.253173	-0.189411	-0.755566	-0.282684	0.435697	0.565747	-0.226547	0.137563	1.13967	-0.640755	-0.130013	-1.32897	0.0185014	-0.297593	0.73345	0.589176	0.62574	1.48329	1.8022	1.65856	1.7535	1.67728	1.05844	1.66274	1.9797	0.814559	-0.0671903
ETnERV-int_dup8	-	ERVK	ETnERV-int	LTR	2.37678	3.88849	51.828	7.51141e-09	1.81712e-05	chr1	11620132	11621277	4.33029	4.61654	4.36984	4.46784	4.45461	4.26285	3.87505	4.01715	4.84916	3.5891	4.90424	3.17288	4.01197	4.00777	4.45747	4.47382	4.23966	4.2744	4.03736	3.88306	4.20555	3.77991	4.32721	4.41844	1.41914	1.80562	2.81532	2.52281	1.23222	1.24412	1.28256	1.29368	1.50152	1.36345	2.21826	2.44681	4.35262
MMETn-int_dup15	-	ERVK	MMETn-int	LTR	1.9022	2.93408	32.0989	1.19706e-06	0.00108523	chr1	11621292	11624251	3.25594	3.80137	2.91009	3.11708	3.46957	3.00751	2.56107	3.24003	3.95816	2.66228	3.79165	1.90706	2.44596	3.21758	3.22812	3.53354	3.53424	3.10232	3.01264	3.15614	3.48919	2.84658	3.26617	3.0877	2.85333	2.67181	2.61419	2.37675	1.50442	1.74592	0.72259	1.39956	1.29692	2.05477	0.547815	1.54848	2.93203
L1Md_F2_dup6	+	L1	L1Md_F2	LINE	-1.99031	1.59535	20.2636	5.26674e-05	0.0210138	chr1	18215931	18221155	1.1101	1.24373	0.932108	0.713513	0.664178	0.882965	0.118995	0.548699	0.411453	1.64894	1.3802	0.15888	0.813843	0.0483262	1.20607	0.731622	-0.674925	1.02576	1.63503	-0.640755	0.960042	1.11083	1.40736	1.63188	1.66906	2.62082	2.31552	3.51914	2.39948	2.18158	2.3036	2.53898	2.39637	1.98443	1.9797	2.59342	1.39167
B1_Mur3_dup163	+	Alu	B1_Mur3	SINE	1.34731	3.25087	19.568	6.73887e-05	0.0253473	chr1	34435992	34436113	3.11647	3.87586	3.20827	3.18432	3.12174	3.39518	2.47444	3.73899	4.30279	3.28582	3.39794	3.17288	3.59142	3.66611	3.00615	3.28928	3.9511	3.80425	3.77735	4.04068	3.55398	2.94416	3.10369	3.31555	3.4286	3.72591	2.5592	2.47574	2.56719	3.35776	2.7352	2.6717	2.5882	1.12271	2.905	2.54619	3.18835
RMER19B_dup48	-	ERVK	RMER19B	LTR	-6.29534	-0.208353	34.3792	3.08153e-05	0.0140515	chr1	37575078	37575881	-1.32897	-1.32897	-1.32897	-1.32897	-1.32897	-1.32897	-1.32897	-1.32897	-1.32897	-1.32897	-1.32897	-1.32897	-1.32897	-1.32897	-1.32897	-1.32897	-1.32897	-1.32897	-1.32897	-1.32897	-1.32897	-1.32897	-1.32897	-1.32897	-0.145805	1.50182	0.117724	0.400847	1.12875	0.660347	0.853319	1.59052	1.59387	0.833587	0.995506	1.34273	-1.32897
B2_Mm1a_dup151	+	B2	B2_Mm1a	SINE	1.28846	2.28302	32.1214	1.18923e-06	0.00108026	chr1	38016739	38016940	2.41349	2.53994	2.91009	2.1818	2.31469	2.30538	2.5184	2.42404	2.33854	1.93377	1.97307	0.875614	2.16271	2.21355	2.07591	2.58229	2.24367	2.53107	2.84152	2.94445	2.8799	2.62908	2.88096	2.53613	2.06754	2.62082	2.10128	1.82115	1.58482	1.24412	0.973181	0.919525	1.84001	1.47026	1.84379	1.72851	2.27787
Lx3_Mus_dup256	+	L1	Lx3_Mus	LINE	-1.98917	2.00666	37.0977	2.92913e-07	0.000356174	chr1	53173055	53176170	1.83473	1.08531	1.86147	0.518873	1.85553	1.71821	2.2838	1.91443	1.02077	1.93377	1.3802	2.08044	1.10193	1.33233	1.86528	1.35742	1.42287	1.18271	2.48237	2.01719	1.80434	1.41306	1.95689	1.53177	3.12832	2.56797	2.24758	2.65543	2.88557	2.78687	2.6297	2.71337	3.20094	2.36272	2.5153	2.34009	2.2216
Lx7_dup1057	-	L1	Lx7	LINE	-4.40337	-0.217578	19.9481	0.000127317	0.040275	chr1	56618235	56622903	-1.32897	-1.32897	-0.704236	-1.32897	-1.32897	-1.32897	-1.32897	-1.32897	-1.32897	-1.32897	-1.32897	-1.32897	-1.32897	-1.32897	-1.32897	-1.32897	-0.674925	-0.661891	-1.32897	-1.32897	-1.32897	-1.32897	-1.32897	-1.32897	1.27581	0.787144	0.825373	0.756319	1.01727	1.35941	0.419128	1.29368	0.92258	0.249679	1.33668	0.9658	-1.32897
B4A_dup1633	+	B4	B4A	SINE	0.803884	3.68688	22.2361	2.66141e-05	0.0125594	chr1	58462923	58463162	3.52225	3.52099	3.91329	3.79184	3.61638	3.87308	3.61645	3.86733	3.82219	3.92873	4.15522	4.23543	3.84649	3.66611	3.67883	3.68282	4.09296	3.48052	4.09564	3.88306	3.76025	3.67011	3.54478	4.01696	3.24836	3.40277	3.22167	3.37269	3.03615	3.35776	3.17091	3.58162	2.54258	2.56908	3.21151	3.49617	4.06354
B1F_dup649	-	Alu	B1F	SINE	1.01268	3.12519	34.7916	5.54077e-07	0.000585459	chr1	58463228	58463351	2.92909	3.00575	3.10354	2.89425	3.12174	3.33738	2.8971	3.00513	3.47453	3.41487	3.54145	3.51261	2.84744	3.25009	3.25722	3.23505	3.28672	3.53977	3.48923	3.34071	3.35017	3.48794	2.95909	3.73122	2.74864	2.94483	2.5592	2.61256	2.39948	2.74508	2.55482	2.97549	1.84001	1.98443	2.42292	2.72649	3.32813
B2_Mm2_dup1581	-	B2	B2_Mm2	SINE	1.01461	3.02137	19.4092	7.13209e-05	0.0265224	chr1	63180560	63180744	2.67444	3.21152	3.20827	2.89425	2.80925	2.72152	2.42909	3.29323	3.59069	3.41487	3.13373	2.67456	3.1295	2.5105	3.10549	3.17869	3.14497	3.38681	3.05242	3.4084	3.64601	3.67011	3.10369	3.43122	3.73298	3.46191	2.38041	2.65543	2.48577	2.65767	2.80147	2.34058	2.54258	1.75013	2.42292	2.22483	3.21741
ORR1D1_dup534	+	ERVL-MaLR	ORR1D1	LTR	-4.30809	-0.245915	18.2916	0.000133124	0.0415401	chr1	71838868	71839250	-1.32897	-1.32897	-1.32897	-1.32897	-1.32897	-1.32897	-1.32897	-1.32897	-0.210833	0.114427	-1.32897	-1.32897	-0.755566	-0.712987	-1.32897	-1.32897	-0.674925	-1.32897	-1.32897	-1.32897	-1.32897	-0.622123	-1.32897	-0.723015	0.937738	1.25668	1.29805	0.905829	0.0682772	0.981561	0.72259	0.413001	1.05844	0.47162	0.861143	0.9658	-1.32897
L1MC3_dup159	+	L1	L1MC3	LINE	-4.90788	1.29617	74.7912	7.04738e-11	4.3808e-07	chr1	71847795	71849833	-1.32897	-0.634181	-1.32897	-0.30051	-0.440099	0.292075	-1.32897	0.548699	-0.210833	-0.675268	-0.253173	-1.32897	-0.346342	-0.282684	-0.358719	-1.32897	-0.226547	-0.661891	-0.235543	-0.640755	-1.32897	-0.622123	-0.729762	-0.297593	3.28626	3.24337	3.32418	3.26609	1.8022	2.18158	2.43467	1.59052	2.44677	2.41714	3.18363	2.96065	-0.0671903
RLTR17_dup60	-	ERVK	RLTR17	LTR	-5.93012	-0.164491	26.4255	9.74199e-06	0.00574811	chr1	71852538	71853212	-0.414726	-0.634181	-0.704236	-1.32897	-1.32897	-1.32897	-1.32897	-0.797102	-1.32897	-0.675268	-1.32897	-1.32897	-1.32897	-1.32897	-1.32897	-1.32897	-1.32897	-1.32897	-0.681056	-1.32897	-1.32897	-1.32897	-1.32897	-0.723015	0.73345	1.11649	2.17628	-0.382807	0.276279	0.468213	0.853319	1.05532	1.05844	-0.0127229	1.52622	0.645585	-1.32897
B2_Mm2_dup1903	-	B2	B2_Mm2	SINE	1.38446	1.20069	22.295	6.06713e-05	0.0234581	chr1	74456396	74456583	1.1101	1.08531	1.77318	1.72047	1.17806	1.30096	1.65524	1.23268	1.77693	0.821334	0.783283	1.35228	1.10193	1.44895	1.42701	1.54743	1.15352	1.32425	0.983787	1.62041	1.29933	0.490265	1.40736	1.04284	1.41914	0.961195	0.825373	1.16512	1.01727	1.1188	1.18662	0.919525	0.197584	0.663926	0.361282	0.645585	0.40649
B2_Mm1a_dup374	-	B2	B2_Mm1a	SINE	1.4058	1.27839	17.0565	0.000168575	0.0490983	chr1	75425484	75425672	1.83473	1.08531	1.57852	1.30312	1.47055	1.41712	0.826928	1.84487	1.56607	2.17153	1.11239	1.6003	1.80993	1.33233	1.42701	1.01522	1.42287	0.415805	1.83076	1.22938	1.57382	1.54334	1.70813	1.89628	0.495387	0.787144	-0.224264	1.48329	0.764581	-0.0155823	-0.204923	0.413001	0.605152	0.833587	0.361282	0.454161	0.762493
MMERVK9E_I-int_dup66	-	ERVK	MMERVK9E_I-int	LTR	-2.51358	1.85242	34.3538	6.26781e-07	0.0006445	chr1	81643953	81649999	0.70526	1.08531	0.932108	0.518873	0.105834	0.711561	0.515956	0.36212	1.02077	-0.227049	0.585486	-1.32897	1.10193	1.20545	0.626175	2.12623	0.391003	0.415805	1.13967	1.37183	0.515607	0.932083	0.873982	0.0305304	2.90296	3.62603	3.88991	3.12071	1.66098	2.05045	2.3036	2.75386	3.28645	2.36272	2.16222	3.72548	0.40649
L1_Mus4_dup421	-	L1	L1_Mus4	LINE	-6.60796	-0.299675	31.6652	5.64958e-06	0.00373634	chr1	83695022	83696222	-1.32897	-1.32897	-1.32897	-1.32897	-1.32897	-1.32897	-1.32897	-1.32897	-0.664186	-1.32897	-1.32897	-1.32897	-1.32897	-1.32897	-1.32897	-1.32897	-0.674925	-1.32897	-1.32897	-1.32897	-1.32897	-1.32897	-0.729762	-1.32897	0.73345	-0.691246	-0.224264	0.905829	0.89645	0.2465	0.578823	0.769613	1.40285	1.91048	0.995506	1.54848	-0.777115
RMER1A_dup98	+	RMER1A	RMER1A	Other	-6.60077	-0.101717	41.066	1.16107e-05	0.00663769	chr1	83709869	83711145	-1.32897	-1.32897	-1.32897	-1.32897	-1.32897	-1.32897	-1.32897	-1.32897	-1.32897	-1.32897	-1.32897	-1.32897	-1.32897	-1.32897	-1.32897	-1.32897	-1.32897	-1.32897	-1.32897	-1.32897	-1.32897	-1.32897	-1.32897	-1.32897	1.66906	0.961195	0.62574	0.589503	0.619435	1.82829	0.853319	1.39956	1.05844	1.2481	1.11841	2.16356	-1.32897
L1_Mus2_dup823	-	L1	L1_Mus2	LINE	-5.27416	0.0954026	45.431	1.10392e-07	0.000168015	chr1	83732339	83733247	-1.32897	-1.32897	-1.32897	-1.32897	-0.817136	-1.32897	-1.32897	-1.32897	-1.32897	-1.32897	-0.693038	-1.32897	-1.32897	-1.32897	-1.32897	-1.32897	-1.32897	-1.32897	-1.32897	-1.32897	-1.32897	-1.32897	-1.32897	-0.723015	0.937738	0.359657	1.29805	1.89456	1.23222	1.35941	1.37251	0.602298	1.59387	1.66274	1.6124	1.81075	-1.32897
L1MCa_dup107	+	L1	L1MCa	LINE	-5.74505	-0.316907	25.6904	7.9489e-05	0.0286782	chr1	83734158	83734937	-1.32897	-1.32897	-1.32897	-1.32897	-1.32897	-0.725855	-1.32897	-1.32897	-1.32897	-1.32897	-1.32897	-1.32897	-1.32897	-1.32897	-1.32897	-1.32897	-1.32897	-1.32897	-1.32897	-1.32897	-1.32897	-1.32897	-1.32897	-1.32897	0.73345	0.589176	0.117724	0.756319	1.41927	1.1188	1.37251	0.919525	0.415713	0.249679	0.547815	1.54848	-1.32897
MLT2B3_dup46	+	ERVL	MLT2B3	LTR	-6.0592	-0.430718	24.9742	0.000157816	0.0468591	chr1	83743290	83743756	-1.32897	-1.32897	-1.32897	-1.32897	-1.32897	-1.32897	-1.32897	-1.32897	-1.32897	-1.32897	-1.32897	-1.32897	-1.32897	-1.32897	-1.32897	-1.32897	-1.32897	-1.32897	-1.32897	-1.32897	-1.32897	-1.32897	-1.32897	-1.32897	0.495387	0.589176	1.00071	-0.0718912	1.12875	0.660347	0.419128	0.769613	0.92258	1.66274	0.361282	0.9658	-1.32897
L1_Mus1_dup991	+	L1	L1_Mus1	LINE	-4.24747	-0.0424611	27.1897	1.26651e-05	0.00709779	chr1	83762962	83763717	-1.32897	-1.32897	-1.32897	-1.32897	-1.32897	-1.32897	-1.32897	-1.32897	-1.32897	-1.32897	-1.32897	-1.32897	-1.32897	-1.32897	-1.32897	-0.789856	-0.674925	-1.32897	-0.681056	-1.32897	-1.32897	-1.32897	-1.32897	-1.32897	1.27581	0.787144	1.15703	1.04129	1.01727	1.65856	1.37251	0.769613	0.772579	0.833587	1.84379	1.81075	-1.32897
MTB-int_dup19	+	ERVL-MaLR	MTB-int	LTR	-6.56437	0.118556	44.9243	2.72774e-06	0.00208614	chr1	83768319	83769317	-1.32897	-1.32897	-1.32897	-1.32897	-1.32897	-1.32897	-1.32897	-0.797102	-1.32897	-1.32897	-1.32897	-1.32897	-1.32897	-1.32897	-1.32897	-1.32897	-1.32897	-1.32897	-1.32897	-1.32897	-1.32897	-1.32897	-1.32897	-1.32897	1.41914	1.11649	1.42651	1.48329	1.73331	2.18158	1.28256	1.98002	1.76254	1.75013	0.712969	1.44927	-1.32897
RMER19B_dup155	-	ERVK	RMER19B	LTR	-5.97153	-0.392688	26.0726	0.000127877	0.0403965	chr1	83784512	83785219	-1.32897	-1.32897	-1.32897	-1.32897	-1.32897	-1.32897	-1.32897	-1.32897	-1.32897	-1.32897	-1.32897	-1.32897	-1.32897	-1.32897	-1.32897	-1.32897	-1.32897	-1.32897	-1.32897	-1.32897	-1.32897	-1.32897	-1.32897	-1.32897	-0.145805	-0.250533	0.117724	-0.382807	1.01727	1.56557	1.45718	0.602298	1.50152	0.663926	0.861143	0.645585	-1.32897
Lx10_dup369	+	L1	Lx10	LINE	-6.06633	-0.329064	25.8006	0.000134639	0.0418257	chr1	83790325	83791018	-1.32897	-1.32897	-1.32897	-1.32897	-1.32897	-1.32897	-1.32897	-1.32897	-1.32897	-1.32897	-1.32897	-1.32897	-1.32897	-1.32897	-1.32897	-1.32897	-1.32897	-1.32897	-1.32897	-1.32897	-1.32897	-1.32897	-1.32897	-1.32897	-0.145805	1.11649	0.117724	0.756319	0.764581	0.660347	1.28256	0.769613	1.50152	-0.0127229	1.11841	1.10268	-1.32897
Lx4A_dup311	-	L1	Lx4A	LINE	-6.73096	0.05969	69.6799	1.30703e-07	0.000190718	chr1	83808974	83809788	-1.32897	-1.32897	-0.704236	-1.32897	-1.32897	-1.32897	-1.32897	-1.32897	-1.32897	-1.32897	-1.32897	-1.32897	-1.32897	-1.32897	-1.32897	-1.32897	-1.32897	-1.32897	-1.32897	-1.32897	-1.32897	-1.32897	-1.32897	-1.32897	1.11665	0.787144	1.29805	1.04129	1.50442	1.9062	1.81896	1.29368	1.40285	1.2481	2.10391	1.44927	-1.32897
L1M2_dup546	-	L1	L1M2	LINE	-6.01082	-0.323918	27.3487	5.62071e-05	0.0220999	chr1	83836862	83837093	-1.32897	-1.32897	-1.32897	-1.32897	-1.32897	-1.32897	-1.32897	-1.32897	-1.32897	-1.32897	-1.32897	-1.32897	-1.32897	-1.32897	-1.32897	-0.789856	-1.32897	-1.32897	-1.32897	-1.32897	-1.32897	-1.32897	-1.32897	-1.32897	0.937738	0.359657	0.393979	0.400847	0.276279	1.82829	0.72259	1.05532	1.50152	0.833587	0.861143	0.645585	-1.32897
L1MC3_dup197	-	L1	L1MC3	LINE	-6.55897	-0.0790667	43.3573	3.43941e-06	0.00248957	chr1	83846030	83846297	-1.32897	-1.32897	-1.32897	-1.32897	-1.32897	-1.32897	-1.32897	-1.32897	-1.32897	-1.32897	-1.32897	-1.32897	-1.32897	-1.32897	-1.32897	-1.32897	-1.32897	-1.32897	-1.32897	-1.32897	-1.32897	-1.32897	-1.32897	-1.32897	1.11665	1.11649	0.117724	1.74381	0.89645	1.46617	0.973181	1.59052	1.84001	0.663926	1.23167	1.72851	-1.32897
B3A_dup2348	-	B2	B3A	SINE	-6.24729	-0.299611	33.3242	1.78429e-05	0.00940509	chr1	83846934	83847147	-1.32897	-1.32897	-1.32897	-0.724973	-1.32897	-1.32897	-1.32897	-1.32897	-1.32897	-1.32897	-1.32897	-1.32897	-1.32897	-1.32897	-1.32897	-1.32897	-1.32897	-1.32897	-1.32897	-1.32897	-1.32897	-1.32897	-1.32897	-1.32897	0.210123	0.961195	0.393979	0.589503	0.89645	0.660347	0.973181	0.769613	1.18261	0.833587	1.7707	0.645585	-1.32897
ID_B1_dup2234	-	B4	ID_B1	SINE	-6.28436	-0.381575	27.2906	5.68806e-05	0.0222885	chr1	83847640	83847840	-1.32897	-1.32897	-1.32897	-1.32897	-1.32897	-1.32897	-1.32897	-1.32897	-1.32897	-1.32897	-1.32897	-1.32897	-1.32897	-1.32897	-0.763773	-1.32897	-1.32897	-1.32897	-1.32897	-1.32897	-1.32897	-1.32897	-1.32897	-1.32897	1.11665	0.0865844	-0.224264	0.905829	0.0682772	0.2465	0.578823	0.769613	1.40285	0.985379	0.861143	1.44927	-1.32897
ORR1E_dup614	+	ERVL-MaLR	ORR1E	LTR	-4.91852	-0.17605	28.1962	4.73238e-05	0.0193866	chr1	83851256	83851558	-1.32897	-1.32897	-1.32897	-1.32897	-1.32897	-1.32897	-1.32897	-1.32897	-1.32897	-1.32897	-1.32897	-1.32897	-1.32897	-1.32897	-1.32897	-1.32897	-1.32897	-1.32897	-1.32897	-1.32897	-1.32897	-1.32897	-1.32897	-1.32897	0.495387	0.359657	1.29805	1.16512	1.50442	0.981561	0.973181	1.05532	1.40285	0.249679	1.33668	2.09956	-1.32897
MTEa_dup562	+	ERVL-MaLR	MTEa	LTR	-7.08748	0.183074	79.8971	2.09283e-07	0.000274057	chr1	83852152	83852475	-1.32897	-1.32897	-1.32897	-1.32897	-1.32897	-1.32897	-1.32897	-1.32897	-1.32897	-1.32897	-1.32897	-1.32897	-1.32897	-1.32897	-1.32897	-1.32897	-1.32897	-1.32897	-1.32897	-1.32897	-1.32897	-1.32897	-1.32897	-1.32897	0.73345	1.25668	1.54446	1.38483	1.41927	1.9062	1.99921	1.4982	2.39637	1.2481	1.91334	1.81075	-1.32897
URR1B_dup530	-	hAT-Charlie	URR1B	DNA	-6.07878	-0.165766	28.996	7.50871e-05	0.0274565	chr1	83853403	83853626	-1.32897	-1.32897	-1.32897	-1.32897	-1.32897	-1.32897	-1.32897	-1.32897	-1.32897	-1.32897	-1.32897	-1.32897	-1.32897	-1.32897	-1.32897	-1.32897	-1.32897	-1.32897	-1.32897	-1.32897	-1.32897	-1.32897	-1.32897	-1.32897	0.495387	0.589176	1.93844	0.589503	0.0682772	1.98013	0.853319	0.919525	1.29692	0.833587	0.995506	0.9658	-1.32897
MER31B_dup23	-	ERV1	MER31B	LTR	-6.05017	-0.18299	28.9993	4.03266e-05	0.0170534	chr1	83854531	83854779	-1.32897	-1.32897	-1.32897	-1.32897	-1.32897	-1.32897	-1.32897	-1.32897	-1.32897	-1.32897	-1.32897	-1.32897	-1.32897	-1.32897	-1.32897	-1.32897	-1.32897	-1.32897	-1.32897	-1.32897	-0.60837	-1.32897	-1.32897	-1.32897	1.41914	0.787144	0.393979	1.16512	0.764581	0.829875	1.68493	1.4982	0.605152	1.2481	0.547815	1.44927	-1.32897
RLTR20B3A_MM_dup31	-	ERVK	RLTR20B3A_MM	LTR	-7.04641	0.178559	67.4635	5.3019e-08	9.30133e-05	chr1	83855031	83855474	-1.32897	-1.32897	-1.32897	-1.32897	-1.32897	-1.32897	-1.32897	-1.32897	-1.32897	-1.32897	-1.32897	-1.32897	-0.755566	-1.32897	-1.32897	-1.32897	-1.32897	-1.32897	-1.32897	-1.32897	-1.32897	-1.32897	-0.729762	-1.32897	2.15207	1.80562	0.62574	1.57546	0.764581	1.74592	1.37251	1.05532	2.05022	1.36345	1.84379	2.09956	-1.32897
RMER4B_dup139	+	ERVK	RMER4B	LTR	-7.63006	0.763875	110.449	1.80945e-10	9.55964e-07	chr1	83855806	83856440	-1.32897	-1.32897	-1.32897	-1.32897	-0.817136	-0.301824	-1.32897	-1.32897	-1.32897	-1.32897	-1.32897	-1.32897	-1.32897	-1.32897	-0.763773	-1.32897	-1.32897	-1.32897	-1.32897	-1.32897	-1.32897	-1.32897	-1.32897	-1.32897	1.97776	2.45607	1.93844	2.03103	2.3077	2.61189	2.66573	2.49188	2.54258	2.05477	2.55936	2.39444	-1.32897
L1Md_F2_dup2212	+	L1	L1Md_F2	LINE	-4.07793	0.176232	35.7054	1.03199e-06	0.000963923	chr1	83856640	83857441	-0.800609	-1.32897	-1.32897	-1.32897	-1.32897	-1.32897	-0.810882	-1.32897	-1.32897	-1.32897	-1.32897	-1.32897	-1.32897	-1.32897	-1.32897	-0.789856	-1.32897	-1.32897	-1.32897	-0.640755	-1.32897	-0.622123	-1.32897	-1.32897	1.66906	0.359657	1.00071	1.38483	1.86794	1.82829	1.81896	1.59052	2.05022	1.75013	1.11841	1.72851	-1.32897
MTEa_dup563	-	ERVL-MaLR	MTEa	LTR	-6.68101	0.0981754	60.7452	1.23079e-07	0.000183232	chr1	83857666	83858042	-0.800609	-1.32897	-1.32897	-1.32897	-1.32897	-1.32897	-1.32897	-1.32897	-1.32897	-1.32897	-1.32897	-1.32897	-1.32897	-1.32897	-1.32897	-1.32897	-1.32897	-1.32897	-1.32897	-1.32897	-0.60837	-1.32897	-1.32897	-1.32897	1.11665	1.50182	1.75486	0.905829	1.32877	1.82829	1.7535	1.59052	2.11399	1.2481	0.995506	1.6413	-1.32897
B4A_dup2735	+	B4	B4A	SINE	-5.9856	-0.205112	29.9925	3.32163e-05	0.0147986	chr1	83858778	83859014	-1.32897	-1.32897	-1.32897	-0.30051	-1.32897	-1.32897	-1.32897	-1.32897	-1.32897	-1.32897	-1.32897	-1.32897	-1.32897	-1.32897	-1.32897	-1.32897	-1.32897	-1.32897	-1.32897	-1.32897	-1.32897	-1.32897	-1.32897	-1.32897	0.73345	0.359657	0.393979	1.16512	1.41927	1.24412	1.28256	0.919525	0.772579	0.833587	1.43456	0.645585	-1.32897
L1ME4c_dup28	+	L1	L1ME4c	LINE	-5.87561	-0.36523	25.1294	8.96572e-05	0.031261	chr1	83859814	83860071	-1.32897	-1.32897	-0.704236	-1.32897	-1.32897	-1.32897	-1.32897	-1.32897	-1.32897	-1.32897	-1.32897	-1.32897	-1.32897	-1.32897	-1.32897	-1.32897	-1.32897	-1.32897	-1.32897	-1.32897	-1.32897	-1.32897	-1.32897	-1.32897	0.210123	0.0865844	0.117724	0.905829	0.764581	1.1188	0.0343516	1.29368	0.772579	0.833587	0.547815	1.22769	-1.32897
RMER17A_dup64	+	ERVK	RMER17A	LTR	-6.02545	0.75486	79.5989	2.56921e-10	1.21742e-06	chr1	83862949	83863643	-1.32897	-1.32897	-1.32897	-1.32897	-1.32897	-0.301824	-1.32897	-1.32897	-1.32897	-0.675268	-1.32897	-1.32897	-1.32897	-1.32897	-0.763773	-1.32897	-1.32897	-1.32897	-0.681056	-0.640755	-1.32897	-1.32897	-1.32897	-1.32897	1.77947	2.39669	2.31552	1.57546	2.71742	2.46515	2.47584	2.58459	2.63242	1.98443	2.21826	2.44681	-1.32897
MLT1A_dup181	+	ERVL-MaLR	MLT1A	LTR	-7.05601	0.125408	59.3033	4.13311e-07	0.00046562	chr1	83863855	83864177	-1.32897	-1.32897	-0.704236	-1.32897	-1.32897	-1.32897	-1.32897	-1.32897	-1.32897	-1.32897	-1.32897	-1.32897	-1.32897	-1.32897	-1.32897	-1.32897	-1.32897	-1.32897	-1.32897	-1.32897	-1.32897	-1.32897	-1.32897	-1.32897	0.495387	0.787144	1.15703	1.96441	1.41927	1.46617	1.28256	1.17942	1.84001	1.2481	2.46984	1.6413	-1.32897
L2b_dup331	+	L2	L2b	LINE	-6.20734	-0.253162	31.7925	1.33994e-05	0.00743823	chr1	83864307	83864419	-0.800609	-1.32897	-1.32897	-1.32897	-1.32897	-1.32897	-1.32897	-1.32897	-1.32897	-1.32897	-1.32897	-1.32897	-1.32897	-1.32897	-1.32897	-1.32897	-1.32897	-1.32897	-1.32897	-1.32897	-1.32897	-1.32897	-0.729762	-1.32897	0.495387	0.0865844	0.393979	0.400847	1.32877	1.35941	1.18662	1.17942	1.40285	0.833587	-0.104758	1.81075	-1.32897
MTD_dup1474	-	ERVL-MaLR	MTD	LTR	-7.00018	0.20014	61.3961	3.23709e-07	0.000388482	chr1	83865178	83865577	-1.32897	-1.32897	-1.32897	-1.32897	-1.32897	-1.32897	-1.32897	-1.32897	-1.32897	-1.32897	-0.253173	-1.32897	-1.32897	-1.32897	-1.32897	-1.32897	-1.32897	-1.32897	-1.32897	-1.32897	-1.32897	-1.32897	-1.32897	-1.32897	0.73345	1.25668	1.42651	0.756319	2.04891	2.24293	1.68493	1.4982	2.28995	1.98443	1.33668	1.6413	-1.32897
MLTR11B_dup95	+	ERVK	MLTR11B	LTR	-7.35126	0.455673	108.419	4.66214e-09	1.27553e-05	chr1	83866314	83866706	-1.32897	-1.32897	-1.32897	-1.32897	-1.32897	-1.32897	-1.32897	-1.32897	-1.32897	-1.32897	-1.32897	-1.32897	-1.32897	-1.32897	-1.32897	-1.32897	-1.32897	-1.32897	-1.32897	-1.32897	-1.32897	-1.32897	-1.32897	-1.32897	1.41914	2.05644	2.10128	1.66209	1.99107	2.24293	1.61294	1.83658	2.34414	1.66274	2.37441	2.09956	-1.32897
MLT1J2_dup45	+	ERVL-MaLR	MLT1J2	LTR	-6.34396	-0.248872	29.3283	7.08428e-05	0.0263873	chr1	83868571	83868762	-1.32897	-1.32897	-1.32897	-1.32897	-1.32897	-1.32897	-1.32897	-1.32897	-1.32897	-1.32897	-1.32897	-1.32897	-1.32897	-1.32897	-1.32897	-1.32897	-1.32897	-1.32897	-1.32897	-1.32897	-1.32897	-1.32897	-1.32897	-1.32897	-0.145805	-0.691246	0.62574	0.905829	0.89645	0.660347	1.53716	1.75913	1.59387	1.12271	-0.104758	1.54848	-1.32897
Charlie1b_dup33	-	hAT-Charlie	Charlie1b	DNA	-5.00533	0.0884752	46.379	2.21107e-06	0.00176439	chr1	83869619	83870038	-1.32897	-1.32897	-1.32897	-1.32897	-1.32897	-1.32897	-1.32897	-1.32897	-1.32897	-1.32897	-1.32897	-1.32897	-1.32897	-1.32897	-1.32897	-1.32897	-1.32897	-1.32897	-1.32897	-1.32897	-1.32897	-1.32897	-1.32897	-1.32897	1.27581	1.25668	1.54446	1.38483	1.50442	0.981561	1.7535	1.91008	1.76254	1.75013	0.547815	1.44927	-1.32897
B4A_dup2736	-	B4	B4A	SINE	-6.71122	0.0126344	41.1367	4.8282e-06	0.0032975	chr1	83870343	83870622	-1.32897	-1.32897	-1.32897	-1.32897	-1.32897	-1.32897	-1.32897	-1.32897	-1.32897	-1.32897	-1.32897	-1.32897	-1.32897	-1.32897	-0.763773	-1.32897	-1.32897	-1.32897	-1.32897	-1.32897	-1.32897	-1.32897	-1.32897	-1.32897	2.15207	0.359657	0.62574	0.756319	0.89645	1.9062	1.28256	1.75913	1.76254	1.2481	1.7707	1.44927	-1.32897
Lx3_Mus_dup344	+	L1	Lx3_Mus	LINE	-7.93581	0.865888	99.5623	9.02586e-09	2.09526e-05	chr1	83873636	83874547	-0.414726	-1.32897	-1.32897	-1.32897	-1.32897	-1.32897	-1.32897	-1.32897	-1.32897	-1.32897	-1.32897	-1.32897	-1.32897	-1.32897	-1.32897	-1.32897	-1.32897	-1.32897	-1.32897	-1.32897	-1.32897	-1.32897	-1.32897	-1.32897	2.23191	1.89416	2.31552	2.4271	2.85347	3.01502	2.47584	2.34058	2.83523	1.75013	2.72327	3.13039	-1.32897
ORR1D2_dup424	-	ERVL-MaLR	ORR1D2	LTR	-5.39373	0.119525	56.7164	2.11107e-07	0.00027566	chr1	83876347	83876685	-1.32897	-0.634181	-1.32897	-1.32897	-1.32897	-1.32897	-1.32897	-1.32897	-1.32897	-1.32897	-1.32897	-1.32897	-1.32897	-1.32897	-1.32897	-1.32897	-1.32897	-1.32897	-1.32897	-1.32897	-1.32897	-1.32897	-1.32897	-1.32897	1.11665	0.961195	1.00071	1.04129	1.12875	1.35941	1.99921	1.39956	1.84001	1.66274	1.11841	2.22483	-1.32897
MLT1B_dup324	+	ERVL-MaLR	MLT1B	LTR	-7.57536	0.576809	93.5749	1.45243e-08	3.13686e-05	chr1	83876719	83877126	-1.32897	-1.32897	-1.32897	-1.32897	-0.817136	-1.32897	-1.32897	-1.32897	-1.32897	-1.32897	-1.32897	-1.32897	-1.32897	-1.32897	-1.32897	-1.32897	-1.32897	-1.32897	-1.32897	-1.32897	-1.32897	-1.32897	-1.32897	-1.32897	2.23191	1.71129	1.75486	2.15571	1.73331	2.56462	1.88158	1.98002	2.49547	2.05477	2.21826	2.59342	-1.32897
B1_Mur4_dup941	-	Alu	B1_Mur4	SINE	-6.55854	-0.195412	31.7627	2.37476e-05	0.0116325	chr1	83877334	83877465	-1.32897	-1.32897	-1.32897	-1.32897	-1.32897	-1.32897	-1.32897	-1.32897	-1.32897	-1.32897	-1.32897	-1.32897	-1.32897	-1.32897	-1.32897	-1.32897	-0.674925	-1.32897	-1.32897	-1.32897	-1.32897	-1.32897	-1.32897	-1.32897	1.41914	0.359657	1.54446	-0.0718912	-0.467418	1.46617	0.973181	1.17942	1.29692	1.83253	0.995506	1.54848	-1.32897
RCHARR1_dup174	-	hAT-Charlie	RCHARR1	DNA	-6.70833	-0.109085	32.0165	7.88758e-06	0.00491916	chr1	83877644	83878016	-0.800609	-1.32897	-1.32897	-1.32897	-1.32897	-1.32897	-1.32897	-1.32897	-1.32897	-1.32897	-1.32897	-1.32897	-1.32897	-1.32897	-1.32897	-1.32897	-1.32897	-1.32897	-1.32897	-1.32897	-1.32897	-1.32897	-1.32897	-1.32897	-1.32897	0.589176	0.117724	1.74381	1.32877	0.829875	1.28256	0.919525	1.76254	1.36345	0.712969	2.0326	-0.777115
Lx8_dup1567	-	L1	Lx8	LINE	-6.70361	-0.0770741	60.3434	1.2119e-06	0.00109222	chr1	83878423	83878578	-1.32897	-1.32897	-1.32897	-1.32897	-1.32897	-1.32897	-1.32897	-1.32897	-1.32897	-1.32897	-1.32897	-1.32897	-1.32897	-1.32897	-1.32897	-1.32897	-1.32897	-1.32897	-1.32897	-1.32897	-1.32897	-1.32897	-1.32897	-1.32897	1.27581	1.61035	0.62574	1.04129	0.89645	1.56557	0.853319	0.19506	1.59387	1.56971	1.43456	1.6413	-1.32897
L1MC5a_dup95	+	L1	L1MC5a	LINE	-5.8978	-0.364589	26.5842	0.000116175	0.0376963	chr1	83879091	83879234	-1.32897	-1.32897	-1.32897	-1.32897	-1.32897	-1.32897	-1.32897	-1.32897	-1.32897	-1.32897	-1.32897	-1.32897	-1.32897	-1.32897	-1.32897	-1.32897	-1.32897	-1.32897	-1.32897	-1.32897	-1.32897	-1.32897	-1.32897	-1.32897	0.210123	0.359657	1.29805	-0.0718912	1.23222	1.1188	0.973181	0.769613	0.605152	0.985379	1.23167	0.645585	-1.32897
Lx_dup809	+	L1	Lx	LINE	-6.6573	0.173754	43.2105	3.51603e-06	0.00251728	chr1	83879780	83880128	-1.32897	-1.32897	-1.32897	-1.32897	-1.32897	-1.32897	-1.32897	-1.32897	-1.32897	-0.675268	-1.32897	-1.32897	-1.32897	-1.32897	-1.32897	-1.32897	-1.32897	-1.32897	-1.32897	-1.32897	-1.32897	-1.32897	-1.32897	-1.32897	1.41914	1.97758	1.42651	1.27915	1.12875	2.05045	1.45718	2.11047	1.59387	-0.333703	2.10391	1.81075	-1.32897
MTE2a_dup434	+	ERVL-MaLR	MTE2a	LTR	-5.84013	0.509004	84.1009	2.55068e-09	7.61289e-06	chr1	83881337	83881713	-1.32897	-1.32897	-1.32897	-1.32897	-1.32897	-0.725855	-1.32897	-1.32897	-1.32897	-1.32897	-1.32897	-1.32897	-1.32897	-1.32897	-1.32897	-1.32897	-1.32897	-1.32897	-1.32897	-1.32897	-1.32897	-1.32897	-1.32897	-0.723015	1.11665	2.05644	1.75486	1.89456	2.20968	2.1175	2.25712	1.83658	1.91354	1.47026	2.37441	2.68348	-1.32897
L2c_dup311	-	L2	L2c	LINE	-6.08559	-0.394051	25.4872	0.000142942	0.0435493	chr1	83882718	83883007	-1.32897	-1.32897	-1.32897	-1.32897	-1.32897	-1.32897	-1.32897	-1.32897	-1.32897	-1.32897	-1.32897	-1.32897	-1.32897	-1.32897	-1.32897	-1.32897	-1.32897	-1.32897	-1.32897	-1.32897	-1.32897	-1.32897	-1.32897	-1.32897	0.210123	0.359657	0.117724	0.756319	1.01727	0.829875	0.578823	0.413001	2.11399	0.47162	0.361282	0.645585	-1.32897
ID4__dup728	-	ID	ID4_	SINE	-5.73723	-0.267564	23.0158	9.63208e-05	0.0328432	chr1	83884694	83884779	-1.32897	-1.32897	-1.32897	-1.32897	-1.32897	-1.32897	-1.32897	-1.32897	-1.32897	-1.32897	-1.32897	-1.32897	-0.755566	-1.32897	-1.32897	-1.32897	-1.32897	-1.32897	-1.32897	-1.32897	-1.32897	-1.32897	-0.729762	-1.32897	-0.619352	0.787144	0.62574	1.48329	1.01727	1.56557	1.37251	0.602298	0.92258	-0.333703	0.995506	1.10268	-1.32897
ORR1G_dup159	+	ERVL-MaLR	ORR1G	LTR	-7.61231	0.559134	100.095	8.66212e-09	2.02103e-05	chr1	83886692	83887002	-1.32897	-1.32897	-1.32897	-1.32897	-1.32897	-1.32897	-1.32897	-1.32897	-1.32897	-1.32897	-1.32897	-1.32897	-0.755566	-1.32897	-1.32897	-1.32897	-1.32897	-1.32897	-1.32897	-1.32897	-1.32897	-1.32897	-1.32897	-1.32897	1.88202	1.89416	2.24758	1.66209	2.20968	2.1175	2.25712	1.05532	2.44677	2.74957	1.69372	2.54619	-1.32897
ORR1E_dup615	-	ERVL-MaLR	ORR1E	LTR	-6.87077	0.0273017	44.8743	1.23802e-06	0.00110708	chr1	83887170	83887439	-1.32897	-0.634181	-1.32897	-1.32897	-1.32897	-1.32897	-1.32897	-1.32897	-1.32897	-1.32897	-1.32897	-1.32897	-1.32897	-1.32897	-0.763773	-1.32897	-1.32897	-1.32897	-1.32897	-1.32897	-1.32897	-1.32897	-1.32897	-1.32897	0.73345	0.961195	-0.673367	1.57546	1.12875	1.82829	1.28256	1.75913	2.17506	1.83253	1.43456	1.34273	-1.32897
B4_dup1590	-	B4	B4	SINE	-6.49169	0.0172536	41.2704	1.12911e-05	0.00649539	chr1	83889425	83889690	-1.32897	-1.32897	-1.32897	-1.32897	-1.32897	-1.32897	-1.32897	-1.32897	-1.32897	-1.32897	-1.32897	-1.32897	-1.32897	-1.32897	-1.32897	-1.32897	-1.32897	-1.32897	-1.32897	-1.32897	-1.32897	-1.32897	-1.32897	-1.32897	0.73345	1.61035	0.393979	1.48329	1.12875	2.41272	1.53716	1.4982	1.68067	0.249679	1.33668	1.81075	-1.32897
ORR1C1_dup270	-	ERVL-MaLR	ORR1C1	LTR	-6.34089	-0.308953	29.527	3.63585e-05	0.0157658	chr1	83890546	83890819	-1.32897	-1.32897	-1.32897	-1.32897	-1.32897	-1.32897	-1.32897	-1.32897	-1.32897	-1.32897	-1.32897	-1.32897	-1.32897	-1.32897	-1.32897	-1.32897	-1.32897	-1.32897	-1.32897	-1.32897	-0.60837	-1.32897	-0.729762	-1.32897	0.495387	0.359657	-0.224264	0.589503	0.0682772	1.35941	1.08384	1.59052	1.50152	1.83253	0.995506	0.454161	-1.32897
ORR1B2_dup284	-	ERVL-MaLR	ORR1B2	LTR	-5.8641	-0.443815	20.7753	0.000170424	0.0494216	chr1	83890818	83890992	-1.32897	-1.32897	-1.32897	-1.32897	-1.32897	-1.32897	-1.32897	-1.32897	-1.32897	-1.32897	-1.32897	-0.649485	-1.32897	-1.32897	-1.32897	-1.32897	-1.32897	-1.32897	-1.32897	-1.32897	-1.32897	-1.32897	-1.32897	-1.32897	-0.145805	0.0865844	0.825373	0.589503	0.0682772	1.46617	0.72259	-0.061764	1.18261	-0.0127229	0.861143	1.10268	-1.32897
B3A_dup2349	-	B2	B3A	SINE	-6.45271	-0.296422	24.8276	9.57198e-05	0.0326625	chr1	83891278	83891460	-0.800609	-1.32897	-1.32897	-1.32897	-1.32897	-1.32897	-1.32897	-1.32897	-1.32897	-1.32897	-1.32897	-1.32897	-1.32897	-1.32897	-1.32897	-1.32897	-1.32897	-1.32897	-1.32897	-1.32897	-1.32897	-1.32897	-1.32897	-1.32897	1.41914	0.359657	1.15703	-0.779676	0.276279	0.660347	0.973181	1.05532	1.76254	-0.0127229	1.43456	1.6413	-1.32897
Lx5c_dup498	+	L1	Lx5c	LINE	-5.36762	0.624306	71.9562	3.12804e-08	6.09221e-05	chr1	83891481	83892052	-1.32897	-1.32897	-1.32897	-1.32897	-1.32897	-1.32897	-0.810882	-1.32897	-1.32897	-1.32897	-1.32897	-1.32897	-1.32897	-1.32897	-1.32897	-1.32897	-1.32897	-1.32897	-1.32897	-1.32897	-1.32897	-1.32897	-1.32897	-1.32897	2.30756	1.61035	0.825373	1.74381	2.15806	2.867	1.53716	2.04672	2.39637	2.30617	2.42292	2.44681	-1.32897
Lx8_dup1568	+	L1	Lx8	LINE	-7.68294	0.647734	84.9505	7.7768e-09	1.85208e-05	chr1	83895197	83895689	-1.32897	-1.32897	-1.32897	-1.32897	-1.32897	-1.32897	-1.32897	-0.409362	-1.32897	-1.32897	-1.32897	-1.32897	-1.32897	-1.32897	-1.32897	-1.32897	-1.32897	-1.32897	-1.32897	-1.32897	-1.32897	-1.32897	-1.32897	-1.32897	2.06754	1.38445	1.75486	1.96441	1.99107	2.56462	2.05461	1.98002	1.98349	1.66274	3.03552	2.76825	-1.32897
HAL1_dup92	+	L1	HAL1	LINE	-7.13558	0.462892	85.1541	7.61973e-09	1.82412e-05	chr1	83896325	83896784	-1.32897	-1.32897	-1.32897	-1.32897	-1.32897	-1.32897	-1.32897	-1.32897	-1.32897	-1.32897	-1.32897	-1.32897	-1.32897	-1.32897	-1.32897	-1.32897	-1.32897	-1.32897	-1.32897	-1.32897	-1.32897	-1.32897	-0.729762	-0.723015	1.11665	1.61035	2.24758	1.66209	1.86794	2.51574	2.05461	2.11047	1.91354	2.12185	2.21826	1.34273	-1.32897
HAL1_dup93	+	L1	HAL1	LINE	-5.18581	0.488071	79.5791	4.28664e-09	1.18693e-05	chr1	83896895	83897298	-1.32897	-1.32897	-1.32897	-1.32897	-1.32897	-1.32897	-1.32897	-1.32897	-1.32897	-1.32897	-1.32897	-1.32897	-1.32897	-1.32897	-1.32897	-1.32897	-1.32897	-1.32897	-1.32897	-1.32897	-1.32897	-1.32897	-1.32897	-1.32897	0.937738	1.25668	1.54446	2.15571	2.20968	2.1175	2.05461	2.34058	2.17506	2.18594	2.04314	2.49736	-1.32897
L1MC5_dup114	-	L1	L1MC5	LINE	-5.21943	0.0749385	56.3137	5.93021e-07	0.000619487	chr1	83898638	83898945	-1.32897	-1.32897	-1.32897	-1.32897	-1.32897	-1.32897	-1.32897	-1.32897	-1.32897	-1.32897	-1.32897	-1.32897	-1.32897	-1.32897	-1.32897	-1.32897	-1.32897	-1.32897	-1.32897	-1.32897	-1.32897	-1.32897	-1.32897	-1.32897	0.937738	0.787144	0.825373	1.27915	1.32877	1.46617	2.10797	1.4982	2.05022	1.36345	1.52622	1.44927	-1.32897
MTD_dup1475	-	ERVL-MaLR	MTD	LTR	-5.87478	0.513486	81.9411	4.35453e-10	1.87056e-06	chr1	83899322	83899659	-1.32897	-0.634181	-1.32897	-1.32897	-1.32897	-1.32897	-0.810882	-1.32897	-1.32897	-1.32897	-1.32897	-1.32897	-1.32897	-0.712987	-1.32897	-1.32897	-1.32897	-1.32897	-1.32897	-1.32897	-1.32897	-1.32897	-1.32897	-1.32897	1.66906	1.71129	1.42651	2.03103	1.93082	2.05045	1.99921	1.83658	2.28995	2.12185	1.9797	2.44681	-0.777115
RSINE1_dup2807	-	B4	RSINE1	SINE	-6.57603	-0.0543414	45.9025	6.15813e-06	0.00399789	chr1	83902395	83902512	-1.32897	-1.32897	-1.32897	-1.32897	-1.32897	-1.32897	-1.32897	-1.32897	-1.32897	-1.32897	-1.32897	-1.32897	-1.32897	-1.32897	-1.32897	-1.32897	-1.32897	-1.32897	-1.32897	-1.32897	-1.32897	-1.32897	-1.32897	-1.32897	1.27581	1.38445	1.42651	0.756319	0.276279	2.1175	1.08384	1.29368	1.76254	1.12271	1.43456	1.44927	-1.32897
MTEa_dup564	-	ERVL-MaLR	MTEa	LTR	-6.61797	0.158416	54.7953	2.75823e-07	0.000340163	chr1	83902825	83903181	-1.32897	-1.32897	-1.32897	-1.32897	-1.32897	-1.32897	-1.32897	-1.32897	-1.32897	-1.32897	-1.32897	-0.649485	-1.32897	-1.32897	-1.32897	-1.32897	-1.32897	-1.32897	-1.32897	-1.32897	-1.32897	-1.32897	-1.32897	-1.32897	1.54951	1.25668	1.00071	1.66209	1.73331	1.46617	2.2091	1.83658	1.91354	0.833587	1.23167	1.72851	-0.777115
MER58A_dup97	-	hAT-Charlie	MER58A	DNA	-5.22069	0.0495421	49.434	6.04444e-07	0.000625732	chr1	83909722	83909892	-1.32897	-1.32897	-1.32897	-1.32897	-1.32897	-1.32897	-1.32897	-1.32897	-1.32897	-1.32897	-1.32897	-1.32897	-1.32897	-1.32897	-1.32897	-1.32897	-1.32897	-1.32897	-1.32897	-1.32897	-1.32897	-1.32897	-1.32897	-1.32897	1.54951	1.50182	1.15703	1.38483	1.50442	1.46617	1.37251	0.769613	2.11399	1.12271	1.33668	1.72851	-1.32897
L1Md_F2_dup2213	+	L1	L1Md_F2	LINE	-4.96251	0.0103697	39.2827	6.47422e-06	0.00416777	chr1	83910713	83911737	-1.32897	-1.32897	-1.32897	-1.32897	-1.32897	-1.32897	-1.32897	-1.32897	-1.32897	-1.32897	-1.32897	-1.32897	-1.32897	-1.32897	-1.32897	-1.32897	-1.32897	-1.32897	-1.32897	-1.32897	-1.32897	-1.32897	-1.32897	-1.32897	1.88202	0.961195	1.29805	1.38483	1.01727	1.65856	1.28256	1.39956	1.98349	1.36345	0.547815	1.44927	-1.32897
L1Md_F2_dup2215	+	L1	L1Md_F2	LINE	-3.78162	-0.118836	17.8347	0.000156146	0.0464535	chr1	83912802	83913779	-0.414726	-1.32897	-0.269715	-1.32897	-1.32897	-0.725855	-0.810882	-1.32897	-1.32897	-1.32897	-1.32897	-1.32897	-0.755566	-1.32897	-1.32897	-1.32897	-1.32897	-0.661891	-1.32897	-1.32897	-1.32897	-1.32897	-0.729762	-0.723015	1.54951	1.11649	1.29805	1.38483	0.276279	1.1188	0.853319	1.05532	1.18261	0.833587	0.712969	1.34273	-1.32897
Lx8b_dup782	+	L1	Lx8b	LINE	-7.28357	0.250891	83.2326	1.60969e-07	0.000221519	chr1	83913864	83914168	-1.32897	-1.32897	-1.32897	-1.32897	-1.32897	-1.32897	-1.32897	-1.32897	-1.32897	-1.32897	-1.32897	-1.32897	-1.32897	-1.32897	-1.32897	-1.32897	-1.32897	-1.32897	-1.32897	-1.32897	-1.32897	-1.32897	-1.32897	-1.32897	0.937738	0.787144	0.393979	1.57546	2.04891	1.46617	1.45718	1.75913	1.98349	2.70652	1.43456	2.0326	-1.32897
Lx4A_dup314	+	L1	Lx4A	LINE	-6.5078	-0.196438	40.0768	1.33102e-05	0.00739763	chr1	83914296	83914436	-1.32897	-1.32897	-1.32897	-1.32897	-1.32897	-1.32897	-1.32897	-1.32897	-1.32897	-1.32897	-1.32897	-1.32897	-1.32897	-1.32897	-1.32897	-1.32897	-1.32897	-1.32897	-1.32897	-1.32897	-1.32897	-1.32897	-1.32897	-1.32897	0.495387	0.359657	0.825373	0.400847	1.01727	1.24412	1.18662	1.05532	1.18261	1.66274	0.995506	1.6413	-1.32897
Lx5_dup443	+	L1	Lx5	LINE	-6.36398	0.927851	113.624	1.36378e-10	7.83555e-07	chr1	83914427	83915074	-1.32897	-1.32897	-1.32897	-0.724973	-1.32897	-1.32897	-1.32897	-1.32897	-1.32897	-1.32897	-1.32897	-1.32897	-1.32897	-0.712987	-1.32897	-1.32897	-1.32897	-1.32897	-1.32897	-1.32897	-1.32897	-1.32897	-1.32897	-1.32897	2.30756	2.85944	2.61419	2.09472	2.56719	2.1175	2.43467	2.75386	2.79689	2.05477	2.684	2.96065	-1.32897
RLTR11A_dup115	+	ERVK	RLTR11A	LTR	-6.62715	0.0279877	54.8749	2.72745e-07	0.000338821	chr1	83915076	83915489	-1.32897	-1.32897	-1.32897	-1.32897	-1.32897	-1.32897	-0.810882	-1.32897	-1.32897	-1.32897	-1.32897	-1.32897	-1.32897	-1.32897	-1.32897	-1.32897	-1.32897	-1.32897	-1.32897	-1.32897	-1.32897	-1.32897	-1.32897	-1.32897	0.937738	1.50182	1.15703	0.589503	0.89645	2.05045	1.53716	1.59052	1.76254	1.56971	1.33668	1.34273	-0.777115
B4_dup1591	+	B4	B4	SINE	-6.67519	0.0485549	52.6025	2.77201e-06	0.00210667	chr1	83916829	83917085	-1.32897	-1.32897	-1.32897	-1.32897	-1.32897	-1.32897	-1.32897	-1.32897	-1.32897	-1.32897	-1.32897	-1.32897	-1.32897	-1.32897	-1.32897	-1.32897	-1.32897	-1.32897	-1.32897	-1.32897	-1.32897	-1.32897	-1.32897	-1.32897	1.66906	1.61035	0.825373	1.27915	0.276279	1.98013	1.45718	0.602298	1.29692	1.47026	1.43456	1.88855	-1.32897
L1MD_dup200	-	L1	L1MD	LINE	-7.17928	0.395573	66.2754	6.12364e-08	0.000103862	chr1	83917518	83917927	-0.800609	-1.32897	-1.32897	-1.32897	-1.32897	-0.301824	-1.32897	-1.32897	-1.32897	-1.32897	-1.32897	-1.32897	-1.32897	-1.32897	-1.32897	-1.32897	-1.32897	-1.32897	-1.32897	-1.32897	-1.32897	-1.32897	-1.32897	-1.32897	1.27581	0.961195	1.54446	1.89456	2.15806	2.35831	1.7535	1.4982	1.76254	2.61636	1.52622	1.88855	-1.32897
L1Md_F2_dup2216	+	L1	L1Md_F2	LINE	-5.6365	0.158159	51.6327	1.97763e-07	0.000262929	chr1	83919309	83919740	-1.32897	-0.634181	-1.32897	-1.32897	-1.32897	-1.32897	-1.32897	-1.32897	-1.32897	-1.32897	-1.32897	-1.32897	-1.32897	-0.712987	-1.32897	-1.32897	-1.32897	-1.32897	-1.32897	-1.32897	-1.32897	-1.32897	-1.32897	-1.32897	1.11665	1.25668	1.65349	0.756319	1.23222	1.65856	1.7535	0.919525	1.98349	1.2481	2.37441	2.16356	-1.32897
Lx_dup810	+	L1	Lx	LINE	-6.28034	0.972147	87.7343	5.58351e-10	2.257e-06	chr1	83919741	83920415	-1.32897	-1.32897	-1.32897	-0.724973	-1.32897	-1.32897	-1.32897	-1.32897	-1.32897	-1.32897	-1.32897	-1.32897	-1.32897	-0.282684	-1.32897	-1.32897	-0.674925	-1.32897	-1.32897	-1.32897	-1.32897	-1.32897	-1.32897	-1.32897	3.12832	2.81477	2.17628	2.03103	2.52706	3.0837	2.6297	2.39279	2.83523	1.91048	2.79873	2.54619	-1.32897
RMER1B_dup193	+	RMER1B	RMER1B	Other	-6.1385	0.564749	79.9692	1.45464e-09	4.70851e-06	chr1	83922444	83922908	-1.32897	-1.32897	-1.32897	-1.32897	-1.32897	-0.725855	-1.32897	-1.32897	-1.32897	-0.227049	-1.32897	-1.32897	-1.32897	-1.32897	-0.763773	-1.32897	-1.32897	-1.32897	-1.32897	-1.32897	-1.32897	-1.32897	-1.32897	-1.32897	0.73345	2.05644	1.75486	1.38483	2.04891	2.24293	2.10797	2.04672	2.44677	2.05477	2.684	2.54619	-1.32897
RMER1A_dup99	+	RMER1A	RMER1A	Other	-6.04001	1.25693	89.9621	1.52337e-10	8.4361e-07	chr1	83922898	83923736	-1.32897	-0.167212	-1.32897	-1.32897	-1.32897	-1.32897	-1.32897	-1.32897	-1.32897	-0.227049	-1.32897	-0.649485	-0.346342	-0.712987	-0.358719	-1.32897	-1.32897	-1.32897	-0.681056	-1.32897	-1.32897	-1.32897	-1.32897	-1.32897	2.57582	2.85944	2.5592	2.65543	2.85347	3.24233	2.70088	2.75386	3.14098	2.18594	3.1262	3.4711	-1.32897
MTEa_dup565	+	ERVL-MaLR	MTEa	LTR	-7.01268	0.322531	64.8696	7.28086e-08	0.000118845	chr1	83923998	83924231	-1.32897	-1.32897	-1.32897	-1.32897	-1.32897	-1.32897	-0.810882	-1.32897	-1.32897	-1.32897	-1.32897	-1.32897	-1.32897	-1.32897	-1.32897	-1.32897	-1.32897	-1.32897	-1.32897	-0.176736	-1.32897	-1.32897	-1.32897	-1.32897	1.54951	0.0865844	1.54446	1.66209	1.58482	2.30177	2.05461	2.17153	1.68067	1.83253	1.7707	1.96237	-1.32897
ORR1E_dup616	-	ERVL-MaLR	ORR1E	LTR	-5.53483	0.819596	69.3252	1.5232e-08	3.25637e-05	chr1	83925453	83925795	-1.32897	-1.32897	-1.32897	-1.32897	-1.32897	-1.32897	-1.32897	-1.32897	-1.32897	-1.32897	-1.32897	-1.32897	-1.32897	-1.32897	-0.763773	-1.32897	-1.32897	-1.32897	-1.32897	-1.32897	-1.32897	-1.32897	-0.729762	-1.32897	2.44792	0.961195	1.75486	2.32458	2.39948	3.0837	2.43467	2.23011	2.717	2.18594	2.60211	2.68348	-1.32897
L2b_dup332	-	L2	L2b	LINE	-6.46537	-0.19816	36.5043	2.22815e-05	0.0111319	chr1	83926045	83926184	-1.32897	-1.32897	-1.32897	-1.32897	-1.32897	-1.32897	-1.32897	-1.32897	-1.32897	-1.32897	-1.32897	-1.32897	-1.32897	-1.32897	-1.32897	-1.32897	-1.32897	-1.32897	-1.32897	-1.32897	-1.32897	-1.32897	-1.32897	-1.32897	-0.619352	0.359657	0.117724	1.04129	1.23222	1.82829	1.18662	1.29368	1.91354	1.12271	0.712969	1.44927	-1.32897
L1MB8_dup159	+	L1	L1MB8	LINE	-6.75497	0.161343	40.2201	1.30473e-05	0.00727794	chr1	83927591	83927939	-1.32897	-1.32897	-1.32897	-1.32897	-1.32897	-1.32897	-1.32897	-1.32897	-1.32897	-1.32897	-1.32897	-1.32897	-1.32897	-1.32897	-1.32897	-1.32897	-1.32897	-1.32897	-1.32897	-1.32897	-1.32897	-1.32897	-1.32897	-1.32897	1.66906	0.787144	0.117724	2.32458	1.12875	1.56557	2.15942	1.67728	1.76254	1.75013	0.712969	1.88855	-1.32897
L1MB8_dup160	+	L1	L1MB8	LINE	-7.72708	0.818491	86.5551	6.62864e-09	1.65585e-05	chr1	83927943	83928520	-1.32897	-1.32897	-1.32897	-1.32897	-1.32897	-0.725855	-1.32897	-1.32897	-1.32897	-1.32897	-1.32897	-1.32897	-1.32897	-1.32897	-1.32897	-1.32897	-1.32897	-1.32897	-1.32897	-1.32897	-1.32897	-1.32897	-1.32897	-1.32897	0.495387	1.11649	0.825373	2.4271	2.91697	2.46515	2.80147	2.71337	2.17506	2.832	2.37441	2.44681	-0.777115
B3_dup3445	-	B2	B3	SINE	-7.44763	0.405118	78.6885	4.76101e-09	1.29298e-05	chr1	83929022	83929220	-1.32897	-1.32897	-1.32897	-0.724973	-1.32897	-1.32897	-1.32897	-1.32897	-1.32897	-1.32897	-1.32897	-1.32897	-1.32897	-1.32897	-0.763773	-1.32897	-1.32897	-1.32897	-0.681056	-1.32897	-1.32897	-1.32897	-1.32897	-1.32897	2.23191	1.61035	1.42651	1.66209	1.58482	1.9062	1.94159	1.05532	1.91354	1.47026	2.55936	2.72649	-1.32897
MTEa_dup567	+	ERVL-MaLR	MTEa	LTR	-6.94507	0.226433	62.1886	1.02114e-07	0.000156975	chr1	83931246	83931450	-1.32897	-1.32897	-1.32897	-1.32897	-1.32897	-1.32897	-1.32897	-1.32897	-1.32897	-1.32897	-1.32897	-1.32897	-0.755566	-1.32897	-1.32897	-1.32897	-1.32897	-1.32897	-1.32897	-1.32897	-1.32897	-1.32897	-1.32897	-1.32897	0.495387	1.97758	1.15703	2.03103	1.41927	2.18158	1.45718	1.29368	2.11399	1.91048	1.11841	1.88855	-0.777115
MTEb_dup261	-	ERVL-MaLR	MTEb	LTR	-7.33357	0.487234	97.6562	1.04733e-08	2.39499e-05	chr1	83932048	83932314	-1.32897	-1.32897	-1.32897	-1.32897	-1.32897	-1.32897	-1.32897	-1.32897	-1.32897	-1.32897	-1.32897	-1.32897	-1.32897	-1.32897	-1.32897	-1.32897	-1.32897	-1.32897	-1.32897	-1.32897	-1.32897	-1.32897	-1.32897	-1.32897	1.11665	1.38445	1.93844	1.38483	1.73331	1.9062	2.34863	2.44319	2.34414	1.75013	1.69372	2.49736	-1.32897
ERVL-B4-int_dup51	+	ERVL	ERVL-B4-int	LTR	-5.57039	-0.358118	22.6303	0.000156505	0.04653	chr1	83932637	83932736	-1.32897	-1.32897	-1.32897	-1.32897	-1.32897	-1.32897	-1.32897	-1.32897	-1.32897	-1.32897	-1.32897	-1.32897	-1.32897	-1.32897	-1.32897	-1.32897	-1.32897	-1.32897	-1.32897	-1.32897	-1.32897	-1.32897	-1.32897	-0.723015	-0.145805	0.359657	0.62574	0.589503	0.89645	1.56557	1.45718	0.919525	0.415713	0.663926	-0.104758	1.22769	-1.32897
RLTR17_dup69	-	ERVK	RLTR17	LTR	-5.8753	1.54173	153.785	2.39118e-13	4.83838e-09	chr1	83933296	83933942	-1.32897	-1.32897	-1.32897	-0.724973	-1.32897	-1.32897	-1.32897	-0.797102	-1.32897	-1.32897	-1.32897	-1.32897	-1.32897	-0.712987	-1.32897	-1.32897	-1.32897	-1.32897	-0.681056	-1.32897	-1.32897	-1.32897	-1.32897	-1.32897	3.16945	3.17432	2.4425	2.85251	2.97779	3.11685	3.40208	3.07473	3.39312	2.74957	3.63861	3.49617	-1.32897
B1_Mus1_dup2514	-	Alu	B1_Mus1	SINE	0.717342	3.89332	20.9816	4.09681e-05	0.0172598	chr1	86347694	86347827	3.74697	4.29322	3.84996	4.01139	3.90462	3.62995	3.90848	3.57682	4.04217	4.13014	4.02449	3.97483	3.76637	3.59195	3.87929	3.97525	3.92964	3.94241	4.11456	3.92988	4.3765	4.04479	4.46747	4.52644	3.49483	3.81932	3.84463	3.7738	3.5583	4.04943	3.42328	3.46451	3.20094	3.21654	3.03552	3.28224	4.24383
B1_Mur3_dup642	-	Alu	B1_Mur3	SINE	0.616547	5.09935	23.5258	1.72458e-05	0.00917456	chr1	86348682	86348832	4.72543	5.51441	5.00487	5.21864	5.20998	5.03704	4.9547	5.16545	5.03493	5.45869	4.97675	5.48212	5.21388	5.10981	5.09541	5.29843	5.37485	4.90119	5.20768	5.44184	5.37163	5.39828	5.32026	5.31745	4.80557	5.19715	4.8128	4.8107	4.67816	4.75501	4.59621	4.75986	4.49092	4.6159	4.68663	4.58008	5.20703
B1_Mus1_dup2516	-	Alu	B1_Mus1	SINE	0.460517	6.69703	19.6119	6.63425e-05	0.0250357	chr1	86349989	86350130	6.61372	6.69115	6.66325	6.62502	6.72107	6.70189	6.38607	6.76347	7.15977	7.14135	6.73115	6.88229	6.9536	6.63831	6.75323	6.65611	7.09969	6.81356	6.97571	7.20088	6.92299	7.04734	6.89063	6.95692	6.62985	6.75696	6.74292	6.32002	6.05344	6.2862	6.13344	6.13374	6.30062	6.3481	6.33162	6.51367	6.68086
B2_Mm1a_dup433	+	B2	B2_Mm1a	SINE	1.66779	1.98365	18.9635	8.36996e-05	0.0296848	chr1	86650920	86651111	2.26286	2.86655	0.759025	1.80835	2.54166	2.1121	1.19525	1.23268	2.63758	1.75026	1.88968	1.48162	1.64049	2.5105	2.07591	2.49268	2.17239	1.68079	2.59442	2.64105	2.25765	2.22537	1.87864	2.817	1.54951	1.61035	1.00071	1.82115	0.458036	0.2465	0.578823	0.19506	0.92258	0.249679	1.23167	1.10268	2.38421
MLT1A_dup189	-	ERVL-MaLR	MLT1A	LTR	2.83993	0.827994	27.6769	4.53487e-06	0.00311569	chr1	88257039	88257209	1.51744	0.907339	0.932108	0.518873	1.37949	1.30096	1.29973	1.43559	1.77693	0.390348	-0.693038	-0.189411	1.10193	0.912329	0.435697	1.01522	1.42287	1.78242	1.52621	1.50147	0.754871	0.728021	1.16518	0.717845	-0.619352	-0.691246	-0.224264	-1.32897	-0.467418	-1.32897	-0.850577	-0.374427	-0.372554	-0.747162	-0.409934	-0.755263	1.90177
PB1D11_dup527	+	Alu	PB1D11	SINE	1.14498	6.60003	67.5859	2.73393e-10	1.25661e-06	chr1	88263995	88264105	6.39877	7.03788	6.81744	6.79059	7.01001	6.85906	6.57489	6.96543	6.80738	6.44083	6.59956	6.76012	6.88412	7.06109	6.59414	6.51246	7.09005	7.05863	7.0562	7.07896	7.02364	7.13519	6.79002	6.78546	6.2815	6.48848	6.1436	5.67062	5.64831	5.87603	5.74869	5.67737	5.61663	5.12109	5.81828	5.82211	6.82236
ID_B1_dup2592	+	B4	ID_B1	SINE	1.07058	6.23593	76.9005	4.81576e-11	3.4586e-07	chr1	88264556	88264663	6.27959	6.65987	6.50435	6.46861	6.30785	6.43193	6.23944	6.23765	6.60816	6.12433	6.26925	6.16503	6.25831	6.61977	6.52106	6.12584	6.6496	6.49216	6.66202	6.6107	6.4565	6.70159	6.55238	6.61244	5.88444	6.05652	5.37908	5.24888	5.14395	5.32225	5.21638	5.27305	5.60002	5.19304	5.35757	5.59728	6.49162
MTD_dup1571	+	ERVL-MaLR	MTD	LTR	1.45544	3.94827	52.3229	6.71213e-09	1.66764e-05	chr1	88268662	88268894	4.14172	4.46392	4.01304	3.77012	4.23843	4.09859	4.15123	4.32878	4.10212	3.5891	4.15522	3.57191	4.41808	4.52873	4.05526	3.68282	4.55199	4.25685	4.43361	4.41441	4.20555	4.44555	4.60747	4.33178	3.28626	3.74984	3.07257	2.21422	2.91697	2.97941	2.8335	2.79324	2.83523	2.41714	2.76149	3.098	4.24383
ORR1A4_dup259	+	ERVL-MaLR	ORR1A4	LTR	1.05462	5.67348	62.0204	8.30379e-10	3.0053e-06	chr1	88271326	88271628	5.75272	5.85852	5.84706	5.9267	5.73571	5.76882	5.50644	5.71614	6.05676	5.48833	5.92635	5.71039	6.04991	6.09701	5.63375	5.51874	6.14867	6.03231	5.70872	6.2024	6.00795	6.02961	5.93224	5.86711	5.33479	5.42228	4.801	4.8107	4.74966	5.18049	4.89831	4.87448	4.93236	4.68407	5.14991	4.96835	5.98781
B3A_dup2575	+	B2	B3A	SINE	1.36929	4.94533	87.9116	7.33121e-12	8.21877e-08	chr1	88271629	88271729	5.05833	4.99633	4.92517	5.49508	5.02707	5.26341	4.87238	5.0696	5.1903	4.55106	4.92533	4.92268	5.26579	5.34621	4.9336	4.87943	5.2932	5.42578	5.03969	5.25223	5.52494	5.47376	5.31284	5.1161	4.72508	4.76402	4.29523	4.08731	3.8624	3.88597	4.08646	4.23874	4.21371	3.72792	3.88358	4.0472	5.1554
B1_Mur1_dup1013	-	Alu	B1_Mur1	SINE	1.16389	5.54045	75.076	6.69156e-11	4.27179e-07	chr1	88272046	88272169	5.8484	5.61207	5.85784	5.71565	5.66518	5.89438	5.52272	5.79203	5.70384	4.94223	5.51793	5.41892	5.77588	5.92142	5.66122	5.43701	5.99705	6.0477	5.88433	5.88361	5.97875	6.12113	5.84749	5.79336	5.24142	5.12581	4.65128	4.74275	4.54381	4.22693	4.83643	4.67806	4.90558	4.50721	4.64635	4.83714	5.64694
B1_Mus1_dup2633	+	Alu	B1_Mus1	SINE	0.942694	5.20003	38.4066	2.05758e-07	0.000270211	chr1	88273160	88273305	5.29669	5.47501	5.47961	5.26597	5.29342	5.42475	5.28887	5.365	5.48113	4.94223	5.19219	5.30993	5.45017	5.61939	5.4818	4.98179	5.76235	5.63725	5.42785	5.40088	5.54898	5.49806	5.27516	5.28706	4.89413	5.17964	4.2783	4.10288	4.0153	4.11653	4.53908	4.4132	4.54975	4.53208	4.41412	4.60334	5.41575
B1F_dup1160	+	Alu	B1F	SINE	1.28994	5.44236	87.7078	7.57975e-12	8.29508e-08	chr1	88274129	88274190	5.69995	5.85239	5.45853	5.59111	5.59101	5.63727	5.54415	5.41386	5.51828	5.07511	5.6505	5.36126	5.40459	5.50281	5.55977	5.44897	5.93917	5.50968	5.85087	5.77881	5.84922	6.22185	5.88299	6.06813	4.83143	5.11663	4.29523	4.63978	4.53372	4.515	4.75515	4.68855	4.2847	4.26166	4.35285	4.6599	5.87835
MMETn-int_dup31	+	ERVK	MMETn-int	LTR	1.4486	3.71678	39.6159	1.49259e-07	0.000211093	chr1	91130873	91135239	3.5658	4.47993	3.84996	3.58348	4.07392	3.93285	3.59608	3.95247	4.50877	3.14407	4.06307	3.17288	4.14465	4.15238	4.08802	4.07124	4.67313	4.08847	4.25758	4.55545	4.10103	4.37731	4.17184	4.12399	3.24836	3.43264	2.5592	2.21422	2.15806	2.61189	2.05461	2.39279	2.54258	2.24731	2.46984	2.63915	4.01471
B2_Mm1a_dup474	+	B2	B2_Mm1a	SINE	5.18368	-0.0259281	21.9893	3.31435e-05	0.0147903	chr1	93730141	93730324	-0.110577	-0.167212	-0.269715	-0.30051	-0.440099	-0.301824	0.515956	-0.104063	-0.210833	-0.227049	-0.253173	-0.189411	0.232785	0.912329	-0.0428146	-0.0906449	-1.32897	-0.661891	0.104367	-0.640755	-1.32897	0.205443	0.70289	0.523005	-0.619352	-0.250533	-0.224264	0.400847	0.458036	-0.0155823	0.419128	0.19506	-1.32897	-1.32897	-1.32897	-1.32897	0.40649
MuRRS-int_dup18	-	ERV1	MuRRS-int	LTR	-6.11267	-0.411234	19.0981	0.000136541	0.0420227	chr1	100776362	100777458	-0.414726	-1.32897	-1.32897	-0.30051	-1.32897	-0.725855	-1.32897	-0.797102	-1.32897	-0.675268	-1.32897	-1.32897	-1.32897	-1.32897	-1.32897	-1.32897	-1.32897	-1.32897	-1.32897	-1.32897	-1.32897	-1.32897	-1.32897	-1.32897	0.73345	0.0865844	0.62574	0.400847	-0.467418	0.2465	0.578823	-0.774153	1.76254	-0.747162	0.861143	1.34273	-1.32897
MuRRS-int_dup19	-	ERV1	MuRRS-int	LTR	-4.79618	0.955485	67.5554	4.79817e-10	2.02332e-06	chr1	100778206	100783510	-1.32897	-1.32897	-1.32897	-1.32897	-0.817136	-1.32897	-0.810882	-0.797102	-1.32897	-0.675268	-0.693038	-1.32897	0.232785	-1.32897	-0.763773	-0.789856	0.391003	-0.661891	0.104367	-0.176736	-1.32897	0.205443	-1.32897	-1.32897	2.6933	2.39669	3.3568	2.37675	0.764581	1.1188	1.53716	1.83658	3.07841	2.24731	3.21151	2.99623	-0.777115
L1_Mus1_dup10	+	L1	L1_Mus1	LINE	-5.24258	0.470998	48.7561	1.5313e-08	3.25852e-05	chr1	100793505	100797168	-0.800609	-1.32897	-1.32897	-1.32897	-0.141462	0.0254727	-1.32897	-1.32897	-1.32897	-0.675268	-0.693038	-1.32897	-0.755566	-0.712987	-0.358719	-0.398299	-1.32897	-1.32897	-0.681056	-0.640755	-1.32897	-1.32897	-0.307653	-0.297593	0.73345	1.38445	2.71826	2.03103	0.619435	-0.0155823	0.578823	1.67728	1.91354	2.70652	1.52622	2.28361	-0.777115
MLTR18D_MM_dup38	-	ERVK	MLTR18D_MM	LTR	-3.09916	0.563521	18.9007	8.56174e-05	0.0301324	chr1	104961479	104962074	0.140481	-0.167212	0.0637775	1.03823	0.105834	-0.301824	0.118995	-0.797102	0.644335	0.390348	0.0834482	-0.649485	0.453505	0.739915	0.21619	0.880376	0.391003	-1.32897	-0.681056	0.4556	-1.32897	-0.149797	-0.729762	-1.32897	2.06754	1.61035	2.38041	1.82115	2.15806	1.24412	0.23953	1.29368	1.68067	-0.0127229	1.23167	1.22769	-1.32897
L1_Mus2_dup1049	+	L1	L1_Mus2	LINE	-2.83638	0.401585	17.7338	0.000131077	0.0411248	chr1	104972433	104973188	-0.110577	-1.32897	-1.32897	-0.724973	-0.817136	-0.301824	-0.12974	0.147777	0.133605	-0.675268	-0.693038	-0.649485	0.813843	-0.712987	-0.358719	0.162794	-0.226547	0.137563	-1.32897	-0.640755	-0.60837	-0.622123	-0.729762	0.29768	1.97776	0.961195	1.15703	1.89456	2.04891	1.46617	0.853319	1.05532	2.34414	0.833587	0.547815	0.233396	-0.777115
MTD_dup1949	-	ERVL-MaLR	MTD	LTR	-2.68419	0.554114	17.3172	0.000152954	0.0457108	chr1	104975169	104975565	-0.800609	-0.634181	-1.32897	-0.30051	0.105834	-0.725855	-0.43048	0.36212	-0.664186	-0.227049	-0.693038	0.15888	-0.755566	-0.282684	-1.32897	-0.0906449	-1.32897	-1.32897	0.610073	-1.32897	-1.32897	-0.622123	-0.307653	-1.32897	2.23191	1.61035	2.02215	1.89456	1.99107	2.30177	1.18662	1.05532	2.63242	1.66274	0.361282	0.9658	-0.777115
B4A_dup3805	+	B4	B4A	SINE	-3.50465	0.143098	19.5865	7.50602e-05	0.0274565	chr1	104983299	104983581	-0.110577	-0.634181	-0.269715	-1.32897	-0.440099	-1.32897	-0.810882	-1.32897	-0.664186	-0.675268	-1.32897	-1.32897	-1.32897	-1.32897	-0.0428146	-0.789856	-1.32897	-0.661891	-1.32897	-1.32897	-0.130013	-1.32897	-0.729762	-1.32897	2.37945	0.589176	1.84956	1.48329	1.23222	1.74592	0.853319	1.17942	1.76254	1.66274	0.361282	0.814559	-1.32897
L1_Mur3_dup1180	-	L1	L1_Mur3	LINE	-3.36753	0.377028	20.0966	5.58632e-05	0.0220402	chr1	104988982	104989776	-0.414726	-1.32897	-0.704236	-0.724973	-0.440099	-0.301824	-0.43048	-0.797102	-1.32897	-0.675268	-0.253173	-0.189411	-1.32897	0.0483262	0.794411	-0.398299	-1.32897	0.415805	-0.235543	-0.640755	-1.32897	0.205443	0.284347	0.29768	1.41914	0.787144	0.117724	1.96441	1.86794	0.468213	0.72259	-0.061764	2.05022	1.56971	0.361282	1.10268	-0.0671903
L1MA4_dup318	-	L1	L1MA4	LINE	1.38086	0.888273	17.5708	0.000139218	0.0426313	chr1	119671603	119671799	0.853192	0.907339	0.759025	0.518873	0.943882	0.292075	1.08261	0.713888	0.844797	0.996536	0.585486	0.673857	0.813843	1.33233	0.945062	0.731622	0.391003	0.415805	1.28034	0.173803	0.515607	0.490265	0.508743	1.04284	1.27581	0.787144	0.393979	0.589503	1.12875	0.2465	0.23953	1.05532	0.605152	0.249679	0.361282	0.454161	1.2859
B2_Mm2_dup3439	-	B2	B2_Mm2	SINE	1.1546	4.26989	20.2289	5.3316e-05	0.0211807	chr1	133036088	133036283	3.99013	4.58728	4.68014	4.66902	4.27678	4.38199	3.94115	4.63729	5.36359	4.65924	4.25855	4.81634	4.7027	4.67957	4.15139	4.27313	4.63387	5.09144	4.64355	5.05515	4.57686	3.93037	4.31241	4.44621	4.69723	4.61566	3.86745	3.05818	3.06447	3.38523	3.24423	3.62592	3.36718	2.79138	3.53209	3.36622	4.31278
MLT1J_dup103	+	ERVL-MaLR	MLT1J	LTR	-3.51477	0.572298	30.5479	2.34127e-06	0.00184269	chr1	133981061	133981152	-0.800609	-0.167212	-0.704236	-1.32897	-1.32897	-0.301824	-0.43048	-1.32897	-1.32897	-0.675268	-1.32897	-1.32897	-0.755566	-1.32897	-0.763773	-0.398299	-1.32897	-1.32897	-1.32897	-1.32897	-1.32897	-1.32897	-1.32897	-0.723015	2.23191	1.97758	2.17628	2.15571	1.66098	1.46617	1.99921	1.91008	2.05022	1.98443	1.43456	1.54848	-0.378918
Lx8_dup2593	-	L1	Lx8	LINE	-5.35513	1.10523	77.6102	4.24326e-11	3.14574e-07	chr1	133982062	133982328	-0.800609	-0.634181	-0.704236	0.0270437	-1.32897	-0.725855	-0.810882	-0.104063	0.133605	-0.675268	0.356196	0.15888	-0.755566	-1.32897	-1.32897	-1.32897	-0.674925	-0.661891	-0.681056	-1.32897	-0.130013	-1.32897	-1.32897	-0.297593	2.57582	2.5131	2.50203	3.08978	2.15806	2.61189	2.55482	2.23011	2.79689	2.70652	2.16222	1.72851	-1.32897
MTA_Mm-int_dup219	+	ERVL-MaLR	MTA_Mm-int	LTR	-4.20889	1.33765	47.1168	2.26248e-08	4.56106e-05	chr1	133982723	133983825	-0.110577	0.704276	-1.32897	-0.30051	-0.817136	0.0254727	-0.810882	-0.797102	0.644335	0.621875	0.585486	-1.32897	-1.32897	-1.32897	-0.0428146	-1.32897	-0.674925	0.415805	0.379266	-1.32897	0.228615	-1.32897	-0.729762	-0.297593	2.90296	2.62082	2.17628	3.29349	2.52706	3.01502	2.89551	2.71337	2.67533	2.30617	2.46984	2.92417	-0.378918
MTA_Mm_dup958	+	ERVL-MaLR	MTA_Mm	LTR	-4.21479	-0.0511632	27.9485	6.22173e-06	0.00403212	chr1	133983826	133984218	-1.32897	-0.634181	-1.32897	-1.32897	-0.817136	-1.32897	-1.32897	-1.32897	-1.32897	-1.32897	-1.32897	-1.32897	-1.32897	-1.32897	-0.763773	-1.32897	-0.674925	-1.32897	-1.32897	-0.640755	-1.32897	-1.32897	-1.32897	-0.723015	1.11665	1.71129	0.825373	0.905829	1.23222	1.24412	0.973181	1.05532	1.76254	0.663926	1.69372	1.10268	-0.777115
Lx8_dup2594	-	L1	Lx8	LINE	-5.20124	0.189316	34.1676	3.16434e-06	0.00233085	chr1	133984219	133985030	-1.32897	-1.32897	-0.704236	-1.32897	-1.32897	-1.32897	-1.32897	-1.32897	-1.32897	-1.32897	-1.32897	-0.189411	-1.32897	-1.32897	-1.32897	-1.32897	-0.674925	-1.32897	-1.32897	-1.32897	-1.32897	-1.32897	-1.32897	-1.32897	1.66906	1.97758	0.393979	1.89456	1.66098	1.98013	1.53716	1.29368	2.23365	0.47162	2.10391	0.814559	-1.32897
Lx8_dup2595	-	L1	Lx8	LINE	-4.27047	0.155946	37.7116	4.4846e-07	0.000496696	chr1	133986135	133987113	-1.32897	-1.32897	-0.704236	-1.32897	-1.32897	-1.32897	-1.32897	-0.797102	-1.32897	-1.32897	-1.32897	-1.32897	-1.32897	-1.32897	-1.32897	-1.32897	-1.32897	-0.661891	-1.32897	-1.32897	-1.32897	-1.32897	-0.729762	-1.32897	1.77947	1.61035	1.75486	1.27915	1.58482	1.35941	1.37251	1.75913	1.40285	1.98443	1.11841	1.10268	-1.32897
L1_Mus1_dup1553	+	L1	L1_Mus1	LINE	-5.80886	-0.436674	19.307	0.000154562	0.0460716	chr1	133987728	133988450	-1.32897	-1.32897	-1.32897	-1.32897	-1.32897	-1.32897	-1.32897	-1.32897	-1.32897	-1.32897	-1.32897	-1.32897	-0.0279124	-1.32897	-1.32897	-1.32897	-1.32897	-1.32897	-1.32897	-1.32897	-1.32897	-0.622123	-1.32897	-1.32897	0.495387	0.589176	-0.224264	0.400847	0.458036	-0.0155823	0.578823	0.769613	1.05844	0.833587	0.712969	0.645585	-0.777115
ETnERV-int_dup32	+	ERVK	ETnERV-int	LTR	6.49823	0.82022	29.6361	3.28455e-06	0.00240398	chr1	134405182	134405270	1.68479	1.63546	2.02333	1.17675	0.105834	2.30538	0.118995	-0.797102	0.844797	1.42207	2.61613	0.439225	0.644895	1.8392	1.32076	1.35742	0.391003	1.18271	0.610073	1.92775	0.754871	1.26984	1.02692	1.18146	-1.32897	-0.250533	-1.32897	-0.382807	-1.32897	-1.32897	-1.32897	-0.774153	-1.32897	-1.32897	-1.32897	-1.32897	0.189004
MMERVK9C_I-int_dup93	-	ERVK	MMERVK9C_I-int	LTR	-3.56655	0.0602774	21.7889	3.10049e-05	0.0141099	chr1	140041346	140042588	-0.800609	-0.634181	-0.704236	-0.30051	-0.817136	-0.725855	-0.12974	-0.797102	-0.664186	0.114427	-0.693038	-0.649485	0.644895	0.0483262	-0.763773	-0.0906449	0.115022	0.415805	-0.681056	-0.176736	-0.60837	-0.149797	-0.729762	0.0305304	1.41914	0.589176	1.42651	0.183755	0.458036	-0.336084	0.72259	0.19506	0.772579	-0.0127229	0.861143	1.44927	-1.32897
B2_Mm1a_dup756	-	B2	B2_Mm1a	SINE	1.09729	3.27823	21.7992	3.08956e-05	0.0140741	chr1	156021498	156021689	3.30816	3.5816	3.59057	3.42571	2.77393	3.30758	2.96223	3.15636	4.10212	3.38368	3.74497	3.62887	3.92239	3.7594	2.97145	3.367	3.41578	4.00683	3.20143	3.95273	3.61598	3.31633	3.13768	3.31555	3.39431	3.20926	2.76761	2.15571	2.56719	2.97941	2.6297	2.71337	2.717	2.18594	2.905	2.28361	3.32813
RLTR24_dup75	-	ERV1	RLTR24	LTR	-2.18109	1.35467	36.2445	3.69961e-07	0.000429149	chr1	161447097	161447621	0.540407	0.467876	1.08663	1.03823	0.316878	0.292075	0.118995	-0.409362	0.411453	1.75026	0.957203	1.48162	-0.346342	0.0483262	0.945062	0.880376	-0.226547	0.137563	0.379266	1.22938	-0.60837	-0.149797	-0.729762	1.30792	2.15207	2.13121	1.54446	2.27046	1.73331	2.65767	2.51587	2.94084	2.67533	2.52019	2.5153	2.39444	0.40649
MLTR31FA_MM_dup44	+	ERVK	MLTR31FA_MM	LTR	-2.02678	1.12172	19.9101	5.96718e-05	0.0231846	chr1	161450073	161450557	0.354258	-0.167212	-0.704236	0.293816	0.316878	-0.301824	0.960427	-0.104063	0.133605	-0.675268	0.783283	1.81187	0.644895	-0.282684	0.435697	0.565747	-0.674925	-0.661891	0.104367	-0.176736	-1.32897	0.490265	-1.32897	0.0305304	2.15207	1.25668	2.24758	2.69706	2.39948	2.30177	1.99921	2.39279	2.11399	2.36272	2.64364	2.39444	0.595445
MLTR14_dup532	+	ERV1	MLTR14	LTR	-3.26918	0.298414	17.4862	0.00014365	0.0436398	chr1	161453141	161453267	-0.414726	-0.634181	-1.32897	0.0270437	0.316878	-0.301824	0.118995	-0.104063	0.844797	0.114427	-0.253173	1.2102	-1.32897	1.06632	0.626175	-0.398299	-1.32897	-1.32897	-0.681056	-0.176736	-0.130013	-1.32897	-0.729762	-1.32897	0.210123	1.50182	0.117724	1.27915	0.276279	1.35941	1.68493	1.29368	0.92258	0.833587	1.91334	1.22769	-0.777115
ORR1C2_dup655	+	ERVL-MaLR	ORR1C2	LTR	-3.10721	0.45989	24.5444	1.23231e-05	0.00694987	chr1	161454083	161454328	-0.800609	-0.634181	0.0637775	-0.30051	0.105834	0.0254727	-0.43048	-0.409362	0.133605	0.390348	0.0834482	0.673857	-0.755566	-1.32897	0.21619	0.162794	-0.674925	-1.32897	-0.235543	-0.176736	-0.130013	-0.149797	-0.307653	-0.297593	0.210123	1.50182	1.00071	2.09472	1.23222	1.35941	1.61294	2.23011	2.05022	0.47162	1.6124	0.9658	-0.378918
Lx3_Mus_dup771	+	L1	Lx3_Mus	LINE	-1.89617	2.00406	38.1862	2.18269e-07	0.000281811	chr1	161454863	161455990	1.1101	1.24373	1.35344	1.30312	1.17806	0.517011	0.331086	1.23268	1.44784	2.09655	1.3802	2.37495	0.813843	0.0483262	0.21619	1.13852	0.115022	1.18271	1.52621	0.173803	0.228615	0.490265	1.02692	1.53177	2.74864	2.67181	3.03276	3.08978	3.11949	3.14926	3.24423	3.46451	3.34077	3.15383	2.72327	3.44559	0.912191
Lx3_Mus_dup772	+	L1	Lx3_Mus	LINE	-2.63458	0.603332	26.8258	5.92115e-06	0.00385493	chr1	161456166	161456559	0.70526	-0.167212	-0.269715	0.293816	-0.141462	-0.301824	0.118995	-0.104063	-0.664186	0.821334	0.0834482	1.35228	-0.346342	-0.282684	-0.358719	-0.0906449	-1.32897	0.415805	-1.32897	-0.176736	-1.32897	-0.149797	0.0185014	0.717845	1.11665	0.589176	1.29805	1.38483	1.8022	1.74592	1.7535	1.59052	2.05022	1.47026	1.52622	1.54848	-0.0671903
L1_Mur1_dup564	-	L1	L1_Mur1	LINE	-2.76006	1.26972	36.3799	3.5644e-07	0.000417941	chr1	161456559	161457420	1.1101	1.38645	0.759025	0.518873	0.316878	0.882965	0.679805	0.147777	-0.664186	1.15275	0.356196	0.875614	0.232785	0.317384	0.435697	0.565747	-0.226547	0.415805	0.104367	-0.176736	-1.32897	0.490265	0.70289	1.18146	1.27581	1.11649	2.02215	2.77688	2.04891	2.82749	2.43467	2.39279	2.39637	2.36272	2.64364	2.09956	0.595445
L1_Mur1_dup565	-	L1	L1_Mur1	LINE	-2.5003	2.55333	42.0875	7.86335e-08	0.000125933	chr1	161457446	161460267	0.987356	1.7455	1.94467	0.884988	0.810798	1.03615	2.06407	0.548699	0.644335	1.29368	2.0519	1.90706	1.54768	1.06632	1.08146	2.18463	1.29447	0.415805	1.73621	1.50147	0.515607	1.66282	2.03111	2.18702	2.95093	2.56797	3.29082	4.37066	3.76223	4.0665	3.77626	3.81	3.87025	4.03682	3.41706	3.4711	1.82832
RMER12C_dup226	+	ERVK	RMER12C	LTR	-1.97936	2.03624	29.9472	2.26387e-06	0.00179406	chr1	161460561	161461852	0.540407	1.51632	1.35344	0.293816	1.06572	0.292075	1.29973	0.36212	1.02077	2.17153	1.97307	2.37495	0.813843	0.0483262	0.794411	1.45555	0.391003	0.648963	0.983787	1.62041	0.960042	0.490265	1.16518	1.42418	1.88202	2.5131	2.90626	3.37269	3.14623	3.3012	3.65603	3.36347	3.7144	2.74957	2.87044	3.098	0.189004
ORR1E_dup1368	+	ERVL-MaLR	ORR1E	LTR	-1.70714	1.29784	17.0943	0.000166212	0.0485939	chr1	161464969	161465278	-0.110577	-0.634181	0.932108	0.884988	1.06572	0.711561	-0.43048	-0.104063	0.411453	0.996536	0.957203	0.875614	-0.755566	0.317384	-0.0428146	0.378294	0.822062	0.137563	0.983787	0.691247	-0.60837	0.490265	-0.307653	1.04284	1.54951	2.13121	2.76761	2.4271	2.39948	2.30177	2.70088	2.6717	3.11003	1.47026	2.16222	2.16356	0.189004
MER115_dup33	+	hAT-Tip100	MER115	DNA	-2.33694	0.944811	29.875	2.31357e-06	0.00182715	chr1	161466189	161466446	-0.110577	-0.634181	0.334471	0.293816	0.105834	0.711561	0.331086	0.36212	0.133605	0.390348	0.356196	1.2102	-0.346342	0.317384	-1.32897	0.162794	-0.674925	0.137563	-0.235543	-0.176736	-0.130013	-0.149797	-0.729762	-0.723015	1.54951	1.61035	2.50203	2.15571	1.99107	2.41272	1.88158	2.39279	2.49547	2.18594	2.04314	1.34273	-0.777115
ORR1D1_dup1238	+	ERVL-MaLR	ORR1D1	LTR	-2.35222	1.35459	33.2088	8.68327e-07	0.000842016	chr1	161468424	161468751	0.354258	0.704276	0.334471	1.17675	-0.440099	0.517011	-0.810882	-0.409362	0.411453	0.996536	1.70688	1.70996	-0.0279124	0.739915	-0.0428146	0.565747	0.115022	0.648963	0.379266	-1.32897	0.228615	-0.149797	0.0185014	1.04284	2.44792	2.27005	2.38041	2.37675	2.48577	2.18158	2.7352	2.62881	2.717	2.24731	2.72327	2.34009	1.04781
MT2B1_dup433	+	ERVL	MT2B1	LTR	-2.67564	0.837549	21.8771	3.0082e-05	0.0138136	chr1	161468970	161469271	0.354258	0.467876	1.08663	-0.724973	-0.141462	-0.725855	-0.43048	-0.797102	-1.32897	1.64894	0.783283	1.2102	-1.32897	0.0483262	-0.358719	0.731622	-0.674925	0.415805	-0.681056	-0.640755	-0.60837	-1.32897	-0.729762	0.0305304	1.27581	0.589176	0.62574	1.82115	1.86794	2.41272	1.68493	2.11047	2.54258	2.12185	1.84379	2.16356	0.189004
IAPLTR3-int_dup9	+	ERVK	IAPLTR3-int	LTR	-2.6203	0.625085	35.3232	4.77509e-07	0.000520097	chr1	161470245	161470550	-0.800609	-1.32897	-0.269715	-0.724973	0.316878	-0.301824	0.118995	-0.797102	-0.210833	0.114427	-0.693038	-0.189411	-0.755566	0.0483262	-0.0428146	0.162794	0.115022	-0.207482	0.610073	0.893754	-1.32897	-0.149797	-0.307653	0.523005	0.937738	0.961195	1.42651	1.66209	2.04891	2.24293	1.18662	1.75913	2.11399	1.75013	1.52622	1.6413	0.189004
L1_Mus1_dup1796	+	L1	L1_Mus1	LINE	-2.04801	2.99486	75.7504	5.92188e-11	3.88845e-07	chr1	161471835	161473502	1.83473	2.27222	2.4221	1.72047	1.47055	1.62466	1.48841	1.43559	2.27051	3.28582	2.81003	3.28345	2.09872	1.75108	2.37034	2.44569	1.84577	1.78242	2.157	2.18097	2.00305	1.11083	1.61467	2.77383	3.81304	4.04881	4.0777	3.99019	3.82978	4.19624	4.29638	4.49908	4.61732	3.68421	4.19422	4.09722	2.16306
L1_Mus1_dup1797	+	L1	L1_Mus1	LINE	-2.17503	3.13196	110.08	2.59135e-13	4.96284e-09	chr1	161473503	161475774	1.83473	1.7455	2.4221	2.04379	1.98473	2.04146	1.87409	1.52726	2.88515	2.81041	2.76395	3.21069	2.03176	1.8392	2.25967	2.18463	1.84577	1.87736	2.42291	1.7303	1.29933	1.77315	2.51773	2.42888	3.4621	3.77337	4.26117	4.38347	4.30362	4.53966	4.63307	4.61352	4.8029	4.07117	4.18018	4.26705	1.97166
MLT1D_dup518	+	ERVL-MaLR	MLT1D	LTR	-3.08868	0.506911	29.3539	2.70836e-06	0.00208171	chr1	161483907	161484322	-0.110577	-0.167212	0.759025	-1.32897	-0.817136	-0.725855	0.331086	0.36212	-0.664186	0.390348	0.585486	1.05259	-0.755566	0.317384	-0.358719	-0.398299	-0.674925	-0.661891	-0.235543	-0.640755	-0.130013	-0.622123	-0.729762	0.0305304	0.73345	1.38445	1.75486	1.04129	1.73331	1.74592	1.7535	1.67728	1.84001	0.47162	1.69372	1.96237	-0.378918
B2_Mm2_dup4729	+	B2	B2_Mm2	SINE	0.800069	5.34084	19.6534	6.53683e-05	0.024729	chr1	171087380	171087538	5.42046	5.94179	5.52086	5.42731	5.40151	5.03704	5.00965	5.30798	6.0517	5.43606	5.65682	5.43499	5.71849	5.22059	5.37966	5.5244	5.8276	5.58194	5.46517	6.1832	5.48396	5.263	5.20475	5.40495	5.68611	5.59072	4.74049	4.58539	4.59324	4.72307	4.66012	4.43827	4.96731	4.53208	4.57301	4.75644	5.53019
ORR1E_dup1475	+	ERVL-MaLR	ORR1E	LTR	-4.75292	1.55365	76.782	4.91897e-11	3.47837e-07	chr1	173420412	173420765	-0.800609	-0.167212	-1.32897	-1.32897	-0.440099	-0.725855	-0.810882	-0.797102	-0.664186	0.390348	-0.253173	0.673857	-0.755566	-1.32897	0.21619	-0.0906449	-0.226547	0.415805	-0.681056	-1.32897	-0.130013	-0.149797	-0.729762	-1.32897	3.20945	3.24337	2.66716	3.08978	2.97779	3.24233	3.06697	2.75386	3.04608	2.832	2.55936	3.13039	-0.378918
L1VL2_dup303	-	L1	L1VL2	LINE	-4.652	2.11911	85.7189	1.05246e-11	1.02925e-07	chr1	173420766	173421841	-0.110577	0.704276	-1.32897	-0.30051	-0.141462	-1.32897	0.331086	0.36212	0.844797	0.390348	-1.32897	0.673857	-0.755566	-1.32897	-0.0428146	-0.789856	-0.226547	-0.661891	0.104367	-1.32897	-0.60837	-0.149797	0.70289	0.0305304	3.4621	3.13852	3.07257	4.02329	3.81319	3.5399	3.54434	3.43991	3.36718	4.07117	3.36835	3.31078	0.40649
L1M5_dup1043	-	L1	L1M5	LINE	-6.31577	-0.0428197	33.2223	1.43153e-06	0.00123681	chr1	173422089	173422429	-0.800609	-1.32897	-1.32897	-1.32897	-1.32897	-1.32897	-1.32897	-1.32897	-1.32897	-1.32897	-0.693038	-1.32897	-1.32897	-1.32897	-1.32897	-0.789856	-1.32897	-1.32897	-0.235543	-1.32897	-1.32897	-0.622123	-0.307653	-1.32897	0.937738	0.589176	0.62574	1.04129	0.89645	0.981561	0.973181	0.413001	1.76254	1.36345	1.33668	-0.0273629	-1.32897
MIR_dup2205	-	MIR	MIR	SINE	-3.73894	-0.0863112	18.7043	0.000102295	0.0343201	chr1	173423827	173423931	-0.800609	-1.32897	-0.704236	-1.32897	-0.817136	-0.301824	-0.810882	-1.32897	-0.664186	-0.675268	-1.32897	-0.189411	-1.32897	-1.32897	-1.32897	-0.398299	-1.32897	-1.32897	-1.32897	-1.32897	-1.32897	-0.622123	-1.32897	-0.723015	1.11665	0.787144	0.62574	0.756319	1.23222	0.660347	1.08384	1.59052	0.772579	0.985379	0.712969	1.22769	-1.32897
B4A_dup7680	-	B4	B4A	SINE	-4.70515	0.739305	63.2867	6.41522e-10	2.52023e-06	chr1	173424605	173424886	-0.800609	-1.32897	-0.704236	-0.724973	-0.817136	0.0254727	-1.32897	-0.797102	-0.664186	-0.675268	-1.32897	-0.189411	-1.32897	-0.712987	-0.763773	-0.398299	-0.674925	-1.32897	-0.681056	-0.640755	-1.32897	-0.622123	-0.729762	-0.297593	2.6933	2.67181	2.17628	2.21422	1.99107	1.82829	1.94159	2.53898	1.98349	2.12185	2.55936	2.22483	-1.32897
RLTR49_dup44	-	ERVK	RLTR49	LTR	-4.03066	0.982003	48.56	1.60388e-08	3.3529e-05	chr1	173426718	173427114	-0.800609	-0.634181	-0.269715	-0.724973	-0.817136	-0.301824	-1.32897	-1.32897	-0.664186	0.114427	-0.693038	0.15888	-0.755566	-0.282684	-0.0428146	-0.398299	-0.226547	-0.661891	-0.681056	-0.640755	-1.32897	-0.149797	-1.32897	-0.297593	2.15207	2.27005	1.84956	2.56838	2.68131	2.74508	2.39229	2.2864	2.54258	2.56908	1.69372	2.0326	-1.32897
RMER19B_dup364	+	ERVK	RMER19B	LTR	-4.27079	2.55116	132.135	1.47174e-14	5.6372e-10	chr1	173427115	173427919	0.354258	-0.634181	0.562309	0.0270437	1.17806	0.0254727	0.331086	-0.409362	0.844797	0.114427	0.0834482	0.15888	-0.0279124	1.06632	-0.0428146	0.378294	0.115022	0.84963	1.13967	0.173803	-0.60837	-0.149797	0.284347	-1.32897	4.46913	4.21272	4.36101	3.99019	4.26754	4.34355	4.07311	4.16559	3.8886	3.68421	4.23554	3.9777	-0.378918
B2_Mm2_dup4863	-	B2	B2_Mm2	SINE	-4.63702	0.438384	44.7363	4.04209e-08	7.31455e-05	chr1	173427920	173428104	-0.800609	-1.32897	-0.704236	-0.30051	0.316878	0.0254727	-1.32897	-1.32897	-0.210833	-1.32897	-1.32897	-0.189411	-0.755566	-0.712987	-0.358719	-0.789856	-0.226547	-0.661891	-1.32897	-0.640755	-1.32897	-0.622123	-0.729762	-0.723015	1.66906	1.71129	1.42651	1.96441	1.8022	1.46617	1.81896	1.29368	1.84001	1.83253	1.84379	1.44927	-0.378918
RMER19B_dup365	+	ERVK	RMER19B	LTR	-4.13245	-0.016396	20.0186	6.46244e-05	0.0244878	chr1	173428105	173428224	-0.414726	-1.32897	-1.32897	-1.32897	-1.32897	-1.32897	-0.810882	-1.32897	-1.32897	-1.32897	-1.32897	-1.32897	-1.32897	-0.712987	-0.763773	-0.789856	-1.32897	0.415805	-1.32897	-1.32897	-1.32897	-0.622123	-1.32897	-0.723015	1.41914	1.25668	1.00071	1.04129	1.66098	0.660347	1.53716	0.919525	0.197584	1.98443	1.33668	1.22769	-1.32897
RLTR49_dup45	-	ERVK	RLTR49	LTR	-4.61678	1.08264	70.3881	1.59678e-10	8.7374e-07	chr1	173428225	173428594	-0.110577	-1.32897	-0.704236	-1.32897	-0.817136	-1.32897	-0.43048	-0.797102	0.133605	-0.227049	-1.32897	-0.649485	-1.32897	-0.712987	-0.358719	-0.789856	-0.674925	0.648963	-0.681056	-0.640755	-1.32897	0.205443	-0.729762	-0.723015	2.6933	2.76867	2.38041	2.32458	2.68131	2.61189	2.55482	2.2864	2.23365	2.52019	3.18363	2.92417	-0.777115
LTR45_dup1	-	ERV1	LTR45	LTR	-5.38489	0.299057	43.2037	8.26788e-08	0.000131042	chr1	173429866	173429987	-0.800609	-0.167212	0.334471	-0.724973	-1.32897	-1.32897	-1.32897	-1.32897	-0.664186	-1.32897	-0.253173	-1.32897	-1.32897	-0.712987	-0.763773	-1.32897	-1.32897	-1.32897	-0.235543	-0.176736	-1.32897	-1.32897	-0.729762	-1.32897	1.54951	1.71129	0.825373	0.905829	1.73331	1.98013	1.18662	2.23011	1.68067	2.05477	1.52622	1.81075	-0.777115
ORR1F_dup1473	+	ERVL-MaLR	ORR1F	LTR	-4.1415	1.05573	39.5855	1.50459e-07	0.000211737	chr1	173430417	173430753	0.354258	-1.32897	0.932108	-1.32897	-0.440099	-1.32897	-1.32897	-0.797102	-0.664186	-1.32897	-1.32897	-0.189411	-1.32897	0.0483262	-0.358719	-1.32897	-1.32897	-1.32897	-0.681056	-1.32897	-1.32897	-1.32897	-0.307653	-1.32897	2.85333	2.62082	3.03276	2.4271	2.75266	2.90545	2.05461	2.34058	2.23365	2.52019	2.72327	2.68348	-0.378918
Charlie5_dup122	+	hAT-Charlie	Charlie5	DNA	-4.71979	0.303094	41.8289	3.77864e-07	0.00043436	chr1	173430805	173430960	-1.32897	-1.32897	-1.32897	-1.32897	-0.817136	-1.32897	-1.32897	-0.797102	-1.32897	-1.32897	-1.32897	-1.32897	-0.755566	-1.32897	-0.763773	-0.789856	-1.32897	-1.32897	-1.32897	-1.32897	-1.32897	-1.32897	-1.32897	-1.32897	0.495387	1.11649	1.15703	1.82115	2.10451	2.35831	1.88158	1.17942	2.11399	1.56971	1.84379	1.72851	-0.378918
Lx5b_dup482	+	L1	Lx5b	LINE	-3.57303	1.17958	53.4011	5.26412e-09	1.37476e-05	chr1	173431042	173431519	-0.110577	-0.167212	0.334471	-1.32897	-0.817136	-1.32897	-0.43048	-1.32897	-1.32897	-0.227049	-1.32897	-0.189411	0.644895	-0.712987	-0.358719	-0.0906449	0.115022	-1.32897	-0.681056	-0.176736	-0.60837	-0.622123	-1.32897	-0.723015	2.57582	3.27669	2.71826	2.61256	2.68131	2.30177	2.47584	2.11047	2.94451	2.24731	3.1552	2.63915	-0.378918
MIRc_dup1188	-	MIR	MIRc	SINE	-4.95928	0.0711368	32.4898	2.32526e-06	0.00183323	chr1	173432012	173432198	-0.800609	-1.32897	-1.32897	-0.724973	-1.32897	-1.32897	-1.32897	-1.32897	-1.32897	-0.675268	-0.693038	-1.32897	-0.755566	-1.32897	-0.763773	-0.398299	-1.32897	-1.32897	-1.32897	-1.32897	-1.32897	-1.32897	-1.32897	-1.32897	1.41914	1.25668	0.825373	1.04129	1.50442	1.74592	0.973181	1.29368	1.18261	1.47026	1.23167	1.6413	-0.0671903
IMPB_01_dup1577	+	Satellite	IMPB_01	Satellite	-6.3801	-0.0119199	35.5628	5.79821e-07	0.000608464	chr1	173433397	173433470	-1.32897	-1.32897	-0.704236	-0.724973	-1.32897	-1.32897	-0.810882	-1.32897	-1.32897	0.114427	-1.32897	-1.32897	-0.755566	-1.32897	-1.32897	-0.789856	-1.32897	-1.32897	-0.681056	-1.32897	-0.60837	-1.32897	-0.729762	-1.32897	0.937738	1.11649	1.54446	0.589503	1.58482	1.35941	0.419128	1.59052	0.92258	1.56971	1.11841	1.44927	-1.32897
RMER12C_dup237	-	ERVK	RMER12C	LTR	-4.08893	-0.0393304	23.5747	1.97018e-05	0.0100955	chr1	173435445	173435601	-1.32897	-1.32897	-1.32897	-1.32897	-1.32897	-0.725855	-1.32897	-1.32897	-1.32897	-1.32897	-1.32897	-0.649485	-0.346342	-1.32897	-0.763773	-1.32897	-0.674925	-0.661891	-1.32897	-1.32897	-1.32897	-1.32897	-0.729762	-1.32897	1.27581	1.11649	1.65349	0.183755	1.50442	1.56557	0.973181	1.29368	1.50152	1.12271	0.995506	1.44927	-1.32897
B4A_dup7682	+	B4	B4A	SINE	-3.69526	0.613511	29.8335	3.62777e-06	0.0025812	chr1	173435859	173436189	-1.32897	-1.32897	-0.269715	-1.32897	-0.440099	-1.32897	-0.43048	-1.32897	-1.32897	0.114427	-1.32897	-1.32897	-0.346342	-0.712987	-0.763773	-1.32897	-1.32897	-1.32897	-1.32897	-1.32897	-1.32897	-1.32897	-1.32897	-1.32897	2.23191	2.2023	2.4425	1.48329	1.93082	1.74592	1.53716	2.17153	1.76254	2.05477	2.79873	2.39444	-0.378918
RLTR17B_Mm_dup1819	-	ERVK	RLTR17B_Mm	LTR	-5.6433	0.42637	45.1324	3.66591e-08	6.79431e-05	chr1	173436246	173436607	-1.32897	-1.32897	-1.32897	-0.724973	-1.32897	-0.725855	-1.32897	-0.797102	-0.210833	0.390348	-1.32897	-1.32897	-1.32897	-1.32897	-0.763773	-1.32897	-1.32897	0.137563	-1.32897	-1.32897	-1.32897	-0.622123	-1.32897	-1.32897	1.77947	1.50182	1.54446	2.09472	1.8022	2.18158	1.61294	2.2864	1.50152	1.91048	2.10391	2.34009	-0.777115
LTR16A_dup89	-	ERVL	LTR16A	LTR	-5.59847	0.528518	65.6274	4.01475e-10	1.74087e-06	chr1	173437030	173437227	-1.32897	-1.32897	-1.32897	-0.724973	-1.32897	-0.301824	-1.32897	-0.797102	-0.664186	-0.675268	-0.693038	-0.649485	-0.346342	-1.32897	-0.763773	-0.789856	-0.674925	-1.32897	-0.681056	-1.32897	-0.60837	-1.32897	-1.32897	-0.723015	2.15207	1.71129	1.84956	2.03103	2.10451	1.74592	2.2091	1.67728	1.98349	2.05477	1.69372	2.0326	-1.32897
MIRb_dup2291	+	MIR	MIRb	SINE	-7.14138	0.404402	62.934	1.15391e-09	3.89986e-06	chr1	173437724	173437929	-0.800609	-1.32897	-1.32897	-0.30051	-0.440099	-0.725855	-0.810882	-1.32897	-0.664186	-0.227049	-1.32897	-0.649485	-0.755566	-0.282684	-0.358719	-1.32897	-1.32897	-1.32897	-1.32897	-0.640755	-1.32897	-1.32897	-1.32897	-0.723015	1.11665	2.05644	1.15703	2.15571	2.20968	2.1175	1.08384	1.75913	1.84001	1.66274	2.04314	2.22483	-0.777115
ID_B1_dup6176	-	B4	ID_B1	SINE	-6.22457	-0.0904046	37.939	8.88259e-07	0.00085953	chr1	173439293	173439392	-1.32897	-0.634181	-0.704236	-0.30051	-1.32897	-1.32897	-1.32897	-1.32897	-1.32897	-0.675268	-0.693038	-0.649485	-1.32897	-1.32897	-0.763773	-1.32897	-1.32897	-1.32897	-1.32897	-1.32897	-1.32897	-1.32897	-1.32897	-0.723015	0.73345	1.11649	0.393979	1.74381	1.12875	1.56557	1.18662	1.39956	1.50152	1.12271	0.361282	1.34273	-0.777115
L1Md_F2_dup4780	+	L1	L1Md_F2	LINE	-3.87413	0.0172565	27.1936	6.32917e-06	0.00408625	chr1	173441889	173442148	-0.800609	-1.32897	-1.32897	-1.32897	-1.32897	-1.32897	-0.43048	-1.32897	-1.32897	-0.675268	-1.32897	-1.32897	-0.755566	-0.712987	-0.763773	-0.789856	-1.32897	-1.32897	-1.32897	-1.32897	-0.130013	-0.149797	-0.729762	-0.723015	0.73345	0.787144	1.65349	1.16512	1.01727	1.46617	0.72259	1.39956	1.84001	0.985379	0.361282	0.9658	-0.777115
B1F1_dup1058	-	Alu	B1F1	SINE	-4.81304	-0.170028	26.624	7.53365e-06	0.00472407	chr1	173443194	173443320	-0.800609	-0.634181	-0.704236	-1.32897	-1.32897	-1.32897	-0.43048	-1.32897	-1.32897	-0.675268	-1.32897	-1.32897	-1.32897	-1.32897	-1.32897	-1.32897	-1.32897	-1.32897	-0.681056	-1.32897	-1.32897	-1.32897	-0.729762	-1.32897	0.73345	0.589176	0.62574	1.16512	0.458036	0.829875	0.0343516	1.29368	1.18261	1.47026	0.712969	1.44927	-1.32897
RMER17B_dup230	-	ERVK	RMER17B	LTR	-5.40096	1.63253	107.592	3.67601e-13	6.75853e-09	chr1	173443614	173444530	-1.32897	-1.32897	-1.32897	-0.30051	-0.817136	-0.725855	-0.43048	-0.409362	0.844797	0.821334	0.0834482	-0.649485	-0.346342	-0.712987	-1.32897	-1.32897	-0.226547	-0.661891	-0.681056	-0.640755	0.228615	-0.622123	-0.729762	-0.297593	3.32318	3.72591	3.41989	2.61256	3.34401	3.18095	3.03977	2.97549	3.23001	3.46925	3.21151	3.098	-1.32897
L1MC1_dup306	+	L1	L1MC1	LINE	-4.65853	0.504906	45.3565	7.29147e-08	0.000118845	chr1	173444674	173445121	-0.800609	-1.32897	-1.32897	-0.724973	-0.817136	-1.32897	-1.32897	-0.797102	-1.32897	-1.32897	-0.253173	-1.32897	-1.32897	-1.32897	-1.32897	-1.32897	0.115022	-1.32897	-0.681056	-1.32897	-1.32897	-0.622123	-0.307653	-0.723015	1.88202	2.13121	1.75486	1.38483	1.73331	2.65767	1.7535	2.04672	2.05022	1.47026	1.6124	1.88855	-1.32897
Lx6_dup1285	-	L1	Lx6	LINE	-3.98669	1.18543	52.2533	6.81888e-09	1.68506e-05	chr1	173445566	173446190	-0.110577	-1.32897	-1.32897	0.0270437	-0.440099	0.0254727	-0.43048	-0.797102	-0.664186	-0.675268	-0.693038	-0.649485	-0.755566	-1.32897	-0.763773	-0.398299	-0.674925	-0.207482	0.379266	-1.32897	-0.60837	-1.32897	-1.32897	0.29768	2.44792	2.27005	2.61419	2.65543	3.03615	3.24233	2.92554	2.53898	2.7575	3.01957	1.84379	2.63915	-0.378918
L1MC1_dup307	+	L1	L1MC1	LINE	-3.75288	2.00611	87.1395	8.32073e-12	8.50393e-08	chr1	173446970	173448106	0.354258	-0.634181	0.0637775	-0.30051	0.316878	-0.725855	-0.810882	-0.409362	0.411453	-0.227049	-0.253173	-0.649485	0.453505	0.0483262	0.21619	-0.398299	-0.226547	-0.661891	-1.32897	0.173803	-0.60837	0.490265	-1.32897	0.0305304	3.64821	3.65165	4.058	3.37269	3.77942	3.78646	3.33653	3.55895	3.44363	3.49477	3.69895	3.49617	-0.777115
MIRb_dup2292	-	MIR	MIRb	SINE	-5.76139	-0.235491	26.8203	1.87558e-05	0.00977423	chr1	173450593	173450704	-0.800609	-1.32897	-1.32897	-0.724973	-1.32897	-1.32897	-1.32897	-1.32897	-1.32897	-1.32897	-1.32897	-1.32897	-1.32897	-1.32897	-1.32897	-1.32897	-1.32897	-0.661891	-0.681056	-1.32897	-1.32897	-1.32897	-1.32897	-1.32897	1.27581	1.11649	1.15703	0.589503	0.89645	1.65856	0.72259	0.413001	0.605152	0.249679	0.712969	1.34273	-1.32897
L2a_dup1517	+	L2	L2a	LINE	-4.98543	0.294558	48.7309	1.54042e-08	3.26283e-05	chr1	173450881	173451085	-0.800609	-0.634181	-1.32897	-1.32897	-1.32897	-1.32897	-1.32897	-0.797102	-0.664186	-1.32897	-0.693038	-1.32897	-1.32897	-0.282684	-1.32897	-1.32897	-0.674925	-0.661891	-1.32897	-1.32897	-1.32897	-0.622123	-1.32897	-1.32897	2.15207	1.11649	1.00071	1.82115	1.41927	2.24293	0.853319	0.602298	1.91354	1.91048	1.84379	2.22483	-0.777115
L2a_dup1519	-	L2	L2a	LINE	-3.65481	0.148553	23.0413	2.02764e-05	0.0103438	chr1	173452392	173452578	-0.800609	-1.32897	-1.32897	-0.724973	-0.141462	-1.32897	-1.32897	-0.797102	-1.32897	-1.32897	-0.693038	-1.32897	-1.32897	-0.712987	-1.32897	-1.32897	-1.32897	-1.32897	-0.681056	-0.640755	-1.32897	-1.32897	-0.729762	-1.32897	1.54951	1.80562	1.00071	1.74381	1.58482	1.9062	1.28256	1.05532	1.50152	0.47162	1.23167	1.6413	-0.777115
MIR3_dup824	+	MIR	MIR3	SINE	-4.77012	2.10971	88.0631	7.15192e-12	8.21821e-08	chr1	173452862	173452965	-0.110577	0.704276	-0.704236	0.293816	-1.32897	0.711561	-0.43048	0.147777	-0.664186	0.390348	-0.693038	0.875614	-1.32897	0.739915	-1.32897	0.378294	-0.674925	-0.207482	-0.235543	-1.32897	-0.60837	0.205443	-0.307653	0.0305304	3.76016	3.88562	3.77394	3.54217	3.76223	3.92393	3.72596	3.60394	3.56268	3.68421	3.34337	3.52081	-0.378918
ID4_dup1292	-	ID	ID4	SINE	-6.38997	0.0227749	30.106	8.21541e-06	0.00507541	chr1	173453281	173453337	-1.32897	-1.32897	-0.704236	-0.30051	-1.32897	-1.32897	-1.32897	-0.409362	-0.210833	-1.32897	-1.32897	-1.32897	-1.32897	0.0483262	-1.32897	-0.789856	-1.32897	-1.32897	-1.32897	-1.32897	-1.32897	-1.32897	-1.32897	-1.32897	1.54951	2.05644	1.42651	1.57546	1.23222	1.46617	1.08384	1.39956	1.05844	0.249679	1.7707	1.6413	-1.32897
L1MD_dup366	+	L1	L1MD	LINE	-5.59494	1.29292	61.1902	9.8514e-10	3.45654e-06	chr1	173454732	173455049	-0.800609	-0.167212	-1.32897	-1.32897	-1.32897	0.292075	-1.32897	-0.409362	-0.664186	-1.32897	-0.253173	-0.649485	-0.755566	-1.32897	-0.0428146	-0.398299	-1.32897	-0.207482	0.104367	-1.32897	-1.32897	-1.32897	-1.32897	-0.723015	2.37945	2.72105	2.81532	2.81519	3.49729	2.78687	2.86484	2.6717	2.94451	3.05432	1.9797	2.28361	0.189004
RMER30_dup269	+	hAT-Charlie	RMER30	DNA	-4.76942	0.340797	45.7381	6.69081e-08	0.000111023	chr1	173457550	173457736	-1.32897	0.185	-1.32897	-1.32897	-0.440099	-0.725855	-0.810882	-0.797102	-1.32897	-0.675268	-0.253173	-1.32897	-1.32897	-0.712987	-0.763773	-0.789856	-1.32897	-1.32897	-1.32897	-1.32897	-1.32897	-1.32897	-1.32897	-0.723015	1.11665	1.61035	1.65349	1.57546	2.04891	2.05045	1.45718	1.59052	1.91354	1.2481	1.69372	2.39444	-0.777115
L1M3b_dup28	-	L1	L1M3b	LINE	-4.83798	1.01119	63.6044	1.01347e-09	3.52901e-06	chr1	173459106	173459497	-0.800609	-1.32897	-1.32897	-1.32897	-1.32897	-1.32897	-1.32897	-1.32897	-0.210833	0.390348	-1.32897	-1.32897	-0.0279124	-0.712987	-1.32897	-0.398299	-0.226547	-1.32897	-1.32897	-0.640755	-0.60837	-0.622123	-1.32897	-1.32897	2.95093	2.98571	2.02215	2.27046	2.64426	2.65767	1.7535	2.23011	2.717	2.18594	2.97173	2.72649	0.189004
LTR16A_dup90	-	ERVL	LTR16A	LTR	-6.55113	0.0236871	38.3223	3.85159e-07	0.000440382	chr1	173460051	173460268	-1.32897	0.185	-1.32897	-1.32897	-0.817136	-0.301824	-0.810882	-0.797102	-1.32897	-1.32897	-1.32897	-0.189411	-1.32897	-1.32897	-1.32897	-1.32897	-0.674925	-1.32897	-1.32897	-1.32897	-0.60837	-1.32897	-1.32897	-0.723015	1.41914	1.38445	1.54446	1.04129	1.01727	0.2465	1.18662	1.17942	1.40285	0.833587	1.33668	1.96237	-1.32897
ORR1B2_dup592	-	ERVL-MaLR	ORR1B2	LTR	-6.28199	-0.20245	25.0592	2.28288e-05	0.0113315	chr1	173462913	173463087	-1.32897	-1.32897	-1.32897	-1.32897	-1.32897	-1.32897	-1.32897	-1.32897	-1.32897	-1.32897	-1.32897	-1.32897	-0.755566	-0.282684	-0.763773	-1.32897	-1.32897	-1.32897	-1.32897	-0.640755	-1.32897	-1.32897	-0.307653	-1.32897	0.73345	0.0865844	1.42651	1.04129	0.458036	1.1188	0.0343516	1.59052	1.18261	0.663926	1.84379	0.814559	-1.32897
L1_Mus2_dup1630	+	L1	L1_Mus2	LINE	-4.61553	3.23094	157.159	8.59443e-16	6.58386e-11	chr1	173465198	173465690	-0.110577	0.467876	-0.704236	1.30312	-0.141462	-0.301824	0.515956	0.36212	0.644335	0.996536	0.783283	0.439225	0.232785	0.739915	0.21619	0.162794	0.822062	0.137563	0.104367	-0.640755	-0.60837	-0.149797	0.0185014	0.29768	5.20231	5.21445	4.8128	4.72274	4.81779	4.91434	5.01464	5.02268	4.49092	4.9096	5.02977	4.41899	0.595445
Lx3_Mus_dup806	+	L1	Lx3_Mus	LINE	-6.46548	0.196886	41.9956	1.58392e-07	0.000219286	chr1	173476327	173479976	-1.32897	-0.167212	-0.704236	-1.32897	-0.817136	-0.725855	-0.43048	-1.32897	-0.664186	-1.32897	-1.32897	-1.32897	-1.32897	-1.32897	-1.32897	-1.32897	-0.674925	-1.32897	-1.32897	-1.32897	-1.32897	-1.32897	-0.729762	-1.32897	0.73345	1.89416	1.54446	1.16512	1.41927	1.74592	2.05461	1.83658	2.17506	0.985379	0.995506	0.9658	-0.777115
ORR1A2-int_dup150	+	ERVL-MaLR	ORR1A2-int	LTR	-1.68084	0.7342	20.9539	7.83111e-05	0.02832	chr1	178074699	178076548	0.140481	0.185	0.759025	0.884988	0.664178	0.711561	0.679805	0.996478	0.133605	-0.227049	0.356196	0.673857	-0.755566	0.0483262	0.794411	-0.0906449	0.622572	0.415805	0.379266	0.4556	-0.130013	1.26984	0.284347	0.29768	1.27581	1.61035	1.65349	0.905829	1.32877	1.1188	1.61294	1.59052	1.05844	1.47026	1.11841	1.10268	0.912191
RMER21B_dup98	-	ERV1	RMER21B	LTR	-3.37601	0.0591136	28.5239	3.48972e-06	0.00250235	chr1	180005018	180005133	0.354258	0.907339	0.334471	0.293816	-0.141462	0.0254727	0.515956	0.36212	0.133605	-1.32897	-0.693038	-0.649485	-0.0279124	-0.282684	-0.358719	-0.0906449	0.391003	0.137563	0.104367	-0.176736	-0.60837	0.205443	-0.729762	-0.297593	-0.145805	0.0865844	-0.224264	0.400847	0.89645	0.2465	0.23953	0.769613	0.605152	0.663926	0.995506	0.454161	-0.378918
MTEa_dup1514	-	ERVL-MaLR	MTEa	LTR	-1.19334	1.91709	21.414	3.5271e-05	0.0154229	chr1	180094762	180095059	1.90423	1.84774	2.16885	1.72047	1.37949	1.80606	1.80476	2.21937	1.77693	2.24281	2.12665	2.15989	2.22399	1.20545	1.78764	2.24076	1.15352	1.57145	2.0821	2.01719	2.093	1.26984	1.61467	2.04896	1.66906	2.27005	1.84956	2.03103	1.93082	1.9062	2.10797	2.23011	2.11399	2.24731	2.32422	2.49736	1.82832
RLTR31D_MM_dup595	-	ERVK	RLTR31D_MM	LTR	-4.52338	-0.184247	20.6742	5.93239e-05	0.0230689	chr1	181288477	181288828	-0.800609	-1.32897	-1.32897	-0.724973	-0.817136	-1.32897	-1.32897	-0.409362	-1.32897	-1.32897	0.0834482	-0.649485	-1.32897	-1.32897	-1.32897	-1.32897	-0.674925	-1.32897	-1.32897	-1.32897	-1.32897	-1.32897	-1.32897	-1.32897	0.495387	1.71129	1.00071	1.27915	0.458036	0.981561	0.419128	0.919525	1.29692	0.833587	0.861143	0.9658	-1.32897
B4A_dup8376	+	B4	B4A	SINE	-1.33938	1.69828	23.1771	1.9374e-05	0.0099944	chr1	186111725	186111904	1.76171	1.94322	1.86147	1.30312	1.28229	1.17462	1.19525	1.3377	2.12398	1.15275	1.60599	1.2102	2.03176	1.33233	2.1398	1.93535	1.42287	1.45314	1.9195	1.50147	1.29933	1.41306	2.16899	1.81341	2.15207	1.50182	2.4425	2.4271	1.23222	1.65856	1.61294	1.67728	2.28995	2.12185	2.04314	2.16356	1.82832
FordPrefect_dup29	+	hAT-Tip100	FordPrefect	DNA	-3.31393	0.634566	25.858	9.54721e-06	0.00566958	chr1	186970325	186970913	-0.800609	-0.634181	-0.269715	-0.724973	-0.817136	-0.725855	-0.810882	-1.32897	-1.32897	-0.675268	-0.693038	-1.32897	-0.346342	-1.32897	-0.763773	0.162794	-0.674925	-1.32897	-0.681056	-1.32897	-0.130013	-0.622123	-1.32897	-0.723015	-0.145805	1.25668	2.17628	2.61256	1.86794	1.9062	1.7535	0.413001	2.67533	2.12185	1.11841	1.6413	-0.378918
B4A_dup9996	-	B4	B4A	SINE	-1.10389	2.39963	17.1128	0.000165068	0.04848	chr2	18096421	18096592	2.67444	2.41228	2.09793	1.89117	2.31469	1.71821	2.8289	2.37553	1.96086	2.90133	2.0519	2.23519	2.39358	2.14605	2.20098	2.8937	1.75109	2.58832	2.00309	2.1014	2.47399	2.06108	2.92055	2.37211	2.51329	1.38445	2.10128	2.81519	2.52706	2.46515	2.2091	2.34058	2.54258	2.94744	2.79873	2.99623	2.74511
B3_dup9811	+	B2	B3	SINE	-0.919331	2.93553	17.1867	0.000160575	0.0475251	chr2	18154868	18155087	2.92909	2.65722	2.86809	3.2168	3.14956	3.21433	2.86341	2.60325	2.83892	2.98686	2.76395	3.3185	2.68261	3.00544	3.22812	3.367	2.85747	3.28658	3.43005	2.52387	3.02408	2.37285	2.61746	2.77383	3.20945	2.5131	2.4425	3.23816	3.24851	3.0837	3.09367	3.0424	3.14098	3.41679	3.18363	3.31078	2.74511
B2_Mm1a_dup1180	+	B2	B2_Mm1a	SINE	1.22905	1.99091	18.4705	0.000100066	0.0338152	chr2	25529674	25529843	2.03394	1.51632	2.16885	2.30775	2.49903	1.96718	1.57424	2.16332	2.12398	1.93377	2.81003	1.99635	2.03176	1.65723	2.00906	2.34686	2.17239	3.06246	2.48237	2.74943	1.69367	1.97134	1.95689	2.31301	1.66906	1.71129	1.93844	0.589503	0.458036	1.35941	1.08384	1.4982	1.68067	0.663926	1.23167	1.6413	1.75093
B3_dup10220	-	B2	B3	SINE	1.72329	1.50815	23.6207	1.67099e-05	0.00896208	chr2	25529846	25529933	1.60354	0.907339	1.57852	1.72047	1.92158	1.88887	1.29973	1.69479	1.77693	1.53996	2.26544	1.81187	1.54768	0.544063	1.52596	1.86567	1.54077	2.40926	2.00309	2.52387	0.960042	1.26984	1.51474	1.53177	-0.145805	1.38445	1.29805	0.400847	-0.174848	0.660347	0.72259	0.769613	0.92258	-0.0127229	0.361282	0.9658	1.49021
B3_dup10249	+	B2	B3	SINE	0.881984	2.42501	17.9092	0.000122874	0.0392016	chr2	25978125	25978338	2.59259	2.27222	2.16885	2.6306	2.58306	2.30538	2.56107	2.10501	2.63758	2.49719	1.88968	1.90706	2.28276	1.92224	2.47312	2.29479	2.3116	2.2762	2.48237	1.8324	2.60206	2.301	1.87864	2.18702	2.80194	2.5131	2.81532	2.47574	2.35432	2.18158	2.39229	2.6717	2.49547	1.66274	2.04314	2.09956	2.2216
B2_Mm1t_dup1766	-	B2	B2_Mm1t	SINE	1.46927	2.29749	20.2512	5.28987e-05	0.0210695	chr2	34831316	34831508	2.54986	2.47752	2.58656	2.76844	2.04524	2.47579	1.73194	2.97289	3.56251	2.01745	2.19772	2.56207	2.63829	2.61404	2.37034	2.99508	2.66316	2.89103	2.59442	3.15614	2.92957	1.66282	2.16899	2.11964	2.63576	2.85944	2.38041	1.16512	0.89645	1.46617	1.18662	1.29368	1.76254	0.833587	1.6124	1.34273	1.82832
B1_Mus2_dup5530	-	Alu	B1_Mus2	SINE	1.74614	1.51446	18.0309	0.000117501	0.0378535	chr2	37803263	37803410	1.51744	1.24373	1.86147	1.30312	1.85553	1.52461	1.39715	1.69479	2.12398	0.621875	1.97307	0.673857	2.54533	1.44895	1.70558	1.54743	0.822062	1.96644	2.22821	2.74943	2.00305	1.66282	1.16518	1.30792	1.66906	1.11649	1.00071	-0.0718912	0.276279	-0.336084	-0.204923	0.919525	1.18261	0.663926	0.547815	0.9658	1.75093
Lx_dup2078	-	L1	Lx	LINE	-4.93963	0.32437	34.573	1.00142e-06	0.000941287	chr2	39624008	39629029	-0.800609	-1.32897	-1.32897	-1.32897	-1.32897	-1.32897	-0.43048	-1.32897	-1.32897	-1.32897	-0.693038	-1.32897	-1.32897	-1.32897	-1.32897	-1.32897	-1.32897	-1.32897	-1.32897	-1.32897	-0.60837	-1.32897	-1.32897	-1.32897	0.73345	2.13121	2.38041	1.82115	1.58482	1.35941	1.45718	1.67728	1.18261	1.75013	0.995506	1.44927	-1.32897
L1Md_F2_dup5654	-	L1	L1Md_F2	LINE	-3.47649	0.0395254	21.8439	3.47884e-05	0.0152722	chr2	39635376	39639379	-0.800609	-1.32897	-1.32897	-1.32897	-1.32897	-1.32897	-0.43048	-1.32897	-1.32897	-1.32897	-0.693038	-1.32897	-0.346342	-1.32897	-1.32897	-1.32897	-1.32897	-1.32897	-1.32897	-1.32897	-1.32897	-1.32897	-0.729762	-1.32897	1.27581	0.787144	1.00071	1.38483	1.58482	1.1188	0.853319	1.39956	1.18261	1.36345	0.547815	1.44927	-1.32897
L1Md_F2_dup5655	-	L1	L1Md_F2	LINE	-5.46777	-0.388013	20.5896	8.54389e-05	0.0300926	chr2	39645831	39648110	-1.32897	-0.634181	-1.32897	-1.32897	-1.32897	-1.32897	-1.32897	-1.32897	-1.32897	-1.32897	-1.32897	-1.32897	-1.32897	-1.32897	-1.32897	-1.32897	-1.32897	-1.32897	-1.32897	-0.640755	-0.60837	-1.32897	-0.307653	-0.723015	0.495387	1.11649	1.00071	0.589503	1.12875	-0.0155823	0.578823	0.19506	0.605152	0.985379	-0.104758	0.645585	-0.378918
RLTR17_dup200	+	ERVK	RLTR17	LTR	-9.65452	2.73193	280.529	1.21239e-13	3.48287e-09	chr2	45696408	45696958	-1.32897	-1.32897	-1.32897	-1.32897	-1.32897	-1.32897	-1.32897	-1.32897	-1.32897	-1.32897	-1.32897	-1.32897	-1.32897	-1.32897	-1.32897	-1.32897	-1.32897	-0.661891	-0.681056	-1.32897	-1.32897	-1.32897	-1.32897	-1.32897	4.68309	4.9817	4.88166	4.22174	4.11343	4.52738	4.35272	4.20992	4.4043	3.83174	4.65652	4.39253	-0.777115
RLTR16B_MM_dup68	+	ERVK	RLTR16B_MM	LTR	-7.29424	0.716599	73.9366	3.42709e-07	0.000404639	chr2	45696963	45697030	-1.32897	-1.32897	-1.32897	-1.32897	-1.32897	-1.32897	-1.32897	-1.32897	-1.32897	-1.32897	-1.32897	-1.32897	-1.32897	-1.32897	-1.32897	-1.32897	-1.32897	-1.32897	-1.32897	-1.32897	-1.32897	-1.32897	-1.32897	-1.32897	2.15207	2.81477	2.61419	2.37675	2.04891	2.78687	1.94159	1.29368	1.76254	1.47026	2.72327	2.09956	-1.32897
Lx4A_dup940	-	L1	Lx4A	LINE	-9.49965	2.51499	267.947	2.84601e-12	3.73752e-08	chr2	45697031	45697324	-1.32897	-1.32897	-1.32897	-1.32897	-1.32897	-1.32897	-1.32897	-1.32897	-1.32897	-1.32897	-1.32897	-1.32897	-1.32897	-1.32897	-1.32897	-1.32897	-1.32897	-0.661891	-1.32897	-1.32897	-1.32897	-1.32897	-1.32897	-1.32897	4.61027	4.78732	4.584	4.14861	3.82978	4.28642	4.00443	4.07261	4.2847	3.44326	4.51825	4.3381	-1.32897
Lx8b_dup1997	-	L1	Lx8b	LINE	-7.49829	0.683822	104.423	3.65565e-08	6.79431e-05	chr2	45697498	45697721	-1.32897	-1.32897	-1.32897	-1.32897	-1.32897	-1.32897	-1.32897	-1.32897	-1.32897	-1.32897	-1.32897	-1.32897	-1.32897	-1.32897	-1.32897	-1.32897	-1.32897	-1.32897	-1.32897	-1.32897	-1.32897	-1.32897	-1.32897	-1.32897	1.66906	1.71129	2.10128	2.52281	2.25952	2.41272	2.05461	1.98002	2.11399	2.46959	1.9797	2.49736	-1.32897
MTD_dup4611	-	ERVL-MaLR	MTD	LTR	-6.71673	2.14454	190.173	5.21644e-12	6.30966e-08	chr2	45697919	45698268	-1.32897	-1.32897	-1.32897	-1.32897	-1.32897	-1.32897	-1.32897	-0.797102	-1.32897	-1.32897	-1.32897	-1.32897	-1.32897	-1.32897	-1.32897	-1.32897	-1.32897	-1.32897	-1.32897	-1.32897	-1.32897	-1.32897	-1.32897	-1.32897	3.93733	4.14216	3.88991	3.93906	3.51791	3.56414	3.31401	3.66891	3.99405	3.51986	3.65901	3.63808	-1.32897
RMER17B_dup318	+	ERVK	RMER17B	LTR	-9.08637	2.15911	210.776	2.13922e-13	4.83838e-09	chr2	45698743	45699192	-1.32897	-1.32897	-1.32897	-1.32897	-1.32897	-1.32897	-1.32897	-0.797102	-1.32897	-1.32897	-1.32897	-0.649485	-1.32897	-1.32897	-1.32897	-1.32897	-1.32897	-1.32897	-1.32897	-1.32897	-1.32897	-1.32897	-1.32897	-1.32897	4.0951	4.60258	4.31195	3.56483	3.53825	3.99697	3.54434	3.79067	4.01089	3.33435	3.88358	3.86674	-1.32897
MTC_dup2280	+	ERVL-MaLR	MTC	LTR	-8.89805	1.92343	306.768	2.03961e-11	1.70451e-07	chr2	45700165	45700450	-1.32897	-1.32897	-1.32897	-1.32897	-1.32897	-1.32897	-1.32897	-1.32897	-1.32897	-1.32897	-1.32897	-1.32897	-1.32897	-1.32897	-1.32897	-1.32897	-1.32897	-1.32897	-1.32897	-1.32897	-1.32897	-1.32897	-1.32897	-1.32897	3.88889	4.24675	3.9338	3.47196	3.49729	3.84699	3.19577	3.07473	3.7144	3.33435	3.77566	3.56887	-1.32897
MTC-int_dup289	+	ERVL-MaLR	MTC-int	LTR	-10.3515	3.35806	517.932	9.70943e-15	4.46281e-10	chr2	45700469	45701620	-1.32897	-1.32897	-1.32897	-1.32897	-1.32897	-1.32897	-1.32897	-1.32897	-1.32897	-1.32897	-1.32897	-1.32897	-1.32897	-1.32897	-0.763773	-1.32897	-1.32897	-1.32897	-1.32897	-1.32897	-1.32897	-1.32897	-1.32897	-1.32897	5.3438	5.47347	5.09966	4.972	5.11717	5.36427	4.8677	4.87448	5.24162	4.71698	5.02977	5.11312	-1.32897
MTC_dup2281	+	ERVL-MaLR	MTC	LTR	-8.74817	1.86194	182.609	7.05294e-11	4.3808e-07	chr2	45701639	45701983	-1.32897	-1.32897	-1.32897	-1.32897	-1.32897	-1.32897	-1.32897	-1.32897	-1.32897	-1.32897	-1.32897	-0.649485	-1.32897	-1.32897	-1.32897	-1.32897	-1.32897	-1.32897	-1.32897	-1.32897	-1.32897	-1.32897	-1.32897	-1.32897	3.86405	4.37536	3.84463	3.47196	3.49729	3.84699	3.11988	3.19724	3.46824	2.832	3.71851	3.66043	-1.32897
Lx7_dup3280	+	L1	Lx7	LINE	-6.25049	0.00426206	35.1027	2.75505e-05	0.0128739	chr2	45703160	45703296	-1.32897	-1.32897	-1.32897	-1.32897	-1.32897	-1.32897	-1.32897	-1.32897	-1.32897	-1.32897	-1.32897	-1.32897	-1.32897	-1.32897	-1.32897	-1.32897	-1.32897	-1.32897	-1.32897	-1.32897	-1.32897	-1.32897	-1.32897	-1.32897	-0.145805	1.61035	1.29805	1.82115	1.66098	1.46617	0.578823	1.4982	1.29692	1.66274	0.861143	0.814559	-1.32897
Lx7_dup3281	+	L1	Lx7	LINE	-6.44522	0.08199	62.1796	2.95906e-07	0.000358863	chr2	45703336	45703479	-1.32897	-1.32897	-1.32897	-1.32897	-1.32897	-1.32897	-1.32897	-1.32897	-1.32897	-1.32897	-1.32897	-1.32897	-1.32897	-1.32897	-1.32897	-1.32897	-1.32897	-1.32897	-1.32897	-1.32897	-1.32897	-1.32897	-1.32897	-1.32897	1.66906	0.961195	1.00071	1.57546	1.01727	1.82829	1.28256	1.29368	1.68067	1.47026	1.11841	1.10268	-1.32897
L1M2_dup1533	-	L1	L1M2	LINE	-8.69307	1.77397	205.929	2.60374e-11	2.0634e-07	chr2	45703558	45704417	-1.32897	-1.32897	-1.32897	-1.32897	-1.32897	-1.32897	-1.32897	-1.32897	-1.32897	-1.32897	-1.32897	-1.32897	-1.32897	-1.32897	-1.32897	-1.32897	-1.32897	-1.32897	-1.32897	-1.32897	-1.32897	-1.32897	-1.32897	-1.32897	2.95093	3.30926	3.03276	3.75422	3.36693	3.46464	2.55482	3.07473	3.49244	3.56876	3.0966	3.49617	-1.32897
L1M2_dup1534	-	L1	L1M2	LINE	-7.2345	0.363133	60.4397	1.20015e-06	0.0010859	chr2	45704421	45704789	-1.32897	-1.32897	-1.32897	-1.32897	-1.32897	-1.32897	-1.32897	-1.32897	-1.32897	-1.32897	-1.32897	-1.32897	-1.32897	-1.32897	-1.32897	-1.32897	-1.32897	-1.32897	-1.32897	-1.32897	-1.32897	-1.32897	-1.32897	-1.32897	2.37945	1.38445	1.42651	2.09472	1.12875	1.46617	0.973181	1.17942	1.68067	3.18553	0.861143	1.72851	-1.32897
MTEb_dup1097	-	ERVL-MaLR	MTEb	LTR	-7.17863	0.453387	96.3563	1.1608e-08	2.59004e-05	chr2	45704801	45704977	-1.32897	-1.32897	-0.704236	-1.32897	-1.32897	-1.32897	-1.32897	-1.32897	-1.32897	-1.32897	-1.32897	-1.32897	-1.32897	-1.32897	-1.32897	-1.32897	-1.32897	-1.32897	-1.32897	-1.32897	-1.32897	-1.32897	-1.32897	-1.32897	2.06754	1.97758	2.02215	2.09472	1.32877	1.56557	1.08384	1.75913	1.98349	1.56971	2.16222	2.16356	-1.32897
MTD_dup4612	-	ERVL-MaLR	MTD	LTR	-8.26659	1.63519	273.712	4.6203e-11	3.37089e-07	chr2	45705157	45705544	-1.32897	-1.32897	-1.32897	-1.32897	-1.32897	-1.32897	-1.32897	-1.32897	-1.32897	-1.32897	-1.32897	-1.32897	-1.32897	-1.32897	-1.32897	-1.32897	-1.32897	-1.32897	-1.32897	-1.32897	-1.32897	-1.32897	-1.32897	-1.32897	3.55815	3.65165	2.90626	3.56483	3.32072	3.61143	2.95496	3.0424	2.94451	3.24691	2.83503	2.99623	-1.32897
Lx9_dup4407	+	L1	Lx9	LINE	-6.70738	0.236173	62.7572	9.52949e-07	0.00090724	chr2	45705584	45705686	-1.32897	-1.32897	-1.32897	-1.32897	-1.32897	-1.32897	-1.32897	-1.32897	-1.32897	-1.32897	-1.32897	-1.32897	-1.32897	-1.32897	-1.32897	-1.32897	-1.32897	-1.32897	-1.32897	-1.32897	-1.32897	-1.32897	-1.32897	-1.32897	1.66906	2.05644	1.65349	1.27915	1.58482	1.1188	2.15942	1.05532	0.92258	1.47026	1.9797	1.72851	-1.32897
Lx9_dup4408	+	L1	Lx9	LINE	-8.17218	1.32147	148.067	3.9137e-10	1.71322e-06	chr2	45705688	45705923	-1.32897	-1.32897	-1.32897	-1.32897	-1.32897	-1.32897	-1.32897	-1.32897	-1.32897	-1.32897	-1.32897	-1.32897	-1.32897	-1.32897	-1.32897	-1.32897	-1.32897	-1.32897	-0.681056	-1.32897	-1.32897	-1.32897	-1.32897	-1.32897	2.6933	3.02545	2.86151	3.49574	2.75266	2.97941	2.47584	2.58459	3.14098	3.18553	2.37441	2.88674	-1.32897
MTEb_dup1098	-	ERVL-MaLR	MTEb	LTR	-6.99395	0.388966	81.5971	1.82868e-07	0.000247804	chr2	45706141	45706240	-1.32897	-1.32897	-1.32897	-1.32897	-1.32897	-1.32897	-1.32897	-1.32897	-1.32897	-1.32897	-1.32897	-1.32897	-1.32897	-1.32897	-1.32897	-1.32897	-1.32897	-1.32897	-1.32897	-1.32897	-1.32897	-1.32897	-1.32897	-1.32897	1.77947	2.2023	1.65349	2.32458	1.86794	1.82829	1.7535	1.17942	1.68067	2.56908	1.69372	1.10268	-1.32897
Lx9_dup4409	-	L1	Lx9	LINE	-6.01101	0.0776141	44.4819	7.37823e-06	0.00463294	chr2	45706247	45706402	-1.32897	-1.32897	-1.32897	-1.32897	-1.32897	-1.32897	-1.32897	-1.32897	-1.32897	-1.32897	-1.32897	-1.32897	-1.32897	-1.32897	-1.32897	-1.32897	-1.32897	-1.32897	-1.32897	-1.32897	-1.32897	-1.32897	-1.32897	-1.32897	1.88202	1.89416	1.84956	2.03103	1.99107	1.24412	1.08384	0.919525	1.50152	0.47162	1.33668	0.233396	-1.32897
MTEb-int_dup56	-	ERVL-MaLR	MTEb-int	LTR	-9.20142	2.38609	367.392	5.54978e-12	6.54073e-08	chr2	45706532	45707226	-1.32897	-1.32897	-1.32897	-1.32897	-1.32897	-1.32897	-1.32897	-1.32897	-1.32897	-1.32897	-1.32897	-1.32897	-1.32897	-1.32897	-1.32897	-1.32897	-1.32897	-1.32897	-1.32897	-1.32897	-1.32897	-1.32897	-1.32897	-1.32897	3.83877	4.12397	3.86745	4.43358	4.21797	4.35749	3.94702	4.20992	3.85166	3.90973	3.77566	4.08074	-1.32897
MTC-int_dup290	+	ERVL-MaLR	MTC-int	LTR	-9.84531	2.91453	241.259	5.28892e-13	9.00365e-09	chr2	45707282	45708064	-1.32897	-1.32897	-1.32897	-1.32897	-1.32897	-1.32897	-1.32897	-1.32897	-1.32897	-0.227049	-1.32897	-1.32897	-1.32897	-1.32897	-1.32897	-1.32897	-1.32897	-0.207482	-1.32897	-1.32897	-1.32897	-1.32897	-1.32897	-1.32897	4.93048	5.17964	5.01023	4.43358	4.46102	4.88578	4.31918	4.4629	4.45443	4.33416	4.62577	4.6928	-1.32897
MTD_dup4613	+	ERVL-MaLR	MTD	LTR	-9.29899	2.16663	312.227	7.73528e-13	1.14691e-08	chr2	45708221	45708577	-1.32897	-0.634181	-1.32897	-1.32897	-1.32897	-1.32897	-1.32897	-1.32897	-1.32897	-1.32897	-1.32897	-1.32897	-1.32897	-1.32897	-1.32897	-1.32897	-1.32897	-1.32897	-1.32897	-1.32897	-1.32897	-1.32897	-1.32897	-1.32897	4.25652	4.26347	4.01778	3.34677	3.7964	3.99697	3.50511	3.86649	4.25672	4.1212	3.73781	3.90468	-1.32897
MTEa_dup2066	+	ERVL-MaLR	MTEa	LTR	-8.38116	1.46427	181.691	8.37713e-10	3.00816e-06	chr2	45708851	45709141	-1.32897	-1.32897	-1.32897	-1.32897	-1.32897	-1.32897	-1.32897	-1.32897	-1.32897	-1.32897	-1.32897	-1.32897	-1.32897	-1.32897	-1.32897	-1.32897	-1.32897	-1.32897	-1.32897	-1.32897	-1.32897	-1.32897	-1.32897	-1.32897	3.4286	3.27669	2.10128	3.51914	3.45513	3.43865	2.76872	2.6717	3.23001	3.12141	2.97173	3.13039	-1.32897
RMER17C_dup578	-	ERVK	RMER17C	LTR	-8.38367	1.44495	264.403	5.91644e-11	3.88845e-07	chr2	45709142	45709350	-1.32897	-1.32897	-1.32897	-1.32897	-1.32897	-1.32897	-1.32897	-1.32897	-1.32897	-1.32897	-1.32897	-1.32897	-1.32897	-1.32897	-1.32897	-1.32897	-1.32897	-1.32897	-1.32897	-1.32897	-1.32897	-1.32897	-1.32897	-1.32897	3.35919	3.5463	2.86151	3.39816	3.17249	3.21197	2.6297	2.79324	2.94451	3.01957	3.1552	3.31078	-1.32897
RMER17C_dup579	-	ERVK	RMER17C	LTR	-7.38058	0.741812	67.0604	5.56629e-08	9.65462e-05	chr2	45709385	45709547	-1.32897	-1.32897	-1.32897	-1.32897	-1.32897	-1.32897	-1.32897	-1.32897	-1.32897	-1.32897	-1.32897	-1.32897	-0.755566	-1.32897	-1.32897	-1.32897	-1.32897	-1.32897	-1.32897	-1.32897	-1.32897	-1.32897	-1.32897	-1.32897	3.35919	2.67181	2.02215	2.09472	1.23222	2.74508	2.3036	2.2864	2.23365	1.56971	2.79873	1.72851	-1.32897
RLTR14_RN_dup100	+	ERV1	RLTR14_RN	LTR	-9.14972	2.0838	334.967	1.08246e-11	1.03654e-07	chr2	45710643	45711067	-1.32897	-1.32897	-1.32897	-1.32897	-1.32897	-1.32897	-1.32897	-1.32897	-1.32897	-1.32897	-1.32897	-1.32897	-1.32897	-1.32897	-1.32897	-1.32897	-1.32897	-1.32897	-1.32897	-1.32897	-1.32897	-1.32897	-1.32897	-1.32897	3.55815	4.16013	3.50964	3.69381	3.77942	3.96091	3.65603	3.77108	4.19908	3.49477	3.73781	3.92329	-1.32897
L1_Mm_dup465	-	L1	L1_Mm	LINE	-5.78088	1.00719	59.3547	1.47807e-07	0.000210333	chr2	45711644	45712001	-1.32897	-1.32897	-1.32897	-1.32897	-0.817136	-1.32897	-1.32897	-0.797102	-1.32897	-1.32897	-1.32897	-1.32897	-1.32897	-1.32897	-1.32897	-1.32897	-1.32897	-1.32897	-1.32897	-1.32897	-1.32897	-1.32897	-1.32897	-1.32897	2.23191	2.98571	2.10128	3.32038	2.85347	2.56462	2.10797	2.94084	2.11399	2.94744	1.33668	1.81075	-1.32897
L1Md_F2_dup5860	+	L1	L1Md_F2	LINE	-7.87277	1.17392	171.62	1.24625e-09	4.12103e-06	chr2	45712002	45712379	-1.32897	-1.32897	-1.32897	-1.32897	-1.32897	-1.32897	-1.32897	-1.32897	-1.32897	-1.32897	-1.32897	-1.32897	-1.32897	-1.32897	-1.32897	-1.32897	-1.32897	-1.32897	-1.32897	-1.32897	-1.32897	-1.32897	-1.32897	-1.32897	3.04235	3.13852	2.61419	2.47574	3.11949	3.49016	2.3036	3.13728	2.79689	2.36272	2.79873	2.49736	-1.32897
L1Md_F2_dup5861	+	L1	L1Md_F2	LINE	-7.85226	2.36529	202.891	6.69803e-15	3.42073e-10	chr2	45712380	45713368	-1.32897	-1.32897	-1.32897	-0.724973	-1.32897	-1.32897	-1.32897	-1.32897	-1.32897	-1.32897	-1.32897	-1.32897	-1.32897	-0.712987	-1.32897	-1.32897	-1.32897	-0.661891	-0.681056	-1.32897	-1.32897	-1.32897	-1.32897	-1.32897	4.15777	4.61566	4.15391	3.8496	3.94087	4.66822	3.61975	3.93852	4.29849	3.72792	4.18018	4.11351	-1.32897
Lx8_dup4331	-	L1	Lx8	LINE	-7.79083	0.897262	119.622	1.47472e-08	3.16745e-05	chr2	45713815	45714114	-1.32897	-1.32897	-1.32897	-1.32897	-1.32897	-1.32897	-1.32897	-1.32897	-1.32897	-1.32897	-1.32897	-1.32897	-1.32897	-1.32897	-1.32897	-1.32897	-1.32897	-1.32897	-1.32897	-1.32897	-1.32897	-1.32897	-1.32897	-1.32897	2.80194	2.98571	2.31552	2.21422	2.44327	2.94291	2.3036	2.2864	2.79689	1.56971	2.72327	2.76825	-1.32897
ID4_dup2129	-	ID	ID4	SINE	-5.88373	-0.314359	27.5439	9.73528e-05	0.0331214	chr2	45714620	45714690	-1.32897	-1.32897	-1.32897	-1.32897	-1.32897	-1.32897	-1.32897	-1.32897	-1.32897	-1.32897	-1.32897	-1.32897	-1.32897	-1.32897	-1.32897	-1.32897	-1.32897	-1.32897	-1.32897	-1.32897	-1.32897	-1.32897	-1.32897	-1.32897	0.495387	1.25668	1.42651	0.589503	0.458036	1.35941	0.72259	0.769613	1.05844	-0.0127229	1.23167	0.9658	-1.32897
Lx9_dup4410	+	L1	Lx9	LINE	-7.41853	0.68246	142.222	4.55562e-09	1.25385e-05	chr2	45716466	45716760	-1.32897	-1.32897	-1.32897	-1.32897	-1.32897	-1.32897	-1.32897	-1.32897	-1.32897	-1.32897	-1.32897	-1.32897	-1.32897	-1.32897	-1.32897	-1.32897	-1.32897	-1.32897	-1.32897	-1.32897	-1.32897	-1.32897	-1.32897	-1.32897	1.77947	2.67181	2.38041	2.09472	2.52706	2.18158	2.2091	2.11047	2.23365	2.05477	2.42292	2.09956	-1.32897
Lx9_dup4412	+	L1	Lx9	LINE	-6.92722	0.44727	100.831	4.6082e-08	8.11532e-05	chr2	45717090	45717439	-1.32897	-1.32897	-1.32897	-1.32897	-1.32897	-1.32897	-1.32897	-1.32897	-1.32897	-1.32897	-1.32897	-1.32897	-1.32897	-1.32897	-1.32897	-1.32897	-1.32897	-1.32897	-1.32897	-1.32897	-1.32897	-1.32897	-1.32897	-1.32897	2.51329	2.05644	1.42651	2.09472	1.8022	2.70203	1.53716	1.39956	1.84001	2.12185	1.43456	1.6413	-1.32897
Lx5_dup1345	-	L1	Lx5	LINE	-6.64728	0.431986	50.1932	1.30366e-06	0.00114572	chr2	45717481	45717778	-1.32897	-1.32897	-1.32897	-1.32897	-1.32897	-1.32897	-1.32897	-1.32897	-1.32897	-1.32897	-1.32897	-1.32897	-1.32897	-1.32897	-1.32897	-1.32897	-1.32897	-1.32897	-0.681056	-1.32897	-1.32897	-1.32897	-1.32897	-1.32897	2.44792	2.5131	1.42651	2.09472	1.86794	2.18158	1.45718	2.39279	1.50152	0.249679	1.9797	1.81075	-1.32897
Lx5_dup1346	+	L1	Lx5	LINE	-7.10151	0.485755	58.7886	1.42078e-06	0.0012366	chr2	45717785	45718215	-1.32897	-1.32897	-1.32897	-1.32897	-1.32897	-1.32897	-1.32897	-1.32897	-1.32897	-1.32897	-1.32897	-1.32897	-1.32897	-1.32897	-1.32897	-1.32897	-1.32897	-1.32897	-1.32897	-1.32897	-1.32897	-1.32897	-1.32897	-1.32897	1.41914	2.62082	2.24758	2.15571	1.23222	2.46515	1.94159	1.17942	2.67533	1.12271	1.91334	1.54848	-1.32897
RMER17B2_dup88	-	ERVK	RMER17B2	LTR	-6.12472	0.0734548	50.8449	3.39016e-06	0.00246558	chr2	45718723	45718861	-1.32897	-1.32897	-1.32897	-1.32897	-1.32897	-1.32897	-1.32897	-1.32897	-1.32897	-1.32897	-1.32897	-1.32897	-1.32897	-1.32897	-1.32897	-1.32897	-1.32897	-1.32897	-1.32897	-1.32897	-1.32897	-1.32897	-1.32897	-1.32897	1.88202	2.27005	1.15703	1.96441	1.32877	1.56557	0.973181	1.17942	0.92258	1.12271	0.712969	1.44927	-1.32897
Lx9_dup4413	+	L1	Lx9	LINE	-6.69482	0.17387	52.3933	2.83842e-06	0.0021458	chr2	45718948	45719126	-1.32897	-1.32897	-1.32897	-1.32897	-1.32897	-1.32897	-1.32897	-1.32897	-1.32897	-1.32897	-1.32897	-1.32897	-1.32897	-1.32897	-1.32897	-1.32897	-1.32897	-1.32897	-1.32897	-1.32897	-1.32897	-1.32897	-1.32897	-1.32897	1.11665	2.2023	2.10128	1.74381	1.50442	2.1175	1.08384	0.602298	1.76254	0.833587	1.52622	1.88855	-1.32897
RMER15-int_dup256	-	ERVL	RMER15-int	LTR	-7.00554	0.521293	65.4214	7.37225e-07	0.000731871	chr2	45719983	45720248	-1.32897	-1.32897	-1.32897	-1.32897	-1.32897	-1.32897	-1.32897	-1.32897	-1.32897	-1.32897	-1.32897	-1.32897	-1.32897	-1.32897	-1.32897	-1.32897	-1.32897	-1.32897	-1.32897	-1.32897	-1.32897	-1.32897	-1.32897	-1.32897	2.99737	2.33476	1.84956	1.89456	1.99107	2.70203	2.05461	1.39956	2.34414	0.833587	1.9797	1.72851	-1.32897
Lx2_dup1604	-	L1	Lx2	LINE	-6.86099	0.184397	79.6864	2.12848e-07	0.000277147	chr2	45720856	45721106	-1.32897	-1.32897	-1.32897	-1.32897	-1.32897	-1.32897	-1.32897	-1.32897	-1.32897	-1.32897	-1.32897	-1.32897	-1.32897	-1.32897	-1.32897	-1.32897	-1.32897	-1.32897	-1.32897	-1.32897	-1.32897	-1.32897	-1.32897	-1.32897	1.77947	1.71129	1.93844	1.48329	1.32877	1.35941	0.973181	1.91008	1.68067	1.91048	1.9797	1.10268	-1.32897
Lx_dup2162	+	L1	Lx	LINE	-7.5144	0.901067	136.837	5.93022e-09	1.50594e-05	chr2	45721107	45721603	-1.32897	-1.32897	-1.32897	-1.32897	-1.32897	-1.32897	-1.32897	-1.32897	-1.32897	-1.32897	-1.32897	-1.32897	-1.32897	-1.32897	-1.32897	-1.32897	-1.32897	-1.32897	-1.32897	-1.32897	-1.32897	-1.32897	-1.32897	-1.32897	2.6933	3.17432	3.03276	2.27046	2.52706	2.46515	2.05461	2.58459	2.49547	1.83253	2.27221	2.49736	-1.32897
RMER15_dup1723	-	ERVL	RMER15	LTR	-6.99363	0.434988	70.3691	4.67945e-07	0.000512107	chr2	45722041	45722231	-1.32897	-1.32897	-1.32897	-1.32897	-1.32897	-1.32897	-1.32897	-1.32897	-1.32897	-1.32897	-1.32897	-1.32897	-1.32897	-1.32897	-1.32897	-1.32897	-1.32897	-1.32897	-1.32897	-1.32897	-1.32897	-1.32897	-1.32897	-1.32897	1.97776	2.98571	2.02215	1.66209	1.23222	2.30177	1.7535	2.11047	2.23365	1.12271	1.91334	1.81075	-1.32897
Lx10_dup886	-	L1	Lx10	LINE	-7.48587	0.733	133.206	7.12215e-09	1.73207e-05	chr2	45722495	45723013	-1.32897	-1.32897	-1.32897	-1.32897	-1.32897	-1.32897	-1.32897	-1.32897	-1.32897	-1.32897	-1.32897	-1.32897	-1.32897	-1.32897	-1.32897	-1.32897	-1.32897	-1.32897	-1.32897	-1.32897	-1.32897	-1.32897	-1.32897	-1.32897	2.37945	2.5131	2.10128	2.47574	2.39948	2.51574	2.05461	2.49188	2.67533	1.75013	1.84379	2.59342	-1.32897
Lx9_dup4414	+	L1	Lx9	LINE	-7.34803	0.686306	126.435	1.01476e-08	2.3321e-05	chr2	45723027	45723404	-1.32897	-1.32897	-1.32897	-1.32897	-1.32897	-1.32897	-1.32897	-1.32897	-1.32897	-1.32897	-1.32897	-1.32897	-1.32897	-1.32897	-1.32897	-1.32897	-1.32897	-1.32897	-1.32897	-1.32897	-1.32897	-1.32897	-1.32897	-1.32897	2.6933	2.94483	2.02215	1.96441	2.10451	2.18158	1.99921	2.34058	2.63242	1.75013	1.9797	2.09956	-1.32897
Lx2_dup1605	-	L1	Lx2	LINE	-7.41407	0.657471	107.672	2.9827e-08	5.8588e-05	chr2	45724028	45724571	-1.32897	-1.32897	-1.32897	-1.32897	-1.32897	-1.32897	-1.32897	-1.32897	-1.32897	-1.32897	-1.32897	-1.32897	-1.32897	-1.32897	-1.32897	-1.32897	-1.32897	-1.32897	-1.32897	-1.32897	-1.32897	-1.32897	-1.32897	-1.32897	3.16945	2.85944	2.24758	1.66209	2.15806	2.30177	1.99921	1.83658	2.5882	1.56971	2.21826	2.22483	-1.32897
L1MD3_dup175	+	L1	L1MD3	LINE	-5.98003	-0.234142	31.1411	5.19806e-05	0.020812	chr2	45726802	45726954	-1.32897	-1.32897	-1.32897	-1.32897	-1.32897	-1.32897	-1.32897	-1.32897	-1.32897	-1.32897	-1.32897	-1.32897	-1.32897	-1.32897	-1.32897	-1.32897	-1.32897	-1.32897	-1.32897	-1.32897	-1.32897	-1.32897	-1.32897	-1.32897	1.11665	1.11649	1.00071	1.16512	1.01727	1.56557	0.973181	0.769613	1.18261	0.985379	0.861143	0.814559	-1.32897
L1MA5_dup434	-	L1	L1MA5	LINE	-6.19087	0.111585	45.6842	6.32981e-06	0.00408625	chr2	45727772	45728043	-1.32897	-1.32897	-1.32897	-1.32897	-1.32897	-1.32897	-1.32897	-1.32897	-1.32897	-1.32897	-1.32897	-1.32897	-1.32897	-1.32897	-1.32897	-1.32897	-1.32897	-1.32897	-1.32897	-1.32897	-1.32897	-1.32897	-1.32897	-1.32897	1.54951	1.80562	0.825373	2.4271	1.99107	1.9062	0.973181	0.919525	0.92258	1.2481	1.33668	0.9658	-1.32897
RLTR10_dup276	+	ERVK	RLTR10	LTR	-6.57409	0.147827	50.3393	1.27831e-06	0.00113503	chr2	45733197	45733580	-1.32897	-1.32897	-1.32897	-1.32897	-0.817136	-1.32897	-1.32897	-1.32897	-1.32897	-1.32897	-1.32897	-1.32897	-1.32897	-1.32897	-1.32897	-1.32897	-1.32897	-1.32897	-1.32897	-1.32897	-1.32897	-1.32897	-1.32897	-1.32897	2.06754	1.71129	1.00071	0.905829	1.50442	2.41272	1.08384	1.67728	1.76254	0.663926	1.6124	1.44927	-1.32897
MT2A_dup929	-	ERVL	MT2A	LTR	-6.18615	-0.0919769	26.4199	0.000119794	0.0383975	chr2	45733589	45733776	-1.32897	-1.32897	-1.32897	-1.32897	-1.32897	-1.32897	-1.32897	-1.32897	-1.32897	-1.32897	-1.32897	-1.32897	-1.32897	-1.32897	-1.32897	-1.32897	-1.32897	-1.32897	-1.32897	-1.32897	-1.32897	-1.32897	-1.32897	-1.32897	1.77947	1.61035	0.393979	0.183755	1.41927	2.24293	0.0343516	1.39956	1.29692	0.249679	1.11841	1.34273	-1.32897
RLTR31B2_dup128	+	ERVK	RLTR31B2	LTR	-7.15532	0.65366	92.1428	8.3259e-08	0.000131508	chr2	45733778	45734102	-1.32897	-1.32897	-1.32897	-1.32897	-1.32897	-1.32897	-1.32897	-1.32897	-1.32897	-1.32897	-1.32897	-1.32897	-1.32897	-1.32897	-1.32897	-1.32897	-1.32897	-1.32897	-1.32897	-1.32897	-1.32897	-1.32897	-1.32897	-1.32897	1.77947	3.02545	2.24758	1.82115	2.48577	2.46515	2.34863	2.23011	2.11399	1.75013	2.21826	1.72851	-1.32897
MT2A_dup930	-	ERVL	MT2A	LTR	-5.98249	0.000613844	34.7297	2.91819e-05	0.013467	chr2	45734106	45734226	-1.32897	-1.32897	-1.32897	-1.32897	-1.32897	-1.32897	-1.32897	-1.32897	-1.32897	-1.32897	-1.32897	-1.32897	-1.32897	-1.32897	-1.32897	-1.32897	-1.32897	-1.32897	-1.32897	-1.32897	-1.32897	-1.32897	-1.32897	-1.32897	-0.145805	1.97758	1.29805	1.38483	1.93082	1.35941	1.28256	1.39956	1.40285	0.249679	0.995506	0.9658	-1.32897
MTE2a_dup1717	+	ERVL-MaLR	MTE2a	LTR	-6.90388	0.358032	77.3723	2.56892e-07	0.000321736	chr2	45734995	45735158	-1.32897	-1.32897	-1.32897	-1.32897	-1.32897	-1.32897	-1.32897	-1.32897	-1.32897	-1.32897	-1.32897	-1.32897	-1.32897	-1.32897	-1.32897	-1.32897	-1.32897	-1.32897	-1.32897	-1.32897	-1.32897	-1.32897	-1.32897	-1.32897	2.51329	2.39669	1.93844	1.48329	1.50442	1.24412	1.99921	1.59052	1.91354	1.36345	2.04314	1.54848	-1.32897
B2_Mm1t_dup1842	+	B2	B2_Mm1t	SINE	-4.77943	-0.210011	28.4656	1.77223e-05	0.00935227	chr2	45735172	45735348	-1.32897	-1.32897	-1.32897	-1.32897	-1.32897	-1.32897	-1.32897	-1.32897	-1.32897	-0.675268	-1.32897	-1.32897	-1.32897	-1.32897	-1.32897	-1.32897	-0.674925	-1.32897	-1.32897	-1.32897	-1.32897	-1.32897	-1.32897	-1.32897	0.937738	1.11649	0.825373	1.27915	1.01727	1.24412	0.419128	1.39956	1.50152	1.2481	1.11841	1.10268	-1.32897
MTE2a_dup1718	+	ERVL-MaLR	MTE2a	LTR	-6.67602	0.225363	52.4167	2.83091e-06	0.00214364	chr2	45735388	45735571	-1.32897	-1.32897	-1.32897	-1.32897	-1.32897	-1.32897	-1.32897	-1.32897	-1.32897	-1.32897	-1.32897	-1.32897	-1.32897	-1.32897	-1.32897	-1.32897	-1.32897	-1.32897	-1.32897	-1.32897	-1.32897	-1.32897	-1.32897	-1.32897	1.77947	2.27005	1.54446	1.57546	1.86794	1.82829	1.18662	1.75913	1.59387	-0.0127229	2.04314	1.81075	-1.32897
B4A_dup11195	-	B4	B4A	SINE	-6.4443	0.0453658	51.8225	3.02903e-06	0.00225284	chr2	45735623	45735695	-1.32897	-1.32897	-1.32897	-1.32897	-1.32897	-1.32897	-1.32897	-1.32897	-1.32897	-1.32897	-1.32897	-1.32897	-1.32897	-1.32897	-1.32897	-1.32897	-1.32897	-1.32897	-1.32897	-1.32897	-1.32897	-1.32897	-1.32897	-1.32897	1.66906	2.2023	1.75486	1.16512	1.23222	1.35941	1.18662	1.29368	1.50152	0.249679	1.91334	1.22769	-1.32897
L1MC2_dup236	+	L1	L1MC2	LINE	-6.90211	0.406465	82.0496	1.76488e-07	0.000240001	chr2	45735831	45736245	-1.32897	-1.32897	-1.32897	-1.32897	-1.32897	-1.32897	-1.32897	-1.32897	-1.32897	-1.32897	-1.32897	-1.32897	-1.32897	-1.32897	-1.32897	-1.32897	-1.32897	-1.32897	-1.32897	-1.32897	-1.32897	-1.32897	-1.32897	-1.32897	1.97776	1.25668	1.29805	2.32458	2.3077	1.98013	1.68493	1.83658	1.98349	1.83253	1.69372	1.44927	-1.32897
L1MC2_dup237	+	L1	L1MC2	LINE	-6.59918	0.182767	84.225	1.49135e-07	0.000211093	chr2	45736425	45736649	-1.32897	-1.32897	-1.32897	-1.32897	-1.32897	-1.32897	-1.32897	-1.32897	-1.32897	-1.32897	-1.32897	-1.32897	-1.32897	-1.32897	-1.32897	-1.32897	-1.32897	-1.32897	-1.32897	-1.32897	-1.32897	-1.32897	-1.32897	-1.32897	1.54951	1.80562	1.00071	1.38483	1.99107	1.46617	1.68493	1.59052	1.84001	1.12271	1.6124	1.22769	-1.32897
MER133B_dup3	+	DNA	MER133B	DNA?	-6.36174	0.015901	36.0647	2.38e-05	0.0116325	chr2	45738135	45738251	-1.32897	-1.32897	-1.32897	-1.32897	-1.32897	-1.32897	-1.32897	-1.32897	-1.32897	-1.32897	-1.32897	-1.32897	-1.32897	-1.32897	-1.32897	-1.32897	-1.32897	-1.32897	-1.32897	-1.32897	-1.32897	-1.32897	-1.32897	-1.32897	1.11665	1.50182	2.66716	0.589503	0.619435	1.65856	0.853319	2.04672	1.59387	0.985379	0.995506	1.34273	-1.32897
L1ME2_dup252	-	L1	L1ME2	LINE	-6.83153	0.343975	54.7536	2.18222e-06	0.00175103	chr2	45739020	45739690	-1.32897	-1.32897	-1.32897	-1.32897	-1.32897	-1.32897	-1.32897	-1.32897	-1.32897	-1.32897	-1.32897	-1.32897	-1.32897	-1.32897	-1.32897	-1.32897	-1.32897	-1.32897	-1.32897	-1.32897	-1.32897	-1.32897	-1.32897	-1.32897	1.66906	2.5131	1.42651	1.66209	2.10451	1.24412	1.68493	2.04672	1.84001	2.70652	0.361282	1.22769	-1.32897
L1M5_dup1519	-	L1	L1M5	LINE	-5.97579	-0.231755	33.8404	3.35322e-05	0.0148774	chr2	45741222	45741500	-1.32897	-1.32897	-1.32897	-1.32897	-1.32897	-1.32897	-1.32897	-1.32897	-1.32897	-1.32897	-1.32897	-1.32897	-1.32897	-1.32897	-1.32897	-1.32897	-1.32897	-1.32897	-1.32897	-1.32897	-1.32897	-1.32897	-1.32897	-1.32897	0.73345	1.38445	0.62574	1.04129	0.764581	0.829875	0.853319	1.39956	1.50152	0.47162	1.11841	0.454161	-1.32897
L1Md_F2_dup5862	-	L1	L1Md_F2	LINE	-5.55949	-0.384259	23.3644	0.000132392	0.041368	chr2	45741852	45742234	-1.32897	-1.32897	-1.32897	-1.32897	-1.32897	-1.32897	-0.810882	-1.32897	-1.32897	-1.32897	-1.32897	-1.32897	-1.32897	-1.32897	-1.32897	-1.32897	-1.32897	-1.32897	-1.32897	-1.32897	-1.32897	-1.32897	-1.32897	-1.32897	1.11665	0.0865844	0.825373	1.38483	0.89645	0.829875	0.853319	0.769613	0.605152	0.663926	0.547815	0.645585	-1.32897
L1Md_F2_dup5863	+	L1	L1Md_F2	LINE	-6.58996	0.256001	65.9814	6.99279e-07	0.000695934	chr2	45742235	45742751	-1.32897	-1.32897	-1.32897	-1.32897	-1.32897	-1.32897	-1.32897	-1.32897	-1.32897	-1.32897	-1.32897	-1.32897	-1.32897	-1.32897	-1.32897	-1.32897	-1.32897	-1.32897	-1.32897	-1.32897	-1.32897	-1.32897	-1.32897	-1.32897	1.77947	2.33476	1.93844	1.66209	2.04891	1.35941	1.94159	1.59052	2.17506	1.12271	0.861143	1.44927	-1.32897
L1ME2_dup255	-	L1	L1ME2	LINE	-7.96502	1.16537	178.93	9.32172e-10	3.29585e-06	chr2	45742893	45743857	-1.32897	-1.32897	-1.32897	-1.32897	-1.32897	-1.32897	-1.32897	-1.32897	-1.32897	-1.32897	-1.32897	-1.32897	-1.32897	-1.32897	-1.32897	-1.32897	-1.32897	-1.32897	-1.32897	-1.32897	-1.32897	-1.32897	-1.32897	-1.32897	3.28626	3.24337	2.71826	3.18063	2.91697	2.97941	2.43467	2.62881	2.94451	2.18594	2.55936	3.03096	-1.32897
RMER17C_dup580	+	ERVK	RMER17C	LTR	-6.75352	0.278173	49.3685	1.45761e-06	0.00125228	chr2	45745416	45745705	-1.32897	-1.32897	-1.32897	-0.724973	-1.32897	-1.32897	-1.32897	-1.32897	-1.32897	-1.32897	-1.32897	-1.32897	-1.32897	-1.32897	-1.32897	-1.32897	-1.32897	-1.32897	-1.32897	-1.32897	-1.32897	-1.32897	-1.32897	-1.32897	1.54951	2.5131	1.65349	1.38483	1.66098	2.30177	1.7535	1.98002	1.76254	-0.0127229	1.91334	2.0326	-1.32897
LTR16C_dup64	-	ERVL	LTR16C	LTR	-6.72762	0.132381	37.6744	1.87476e-05	0.00977423	chr2	45749449	45749719	-1.32897	-1.32897	-1.32897	-1.32897	-1.32897	-1.32897	-1.32897	-1.32897	-1.32897	-1.32897	-1.32897	-1.32897	-1.32897	-1.32897	-1.32897	-1.32897	-1.32897	-1.32897	-1.32897	-1.32897	-1.32897	-1.32897	-1.32897	-1.32897	1.66906	2.13121	1.84956	1.04129	1.41927	1.24412	1.18662	1.39956	2.11399	-0.747162	1.91334	1.72851	-1.32897
L2a_dup2103	+	L2	L2a	LINE	-6.68019	0.111188	43.5893	8.28446e-06	0.00510815	chr2	45751561	45751825	-1.32897	-1.32897	-1.32897	-1.32897	-1.32897	-1.32897	-1.32897	-1.32897	-1.32897	-1.32897	-1.32897	-1.32897	-1.32897	-1.32897	-1.32897	-1.32897	-1.32897	-1.32897	-1.32897	-1.32897	-1.32897	-1.32897	-1.32897	-1.32897	1.41914	2.27005	1.75486	1.04129	1.8022	1.56557	0.419128	1.67728	1.84001	0.47162	0.995506	2.22483	-1.32897
PB1D11_dup1486	+	Alu	PB1D11	SINE	-5.96964	-0.337878	25.3457	0.000146879	0.0444151	chr2	45752999	45753093	-1.32897	-1.32897	-1.32897	-1.32897	-1.32897	-1.32897	-1.32897	-1.32897	-1.32897	-1.32897	-1.32897	-1.32897	-1.32897	-1.32897	-1.32897	-1.32897	-1.32897	-1.32897	-1.32897	-1.32897	-1.32897	-1.32897	-1.32897	-1.32897	1.27581	0.359657	1.29805	0.183755	1.01727	0.981561	0.853319	0.19506	1.29692	0.47162	1.43456	0.233396	-1.32897
MIRc_dup1876	-	MIR	MIRc	SINE	-5.91684	-0.206882	34.0121	3.26376e-05	0.014621	chr2	45753256	45753360	-1.32897	-1.32897	-1.32897	-1.32897	-1.32897	-1.32897	-1.32897	-1.32897	-1.32897	-1.32897	-1.32897	-1.32897	-1.32897	-1.32897	-1.32897	-1.32897	-1.32897	-1.32897	-1.32897	-1.32897	-1.32897	-1.32897	-1.32897	-1.32897	1.77947	0.787144	1.00071	1.38483	1.23222	1.46617	1.08384	0.413001	1.59387	0.47162	0.712969	0.645585	-1.32897
B4A_dup11196	-	B4	B4A	SINE	-6.58456	0.293101	63.1945	9.13089e-07	0.000878011	chr2	45754777	45755052	-1.32897	-1.32897	-1.32897	-1.32897	-1.32897	-1.32897	-1.32897	-1.32897	-1.32897	-1.32897	-1.32897	-1.32897	-1.32897	-1.32897	-1.32897	-1.32897	-1.32897	-1.32897	-1.32897	-1.32897	-1.32897	-1.32897	-1.32897	-1.32897	1.66906	2.33476	1.84956	1.38483	2.10451	2.1175	1.08384	1.67728	1.59387	0.663926	1.84379	1.44927	-1.32897
UCON10_dup6	+	UCON10	UCON10	Unknown	-5.99176	-0.334553	26.9297	0.00010896	0.03607	chr2	45757328	45757535	-1.32897	-1.32897	-1.32897	-1.32897	-1.32897	-1.32897	-1.32897	-1.32897	-1.32897	-1.32897	-1.32897	-1.32897	-1.32897	-1.32897	-1.32897	-1.32897	-1.32897	-1.32897	-1.32897	-1.32897	-1.32897	-1.32897	-1.32897	-1.32897	0.210123	1.38445	0.393979	1.16512	0.764581	0.829875	1.08384	0.19506	1.76254	0.663926	0.712969	0.454161	-1.32897
L3b_dup228	+	CR1	L3b	LINE	-6.66225	0.263426	51.8804	3.00906e-06	0.00224161	chr2	45758344	45758684	-1.32897	-1.32897	-1.32897	-1.32897	-1.32897	-1.32897	-1.32897	-1.32897	-1.32897	-1.32897	-1.32897	-1.32897	-1.32897	-1.32897	-1.32897	-1.32897	-1.32897	-1.32897	-1.32897	-1.32897	-1.32897	-1.32897	-1.32897	-1.32897	2.06754	1.89416	1.54446	2.03103	1.32877	2.24293	1.88158	1.17942	2.23365	0.833587	1.91334	0.454161	-1.32897
MTEb_dup1100	-	ERVL-MaLR	MTEb	LTR	-6.74078	0.373788	81.5668	1.83304e-07	0.000247804	chr2	45759478	45759900	-1.32897	-1.32897	-1.32897	-1.32897	-1.32897	-1.32897	-1.32897	-1.32897	-1.32897	-1.32897	-1.32897	-1.32897	-1.32897	-1.32897	-1.32897	-1.32897	-1.32897	-1.32897	-1.32897	-1.32897	-1.32897	-1.32897	-1.32897	-1.32897	2.44792	2.90277	2.17628	1.82115	1.50442	1.74592	1.88158	1.17942	1.84001	0.985379	1.7707	1.6413	-1.32897
RLTR27_dup156	+	ERVK	RLTR27	LTR	-6.20059	-0.0478647	38.3848	1.69138e-05	0.00904441	chr2	45760845	45761143	-1.32897	-1.32897	-1.32897	-1.32897	-1.32897	-1.32897	-1.32897	-1.32897	-1.32897	-1.32897	-1.32897	-1.32897	-1.32897	-1.32897	-1.32897	-1.32897	-1.32897	-1.32897	-1.32897	-1.32897	-1.32897	-1.32897	-1.32897	-1.32897	1.27581	1.89416	1.29805	0.400847	1.99107	1.74592	1.18662	0.919525	1.59387	-0.0127229	1.43456	0.9658	-1.32897
ORR1F_dup2351	+	ERVL-MaLR	ORR1F	LTR	-7.07565	0.609365	84.6284	1.44609e-07	0.000207064	chr2	45761375	45761720	-1.32897	-1.32897	-1.32897	-1.32897	-1.32897	-1.32897	-1.32897	-1.32897	-1.32897	-1.32897	-1.32897	-1.32897	-1.32897	-1.32897	-1.32897	-1.32897	-1.32897	-1.32897	-1.32897	-1.32897	-1.32897	-1.32897	-1.32897	-1.32897	2.06754	2.98571	2.5592	2.21422	2.39948	2.1175	2.25712	1.4982	2.23365	1.2481	2.10391	1.81075	-1.32897
L1_Mm_dup466	+	L1	L1_Mm	LINE	-5.96923	-0.310596	22.3128	0.000168418	0.0490876	chr2	45763621	45763978	-1.32897	-1.32897	-1.32897	-1.32897	-1.32897	-1.32897	-1.32897	-1.32897	-1.32897	-1.32897	-1.32897	-1.32897	-1.32897	-1.32897	-0.763773	-1.32897	-1.32897	-1.32897	-1.32897	-1.32897	-1.32897	-1.32897	-1.32897	-1.32897	0.73345	1.71129	0.825373	0.756319	0.458036	0.981561	-0.491928	1.17942	0.772579	1.36345	1.43456	-0.345885	-1.32897
ORR1D2_dup1276	-	ERVL-MaLR	ORR1D2	LTR	-6.36043	-0.139691	25.1869	0.000151445	0.0454692	chr2	45764773	45765128	-1.32897	-1.32897	-1.32897	-1.32897	-1.32897	-1.32897	-1.32897	-1.32897	-1.32897	-1.32897	-1.32897	-1.32897	-1.32897	-1.32897	-1.32897	-1.32897	-1.32897	-1.32897	-1.32897	-1.32897	-1.32897	-1.32897	-1.32897	-1.32897	1.66906	0.787144	1.29805	0.589503	1.01727	2.1175	0.578823	0.413001	2.05022	-0.747162	1.6124	0.814559	-1.32897
Lx3B_dup555	-	L1	Lx3B	LINE	-6.61825	0.374633	58.5071	1.65522e-07	0.000226429	chr2	45765519	45766318	-1.32897	-1.32897	-1.32897	-1.32897	-1.32897	-1.32897	-0.810882	-1.32897	-1.32897	-1.32897	-1.32897	-1.32897	-1.32897	-1.32897	-1.32897	-1.32897	-1.32897	-0.661891	-1.32897	-1.32897	-1.32897	-1.32897	-1.32897	-1.32897	2.63576	2.27005	2.50203	1.57546	1.8022	2.35831	1.28256	1.83658	1.98349	1.12271	1.7707	0.814559	-1.32897
ORR1A2_dup1308	-	ERVL-MaLR	ORR1A2	LTR	-5.54049	-0.286869	26.3936	0.000120387	0.0385604	chr2	45768984	45769295	-1.32897	-1.32897	-1.32897	-1.32897	-1.32897	-1.32897	-1.32897	-1.32897	-1.32897	-1.32897	-1.32897	-1.32897	-1.32897	-1.32897	-1.32897	-1.32897	-1.32897	-1.32897	-1.32897	-1.32897	-1.32897	-1.32897	-1.32897	-1.32897	1.11665	1.50182	1.00071	0.905829	0.89645	1.24412	0.72259	1.59052	0.92258	-0.0127229	0.361282	0.9658	-1.32897
L1Md_F2_dup5865	+	L1	L1Md_F2	LINE	-5.1676	0.0980867	36.736	4.24306e-07	0.000474517	chr2	45770480	45771467	-1.32897	-0.634181	-1.32897	-1.32897	-0.817136	-1.32897	-1.32897	-0.797102	-1.32897	-1.32897	-1.32897	-0.649485	-1.32897	-1.32897	-0.358719	-1.32897	-1.32897	-1.32897	-1.32897	-1.32897	-1.32897	-1.32897	-1.32897	-0.723015	1.66906	1.80562	1.00071	1.38483	0.89645	0.468213	1.28256	1.59052	0.92258	1.2481	1.84379	2.0326	-1.32897
MIRc_dup1877	-	MIR	MIRc	SINE	-6.33428	0.0666561	59.2205	1.35893e-06	0.00118974	chr2	45772670	45772785	-1.32897	-1.32897	-1.32897	-1.32897	-1.32897	-1.32897	-1.32897	-1.32897	-1.32897	-1.32897	-1.32897	-1.32897	-1.32897	-1.32897	-1.32897	-1.32897	-1.32897	-1.32897	-1.32897	-1.32897	-1.32897	-1.32897	-1.32897	-1.32897	1.27581	1.89416	1.65349	1.04129	1.58482	1.65856	1.08384	1.91008	0.772579	1.47026	1.43456	1.22769	-1.32897
MLTR31F_MM_dup39	-	ERVK	MLTR31F_MM	LTR	2.2088	0.770167	18.3539	0.000104409	0.0348259	chr2	55452768	55453284	0.853192	1.38645	0.759025	0.0270437	0.943882	1.17462	0.679805	0.996478	0.844797	0.390348	-0.253173	-0.649485	2.16271	2.00077	0.21619	1.13852	0.822062	1.87736	1.9195	0.4556	-0.130013	-0.622123	0.508743	-0.297593	1.97776	0.589176	0.117724	-0.0718912	-1.32897	-0.748747	-0.491928	-1.32897	0.415713	-0.333703	-0.104758	0.454161	0.595445
MLTR31A_MM_dup40	+	ERVK	MLTR31A_MM	LTR	-5.93853	-0.276758	25.9612	4.75997e-05	0.0194304	chr2	58276675	58277244	-1.32897	-1.32897	-1.32897	-0.724973	-1.32897	-1.32897	-1.32897	-1.32897	-1.32897	-1.32897	-1.32897	-1.32897	-1.32897	-1.32897	-1.32897	-1.32897	-0.674925	-1.32897	-1.32897	-1.32897	-1.32897	-1.32897	-1.32897	-1.32897	0.210123	1.25668	0.825373	1.27915	0.0682772	1.24412	1.37251	0.769613	1.59387	0.663926	0.861143	0.233396	-1.32897
MER45B_dup84	+	hAT-Tip100	MER45B	DNA	-7.1873	0.605648	54.7557	9.81345e-09	2.26665e-05	chr2	72670245	72671057	-1.32897	-1.32897	-1.32897	-0.30051	-1.32897	-1.32897	-1.32897	-1.32897	-1.32897	-0.675268	-1.32897	-1.32897	-0.755566	-1.32897	-1.32897	-1.32897	-1.32897	-0.661891	-1.32897	-1.32897	-0.60837	-1.32897	-1.32897	-1.32897	2.80194	2.33476	2.4425	2.21422	1.50442	1.56557	1.68493	2.04672	1.68067	2.12185	1.84379	2.28361	-1.32897
ORR1A2_dup1463	-	ERVL-MaLR	ORR1A2	LTR	-3.94712	-0.0860778	17.4339	0.000146467	0.0443198	chr2	78354348	78354667	-0.414726	1.08531	0.759025	-1.32897	-0.440099	-0.301824	-0.12974	-0.797102	0.411453	0.821334	-1.32897	0.439225	-0.755566	-0.712987	-0.763773	-0.789856	-0.226547	-0.661891	-0.681056	-0.640755	-0.60837	-0.622123	-1.32897	-0.297593	0.495387	0.359657	0.393979	0.905829	-0.174848	0.660347	0.23953	-0.374427	-0.059502	0.47162	0.861143	0.814559	-0.777115
RMER3D-int_dup235	-	ERVK	RMER3D-int	LTR	-1.44926	2.75193	20.5585	4.74854e-05	0.0194182	chr2	79329544	79330481	2.46039	2.86655	2.99061	2.36683	3.17686	3.30758	2.38226	2.47097	1.56607	2.3756	2.94007	3.28345	1.54768	2.5632	2.42264	3.12005	1.75109	1.45314	2.7477	2.18097	2.66208	2.7952	3.2351	3.15655	2.23191	2.27005	2.38041	2.88889	3.00727	2.46515	2.80147	2.53898	2.83523	3.38983	3.1552	2.54619	3.6599
BGLII_dup235	-	ERVK	BGLII	LTR	-1.59484	2.17067	22.1253	2.76377e-05	0.0128968	chr2	79332091	79332500	1.42587	1.94322	2.4221	2.72394	1.92158	2.57916	1.94024	2.21937	1.02077	2.31073	3.16952	3.0109	2.28276	0.912329	1.93896	1.54743	2.0183	1.68079	1.40851	1.7303	0.515607	1.41306	1.95689	2.11964	1.27581	1.61035	1.65349	2.03103	2.48577	2.56462	2.15942	2.17153	2.34414	2.70652	3.0966	2.72649	2.78448
MYSERV6-int_dup307	+	ERVK	MYSERV6-int	LTR	-2.9099	0.311745	20.3555	5.09926e-05	0.0205417	chr2	84450401	84450864	-0.414726	-0.167212	-0.704236	-0.30051	-0.141462	-0.725855	0.515956	0.147777	-1.32897	0.621875	-0.253173	-1.32897	0.232785	-0.712987	-0.0428146	-0.0906449	0.391003	0.137563	-0.235543	-0.176736	0.515607	0.205443	1.02692	-0.297593	0.937738	0.787144	-0.673367	0.905829	1.12875	0.981561	0.853319	1.17942	1.68067	1.2481	1.43456	0.233396	-0.378918
Lx8_dup4996	+	L1	Lx8	LINE	-1.66275	1.41355	22.5914	2.35934e-05	0.0116107	chr2	84468701	84469376	1.22321	0.467876	1.08663	1.72047	1.06572	0.882965	0.960427	1.3377	0.644335	1.15275	1.11239	1.90706	0.813843	0.317384	1.32076	1.01522	1.42287	1.45314	0.379266	0.893754	0.515607	0.490265	0.284347	0.0305304	1.54951	2.13121	2.50203	0.589503	1.8022	2.46515	2.15942	2.2864	2.23365	1.91048	1.91334	2.22483	1.39167
RLTR42_dup21	-	ERVK	RLTR42	LTR	-1.50344	3.23393	45.269	3.54481e-08	6.67756e-05	chr2	84476626	84476862	3.08688	3.32222	2.95091	2.81161	2.36303	2.42119	2.6428	2.42404	2.88515	3.53333	3.33628	4.19828	3.25223	2.66316	2.47312	3.31566	3.35269	2.47145	2.48237	2.64105	2.53945	2.62908	2.79836	2.77383	3.88889	3.90705	3.18582	3.97334	3.91	3.97906	3.96159	3.86649	3.77483	3.81157	3.90081	3.76727	2.86014
ORR1D2_dup1480	-	ERVL-MaLR	ORR1D2	LTR	-3.34634	0.305178	18.4426	0.000101088	0.0340393	chr2	84939620	84939940	0.987356	-0.167212	0.562309	0.518873	-0.817136	-1.32897	-0.810882	-0.797102	0.644335	1.53996	0.356196	-0.189411	-0.346342	0.317384	-0.0428146	-0.0906449	0.391003	-0.661891	-1.32897	-0.640755	-0.60837	-0.622123	-0.729762	-0.723015	0.937738	1.11649	0.393979	1.04129	1.23222	0.829875	1.37251	-0.374427	1.59387	-0.333703	1.23167	1.10268	-0.378918
MLT1H_dup191	-	ERVL-MaLR	MLT1H	LTR	-2.02063	1.02929	22.6483	2.31442e-05	0.0114633	chr2	84947408	84947642	0.140481	-0.167212	0.759025	-0.30051	0.943882	0.0254727	0.960427	0.713888	0.844797	0.821334	1.3802	1.2102	0.644895	0.317384	0.794411	1.01522	0.622572	1.18271	0.379266	-0.640755	0.515607	1.11083	0.284347	0.29768	1.77947	1.38445	1.54446	1.74381	2.20968	2.24293	2.10797	1.17942	1.29692	2.12185	1.11841	1.6413	0.40649
L1MC5a_dup287	-	L1	L1MC5a	LINE	-2.42848	1.00884	23.3509	1.8281e-05	0.00957587	chr2	84952421	84952916	1.3281	0.467876	1.47037	-0.30051	0.316878	0.882965	0.331086	0.147777	0.411453	0.114427	0.783283	1.48162	-0.346342	0.544063	0.21619	0.565747	1.15352	-0.207482	1.13967	0.4556	0.754871	0.932083	0.284347	1.18146	0.73345	0.787144	0.117724	1.89456	1.86794	1.1188	2.25712	1.98002	2.11399	1.83253	1.52622	1.34273	0.40649
B3_dup13525	+	B2	B3	SINE	-1.44198	2.61669	17.7118	0.000132148	0.041331	chr2	84958278	84958457	1.42587	2.76568	2.58656	2.30775	2.31469	2.36445	1.65524	1.84487	1.96086	3.18083	2.76395	3.73646	2.72562	1.55685	1.93896	1.54743	2.17239	2.34426	1.52621	1.62041	2.093	1.54334	2.1017	2.18702	3.08597	3.46191	2.50203	3.29349	3.00727	3.04977	3.8719	3.5125	3.31387	3.08826	3.06638	2.68348	1.97166
MMETn-int_dup68	+	ERVK	MMETn-int	LTR	2.24345	1.45721	22.282	2.62024e-05	0.0124546	chr2	88508565	88512940	1.1101	2.19673	1.35344	1.6269	1.63706	0.882965	0.515956	1.52726	1.96086	0.390348	1.2525	-0.649485	1.64049	1.8392	1.78764	1.35742	2.37647	1.68079	1.63503	2.18097	1.57382	1.87565	1.61467	1.42418	0.210123	1.61035	1.84956	0.905829	0.276279	0.829875	-1.32897	-0.061764	-0.059502	0.833587	-0.409934	-0.0273629	1.90177
B3A_dup9613	+	B2	B3A	SINE	1.7065	0.893684	20.9849	4.09216e-05	0.017256	chr2	91555896	91556025	1.22321	0.704276	1.08663	0.293816	0.943882	0.882965	0.826928	0.862091	1.1776	0.821334	0.356196	0.15888	1.34195	0.317384	1.20607	0.731622	0.622572	0.648963	0.379266	1.22938	0.960042	0.490265	1.29135	1.63188	-0.145805	0.589176	0.825373	0.905829	0.764581	0.468213	0.973181	0.919525	0.197584	-0.333703	0.712969	-0.345885	1.17176
MIR_dup4045	-	MIR	MIR	SINE	-1.93133	0.502292	18.1675	0.000111764	0.0366411	chr2	101767065	101767267	0.70526	-0.167212	0.759025	0.293816	1.06572	-0.725855	0.331086	0.147777	0.133605	0.621875	0.585486	0.15888	0.232785	0.912329	0.21619	0.378294	0.997288	0.137563	-0.681056	-0.176736	0.754871	0.728021	0.508743	0.523005	1.11665	0.589176	-0.224264	1.16512	0.458036	0.468213	0.0343516	-0.061764	1.29692	0.47162	1.23167	1.10268	0.595445
Charlie4z_dup40	+	hAT-Charlie	Charlie4z	DNA	-2.47521	0.735137	22.0711	2.81523e-05	0.0131236	chr2	102306327	102306436	0.540407	0.704276	0.562309	0.293816	0.316878	0.882965	0.515956	0.548699	0.133605	-0.227049	1.3802	0.15888	0.453505	0.317384	1.20607	0.731622	0.391003	0.137563	0.808997	0.893754	-0.130013	0.728021	0.284347	0.717845	-0.619352	0.0865844	0.117724	1.04129	1.50442	0.468213	1.18662	0.602298	1.91354	1.75013	0.361282	1.10268	2.03832
B4A_dup13066	-	B4	B4A	SINE	-1.30626	1.61058	18.2438	0.000108689	0.03607	chr2	102307492	102307750	0.987356	1.38645	1.86147	1.03823	2.04524	1.62466	1.29973	1.61346	1.1776	1.42207	1.60599	1.6003	1.7277	1.65723	1.78764	1.13852	0.997288	0.84963	1.83076	1.62041	0.515607	2.14557	0.873982	1.30792	1.66906	2.05644	1.84956	1.04129	1.32877	1.46617	1.88158	1.83658	2.11399	2.66215	1.69372	2.63915	1.39167
Lx8b_dup2585	+	L1	Lx8b	LINE	-1.75684	0.862948	17.3394	0.0001517	0.0455131	chr2	102365467	102365606	0.853192	-0.167212	0.0637775	0.518873	1.17806	0.882965	1.19525	0.36212	0.133605	0.996536	1.2525	0.673857	1.22692	0.317384	-0.0428146	1.01522	0.822062	0.415805	0.610073	0.893754	0.515607	0.728021	1.02692	0.29768	0.937738	0.961195	1.00071	1.66209	0.764581	0.660347	1.28256	0.413001	1.59387	1.56971	1.33668	1.6413	0.912191
B1F1_dup1943	+	Alu	B1F1	SINE	-2.17818	0.611937	19.4254	0.000165444	0.0485167	chr2	104458881	104458985	0.540407	0.185	0.759025	0.293816	1.06572	1.03615	1.48841	0.36212	1.02077	0.621875	0.783283	1.2102	0.813843	1.06632	0.435697	-0.0906449	0.997288	0.648963	0.104367	-0.640755	-0.130013	0.932083	0.70289	0.0305304	-0.145805	1.25668	-0.224264	0.183755	0.89645	0.829875	1.08384	0.769613	1.05844	0.663926	0.146999	0.645585	1.04781
RLTR16B_MM_dup82	+	ERVK	RLTR16B_MM	LTR	-4.47585	3.65293	120.819	6.10483e-14	2.00429e-09	chr2	104558978	104559658	0.70526	1.94322	1.35344	0.293816	0.943882	0.711561	1.19525	0.713888	2.40352	0.621875	1.4975	1.48162	2.22399	-0.282684	0.626175	1.13852	1.15352	0.84963	1.83076	0.173803	0.754871	1.41306	-0.307653	0.29768	5.31659	5.61045	5.272	5.08607	5.20882	5.12454	5.36075	5.43744	5.01819	4.91906	5.33873	5.19196	0.762493
Lx6_dup2021	-	L1	Lx6	LINE	-4.32055	0.915677	42.3858	7.28764e-08	0.000118845	chr2	104559659	104559713	-1.32897	0.185	-0.269715	-0.724973	-0.817136	-0.725855	-0.810882	-1.32897	0.133605	-1.32897	0.0834482	-0.649485	-0.755566	-1.32897	-0.763773	-0.789856	-0.226547	-1.32897	0.379266	-1.32897	-1.32897	-0.149797	-0.729762	-0.723015	2.30756	2.85944	1.65349	2.32458	2.39948	2.30177	2.70088	2.49188	1.76254	1.98443	2.37441	2.63915	-1.32897
MTEa_dup2463	+	ERVL-MaLR	MTEa	LTR	-4.33409	0.221395	31.5561	2.24744e-06	0.00178721	chr2	104561484	104561656	-0.800609	-1.32897	-1.32897	-1.32897	-1.32897	-1.32897	-1.32897	-1.32897	-0.210833	0.390348	-1.32897	-0.649485	-0.346342	-1.32897	-1.32897	-1.32897	-1.32897	-1.32897	-1.32897	-1.32897	-0.60837	-1.32897	-1.32897	-1.32897	1.77947	1.50182	1.84956	1.27915	1.23222	1.65856	0.973181	1.59052	1.29692	0.833587	1.7707	1.72851	-1.32897
B3_dup14387	+	B2	B3	SINE	-6.34305	-0.0994845	30.1383	3.32982e-06	0.00243324	chr2	104561861	104562031	-1.32897	-0.634181	-0.704236	-1.32897	-1.32897	-0.725855	-1.32897	-0.797102	-1.32897	-1.32897	-1.32897	-1.32897	-1.32897	-1.32897	-1.32897	-0.789856	-0.674925	-1.32897	-1.32897	-1.32897	-1.32897	-1.32897	-1.32897	0.0305304	1.66906	0.961195	1.42651	0.756319	0.619435	0.829875	0.853319	1.05532	1.40285	1.36345	1.43456	0.645585	-0.777115
B3_dup14388	+	B2	B3	SINE	-3.40182	0.199832	20.6218	4.64449e-05	0.0190946	chr2	104562766	104562979	-0.800609	-1.32897	-1.32897	-1.32897	-1.32897	-0.725855	-0.810882	-1.32897	-0.664186	-0.675268	-1.32897	-0.189411	-0.755566	-1.32897	0.21619	-1.32897	-0.674925	-1.32897	-1.32897	-0.176736	-1.32897	-0.622123	-0.729762	-1.32897	1.27581	1.61035	0.393979	1.38483	1.01727	1.82829	1.28256	1.39956	1.18261	0.47162	2.04314	1.6413	-1.32897
RMER10B_dup277	-	ERVL	RMER10B	LTR	-5.57385	-0.31788	19.3828	9.14954e-05	0.0317078	chr2	104563355	104563588	-1.32897	-1.32897	-0.704236	-1.32897	-1.32897	-1.32897	-1.32897	-1.32897	-1.32897	-1.32897	-1.32897	-0.649485	-1.32897	-1.32897	-1.32897	-0.398299	-1.32897	-1.32897	-0.681056	-1.32897	-1.32897	-0.622123	-1.32897	-1.32897	1.88202	1.61035	0.393979	0.589503	-0.174848	0.660347	0.578823	0.19506	-0.059502	1.36345	0.547815	0.233396	-1.32897
MTD_dup5475	-	ERVL-MaLR	MTD	LTR	-5.23702	0.827056	53.8043	4.81031e-09	1.29298e-05	chr2	104564004	104564407	-0.800609	-0.634181	-0.269715	-1.32897	-1.32897	-0.725855	-0.810882	-0.797102	-1.32897	-1.32897	-1.32897	0.15888	-0.0279124	-0.282684	-1.32897	-0.789856	-1.32897	-1.32897	-0.681056	-1.32897	-1.32897	-0.622123	-0.307653	-0.723015	2.15207	2.62082	2.81532	1.89456	2.25952	1.82829	2.39229	2.39279	2.23365	1.91048	2.27221	2.59342	-1.32897
IMPB_01_dup2785	-	Satellite	IMPB_01	Satellite	-5.03632	0.318421	36.5186	1.22919e-06	0.00110348	chr2	104565172	104565499	-0.800609	-0.167212	-1.32897	-1.32897	-1.32897	-1.32897	-1.32897	-1.32897	-0.664186	-1.32897	-0.253173	-1.32897	-1.32897	-1.32897	-1.32897	-1.32897	-1.32897	-1.32897	-0.235543	-1.32897	-1.32897	-1.32897	-1.32897	-1.32897	0.495387	1.11649	0.825373	1.82115	1.58482	1.35941	1.18662	1.98002	1.50152	1.12271	1.11841	1.88855	-1.32897
RSINE1_dup12565	-	B4	RSINE1	SINE	-6.32765	-0.00739461	26.587	9.28457e-06	0.00557839	chr2	104565601	104565763	-1.32897	-1.32897	-1.32897	-1.32897	-0.817136	-1.32897	-1.32897	-0.797102	-1.32897	-0.675268	-1.32897	0.439225	-0.0279124	-1.32897	-1.32897	-1.32897	-0.674925	-0.661891	-1.32897	-1.32897	-1.32897	-1.32897	-1.32897	-0.723015	0.937738	1.25668	2.02215	0.400847	1.12875	1.46617	1.18662	0.919525	0.772579	-0.333703	2.16222	1.34273	-0.777115
B1_Mus2_dup7011	+	Alu	B1_Mus2	SINE	-5.80326	-0.121611	28.9009	8.02304e-06	0.00497664	chr2	104565837	104565982	-1.32897	-1.32897	-1.32897	-1.32897	-0.817136	-1.32897	-1.32897	-1.32897	-1.32897	-1.32897	-0.693038	-1.32897	-1.32897	-1.32897	-1.32897	-0.789856	-0.226547	-1.32897	-0.681056	-1.32897	-1.32897	-1.32897	-1.32897	-1.32897	1.54951	0.0865844	0.825373	0.756319	1.23222	1.46617	0.72259	1.29368	1.18261	0.47162	0.547815	0.9658	-1.32897
B1F2_dup1589	-	Alu	B1F2	SINE	-4.42843	-0.178176	17.56	0.000171994	0.0496887	chr2	104566898	104567029	-1.32897	-0.634181	-1.32897	-1.32897	-0.817136	-1.32897	-0.810882	-1.32897	0.411453	-0.675268	-0.693038	-1.32897	-1.32897	-1.32897	-1.32897	-1.32897	-1.32897	-1.32897	-0.235543	-1.32897	-1.32897	-1.32897	-1.32897	-1.32897	1.11665	0.787144	1.75486	-0.0718912	0.0682772	0.981561	0.72259	1.59052	1.05844	0.47162	0.547815	1.54848	-1.32897
RSINE1_dup12566	-	B4	RSINE1	SINE	-5.75353	-0.255457	26.6726	1.94891e-05	0.0100425	chr2	104567625	104567780	-1.32897	-1.32897	-1.32897	-0.724973	-1.32897	-0.725855	-1.32897	-1.32897	-0.664186	-0.675268	-0.693038	-0.649485	-1.32897	-0.712987	-1.32897	-1.32897	-1.32897	-1.32897	-1.32897	-1.32897	-1.32897	-1.32897	-1.32897	-1.32897	0.937738	1.11649	1.75486	0.400847	1.23222	0.829875	0.973181	-0.374427	0.605152	0.47162	0.861143	1.10268	-1.32897
RMER19B_dup727	-	ERVK	RMER19B	LTR	-4.04264	1.91425	103.709	6.42014e-13	9.83644e-09	chr2	104567944	104568096	-0.800609	0.907339	-0.704236	-0.30051	-1.32897	-1.32897	-0.12974	-0.797102	1.56607	0.621875	0.0834482	0.875614	0.453505	-0.712987	-0.358719	0.162794	-0.674925	-0.207482	0.379266	-0.640755	-0.130013	-0.622123	0.70289	-0.297593	3.4286	2.76867	3.77394	3.6731	3.29705	3.41219	3.33653	3.31016	3.36718	3.5926	3.81254	3.41961	-0.378918
RMER19B_dup728	-	ERVK	RMER19B	LTR	-3.62088	3.95839	167.813	2.85642e-16	2.62584e-11	chr2	104568087	104568725	1.3281	1.63546	0.562309	1.41931	1.17806	0.292075	1.57424	1.61346	1.77693	2.01745	2.26544	1.6003	1.7277	0.317384	1.08146	1.45555	1.42287	1.02576	1.73621	1.92775	0.754871	0.932083	1.95689	0.717845	5.84054	5.71746	5.68546	5.37607	5.295	5.38483	5.72753	5.57939	5.50213	5.291	5.58241	5.61456	1.04781
B2_Mm2_dup8819	+	B2	B2_Mm2	SINE	-4.00471	2.38395	75.2989	6.42609e-11	4.16009e-07	chr2	104568726	104568917	0.540407	0.704276	-1.32897	0.713513	-0.141462	0.292075	0.118995	-0.104063	2.12398	-0.227049	-0.693038	1.05259	0.232785	0.0483262	1.08146	0.731622	0.622572	0.648963	-0.681056	0.173803	0.515607	-0.622123	0.70289	0.0305304	4.2942	4.37536	4.377	3.69381	3.7964	3.65722	4.01843	4.00712	3.81376	3.15383	3.71851	3.68244	0.189004
RMER19B_dup729	-	ERVK	RMER19B	LTR	-4.55942	0.617975	50.0913	1.12021e-08	2.54244e-05	chr2	104568918	104568945	-0.800609	-0.167212	-1.32897	-0.724973	-0.141462	-0.725855	-0.43048	-0.797102	-0.664186	-1.32897	-0.693038	-0.649485	-1.32897	-0.712987	-0.763773	-1.32897	-1.32897	-0.207482	-0.235543	-0.176736	0.228615	-0.622123	-0.729762	-0.297593	1.77947	2.2023	2.17628	1.89456	2.3077	1.56557	1.99921	1.91008	1.68067	0.663926	2.16222	1.81075	-0.777115
PB1D10_dup6499	-	Alu	PB1D10	SINE	-4.33887	0.41645	38.1927	2.89957e-07	0.000353514	chr2	104568976	104569078	-0.800609	-0.634181	-1.32897	-0.724973	-1.32897	-1.32897	-1.32897	-1.32897	-0.664186	-0.675268	-1.32897	-1.32897	-1.32897	-0.712987	-0.358719	-0.789856	0.622572	-0.207482	-0.681056	-1.32897	-0.60837	-0.622123	-1.32897	-0.723015	1.54951	1.97758	2.17628	1.48329	1.66098	1.46617	1.28256	2.34058	1.59387	1.36345	1.11841	1.81075	-1.32897
Lx9_dup5891	-	L1	Lx9	LINE	-3.11241	1.35319	32.9376	9.38767e-07	0.000898942	chr2	104569515	104569831	-0.800609	-0.634181	-0.704236	-1.32897	-0.440099	0.0254727	-0.43048	-0.409362	-0.664186	-0.675268	-0.693038	1.35228	-0.755566	-1.32897	-0.358719	-0.789856	0.822062	-1.32897	0.104367	-1.32897	-0.60837	-0.149797	0.0185014	-1.32897	2.63576	3.5463	3.3568	2.47574	2.71742	2.82749	2.8335	2.62881	2.67533	2.30617	2.83503	2.44681	-0.378918
Lx9_dup5892	+	L1	Lx9	LINE	-3.34894	2.13629	95.3495	2.24832e-12	3.03945e-08	chr2	104569833	104570328	-0.414726	0.185	0.759025	-1.32897	-0.141462	0.292075	0.118995	0.147777	1.1776	0.390348	-0.693038	-0.189411	-0.0279124	-0.282684	0.21619	0.162794	0.822062	0.415805	0.104367	0.173803	-0.60837	-0.149797	-0.307653	0.0305304	3.76016	3.88562	4.01778	3.32038	3.4117	3.74465	3.42328	3.66891	3.39312	3.21654	3.57565	3.52081	-0.378918
B3_dup14389	-	B2	B3	SINE	-4.75334	1.16691	51.7783	7.59702e-09	1.82412e-05	chr2	104570342	104570564	-0.800609	0.185	0.562309	-1.32897	-1.32897	-0.301824	-0.810882	-0.409362	-0.664186	-0.227049	-0.253173	-0.649485	-0.346342	-0.712987	-0.763773	0.162794	-0.226547	-1.32897	-1.32897	0.4556	-0.60837	-1.32897	-0.729762	-0.297593	2.74864	2.67181	2.81532	2.47574	2.48577	2.867	2.6297	2.49188	2.28995	1.98443	2.5153	2.39444	-1.32897
RMER19C_dup344	+	ERVK	RMER19C	LTR	-4.23376	2.25466	76.4866	5.18658e-11	3.58284e-07	chr2	104570570	104571146	-0.110577	1.24373	-1.32897	-0.724973	-0.817136	0.292075	-0.43048	-0.104063	1.87183	-0.227049	1.11239	0.439225	0.453505	0.544063	0.626175	0.880376	0.115022	0.84963	0.104367	-0.640755	0.754871	-0.622123	0.0185014	-1.32897	3.78684	3.90705	4.26117	3.83102	3.5583	3.82709	3.74292	3.60394	3.65132	3.15383	3.69895	3.94166	0.189004
RLTR8_dup28	+	ERVK	RLTR8	LTR	-2.0337	0.764739	18.6441	9.39483e-05	0.0322978	chr2	104675324	104675421	0.70526	0.704276	0.562309	0.518873	0.500954	0.882965	0.515956	0.548699	1.1776	1.42207	0.356196	0.15888	0.453505	0.739915	0.794411	0.162794	0.822062	0.648963	1.28034	-0.176736	1.29933	1.54334	0.70289	0.717845	1.11665	-0.250533	-0.673367	1.04129	0.619435	0.660347	1.68493	0.413001	1.18261	1.12271	1.11841	1.22769	0.762493
IAPLTR2_Mm_dup152	+	ERVK	IAPLTR2_Mm	LTR	2.14513	3.60735	43.0836	6.10701e-08	0.000103862	chr2	118554766	118555241	3.99013	4.55741	3.84996	3.91571	4.26411	4.27829	3.84082	4.04843	3.31481	3.14407	4.58445	2.96739	3.09712	3.96923	3.36807	3.79954	4.23966	3.77988	4.22313	4.01919	3.98834	4.10932	4.29745	4.03536	0.210123	1.38445	1.54446	2.56838	1.58482	1.35941	2.15942	2.34058	2.05022	1.83253	2.27221	2.09956	3.72206
IAPEz-int_dup836	+	ERVK	IAPEz-int	LTR	1.64706	6.33767	70.8172	1.47235e-10	8.253e-07	chr2	118556820	118557899	6.52549	7.10652	6.35267	6.62804	6.62027	6.54796	6.49462	6.5202	6.79532	6.26366	6.92686	6.01284	6.29446	6.27738	6.54485	6.50101	6.83989	6.68495	6.75236	6.76714	6.90137	6.80911	6.8086	6.83881	4.71122	4.99177	4.89282	5.78604	4.82608	4.57587	5.04231	5.11882	4.85048	4.82156	5.16425	4.84692	6.60866
IAPLTR2_Mm_dup153	+	ERVK	IAPLTR2_Mm	LTR	1.12546	3.35903	19.4835	6.94519e-05	0.0260059	chr2	118557900	118558375	3.52225	3.80137	3.69037	3.55835	3.675	3.50426	3.42182	3.48834	4.10212	2.7627	3.74497	2.82839	3.03008	4.00777	3.82202	3.41657	3.56239	3.82822	3.48923	3.90666	3.78744	3.77991	3.73444	3.75362	2.74864	2.45607	2.76761	2.47574	1.73331	1.74592	2.95496	2.75386	2.39637	2.24731	2.76149	2.49736	3.52694
B1F1_dup2027	-	Alu	B1F1	SINE	4.28264	0.339129	22.7696	2.22164e-05	0.0111115	chr2	118559133	118559223	-0.414726	1.63546	0.759025	1.41931	0.664178	0.517011	0.515956	0.713888	-0.664186	0.114427	0.356196	0.15888	-0.755566	0.544063	0.21619	0.378294	0.997288	0.84963	0.610073	0.893754	0.228615	-0.622123	1.29135	0.29768	-1.32897	-1.32897	-1.32897	0.589503	-0.834816	-1.32897	-0.204923	0.413001	-1.32897	-1.32897	-0.797477	-1.32897	-0.378918
RSINE1_dup13033	+	B4	RSINE1	SINE	3.78806	0.53893	19.072	8.04925e-05	0.0290175	chr2	118565116	118565190	1.1101	-1.32897	0.759025	1.17675	1.28229	1.03615	1.08261	0.996478	-0.210833	0.390348	0.957203	-0.649485	-0.0279124	1.20545	-0.0428146	0.565747	1.54077	0.415805	0.104367	1.22938	-0.130013	1.26984	-0.307653	1.04284	-0.619352	-1.32897	-1.32897	-0.382807	-1.32897	-1.32897	-0.850577	-0.374427	-0.372554	-1.32897	-1.32897	-1.32897	-0.0671903
RMER17B2_dup104	+	ERVK	RMER17B2	LTR	2.00095	0.960108	17.8994	0.00012332	0.0393082	chr2	118572278	118573136	1.60354	1.7455	1.47037	1.6269	1.28229	1.30096	1.65524	2.32533	0.644335	0.996536	1.4975	0.439225	-0.346342	1.44895	0.435697	0.565747	1.75109	1.32425	0.379266	1.22938	1.13964	1.11083	0.284347	1.30792	-0.619352	-1.32897	-0.673367	0.183755	-0.467418	-0.336084	0.419128	-0.374427	-0.372554	-0.0127229	0.146999	-0.345885	1.17176
MER68_dup63	+	ERVL	MER68	LTR	0.648913	4.50259	22.9437	2.09517e-05	0.0106059	chr2	120619974	120620237	4.36768	5.17413	4.49932	4.75998	4.47675	4.53123	4.38293	4.41532	4.97206	4.78396	4.58445	5.00028	4.50705	4.48842	4.54265	4.2998	4.80859	4.80786	4.50704	4.25808	4.75276	4.4947	4.70138	4.68634	4.31268	4.39066	4.20854	4.17831	4.2553	4.37129	4.44891	4.28091	3.87025	3.61605	4.19422	3.82777	4.5483
B2_Mm1a_dup1874	-	B2	B2_Mm1a	SINE	1.90925	2.09529	26.5345	6.49245e-06	0.00417366	chr2	122542299	122542491	1.60354	2.11707	2.36283	2.6306	2.21287	2.42119	1.57424	2.27333	3.24562	2.71336	2.89802	2.23519	2.59256	1.75108	2.20098	1.79244	2.43854	2.97929	2.22821	2.52387	2.53945	1.87565	1.40736	1.81341	2.30756	2.62082	1.42651	0.756319	1.41927	1.56557	1.18662	0.919525	0.772579	0.833587	0.712969	1.22769	1.75093
B2_Mm2_dup9791	-	B2	B2_Mm2	SINE	3.90062	0.0575858	23.5072	1.73531e-05	0.00921031	chr2	129012783	129012977	-0.110577	0.467876	0.334471	0.293816	0.316878	-0.725855	0.118995	-0.104063	0.844797	-0.227049	0.0834482	0.439225	0.644895	0.0483262	0.21619	0.565747	-0.226547	-0.661891	0.104367	0.173803	0.515607	-0.149797	0.508743	-0.723015	-0.145805	1.11649	-0.673367	0.400847	-0.467418	-0.748747	0.0343516	-1.32897	-1.32897	-1.32897	-0.797477	-1.32897	-0.378918
RLTR17_dup256	+	ERVK	RLTR17	LTR	-6.14883	1.59977	134.403	1.11915e-14	4.67641e-10	chr2	135646423	135646962	-0.414726	-0.634181	-0.269715	-0.30051	-0.440099	-0.725855	-0.43048	-0.797102	0.844797	0.390348	0.0834482	-0.189411	0.813843	-0.282684	0.21619	0.565747	0.115022	-0.661891	0.379266	-1.32897	0.515607	-0.622123	0.0185014	-0.297593	3.70527	3.02545	3.22167	3.08978	2.10451	2.05045	2.95496	2.62881	3.25851	2.56908	3.55403	3.098	-0.378918
B4A_dup14529	-	B4	B4A	SINE	-3.72177	0.426239	40.6238	1.14654e-07	0.000172785	chr2	135647314	135647463	-0.800609	-1.32897	-1.32897	-0.724973	-1.32897	-0.301824	-1.32897	-0.409362	-1.32897	-1.32897	-0.693038	-1.32897	-0.755566	-1.32897	-0.358719	-0.398299	-0.674925	-0.661891	-0.681056	-1.32897	-0.60837	-0.622123	-0.729762	-1.32897	2.06754	1.80562	2.38041	1.74381	0.89645	1.24412	1.53716	0.919525	2.39637	1.47026	1.84379	1.81075	-1.32897
B2_Mm2_dup10070	-	B2	B2_Mm2	SINE	-3.20647	0.465385	24.6373	1.19544e-05	0.00680879	chr2	135647508	135647689	-0.414726	-1.32897	-0.704236	-1.32897	0.105834	0.0254727	-0.810882	-0.409362	0.133605	0.621875	0.0834482	-0.649485	0.232785	-1.32897	-0.358719	-0.0906449	0.115022	-0.661891	-0.681056	0.4556	-0.60837	-0.622123	-0.729762	-1.32897	1.11665	1.89416	2.31552	1.16512	1.58482	1.24412	1.18662	1.91008	1.50152	0.663926	1.33668	2.0326	-1.32897
MLT1D_dup1013	-	ERVL-MaLR	MLT1D	LTR	-4.41259	0.751913	33.6068	7.74864e-07	0.000761017	chr2	135647945	135648247	-0.800609	-1.32897	-1.32897	-1.32897	-1.32897	0.292075	-0.810882	-1.32897	0.844797	-1.32897	-0.693038	-1.32897	-0.755566	-0.712987	-0.358719	-0.398299	-1.32897	-0.207482	-0.681056	-1.32897	-0.60837	-1.32897	-1.32897	-1.32897	2.44792	2.85944	3.03276	2.52281	1.41927	1.65856	0.72259	1.98002	1.91354	1.75013	2.04314	2.22483	-1.32897
Lx7_dup4700	+	L1	Lx7	LINE	-5.62887	0.480068	48.9769	1.45365e-08	3.13686e-05	chr2	135648333	135648513	-0.110577	-1.32897	-1.32897	0.0270437	-1.32897	-0.725855	-1.32897	-1.32897	-1.32897	-0.675268	0.0834482	-1.32897	0.453505	-1.32897	-0.763773	-0.398299	-0.674925	-0.661891	-0.681056	-1.32897	-0.60837	-1.32897	-1.32897	-0.297593	1.77947	2.27005	2.24758	1.57546	1.23222	1.1188	1.7535	1.4982	2.11399	1.75013	1.91334	2.09956	-1.32897
RLTR20A4_dup1384	-	ERVK	RLTR20A4	LTR	-4.34447	0.088561	26.5476	9.39399e-06	0.00562217	chr2	135648514	135648596	-0.414726	-0.634181	-1.32897	-0.724973	-1.32897	-1.32897	-1.32897	-1.32897	-1.32897	-1.32897	0.0834482	-1.32897	-0.346342	-1.32897	-1.32897	-1.32897	-0.674925	-1.32897	-1.32897	-1.32897	-0.60837	-1.32897	-1.32897	-0.297593	0.937738	1.25668	1.75486	1.16512	1.01727	1.1188	1.37251	0.919525	1.84001	1.56971	1.69372	0.645585	-1.32897
B1F_dup4987	+	Alu	B1F	SINE	-3.62681	1.39799	77.835	4.07711e-11	3.07212e-07	chr2	135649141	135649240	-0.800609	0.467876	-0.704236	0.0270437	-0.141462	-0.301824	-0.810882	-0.797102	0.411453	0.114427	-0.693038	-0.649485	-0.755566	0.0483262	0.21619	0.162794	0.622572	-0.661891	-0.235543	-0.640755	-0.130013	-0.622123	-1.32897	-0.723015	3.4286	3.5463	3.45043	2.52281	2.10451	2.24293	2.3036	2.23011	2.94451	2.66215	2.76149	2.96065	0.595445
L1M7_dup27	+	L1	L1M7	LINE	-4.75353	0.485693	41.7861	1.16943e-07	0.000175659	chr2	135649503	135649834	0.140481	-0.634181	-1.32897	-1.32897	-0.440099	0.0254727	-0.810882	-0.409362	1.1776	-0.227049	-0.693038	-1.32897	0.232785	-0.282684	-0.763773	-1.32897	-1.32897	-1.32897	-0.681056	-1.32897	-1.32897	-0.622123	-1.32897	-1.32897	1.54951	1.38445	1.75486	1.89456	1.32877	1.35941	1.28256	1.17942	1.91354	2.46959	1.52622	1.44927	-1.32897
ORR1A0_dup234	-	ERVL-MaLR	ORR1A0	LTR	-5.40099	0.212412	40.398	1.21599e-07	0.000182056	chr2	135650528	135650873	-0.414726	-1.32897	-0.704236	-0.30051	-0.817136	-1.32897	-1.32897	-1.32897	-0.664186	-0.227049	-1.32897	-1.32897	-0.755566	-1.32897	-1.32897	-1.32897	-0.226547	-1.32897	-1.32897	-1.32897	-1.32897	-1.32897	-0.729762	-1.32897	1.11665	2.33476	2.10128	1.66209	0.458036	1.46617	0.973181	-0.061764	2.34414	1.12271	1.9797	1.34273	-1.32897
ORR1E_dup2842	-	ERVL-MaLR	ORR1E	LTR	-5.19745	0.968375	54.5476	4.078e-09	1.136e-05	chr2	135650918	135651300	-0.414726	-1.32897	-0.704236	-0.724973	-1.32897	-0.301824	-0.43048	-0.797102	0.844797	-0.675268	-0.693038	-0.189411	0.232785	-1.32897	-0.763773	-1.32897	-1.32897	-0.661891	-0.235543	-0.640755	-1.32897	-0.622123	-0.729762	-1.32897	2.74864	3.02545	2.81532	2.69706	1.99107	2.30177	2.05461	2.17153	2.17506	2.24731	2.32422	2.28361	-0.0671903
L2c_dup1450	-	L2	L2c	LINE	-3.2996	0.665659	35.9176	4.04877e-07	0.000459497	chr2	135651811	135651904	-0.800609	-1.32897	-0.704236	0.0270437	-0.817136	-1.32897	-0.43048	-1.32897	0.644335	0.621875	-0.693038	0.15888	-0.346342	-0.712987	-0.0428146	-0.789856	-0.226547	-1.32897	-0.681056	-0.640755	-0.60837	-1.32897	-1.32897	-0.723015	2.44792	2.67181	2.50203	2.15571	1.01727	1.56557	1.53716	1.39956	1.59387	2.05477	1.33668	2.0326	0.40649
B3_dup16504	-	B2	B3	SINE	-3.5898	0.208485	28.2601	3.78503e-06	0.00266225	chr2	135652275	135652476	-1.32897	-0.634181	-1.32897	-1.32897	-0.440099	-0.725855	-1.32897	-0.409362	-0.210833	-1.32897	-0.693038	-0.649485	-0.755566	-0.712987	-1.32897	-0.789856	-0.674925	0.415805	0.104367	-0.640755	-0.60837	-1.32897	-0.729762	-0.297593	0.73345	0.787144	2.02215	1.38483	0.764581	0.981561	0.578823	0.602298	1.29692	1.98443	1.84379	0.9658	-1.32897
L1ME3_dup226	+	L1	L1ME3	LINE	-5.44499	0.555489	42.441	9.95558e-08	0.000153555	chr2	135654207	135654573	-1.32897	0.467876	-1.32897	-0.724973	-0.817136	0.517011	-0.43048	-1.32897	0.133605	-0.675268	-0.693038	-1.32897	-0.755566	-0.712987	-0.763773	-0.0906449	-1.32897	-1.32897	-1.32897	-1.32897	-0.60837	-1.32897	-0.729762	-1.32897	1.77947	1.89416	2.38041	2.47574	1.50442	1.35941	0.853319	1.4982	2.39637	1.83253	1.6124	1.22769	-0.378918
ORR1A2_dup1670	-	ERVL-MaLR	ORR1A2	LTR	-4.78299	-0.0327759	23.9829	1.48209e-05	0.00808093	chr2	135654821	135655131	-0.800609	-1.32897	-1.32897	-0.30051	-1.32897	-0.725855	-0.810882	-1.32897	-0.210833	-0.675268	-1.32897	-1.32897	-1.32897	-0.712987	-1.32897	-1.32897	0.391003	-1.32897	-1.32897	-1.32897	-0.60837	-0.149797	-1.32897	-1.32897	1.27581	0.961195	1.75486	0.905829	0.458036	0.660347	1.08384	0.602298	1.29692	1.47026	0.712969	1.44927	-1.32897
RLTR20A2B_MM_dup46	+	ERVK	RLTR20A2B_MM	LTR	-5.16674	0.27002	44.2779	1.41681e-07	0.000203966	chr2	136425638	136426090	-1.32897	-1.32897	-1.32897	-1.32897	-1.32897	-1.32897	-1.32897	-0.797102	-0.664186	-1.32897	-1.32897	-1.32897	-0.755566	-1.32897	-1.32897	-1.32897	-1.32897	-1.32897	-0.235543	-1.32897	-1.32897	-1.32897	-1.32897	-1.32897	1.27581	2.2023	1.84956	2.03103	1.8022	1.24412	1.45718	1.39956	1.76254	0.833587	1.6124	1.88855	-0.777115
RLTR31M_dup28	-	ERVK	RLTR31M	LTR	-4.40507	-0.315205	19.8664	0.000130481	0.0410749	chr2	136438297	136438881	-1.32897	-1.32897	-1.32897	-1.32897	-1.32897	-1.32897	-0.810882	-1.32897	-1.32897	-1.32897	-1.32897	-1.32897	-1.32897	-1.32897	-0.763773	-1.32897	-1.32897	-1.32897	-1.32897	-1.32897	-1.32897	-1.32897	-0.729762	-1.32897	1.27581	0.589176	1.15703	0.400847	0.89645	0.829875	0.72259	0.602298	0.772579	-0.0127229	1.11841	1.44927	-1.32897
L1_Mus3_dup5683	+	L1	L1_Mus3	LINE	-5.63472	-0.361077	20.9366	0.000163389	0.0481407	chr2	136442548	136443090	-1.32897	-1.32897	-1.32897	-1.32897	-1.32897	-1.32897	-1.32897	-1.32897	-1.32897	-1.32897	-1.32897	-1.32897	-1.32897	-1.32897	-0.763773	-1.32897	-0.674925	-1.32897	-1.32897	-1.32897	-1.32897	-1.32897	-1.32897	-1.32897	0.73345	0.961195	0.825373	0.183755	1.50442	0.468213	0.72259	0.602298	1.40285	-0.333703	0.547815	0.645585	-1.32897
L1Md_F_dup391	+	L1	L1Md_F	LINE	-4.25396	0.704044	46.6686	2.52055e-08	5.03713e-05	chr2	136457709	136462151	-0.800609	-1.32897	-1.32897	-0.724973	0.105834	-1.32897	-0.810882	-0.797102	-1.32897	0.114427	-0.253173	-0.189411	-1.32897	-0.712987	-0.358719	-1.32897	-0.674925	-1.32897	-1.32897	-1.32897	-1.32897	-1.32897	-0.729762	-0.723015	1.41914	2.13121	1.84956	1.57546	2.44327	2.35831	2.2091	2.90533	2.39637	1.47026	2.21826	2.34009	-1.32897
L1_Rod_dup1446	+	L1	L1_Rod	LINE	-6.17688	-0.173938	29.2577	1.47222e-05	0.00803666	chr2	136465024	136466356	-0.800609	-1.32897	-1.32897	-1.32897	-1.32897	-1.32897	-1.32897	-1.32897	-1.32897	-1.32897	-1.32897	-1.32897	-1.32897	-1.32897	-1.32897	-0.789856	-1.32897	-1.32897	-1.32897	-1.32897	-1.32897	-1.32897	-1.32897	-1.32897	-0.619352	0.0865844	0.393979	1.66209	1.50442	0.829875	1.08384	1.75913	1.50152	0.249679	1.43456	0.814559	-1.32897
Lx5b_dup842	-	L1	Lx5b	LINE	-6.81082	0.295354	61.9712	1.05004e-07	0.000160879	chr2	136470186	136473695	-1.32897	-1.32897	-1.32897	-1.32897	-1.32897	-1.32897	-1.32897	-1.32897	-1.32897	-1.32897	-1.32897	-1.32897	-1.32897	-0.712987	-0.763773	-1.32897	-1.32897	-1.32897	-1.32897	-1.32897	-1.32897	-1.32897	-1.32897	-1.32897	0.73345	2.05644	1.29805	1.89456	2.25952	1.82829	1.18662	2.04672	1.68067	1.2481	1.9797	1.6413	-1.32897
Lx_dup3026	-	L1	Lx	LINE	-6.101	-0.0208221	40.7619	5.11918e-06	0.00346951	chr2	139255344	139256237	-1.32897	-1.32897	-1.32897	-1.32897	-0.817136	-1.32897	-0.810882	-1.32897	-1.32897	-1.32897	-1.32897	-1.32897	-1.32897	-1.32897	-1.32897	-1.32897	-1.32897	-1.32897	-1.32897	-1.32897	-1.32897	-1.32897	-1.32897	-1.32897	1.27581	1.11649	1.65349	1.82115	0.619435	1.1188	1.81896	2.23011	0.92258	1.2481	0.861143	0.9658	-1.32897
L1ME3A_dup261	+	L1	L1ME3A	LINE	-6.86174	0.603699	62.6247	2.813e-07	0.000344789	chr2	139256903	139257280	-1.32897	-1.32897	-1.32897	-1.32897	-1.32897	-1.32897	-1.32897	-1.32897	-1.32897	-1.32897	-1.32897	-1.32897	-1.32897	-1.32897	-1.32897	-1.32897	-1.32897	-1.32897	-1.32897	-1.32897	-1.32897	-1.32897	-1.32897	-1.32897	1.97776	1.38445	2.76761	2.09472	1.41927	1.9062	3.03977	2.79324	1.91354	1.2481	1.52622	1.81075	-1.32897
L1Md_F2_dup8217	-	L1	L1Md_F2	LINE	-4.50357	0.0302334	26.4699	1.54137e-05	0.00836447	chr2	139260917	139262359	-1.32897	-1.32897	-1.32897	-1.32897	-0.817136	-1.32897	-1.32897	-1.32897	-1.32897	-1.32897	-1.32897	-1.32897	-1.32897	-1.32897	-1.32897	-1.32897	-1.32897	-1.32897	-1.32897	-1.32897	-1.32897	-1.32897	-1.32897	-0.723015	1.41914	-0.250533	1.54446	0.589503	1.41927	2.41272	2.10797	1.98002	1.29692	0.985379	0.861143	0.814559	-1.32897
L1Md_F2_dup8218	-	L1	L1Md_F2	LINE	-4.73959	0.514735	40.0511	2.52122e-07	0.000317492	chr2	139262523	139264942	-0.800609	-0.634181	-1.32897	-1.32897	-1.32897	-1.32897	-1.32897	-1.32897	-0.664186	-1.32897	-1.32897	-0.649485	-0.755566	-1.32897	-1.32897	-1.32897	-1.32897	-1.32897	0.104367	-1.32897	-1.32897	-1.32897	-1.32897	-1.32897	1.88202	1.50182	2.24758	2.03103	1.01727	2.41272	2.51587	2.58459	2.39637	1.12271	1.6124	1.72851	-1.32897
L2a_dup3045	-	L2	L2a	LINE	-6.10949	-0.406936	25.6926	7.94514e-05	0.0286782	chr2	139272962	139273325	-1.32897	-1.32897	-1.32897	-1.32897	-1.32897	-1.32897	-1.32897	-1.32897	-1.32897	-1.32897	-1.32897	-1.32897	-1.32897	-1.32897	-1.32897	-1.32897	-1.32897	-1.32897	-1.32897	-1.32897	-1.32897	-1.32897	-1.32897	-1.32897	-0.145805	0.787144	1.00071	0.589503	0.0682772	0.981561	0.853319	0.19506	1.05844	1.12271	1.23167	0.814559	-1.32897
Lx_dup3027	-	L1	Lx	LINE	-7.0168	0.342016	61.2026	3.31014e-07	0.000394675	chr2	139273690	139274422	-1.32897	-1.32897	-1.32897	-1.32897	-1.32897	-1.32897	-1.32897	-1.32897	-1.32897	-1.32897	-1.32897	-1.32897	-1.32897	-1.32897	-1.32897	-1.32897	-1.32897	-1.32897	-1.32897	-1.32897	-1.32897	-1.32897	-1.32897	-1.32897	1.41914	1.61035	2.10128	0.756319	1.58482	2.51574	2.3036	1.67728	1.40285	0.985379	2.64364	1.88855	-1.32897
Lx_dup3028	+	L1	Lx	LINE	-6.24025	-0.0924879	31.7301	1.35717e-05	0.00750669	chr2	139274423	139274897	-1.32897	-1.32897	-1.32897	-1.32897	-1.32897	-1.32897	-1.32897	-1.32897	-1.32897	-1.32897	-1.32897	-1.32897	-1.32897	-1.32897	-1.32897	-1.32897	-0.674925	-1.32897	-1.32897	-1.32897	-1.32897	-0.149797	-1.32897	-1.32897	-0.145805	0.0865844	1.15703	0.756319	1.32877	1.56557	2.39229	1.59052	1.59387	1.12271	0.861143	0.9658	-1.32897
Lx3C_dup724	-	L1	Lx3C	LINE	-7.35849	0.597195	77.7089	1.94791e-09	6.09069e-06	chr2	139274898	139275570	-0.800609	-1.32897	-1.32897	-1.32897	-1.32897	-1.32897	-1.32897	-1.32897	-1.32897	-1.32897	-1.32897	-1.32897	-0.755566	-1.32897	-1.32897	-1.32897	-1.32897	-1.32897	-1.32897	-1.32897	-1.32897	-0.622123	-1.32897	-1.32897	1.77947	1.89416	2.76761	1.82115	1.41927	2.61189	2.39229	2.6717	2.05022	1.75013	2.42292	2.28361	-1.32897
Tigger19a_dup110	-	TcMar-Tigger	Tigger19a	DNA	-5.67511	-0.270798	26.2834	0.0001229	0.0392016	chr2	139276715	139276795	-1.32897	-1.32897	-1.32897	-1.32897	-1.32897	-1.32897	-1.32897	-1.32897	-1.32897	-1.32897	-1.32897	-1.32897	-1.32897	-1.32897	-1.32897	-1.32897	-1.32897	-1.32897	-1.32897	-1.32897	-1.32897	-1.32897	-1.32897	-1.32897	0.495387	0.0865844	1.84956	1.27915	-0.174848	1.1188	1.61294	1.75913	0.415713	0.47162	0.361282	1.22769	-1.32897
URR1A_dup2060	-	hAT-Charlie	URR1A	DNA	-6.55705	0.00140624	43.8707	3.18573e-06	0.00234285	chr2	139277158	139277375	-1.32897	-1.32897	-1.32897	-1.32897	-0.817136	-1.32897	-1.32897	-1.32897	-1.32897	-1.32897	-1.32897	-1.32897	-1.32897	-1.32897	-1.32897	-1.32897	-1.32897	-1.32897	-1.32897	-1.32897	-1.32897	-1.32897	-1.32897	-1.32897	-0.145805	1.11649	1.15703	0.589503	0.619435	1.9062	2.2091	1.91008	1.91354	1.56971	1.11841	0.9658	-1.32897
MTEa_dup2679	+	ERVL-MaLR	MTEa	LTR	-6.2705	-0.190751	37.7799	1.84615e-05	0.00964273	chr2	139283165	139283490	-1.32897	-1.32897	-1.32897	-1.32897	-1.32897	-1.32897	-1.32897	-1.32897	-1.32897	-1.32897	-1.32897	-1.32897	-1.32897	-1.32897	-1.32897	-1.32897	-1.32897	-1.32897	-1.32897	-1.32897	-1.32897	-1.32897	-1.32897	-1.32897	0.495387	0.589176	1.15703	1.38483	1.58482	1.46617	0.72259	1.39956	1.05844	0.47162	1.69372	1.34273	-1.32897
Tigger17b_dup9	+	TcMar-Tigger	Tigger17b	DNA	-6.63077	0.0593108	52.5906	2.77576e-06	0.00210667	chr2	139285540	139286173	-1.32897	-1.32897	-1.32897	-1.32897	-1.32897	-1.32897	-1.32897	-1.32897	-1.32897	-1.32897	-1.32897	-1.32897	-1.32897	-1.32897	-1.32897	-1.32897	-1.32897	-1.32897	-1.32897	-1.32897	-1.32897	-1.32897	-1.32897	-1.32897	0.210123	1.38445	1.00071	1.82115	1.32877	1.82829	2.05461	1.75913	1.91354	0.985379	1.33668	1.54848	-1.32897
RLTR9D_dup67	+	ERVK	RLTR9D	LTR	-6.42285	-0.100186	44.5066	2.89992e-06	0.00218869	chr2	139290122	139290501	-1.32897	-1.32897	-1.32897	-1.32897	-1.32897	-1.32897	-1.32897	-1.32897	-1.32897	-1.32897	-1.32897	-1.32897	-1.32897	-1.32897	-1.32897	-1.32897	-1.32897	-1.32897	-1.32897	-1.32897	-1.32897	-1.32897	-1.32897	-1.32897	0.73345	0.359657	1.42651	1.57546	1.01727	1.35941	1.81896	1.4982	1.50152	0.47162	1.7707	1.10268	-1.32897
Lx6_dup2161	+	L1	Lx6	LINE	-7.02938	0.403802	76.089	1.96876e-08	4.07619e-05	chr2	139291834	139292353	-1.32897	-1.32897	-1.32897	-1.32897	-1.32897	-1.32897	-1.32897	-1.32897	-1.32897	-1.32897	-1.32897	-1.32897	-1.32897	-1.32897	-1.32897	-1.32897	-1.32897	-1.32897	-1.32897	-1.32897	-1.32897	-0.622123	-1.32897	-1.32897	1.77947	1.38445	2.5592	2.09472	1.58482	2.18158	2.05461	2.39279	1.68067	1.12271	2.46984	1.81075	-1.32897
L1_Mur2_dup2467	+	L1	L1_Mur2	LINE	-6.55051	0.0429575	37.9822	1.79267e-05	0.00942764	chr2	139294873	139295299	-1.32897	-1.32897	-1.32897	-1.32897	-1.32897	-1.32897	-1.32897	-1.32897	-1.32897	-1.32897	-1.32897	-1.32897	-1.32897	-1.32897	-1.32897	-1.32897	-1.32897	-1.32897	-1.32897	-1.32897	-1.32897	-1.32897	-1.32897	-1.32897	-0.145805	1.50182	1.29805	1.48329	0.619435	2.41272	1.45718	1.67728	1.18261	1.36345	1.7707	1.34273	-1.32897
L1_Mur2_dup2470	+	L1	L1_Mur2	LINE	-5.8245	-0.235068	30.1222	3.23956e-05	0.0145697	chr2	139296385	139297083	-1.32897	-1.32897	-1.32897	-1.32897	-1.32897	-1.32897	-1.32897	-1.32897	-1.32897	-1.32897	-1.32897	-1.32897	-1.32897	-1.32897	-1.32897	-1.32897	-1.32897	-1.32897	-1.32897	-1.32897	-1.32897	-1.32897	-1.32897	-1.32897	0.73345	0.0865844	0.825373	1.48329	1.01727	0.981561	1.61294	1.59052	1.18261	0.833587	0.547815	0.454161	-1.32897
Lx5b_dup855	+	L1	Lx5b	LINE	-6.268	-0.0684784	46.2689	2.24613e-06	0.00178721	chr2	139297077	139297551	-1.32897	-1.32897	-1.32897	-1.32897	-1.32897	-1.32897	-1.32897	-1.32897	-1.32897	-1.32897	-1.32897	-0.649485	-1.32897	-1.32897	-1.32897	-1.32897	-1.32897	-1.32897	-1.32897	-1.32897	-1.32897	-1.32897	-1.32897	-1.32897	1.41914	0.589176	0.825373	1.04129	0.764581	1.9062	1.7535	1.91008	1.05844	0.985379	1.33668	1.34273	-1.32897
L1_Mur1_dup963	+	L1	L1_Mur1	LINE	-5.67181	-0.207556	29.2122	7.22945e-05	0.0267937	chr2	139299818	139300360	-1.32897	-1.32897	-1.32897	-1.32897	-1.32897	-1.32897	-1.32897	-1.32897	-1.32897	-1.32897	-1.32897	-1.32897	-1.32897	-1.32897	-1.32897	-1.32897	-1.32897	-1.32897	-1.32897	-1.32897	-1.32897	-1.32897	-1.32897	-1.32897	0.495387	-0.250533	1.29805	1.48329	1.66098	1.35941	1.45718	1.05532	0.197584	0.833587	0.712969	0.9658	-1.32897
L1_Mur3_dup3387	+	L1	L1_Mur3	LINE	-6.66623	0.267016	61.3162	1.09899e-06	0.0010123	chr2	139305767	139306837	-1.32897	-1.32897	-1.32897	-1.32897	-1.32897	-1.32897	-1.32897	-1.32897	-1.32897	-1.32897	-1.32897	-1.32897	-1.32897	-1.32897	-1.32897	-1.32897	-1.32897	-1.32897	-1.32897	-1.32897	-1.32897	-1.32897	-1.32897	-1.32897	1.41914	1.61035	1.93844	2.27046	1.41927	1.74592	1.7535	2.11047	1.76254	1.2481	1.23167	1.72851	-1.32897
IAPLTR2a2_Mm_dup209	-	ERVK	IAPLTR2a2_Mm	LTR	-7.02847	0.367796	83.1771	3.54043e-08	6.67756e-05	chr2	139306897	139307292	-1.32897	-1.32897	-1.32897	-1.32897	-1.32897	-1.32897	-1.32897	-1.32897	-1.32897	-1.32897	-1.32897	-1.32897	-0.755566	-1.32897	-0.763773	-1.32897	-1.32897	-1.32897	-1.32897	-1.32897	-1.32897	-1.32897	-1.32897	-1.32897	0.937738	1.11649	1.54446	1.82115	0.89645	2.1175	2.34863	2.6717	1.50152	1.2481	2.27221	2.09956	-1.32897
ETnERV-int_dup67	+	ERVK	ETnERV-int	LTR	2.72666	2.36338	25.5883	8.78251e-06	0.00534671	chr2	144149300	144155682	2.6341	3.32222	2.30103	2.85352	2.62331	2.67561	2.06407	2.27333	3.47453	1.53996	2.98094	1.81187	3.25223	2.96684	2.86206	3.12005	2.90222	2.84479	3.30388	2.74943	2.33342	2.37285	1.7959	2.89966	0.495387	0.359657	1.54446	1.48329	0.276279	0.468213	-0.204923	0.602298	0.772579	0.249679	0.361282	0.233396	2.57591
MLT1E2_dup246	-	ERVL-MaLR	MLT1E2	LTR	-0.750252	3.08404	20.7044	4.5123e-05	0.0186675	chr2	153343350	153343690	3.14547	3.00575	2.82482	3.08225	3.20365	2.93142	2.72015	2.32533	3.28063	3.10634	3.48575	3.28345	3.22251	3.00544	3.13714	2.49268	3.10724	2.7476	2.79537	3.23283	3.23635	3.1215	3.10369	3.0154	3.12832	2.98571	2.90626	3.18063	2.60624	3.3012	3.14562	2.97549	3.53965	3.21654	3.63861	3.44559	2.96667
B2_Mm2_dup10749	+	B2	B2_Mm2	SINE	1.65099	0.93971	18.1917	0.000110778	0.0364218	chr2	155063070	155063235	1.22321	1.7455	1.08663	1.72047	0.810798	0.292075	0.331086	1.11941	1.87183	0.821334	0.585486	0.439225	0.453505	0.544063	0.945062	0.880376	0.391003	0.648963	1.28034	0.691247	1.69367	1.54334	0.873982	1.30792	1.66906	0.787144	1.15703	1.48329	-0.174848	-0.0155823	0.72259	0.19506	0.772579	-0.747162	0.547815	-0.0273629	0.595445
IAPEz-int_dup977	-	ERVK	IAPEz-int	LTR	1.0547	2.86665	21.5472	3.36888e-05	0.0149034	chr2	155121441	155127894	2.96206	3.28625	2.73418	3.11708	3.14956	3.18185	2.86341	3.15636	3.44397	3.18083	2.81003	3.21069	2.68261	2.88639	2.89946	2.99508	3.28672	2.79701	3.20143	3.56491	3.31322	3.24152	3.32636	2.89966	2.30756	2.2023	2.61419	2.03103	2.04891	2.05045	2.2091	2.6717	1.98349	1.2481	2.46984	2.28361	3.30124
MMETn-int_dup82	+	ERVK	MMETn-int	LTR	2.89731	1.24717	31.8442	1.2895e-06	0.00113762	chr2	157585888	157590263	1.22321	2.47752	0.932108	1.41931	1.28229	1.71821	1.80476	1.43559	0.644335	1.64894	0.585486	0.439225	1.34195	1.33233	1.20607	1.35742	1.64976	1.32425	2.29607	2.39631	0.515607	1.54334	2.23329	1.63188	0.937738	0.0865844	-0.224264	0.905829	-0.467418	-0.336084	-0.204923	-1.32897	-0.772918	0.47162	-0.797477	-0.345885	1.49021
RLTR17_dup272	+	ERVK	RLTR17	LTR	-4.9319	3.15113	171.933	1.89363e-16	2.17596e-11	chr2	162390620	162391297	-0.414726	0.704276	-0.704236	0.293816	-1.32897	0.0254727	-0.12974	-0.797102	-0.210833	-0.227049	0.0834482	-0.649485	0.453505	-1.32897	-0.763773	-0.398299	-1.32897	-1.32897	-0.681056	-1.32897	-0.130013	-0.149797	-0.307653	-0.723015	4.71122	4.82159	5.02044	4.79161	4.68729	4.88578	5.1416	5.06352	4.67131	4.58057	5.10602	4.28155	-0.777115
URR1A_dup2230	-	hAT-Charlie	URR1A	DNA	-7.26733	0.622736	69.1762	3.55958e-10	1.58846e-06	chr2	162392612	162392809	-1.32897	-1.32897	-0.704236	-1.32897	-1.32897	-1.32897	-0.810882	-0.797102	-1.32897	-0.675268	-1.32897	-1.32897	-1.32897	-0.712987	-1.32897	-1.32897	-1.32897	-0.207482	-1.32897	-1.32897	-0.60837	-1.32897	-1.32897	-1.32897	1.27581	2.27005	1.75486	2.32458	2.48577	1.98013	2.05461	1.91008	2.44677	1.2481	2.16222	2.16356	-1.32897
MER92B_dup46	+	ERV1	MER92B	LTR	-5.18261	0.971967	51.2398	2.02425e-08	4.15366e-05	chr2	162393185	162393356	-1.32897	-0.634181	-0.704236	-1.32897	-0.817136	-0.725855	-0.43048	-1.32897	-1.32897	-1.32897	-0.253173	-1.32897	-1.32897	-1.32897	-0.763773	-0.789856	-1.32897	-1.32897	-1.32897	-1.32897	-1.32897	-1.32897	-1.32897	-1.32897	2.06754	2.72105	3.07257	2.37675	2.56719	2.51574	2.34863	2.44319	1.91354	1.56971	3.21151	1.6413	-1.32897
ORR1E_dup3127	-	ERVL-MaLR	ORR1E	LTR	-5.83988	1.33314	82.3771	1.84873e-11	1.60329e-07	chr2	162393530	162393896	-1.32897	-0.167212	-0.269715	-1.32897	-0.817136	-0.725855	-0.43048	-0.409362	-0.664186	-0.675268	-1.32897	-1.32897	-0.755566	-1.32897	-1.32897	-0.398299	-0.226547	-1.32897	-1.32897	-1.32897	-1.32897	-1.32897	-1.32897	-0.723015	2.15207	2.67181	3.32418	2.95901	2.91697	3.41219	3.06697	2.6717	2.63242	2.41714	3.55403	2.59342	-0.777115
B4_dup9797	-	B4	B4	SINE	-4.37666	0.495347	43.0052	1.25017e-07	0.000184767	chr2	162395275	162395546	-1.32897	-1.32897	-1.32897	-1.32897	-1.32897	-1.32897	-0.810882	-1.32897	-0.210833	-1.32897	-1.32897	-0.649485	-0.0279124	-1.32897	-1.32897	-1.32897	-1.32897	-1.32897	-0.235543	-0.640755	-1.32897	-1.32897	-1.32897	-1.32897	1.41914	2.13121	1.54446	1.66209	1.99107	1.56557	1.94159	1.98002	1.76254	1.36345	2.32422	2.16356	-1.32897
MamRep137_dup52	+	TcMar-Tigger	MamRep137	DNA	-3.87146	-0.0456593	20.3942	6.51062e-05	0.0246501	chr2	162395617	162395677	-1.32897	-1.32897	-1.32897	-1.32897	-1.32897	-1.32897	-0.810882	-1.32897	-1.32897	-1.32897	-1.32897	-1.32897	-1.32897	-0.712987	-0.763773	-0.789856	-0.674925	-1.32897	-0.681056	-1.32897	-0.60837	-1.32897	-1.32897	-1.32897	0.210123	1.11649	1.42651	0.589503	0.89645	1.24412	0.973181	1.59052	0.92258	0.833587	1.43456	1.22769	-1.32897
L1MB8_dup740	+	L1	L1MB8	LINE	-3.96842	0.445171	43.6855	1.06779e-07	0.000163056	chr2	162395921	162396075	-1.32897	-1.32897	-1.32897	-0.724973	-0.440099	-1.32897	-1.32897	-0.409362	-0.664186	-0.675268	-0.693038	-1.32897	-0.755566	-1.32897	-0.763773	-1.32897	-1.32897	-1.32897	-1.32897	-1.32897	-1.32897	-1.32897	-1.32897	-1.32897	2.06754	1.38445	1.65349	2.09472	2.04891	1.74592	1.88158	1.59052	1.68067	1.83253	1.84379	0.814559	-0.777115
L2c_dup1664	+	L2	L2c	LINE	-1.63138	1.00387	18.9222	8.49555e-05	0.0299683	chr2	164962159	164962436	0.987356	1.08531	1.47037	0.884988	1.37949	0.517011	0.960427	0.36212	0.644335	1.75026	1.4975	1.05259	1.22692	0.739915	1.42701	0.378294	1.15352	1.18271	0.983787	0.691247	0.515607	0.728021	1.02692	1.04284	0.937738	1.38445	1.15703	0.756319	1.23222	1.46617	1.94159	1.39956	1.68067	1.12271	1.11841	1.34273	1.17176
PB1D10_dup8487	+	Alu	PB1D10	SINE	-2.54531	0.103845	17.8479	0.000125679	0.0399494	chr2	166130262	166130403	-0.800609	0.185	0.334471	0.0270437	0.105834	-0.301824	-0.12974	-0.104063	0.133605	0.821334	0.356196	1.05259	-0.0279124	-0.712987	-0.358719	-0.0906449	-0.674925	-0.207482	-0.681056	-0.176736	0.228615	-0.622123	0.284347	0.0305304	0.73345	0.0865844	0.117724	-0.0718912	-0.174848	-0.336084	0.23953	0.413001	1.18261	1.47026	-0.104758	-0.345885	0.40649
B3_dup18546	-	B2	B3	SINE	2.25709	1.06181	18.2009	0.000110406	0.0363515	chr2	166273309	166273477	1.42587	1.08531	0.562309	0.293816	1.06572	1.30096	0.679805	1.69479	2.27051	-0.227049	0.957203	0.673857	1.34195	1.44895	0.945062	1.01522	2.37647	1.68079	0.808997	1.50147	0.960042	1.41306	0.873982	1.30792	0.73345	1.38445	0.62574	-0.382807	0.89645	1.24412	1.08384	1.29368	-0.372554	-0.747162	0.146999	-0.345885	0.912191
IAPLTR2_Mm_dup200	+	ERVK	IAPLTR2_Mm	LTR	0.858642	4.15781	21.2746	3.70108e-05	0.015933	chr2	166534614	166535090	4.30481	4.64522	4.4432	4.39874	4.21228	4.4103	4.12302	4.32878	4.60859	4.50831	4.25855	4.56226	4.3092	4.02666	4.21209	4.3517	4.4947	4.48503	4.30776	4.34701	4.42926	4.52655	4.64341	4.20749	3.4621	2.98571	3.79789	3.6731	3.22361	2.65767	3.2202	3.31016	3.67265	2.832	3.75686	3.33877	4.33946
RMER15_dup2530	-	ERVL	RMER15	LTR	3.15331	0.34242	18.4689	0.000103548	0.0346421	chr2	168985656	168985886	0.70526	0.467876	0.562309	0.0270437	0.105834	0.711561	1.08261	1.11941	0.411453	0.390348	0.957203	-0.649485	1.34195	0.0483262	-0.0428146	-0.398299	0.391003	0.137563	1.28034	0.4556	1.29933	1.87565	0.70289	0.0305304	-1.32897	-1.32897	-0.673367	-1.32897	-1.32897	-0.0155823	0.23953	-0.774153	-0.772918	-0.333703	-1.32897	-0.755263	-0.777115
B4_dup10140	+	B4	B4	SINE	1.87795	1.10318	19.1535	7.81673e-05	0.0283125	chr2	168992991	168993261	0.987356	0.467876	0.562309	0.713513	1.85553	1.03615	1.73194	1.23268	1.77693	0.114427	0.783283	-0.189411	1.96154	1.20545	0.21619	0.565747	2.3116	1.18271	0.983787	1.50147	2.25765	1.77315	1.51474	0.717845	-0.145805	-0.691246	-0.673367	-0.779676	-0.174848	0.981561	0.0343516	0.919525	0.605152	-0.333703	0.995506	0.454161	0.189004
MLT1N2_dup78	+	ERVL-MaLR	MLT1N2	LTR	4.20828	0.172489	34.0044	6.9196e-07	0.000691414	chr2	168995852	168995932	0.354258	0.704276	0.334471	0.293816	0.810798	1.17462	0.515956	0.713888	0.133605	0.114427	0.783283	-0.189411	-0.0279124	0.317384	-0.0428146	0.162794	0.822062	0.648963	0.104367	-0.176736	0.960042	1.11083	0.508743	1.04284	-1.32897	-0.250533	-0.224264	-1.32897	0.0682772	-0.748747	-0.850577	-0.374427	-0.772918	-1.32897	-1.32897	-1.32897	-0.0671903
MTD_dup6780	+	ERVL-MaLR	MTD	LTR	-1.71443	1.34865	19.1555	7.81102e-05	0.0283125	chr2	169015791	169016218	0.987356	0.907339	1.2262	1.03823	0.664178	1.03615	0.679805	1.61346	0.411453	0.390348	-0.693038	-0.649485	0.232785	1.20545	0.626175	0.162794	1.93461	1.18271	0.104367	0.893754	1.13964	1.26984	1.02692	1.18146	1.97776	2.62082	2.24758	1.66209	1.86794	2.05045	2.05461	2.34058	2.67533	2.12185	2.21826	2.22483	-0.378918
RMER17C-int_dup254	+	ERVK	RMER17C-int	LTR	-1.37579	1.41767	20.4859	4.87099e-05	0.0197807	chr2	169017673	169018429	0.540407	1.51632	1.08663	1.30312	0.500954	0.882965	1.65524	1.11941	0.133605	0.621875	0.783283	-0.189411	0.453505	0.739915	0.21619	0.565747	1.29447	1.02576	0.808997	1.22938	0.754871	1.41306	1.70813	0.717845	2.63576	2.05644	2.17628	1.74381	2.25952	2.51574	1.88158	2.04672	2.87258	1.75013	2.32422	1.72851	0.189004
PB1D9_dup3758	-	Alu	PB1D9	SINE	-2.01674	0.211569	18.8885	8.59953e-05	0.0302423	chr2	170116546	170116600	0.140481	0.185	0.334471	-0.30051	-0.440099	0.517011	0.331086	0.548699	0.133605	0.114427	0.356196	-0.189411	0.644895	0.912329	0.435697	0.378294	-0.674925	-0.207482	-0.235543	-0.176736	-0.130013	0.205443	0.508743	0.29768	-0.145805	0.589176	0.393979	-0.0718912	-0.467418	0.468213	-0.491928	0.602298	1.05844	0.47162	0.361282	1.72851	-0.378918
ORR1A2_dup1858	-	ERVL-MaLR	ORR1A2	LTR	-2.45589	1.31577	42.9094	6.38157e-08	0.000107443	chr2	170670901	170671246	0.140481	0.907339	0.562309	0.518873	-0.440099	-0.301824	-0.12974	-0.104063	1.02077	0.996536	0.356196	0.673857	-0.755566	-0.712987	-0.358719	0.565747	0.115022	-0.207482	-0.235543	-0.176736	0.515607	-0.149797	-0.307653	-0.297593	2.95093	3.10181	3.3568	2.95901	1.8022	2.30177	1.94159	2.49188	1.84001	2.12185	2.04314	2.76825	-0.378918
RLTR34B_MM_dup64	-	ERVK	RLTR34B_MM	LTR	-3.2152	2.07136	63.8116	5.76992e-10	2.30615e-06	chr2	170673424	170673957	0.140481	1.7455	0.562309	0.884988	1.71362	-1.32897	0.331086	0.713888	1.77693	0.996536	0.585486	1.6003	0.644895	0.912329	0.794411	1.13852	1.15352	1.02576	0.610073	0.4556	0.228615	-0.622123	0.0185014	0.0305304	3.4621	3.51871	4.13523	3.90393	2.91697	2.30177	3.01205	3.33706	3.23001	2.61636	3.39291	3.59231	0.189004
MTC_dup3440	-	ERVL-MaLR	MTC	LTR	-0.775838	2.76663	19.9366	5.91149e-05	0.0230266	chr2	171509189	171509609	2.50582	2.41228	2.73418	2.85352	2.66246	2.42119	2.33387	2.32533	2.92995	2.49719	2.94007	3.0109	2.54533	2.8012	3.10549	2.58229	2.85747	2.53107	2.42291	2.52387	2.92957	2.74192	2.99662	2.72932	2.37945	2.81477	2.90626	3.02588	2.75266	2.867	3.19577	2.86893	2.97917	3.05432	3.34337	3.39317	2.48324
MTA_Mm-int_dup503	+	ERVL-MaLR	MTA_Mm-int	LTR	2.76373	0.566525	28.9069	3.10324e-06	0.00229988	chr2	176812584	176813661	1.1101	1.63546	0.932108	1.03823	0.664178	0.882965	0.826928	1.61346	-0.210833	0.821334	0.356196	-0.189411	0.644895	0.317384	0.435697	0.731622	1.29447	0.137563	0.610073	0.691247	0.228615	0.205443	1.16518	1.18146	-0.619352	-0.691246	-1.32897	-0.779676	-0.467418	-0.336084	-0.491928	-0.374427	-1.32897	-0.747162	-0.797477	-0.345885	0.762493
MurSatRep1_dup276	+	MurSatRep1	MurSatRep1	Unknown	1.57022	2.91818	29.0133	3.00406e-06	0.00224152	chr2	177473222	177474795	3.22911	3.92347	3.3059	2.5308	2.9103	3.39518	3.4674	2.83618	2.40352	1.64894	2.39205	2.30676	3.1295	3.18432	3.31371	3.48788	2.85747	2.97929	3.09114	2.52387	3.19632	2.99058	3.64273	4.03536	1.11665	2.2023	2.31552	1.57546	1.93082	1.46617	1.37251	1.39956	1.40285	1.66274	1.33668	1.22769	3.59495
MMSAT4_dup196	+	Satellite	MMSAT4	Satellite	2.07224	3.84277	104.088	6.07587e-13	9.83644e-09	chr2	177474917	177475941	4.02175	4.07871	3.84996	3.99275	4.50933	4.04543	3.61645	4.2769	4.10212	3.44541	3.20445	3.17288	4.46959	4.23591	4.19715	4.6079	4.35682	4.69509	3.9132	4.41441	4.05701	4.06662	4.03424	4.10669	2.74864	3.30926	2.66716	2.32458	1.99107	2.82749	2.10797	2.04672	1.68067	1.91048	2.32422	2.34009	4.5822
MurSatRep1_dup277	+	MurSatRep1	MurSatRep1	Unknown	1.94273	1.31847	31.1717	1.57144e-06	0.00134006	chr2	177475942	177476145	1.68479	2.41228	1.2262	2.04379	2.21287	1.41712	1.19525	1.98079	1.02077	0.390348	0.957203	0.439225	1.10193	1.65723	1.52596	1.25212	0.997288	1.68079	1.73621	1.50147	0.960042	1.97134	1.7959	1.42418	0.73345	0.359657	0.825373	0.756319	0.276279	-0.748747	-0.850577	-0.061764	0.415713	0.249679	-0.104758	0.233396	1.90177
MMSAT4_dup197	+	Satellite	MMSAT4	Satellite	1.29959	2.19418	18.5343	9.77714e-05	0.0331921	chr2	177476146	177476554	2.6341	1.84774	3.02924	2.6306	2.66246	2.30538	2.17811	1.84487	2.33854	2.31073	2.6671	1.35228	2.33924	2.75664	2.25967	2.74638	2.66316	2.47145	2.88624	2.1014	2.71969	2.84658	2.35387	2.89966	0.210123	0.961195	1.00071	0.905829	0.619435	0.981561	0.578823	0.919525	0.197584	1.56971	0.995506	0.9658	2.38421
MTA_Mm-int_dup523	+	ERVL-MaLR	MTA_Mm-int	LTR	2.28406	3.69385	112.023	1.97992e-13	4.83838e-09	chr2	177477916	177478904	3.87367	4.23781	4.2441	4.29609	4.02968	4.13297	4.23267	4.25025	3.95816	2.98686	2.89802	3.41882	4.19142	4.08188	3.76238	4.20423	3.92964	4.22109	3.84687	3.67893	3.98834	4.41184	3.92168	4.10669	2.80194	3.10181	2.5592	2.52281	1.73331	1.46617	1.94159	2.34058	1.68067	1.83253	2.21826	1.34273	4.35262
ORR1A0_dup280	+	ERVL-MaLR	ORR1A0	LTR	2.3077	2.29246	32.2562	1.14345e-06	0.00104488	chr2	177478905	177479247	2.7519	2.34395	2.68663	2.81161	2.62331	2.67561	2.47444	2.72441	2.83892	1.64894	0.0834482	1.70996	2.39358	2.84442	2.86206	2.99508	3.25256	3.32077	1.63503	2.94445	2.92957	2.8962	2.61746	2.817	1.88202	1.97758	1.15703	0.905829	0.0682772	0.981561	1.08384	0.602298	0.197584	0.249679	0.547815	0.645585	1.66915
MurSatRep1_dup279	+	MurSatRep1	MurSatRep1	Unknown	1.34953	3.50044	29.6285	2.49221e-06	0.00194815	chr2	177506843	177508425	3.62875	4.29322	3.39735	3.77012	3.5963	3.53029	3.59608	3.44198	3.79822	3.18083	2.98094	2.72768	4.0463	3.48675	3.65716	4.25961	3.79374	3.38681	3.54608	3.85907	3.45567	3.77991	4.03424	3.99833	2.51329	3.3411	2.10128	2.92438	3.09224	2.61189	2.39229	2.11047	1.59387	2.52019	2.04314	2.49736	4.1565
MMSAT4_dup199	+	Satellite	MMSAT4	Satellite	1.18632	4.52763	34.4091	6.17072e-07	0.000637369	chr2	177508539	177509600	4.75395	4.8189	5.13456	4.96507	4.77353	4.65469	4.50815	4.78389	5.1147	3.71976	3.92329	3.78739	4.91266	4.83767	4.9336	4.95688	4.84343	4.9566	4.52129	5.19588	4.95822	4.92343	4.81078	4.78749	3.70527	4.21272	3.48034	3.58714	3.32072	3.58798	2.95496	2.75386	3.53965	3.18553	3.67912	3.72548	4.90157
MTA_Mm-int_dup525	+	ERVL-MaLR	MTA_Mm-int	LTR	1.23209	3.9429	28.2575	3.78802e-06	0.00266225	chr2	177510884	177511963	4.2919	4.98516	4.27657	4.23398	4.53065	4.00887	3.69518	4.10903	4.52346	2.90133	3.62117	3.13406	4.351	4.34529	4.35352	4.59719	4.01361	4.35909	4.2056	4.1633	4.18525	4.10932	4.34187	4.05353	3.32318	3.51871	2.86151	3.08978	2.64426	3.04977	1.99921	2.04672	2.717	2.90998	2.76149	3.098	4.25789
L1_Mus3_dup6177	+	L1	L1_Mus3	LINE	1.65372	1.71213	22.3199	2.58665e-05	0.0123766	chr2	177513870	177517419	2.365	0.907339	1.77318	2.1818	1.78632	2.36445	1.65524	1.98079	1.67535	1.53996	0.783283	1.2102	2.09872	1.8392	1.20607	2.18463	2.0183	1.68079	2.29607	1.7303	2.00305	2.37285	2.16899	2.04896	1.11665	1.50182	-0.224264	1.04129	0.276279	0.660347	0.853319	1.05532	0.92258	0.47162	-0.104758	0.814559	2.2216
MMSAT4_dup208	+	Satellite	MMSAT4	Satellite	1.20996	2.32553	18.8341	8.77029e-05	0.0306551	chr2	177770176	177770640	2.26286	2.817	2.78021	2.24615	2.66246	2.67561	2.00348	2.60325	2.46569	2.09655	2.0519	1.48162	2.80797	2.84442	2.56906	2.44569	2.81129	3.17887	2.42291	3.03289	2.92957	2.8962	2.23329	2.5869	1.97776	2.13121	1.00071	1.38483	2.04891	1.56557	1.7535	1.67728	1.98349	-0.0127229	1.23167	1.72851	2.38421
MTA_Mm-int_dup539	-	ERVL-MaLR	MTA_Mm-int	LTR	0.687087	3.6897	18.234	0.00010908	0.03607	chr2	178065310	178066394	3.76577	3.94669	3.99364	3.79184	3.37844	3.89328	3.32611	3.46535	3.84576	3.76888	3.42781	3.83658	3.78682	3.56636	3.61283	3.08981	3.90786	3.38681	3.7043	4.1633	3.78744	4.26849	4.03424	3.79739	3.49483	3.81932	3.53836	3.60912	3.24851	3.38523	3.50511	3.53591	3.23001	3.46925	3.00398	3.39317	3.8939
L1MA9_dup621	-	L1	L1MA9	LINE	-1.35839	1.96741	20.4039	5.01314e-05	0.0202837	chr2	179489545	179490378	2.46039	2.11707	1.67913	1.80835	2.26468	1.17462	2.42909	1.3377	2.27051	1.64894	1.2525	1.05259	2.03176	2.07523	1.86528	2.00182	1.75109	2.05033	1.9195	0.893754	1.69367	2.6866	2.23329	2.11964	1.77947	1.80562	1.29805	1.48329	2.15806	2.51574	1.61294	2.11047	2.87258	2.46959	1.7707	2.44681	1.82832
L1MB3_dup799	-	L1	L1MB3	LINE	5.61558	0.324138	32.2746	1.4311e-06	0.00123681	chr2	180623520	180623832	1.3281	0.185	0.562309	0.518873	0.500954	1.41712	0.118995	1.3377	-0.210833	-0.675268	-0.253173	-0.649485	1.54768	1.06632	0.626175	0.731622	0.115022	1.78242	0.379266	0.4556	1.13964	1.11083	1.40736	0.523005	-1.32897	-1.32897	0.117724	-0.779676	-1.32897	-0.748747	-1.32897	-1.32897	-1.32897	-1.32897	-1.32897	-1.32897	-0.0671903
B3_dup19502	+	B2	B3	SINE	3.87991	0.4485	26.5133	6.53632e-06	0.00419015	chr2	180627129	180627308	0.853192	0.907339	-0.269715	0.884988	1.17806	0.882965	1.08261	0.713888	0.411453	-0.227049	-0.253173	-0.649485	1.10193	1.20545	1.08146	1.01522	-0.226547	0.137563	0.379266	1.62041	1.80434	-0.149797	1.29135	0.29768	-1.32897	-1.32897	-1.32897	-0.779676	-1.32897	-1.32897	-0.850577	-1.32897	-1.32897	-1.32897	-1.32897	-0.345885	1.58245
RLTR53_Mm_dup64	+	ERVK	RLTR53_Mm	LTR	4.8839	0.736539	32.7054	1.26819e-06	0.00113186	chr2	180628352	180628712	1.42587	1.08531	0.932108	1.41931	1.06572	1.80606	0.331086	1.23268	1.44784	-0.675268	1.60599	-0.649485	1.10193	1.33233	1.20607	1.35742	0.622572	1.02576	1.73621	0.691247	1.57382	1.11083	0.70289	1.18146	-1.32897	-1.32897	-1.32897	-0.779676	-1.32897	-1.32897	-1.32897	-1.32897	-0.772918	-1.32897	-1.32897	-1.32897	1.39167
MT2B1_dup1005	+	ERVL	MT2B1	LTR	4.27925	0.973323	54.9473	5.81415e-09	1.49296e-05	chr2	180631133	180631564	1.42587	1.51632	1.57852	0.713513	1.28229	1.80606	1.19525	0.713888	1.96086	0.390348	1.11239	-0.189411	1.96154	2.07523	1.78764	1.7153	0.997288	1.57145	1.28034	0.691247	1.29933	1.26984	1.70813	1.18146	-0.619352	-1.32897	-0.673367	-0.779676	-1.32897	-1.32897	-1.32897	-1.32897	-0.772918	-1.32897	-1.32897	-0.345885	1.66915
MERVL_2A-int_dup454	+	ERVL	MERVL_2A-int	LTR	5.44259	1.88141	69.3203	1.95674e-10	1.02204e-06	chr2	180631764	180632805	2.20895	2.41228	2.02333	2.30775	1.85553	2.42119	2.17811	2.90615	2.1991	0.390348	2.12665	1.2102	2.54533	2.14605	2.47312	2.66667	2.66316	2.69644	2.88624	2.39631	1.57382	2.50665	2.88096	1.81341	-0.619352	-1.32897	-1.32897	0.756319	-0.834816	-0.336084	-0.850577	-1.32897	-0.772918	-1.32897	-1.32897	-0.755263	2.53032
MERVL_2A-int_dup455	+	ERVL	MERVL_2A-int	LTR	3.09015	1.27169	49.1318	1.40168e-08	3.06792e-05	chr2	180632785	180633514	1.1101	1.63546	1.57852	1.89117	1.06572	2.36445	1.39715	1.77178	1.67535	0.390348	0.957203	0.15888	1.64049	1.33233	1.86528	2.12623	1.84577	2.2762	1.73621	2.32804	2.00305	1.87565	1.29135	0.889475	-0.619352	-0.691246	-0.673367	-1.32897	-1.32897	-1.32897	-1.32897	-0.774153	-0.372554	0.249679	-0.104758	-0.755263	1.2859
MT2B1_dup1006	+	ERVL	MT2B1	LTR	5.37728	1.05705	55.6564	3.19511e-09	9.30717e-06	chr2	180633964	180634400	1.22321	1.24373	1.2262	1.80835	0.664178	1.52461	1.80476	1.52726	1.31903	0.114427	1.11239	0.15888	1.44848	1.06632	1.70558	2.06537	1.54077	1.68079	1.73621	1.8324	2.093	1.41306	0.70289	1.04284	-0.619352	-0.691246	-0.673367	-1.32897	-1.32897	-1.32897	-0.850577	-1.32897	-0.772918	-1.32897	-1.32897	-1.32897	2.10204
PB1D10_dup8886	+	Alu	PB1D10	SINE	5.37458	-0.111155	18.3206	0.000150565	0.0453035	chr2	180635813	180635928	-0.110577	-1.32897	0.0637775	0.293816	-0.817136	0.292075	0.118995	0.147777	0.644335	-0.227049	0.0834482	-0.649485	0.232785	-0.282684	-0.0428146	0.880376	0.391003	0.415805	-0.235543	1.22938	1.29933	0.728021	-0.729762	-0.297593	-1.32897	-1.32897	-1.32897	-1.32897	-1.32897	-1.32897	-1.32897	-1.32897	-1.32897	-1.32897	-1.32897	-1.32897	0.762493
B3_dup19505	+	B2	B3	SINE	2.90744	0.0835769	20.462	5.108e-05	0.0205589	chr2	180636940	180637131	-0.110577	0.907339	0.759025	0.518873	-0.817136	0.292075	0.826928	0.996478	-0.210833	0.114427	-0.253173	-1.32897	-0.346342	0.544063	-0.0428146	0.378294	0.391003	-0.207482	0.983787	0.691247	0.228615	0.205443	0.284347	-0.723015	-0.619352	-1.32897	-1.32897	-0.779676	-0.834816	-1.32897	-1.32897	-1.32897	-0.772918	-0.747162	-0.797477	-0.345885	-0.378918
B3_dup19506	+	B2	B3	SINE	3.55891	0.180783	18.8146	9.14288e-05	0.0317078	chr2	180637251	180637414	0.354258	1.08531	-0.269715	-1.32897	-0.817136	0.0254727	0.515956	0.996478	1.02077	-0.675268	-0.693038	0.15888	1.10193	0.544063	0.945062	1.45555	0.115022	0.648963	0.104367	0.4556	1.44309	-0.149797	0.508743	1.04284	-0.619352	-0.691246	-1.32897	-1.32897	-1.32897	-1.32897	-1.32897	-0.774153	-1.32897	-0.747162	-1.32897	-0.755263	0.189004
B1_Mur4_dup5315	+	Alu	B1_Mur4	SINE	3.43059	0.125141	18.0497	0.000116694	0.0377002	chr2	180637517	180637651	-0.414726	0.907339	1.35344	0.884988	0.500954	0.292075	0.960427	0.36212	0.844797	-0.227049	0.356196	0.15888	0.232785	-0.712987	0.626175	1.01522	0.115022	0.415805	0.104367	0.173803	0.515607	-0.622123	0.508743	0.29768	-0.619352	-0.691246	-0.673367	-1.32897	-1.32897	-0.748747	-1.32897	-1.32897	-0.372554	-1.32897	-1.32897	-1.32897	0.912191
B1F1_dup2653	-	Alu	B1F1	SINE	3.20445	0.123134	18.0563	0.000116414	0.0377002	chr2	180637777	180637930	0.70526	1.24373	0.562309	1.30312	0.810798	0.292075	0.331086	-0.104063	0.411453	0.114427	-0.253173	-0.649485	-0.0279124	1.06632	0.21619	1.25212	0.622572	0.648963	0.610073	0.691247	-0.60837	0.932083	0.508743	-0.297593	-1.32897	-1.32897	-0.673367	-1.32897	-1.32897	-0.748747	-1.32897	-1.32897	-0.372554	-1.32897	-1.32897	-1.32897	0.189004
MER68_dup84	+	ERVL	MER68	LTR	4.07659	0.0865192	18.0195	0.000130561	0.0410749	chr2	180637969	180638055	0.540407	0.907339	-0.269715	0.518873	0.105834	-0.725855	-0.810882	0.548699	0.844797	-0.675268	1.11239	-1.32897	0.232785	0.912329	0.435697	0.880376	0.391003	1.68079	-0.681056	0.691247	1.29933	-0.149797	0.0185014	-0.297593	-0.619352	-1.32897	-1.32897	-1.32897	-1.32897	-1.32897	-1.32897	-1.32897	-0.772918	-1.32897	-1.32897	-1.32897	0.40649
MMERGLN-int_dup57	+	ERV1	MMERGLN-int	LTR	-4.41775	0.551401	27.7783	5.30149e-06	0.00356207	chr3	3339388	3346953	-1.32897	-0.634181	0.0637775	-0.724973	-0.817136	-1.32897	-0.12974	0.548699	-0.664186	0.621875	0.356196	-0.189411	-0.0279124	0.0483262	-1.32897	-1.32897	-1.32897	-1.32897	-1.32897	-1.32897	-1.32897	-1.32897	-0.729762	-1.32897	1.66906	1.80562	2.5592	1.48329	1.12875	1.74592	1.45718	2.2864	1.40285	1.56971	1.23167	1.96237	-1.32897
ETnERV-int_dup80	+	ERVK	ETnERV-int	LTR	2.37899	1.93839	29.3992	2.67138e-06	0.00206364	chr3	11547042	11553389	2.67444	3.09161	2.09793	2.81161	2.58306	2.36445	2.06407	2.32533	2.83892	1.53996	2.56328	0.875614	2.39358	1.55685	2.70198	2.53818	2.43854	2.12962	1.52621	1.8324	1.44309	2.22537	2.35387	2.37211	1.27581	0.359657	1.15703	0.589503	0.458036	-0.336084	0.23953	0.19506	0.197584	0.47162	0.361282	-0.345885	1.90177
B2_Mm2_dup12426	-	B2	B2_Mm2	SINE	-1.9646	1.08145	20.3835	5.04923e-05	0.020358	chr3	23801517	23801697	0.354258	0.704276	1.08663	0.0270437	0.500954	0.292075	0.331086	-0.797102	0.133605	0.821334	0.783283	0.875614	-0.755566	0.317384	0.435697	0.162794	0.622572	-0.207482	-0.235543	0.4556	-0.130013	0.205443	0.508743	0.29768	0.495387	2.2023	1.54446	2.27046	2.97779	2.30177	2.39229	2.44319	1.68067	2.18594	0.995506	1.44927	0.762493
Lx2B2_dup1453	+	L1	Lx2B2	LINE	-2.92707	0.565595	20.8326	4.31492e-05	0.0179322	chr3	23903518	23905048	-0.110577	-0.167212	0.0637775	-0.30051	0.316878	-1.32897	0.515956	-0.409362	-1.32897	-0.227049	-0.693038	0.439225	-0.755566	-0.282684	-0.763773	0.731622	-0.226547	-1.32897	0.379266	-0.176736	0.515607	0.490265	1.02692	-0.723015	0.937738	1.11649	1.00071	2.03103	1.66098	2.18158	1.18662	1.59052	1.84001	1.36345	1.23167	1.22769	0.40649
Lx_dup3560	+	L1	Lx	LINE	-3.36314	0.823051	33.051	9.08618e-07	0.000875544	chr3	23920201	23921510	0.140481	0.467876	-0.704236	-0.30051	-0.141462	-1.32897	-0.43048	0.548699	-0.210833	0.621875	-0.253173	1.05259	0.644895	-0.712987	0.626175	0.880376	0.391003	0.648963	0.104367	-0.176736	-0.130013	1.26984	-0.729762	-0.723015	1.41914	1.38445	1.42651	1.96441	2.71742	1.56557	1.53716	2.04672	1.84001	2.30617	1.43456	1.72851	0.40649
L1_Mus3_dup7030	-	L1	L1_Mus3	LINE	-2.9564	0.466282	25.872	8.01805e-06	0.00497664	chr3	23923619	23924322	-1.32897	-0.167212	-1.32897	-1.32897	-0.817136	0.292075	-0.810882	-0.409362	-1.32897	0.621875	0.0834482	0.439225	-1.32897	-0.282684	-0.0428146	0.162794	0.391003	-0.207482	0.379266	0.173803	-0.130013	-0.149797	-0.307653	0.29768	1.27581	0.589176	0.62574	1.38483	2.35432	1.9062	1.68493	1.75913	1.50152	1.47026	0.995506	1.10268	0.595445
RMER17D_dup168	-	ERVK	RMER17D	LTR	-3.31502	0.532334	28.0668	4.01803e-06	0.00280674	chr3	23927208	23928011	-0.110577	-0.634181	0.334471	-0.30051	-0.141462	0.0254727	-0.43048	-0.797102	-0.664186	0.114427	0.957203	0.439225	0.453505	0.912329	0.21619	-0.398299	0.115022	-1.32897	-0.235543	-0.176736	0.228615	-0.149797	-0.729762	-1.32897	1.11665	1.61035	1.00071	0.589503	1.86794	1.9062	1.68493	1.83658	1.68067	1.2481	1.69372	1.6413	0.40649
RLTR31C_MM_dup92	+	ERVK	RLTR31C_MM	LTR	-4.76206	0.219065	31.1806	1.56733e-06	0.00133904	chr3	23932664	23933093	-0.414726	0.467876	-0.269715	0.0270437	-1.32897	-1.32897	0.118995	-0.104063	-0.210833	-1.32897	0.0834482	-1.32897	0.232785	-1.32897	0.435697	-0.789856	-0.674925	-0.207482	-0.681056	-1.32897	-0.130013	-0.622123	-0.307653	-0.297593	0.210123	0.961195	0.393979	1.27915	1.8022	1.24412	1.37251	0.769613	1.29692	1.47026	0.712969	1.34273	-0.777115
RMER17D_dup169	-	ERVK	RMER17D	LTR	-2.21104	2.3022	53.7102	4.9124e-09	1.31274e-05	chr3	23938862	23939758	1.1101	0.704276	1.57852	2.1818	1.06572	1.62466	1.80476	0.548699	1.77693	2.17153	1.88968	1.81187	1.54768	1.33233	0.945062	1.7153	1.54077	1.18271	2.00309	1.22938	0.960042	0.932083	1.29135	1.53177	3.70527	3.17432	3.22167	3.23816	3.76223	3.65722	3.63801	3.22631	3.01301	2.41714	3.5098	2.84832	2.16306
B2_Mm2_dup12531	-	B2	B2_Mm2	SINE	1.01607	2.97389	18.8724	8.6497e-05	0.030349	chr3	31056711	31056896	3.08688	3.00575	3.3059	2.97242	3.09336	3.11462	2.60252	3.21267	4.14074	3.0278	2.89802	3.21069	3.1295	3.48675	2.78424	3.02735	3.02869	3.35416	3.23639	3.47306	2.82845	3.20261	2.95909	3.18979	3.16945	3.10181	2.31552	2.15571	2.04891	2.82749	2.05461	2.39279	2.17506	2.74957	2.42292	2.09956	3.09748
MMETn-int_dup98	+	ERVK	MMETn-int	LTR	1.69895	1.77144	21.7729	3.11754e-05	0.0141734	chr3	35413891	35417179	2.09466	2.53994	2.09793	2.36683	1.98473	1.71821	1.87409	2.04424	2.63758	2.17153	2.8547	1.2102	2.03176	2.07523	1.52596	2.29479	2.43854	1.96644	2.22821	2.18097	1.90711	1.87565	1.87864	0.889475	0.937738	1.25668	1.29805	0.183755	1.32877	-0.336084	0.0343516	0.19506	0.415713	0.663926	0.361282	-0.0273629	2.03832
MTD_dup7608	+	ERVL-MaLR	MTD	LTR	-5.7186	-0.104921	31.5723	2.95442e-06	0.00221527	chr3	37671398	37671502	-1.32897	-1.32897	-1.32897	-1.32897	-0.817136	-0.725855	-0.810882	-1.32897	-1.32897	-0.675268	-0.253173	-0.189411	-0.346342	-1.32897	-0.763773	-0.398299	0.115022	-0.661891	-0.681056	-1.32897	-1.32897	-1.32897	-1.32897	-1.32897	0.937738	-0.250533	1.29805	1.82115	0.0682772	0.2465	1.18662	1.05532	0.197584	0.47162	1.11841	0.9658	-1.32897
RSINE1_dup17792	-	B4	RSINE1	SINE	-3.37575	0.028804	19.2967	8.30458e-05	0.0295729	chr3	37673668	37673824	-1.32897	-1.32897	-1.32897	-1.32897	-0.440099	-1.32897	-0.810882	-0.797102	-0.210833	-0.675268	-1.32897	-1.32897	-1.32897	-0.712987	-1.32897	-1.32897	-1.32897	-1.32897	-0.681056	-1.32897	-0.60837	-0.622123	-1.32897	-0.723015	0.73345	1.71129	1.15703	1.48329	1.12875	1.65856	0.419128	1.17942	1.40285	0.985379	1.43456	0.233396	-0.777115
B3_dup20780	+	B2	B3	SINE	-3.05972	0.980048	31.7715	1.64961e-06	0.00139379	chr3	37678328	37678529	-0.414726	-0.634181	-1.32897	-1.32897	0.316878	-1.32897	-0.43048	0.147777	-1.32897	-0.675268	-1.32897	-0.649485	-0.755566	-0.282684	-1.32897	-1.32897	-1.32897	-1.32897	-1.32897	-1.32897	0.515607	-1.32897	-0.729762	0.0305304	1.27581	1.38445	2.86151	2.47574	2.10451	2.41272	1.94159	2.34058	2.34414	2.832	2.83503	2.39444	-0.777115
L1MEc_dup837	-	L1	L1MEc	LINE	-3.29553	0.470322	20.8648	5.57003e-05	0.0219948	chr3	37680093	37680380	-1.32897	-1.32897	-1.32897	-1.32897	-0.141462	-0.725855	-0.43048	-0.104063	-1.32897	-0.675268	-1.32897	-0.649485	-1.32897	-1.32897	-1.32897	-1.32897	-0.226547	-1.32897	-1.32897	-1.32897	-0.60837	0.205443	-1.32897	-1.32897	0.73345	1.11649	1.54446	2.73752	1.66098	1.9062	1.37251	2.04672	1.84001	1.75013	1.69372	1.72851	-1.32897
B4_dup11340	-	B4	B4	SINE	-3.49034	0.443482	25.8393	8.10253e-06	0.00501917	chr3	37680729	37681001	-0.414726	-0.634181	-0.704236	-1.32897	-1.32897	-0.725855	-1.32897	-0.797102	-1.32897	-0.675268	-1.32897	-1.32897	-0.346342	-1.32897	-1.32897	-1.32897	-0.226547	-0.661891	0.104367	-1.32897	-0.130013	0.490265	-1.32897	-0.297593	1.11665	1.25668	1.75486	1.82115	1.23222	2.18158	1.37251	1.67728	1.84001	1.36345	1.7707	1.88855	-1.32897
ORR1F_dup3713	-	ERVL-MaLR	ORR1F	LTR	-4.76742	0.0457209	26.3045	8.31298e-06	0.00511506	chr3	37681537	37681698	-1.32897	-1.32897	-0.704236	-1.32897	-0.817136	-1.32897	-1.32897	-1.32897	-1.32897	-1.32897	0.0834482	-0.649485	-0.755566	-0.712987	-1.32897	-1.32897	-1.32897	-0.661891	-0.681056	-1.32897	-1.32897	-1.32897	-1.32897	-0.723015	0.73345	-0.250533	1.29805	1.57546	1.01727	1.74592	1.28256	1.4982	-0.059502	2.05477	1.23167	0.9658	-1.32897
URR1A_dup2482	-	hAT-Charlie	URR1A	DNA	-3.80008	0.221644	26.4794	6.6069e-06	0.00422949	chr3	37682145	37682320	-1.32897	-1.32897	-1.32897	-0.724973	-0.817136	-0.725855	-0.12974	-0.797102	-1.32897	-0.675268	-0.253173	-1.32897	-1.32897	-1.32897	-0.763773	-1.32897	-1.32897	-1.32897	-1.32897	-0.640755	-0.60837	-0.622123	-0.729762	-0.723015	0.210123	0.359657	1.65349	1.57546	1.01727	2.05045	1.81896	1.39956	1.50152	0.985379	1.91334	1.22769	-1.32897
ORR1E_dup3636	+	ERVL-MaLR	ORR1E	LTR	-3.41886	1.17759	38.6064	1.95058e-07	0.00026129	chr3	37682543	37682913	-0.414726	0.185	-1.32897	0.0270437	-0.141462	-0.301824	-0.43048	0.713888	-1.32897	-1.32897	-0.693038	0.15888	-0.346342	-1.32897	-0.358719	-1.32897	-0.226547	-0.661891	-0.681056	-0.640755	0.515607	-0.149797	-1.32897	-0.297593	2.06754	2.05644	2.81532	2.88889	2.39948	3.27206	2.2091	2.49188	2.79689	2.74957	2.60211	2.39444	-1.32897
RLTR42-int_dup342	+	ERVK	RLTR42-int	LTR	-4.049	0.341151	35.064	6.6317e-07	0.000671404	chr3	37686204	37686403	-1.32897	-1.32897	-1.32897	-1.32897	-1.32897	-1.32897	-0.810882	-0.797102	-1.32897	-1.32897	-0.253173	-1.32897	-0.346342	-1.32897	-0.358719	-0.398299	-0.226547	-1.32897	-0.681056	-1.32897	-0.60837	-1.32897	-0.729762	-1.32897	1.11665	0.787144	2.10128	1.89456	1.32877	1.65856	1.53716	1.17942	1.98349	2.05477	2.16222	1.44927	-1.32897
MTD_dup7609	+	ERVL-MaLR	MTD	LTR	-4.11806	0.749172	44.5364	4.24715e-08	7.65547e-05	chr3	37688593	37688962	-1.32897	-0.634181	-0.704236	-1.32897	-0.817136	-0.725855	-0.43048	-0.409362	-1.32897	-1.32897	-1.32897	-0.649485	-0.755566	-1.32897	-0.763773	-0.398299	0.115022	-1.32897	-1.32897	-0.176736	-0.60837	-0.622123	-1.32897	0.29768	1.11665	1.38445	2.71826	2.65543	1.66098	2.30177	1.88158	2.2864	1.76254	2.66215	2.46984	1.96237	-0.777115
L1MD_dup858	-	L1	L1MD	LINE	-3.84379	0.256786	20.1226	5.53519e-05	0.0218948	chr3	37693950	37694243	-0.110577	-1.32897	-1.32897	-1.32897	-1.32897	-1.32897	-0.12974	-1.32897	-1.32897	-0.675268	-0.253173	-1.32897	-1.32897	-0.712987	-1.32897	-0.789856	-1.32897	-1.32897	-0.235543	-1.32897	-1.32897	-0.622123	-0.729762	-1.32897	0.495387	1.11649	1.42651	2.81519	1.12875	0.468213	1.08384	0.769613	1.05844	2.30617	1.11841	0.814559	-1.32897
L1MA4A_dup488	-	L1	L1MA4A	LINE	-3.74175	0.527074	23.5352	1.71922e-05	0.00915665	chr3	37694758	37695070	-0.800609	-0.634181	-0.704236	0.0270437	-1.32897	-0.725855	-1.32897	-1.32897	-1.32897	-1.32897	-0.693038	0.439225	-1.32897	-0.712987	-1.32897	-1.32897	-0.674925	-1.32897	-1.32897	-0.640755	-1.32897	-1.32897	-0.729762	0.29768	0.210123	1.38445	1.75486	2.77688	1.86794	0.981561	2.51587	2.04672	1.29692	1.83253	1.11841	0.645585	-1.32897
ORR1D1_dup3140	+	ERVL-MaLR	ORR1D1	LTR	-3.24955	0.548163	26.1538	8.70954e-06	0.00530932	chr3	37695276	37695613	-1.32897	-1.32897	-1.32897	-1.32897	-0.817136	-1.32897	-0.810882	-0.409362	-0.210833	-1.32897	-0.253173	-0.189411	-0.346342	-1.32897	-1.32897	-1.32897	-0.674925	-1.32897	0.104367	-1.32897	-0.60837	-0.622123	-1.32897	0.0305304	1.27581	1.89416	1.42651	2.69706	1.50442	2.24293	1.45718	2.04672	1.40285	2.12185	1.69372	1.6413	-1.32897
L1MA4A_dup489	-	L1	L1MA4A	LINE	-3.88347	1.43353	58.8957	1.59178e-09	5.0541e-06	chr3	37695894	37697051	-0.110577	-0.634181	-0.704236	-0.30051	-0.817136	0.0254727	-0.43048	-0.409362	-0.210833	0.390348	-0.253173	-0.649485	-1.32897	0.0483262	-1.32897	-0.789856	-1.32897	-0.207482	-1.32897	-0.640755	-0.60837	-0.149797	-0.307653	0.523005	2.30756	2.62082	2.76761	3.6731	2.56719	2.82749	2.80147	2.6717	2.717	3.44326	2.42292	2.34009	-0.378918
ORR1D1_dup3141	-	ERVL-MaLR	ORR1D1	LTR	-5.49455	0.674269	41.7819	8.50275e-08	0.000133454	chr3	37697882	37698169	-1.32897	-0.634181	-1.32897	0.293816	-0.817136	-0.725855	-1.32897	0.147777	-1.32897	-0.675268	-0.693038	-0.649485	-0.0279124	-0.712987	-1.32897	-0.789856	-0.674925	-1.32897	-1.32897	-1.32897	-0.130013	-0.622123	-1.32897	-0.723015	1.11665	1.50182	2.10128	2.88889	1.50442	2.18158	2.43467	1.59052	1.91354	1.83253	1.52622	2.09956	-1.32897
RSINE1_dup17794	-	B4	RSINE1	SINE	-5.74405	-0.14419	23.9614	1.73919e-05	0.00922026	chr3	37699520	37699651	-1.32897	-1.32897	-1.32897	-0.724973	-1.32897	-0.725855	-1.32897	-0.797102	-1.32897	0.114427	-0.693038	-0.189411	-0.755566	-1.32897	-1.32897	-1.32897	-1.32897	-1.32897	-0.681056	-1.32897	-0.130013	-0.622123	-1.32897	-0.723015	1.41914	0.359657	1.15703	1.74381	1.01727	1.1188	0.419128	-0.374427	0.605152	0.985379	1.23167	-0.0273629	-0.0671903
RLTR30D_MM_dup53	+	ERV1	RLTR30D_MM	LTR	-3.91917	0.0901734	19.1771	8.66008e-05	0.0303623	chr3	37701264	37701513	-0.800609	-1.32897	-1.32897	-1.32897	-1.32897	-1.32897	-1.32897	-1.32897	-0.664186	-0.675268	-1.32897	-1.32897	-1.32897	-0.282684	-0.763773	-1.32897	-1.32897	-1.32897	-1.32897	0.173803	-0.60837	-1.32897	-0.729762	-0.723015	1.11665	-0.250533	1.42651	2.37675	1.32877	0.981561	1.45718	1.17942	1.18261	1.47026	0.995506	0.454161	-1.32897
ORR1C2_dup1623	-	ERVL-MaLR	ORR1C2	LTR	-2.69137	0.510349	17.6567	0.000134863	0.0418274	chr3	37701517	37701883	-0.800609	-0.167212	-1.32897	-0.724973	-0.817136	-1.32897	-1.32897	-1.32897	-0.664186	-1.32897	-1.32897	-1.32897	-1.32897	-0.282684	-1.32897	-1.32897	-0.226547	-0.661891	-1.32897	-0.176736	-0.60837	-1.32897	-0.729762	-0.297593	1.97776	0.787144	1.75486	2.56838	1.50442	1.82829	2.15942	2.04672	1.40285	2.12185	1.84379	0.454161	-1.32897
ORR1D2_dup2129	+	ERVL-MaLR	ORR1D2	LTR	-4.00723	0.327029	28.2228	5.7461e-06	0.003767	chr3	37703092	37703462	-1.32897	-1.32897	-1.32897	-0.724973	-0.817136	-0.725855	-1.32897	0.147777	-1.32897	-1.32897	-1.32897	-1.32897	-0.755566	-1.32897	-0.763773	-1.32897	-0.674925	-1.32897	-0.681056	-1.32897	-0.60837	-1.32897	-1.32897	-1.32897	0.495387	0.0865844	2.17628	2.15571	1.50442	1.82829	1.81896	1.17942	1.59387	1.56971	1.7707	1.44927	-0.378918
Lx6_dup2649	-	L1	Lx6	LINE	-3.84591	0.830073	49.2955	1.34884e-08	2.9664e-05	chr3	37704647	37705203	-1.32897	-1.32897	-0.704236	-0.724973	-1.32897	-1.32897	-1.32897	-0.797102	-1.32897	-1.32897	-0.693038	-0.189411	-0.346342	-1.32897	-0.358719	-0.0906449	-1.32897	-1.32897	-0.681056	-0.640755	-0.130013	-0.622123	-0.729762	0.0305304	1.97776	1.80562	2.76761	2.85251	2.10451	2.35831	2.47584	2.04672	1.50152	1.56971	2.21826	1.72851	-1.32897
RLTR26B_MM_dup85	+	ERVK	RLTR26B_MM	LTR	-2.89818	0.984344	21.4086	4.025e-05	0.017051	chr3	37708012	37708673	-1.32897	-1.32897	-1.32897	-0.724973	-1.32897	-0.301824	-1.32897	-0.409362	-1.32897	0.114427	-1.32897	-0.189411	-1.32897	-1.32897	-1.32897	-1.32897	0.622572	-1.32897	-0.235543	-0.640755	-1.32897	-1.32897	0.284347	-0.723015	1.11665	1.89416	3.29082	2.65543	2.64426	2.46515	2.39229	2.53898	2.23365	2.56908	2.46984	1.72851	-0.777115
ORR1A4_dup1285	-	ERVL-MaLR	ORR1A4	LTR	-6.49008	0.259731	40.3283	2.35778e-07	0.000301034	chr3	37710382	37710722	-1.32897	-1.32897	-0.704236	-1.32897	-0.440099	-1.32897	-0.810882	-0.797102	-0.210833	-0.227049	-1.32897	0.15888	-0.755566	-1.32897	-1.32897	-0.789856	-1.32897	-1.32897	-1.32897	-1.32897	-1.32897	-0.622123	-1.32897	-1.32897	0.937738	1.11649	1.93844	2.37675	1.01727	2.1175	1.7535	0.602298	1.68067	1.56971	1.6124	0.233396	-1.32897
Lx8_dup7506	-	L1	Lx8	LINE	-4.94609	0.122813	33.7346	9.5312e-07	0.00090724	chr3	41459201	41459681	-1.32897	-1.32897	-1.32897	-0.724973	-0.817136	-1.32897	-0.810882	-1.32897	-1.32897	-1.32897	-1.32897	-0.649485	-0.755566	-1.32897	-0.763773	-1.32897	-1.32897	-1.32897	-1.32897	-1.32897	-1.32897	-1.32897	-0.729762	-0.723015	2.23191	1.50182	1.65349	1.04129	0.0682772	1.65856	0.72259	1.75913	1.98349	0.985379	0.995506	1.34273	-0.777115
MLT1F_dup273	-	ERVL-MaLR	MLT1F	LTR	-3.58239	0.0166314	19.1037	8.88582e-05	0.0310353	chr3	41460217	41460700	-1.32897	-1.32897	-1.32897	-1.32897	-0.440099	-1.32897	-0.810882	-0.797102	-1.32897	-0.227049	-0.693038	-1.32897	-0.755566	-1.32897	-0.358719	-1.32897	-0.674925	-1.32897	-0.681056	-1.32897	-1.32897	-0.622123	-1.32897	-0.723015	1.88202	2.05644	1.29805	0.905829	1.23222	1.35941	0.853319	1.17942	0.415713	0.47162	1.33668	0.9658	-1.32897
MLT1A1_dup1435	-	ERVL-MaLR	MLT1A1	LTR	-5.59237	-0.243845	18.4919	0.00016595	0.0485839	chr3	41460727	41461124	-0.800609	-1.32897	-0.704236	-1.32897	-1.32897	-0.301824	-0.810882	-1.32897	-1.32897	-1.32897	-1.32897	-1.32897	-1.32897	-1.32897	-1.32897	-1.32897	0.391003	-1.32897	-1.32897	-1.32897	-1.32897	-1.32897	-1.32897	-1.32897	1.11665	1.25668	0.62574	0.905829	0.458036	0.660347	1.18662	0.919525	1.40285	-0.333703	0.361282	0.645585	-1.32897
ORR1F_dup3754	-	ERVL-MaLR	ORR1F	LTR	-3.61664	0.092872	29.9871	4.507e-06	0.00310117	chr3	41464154	41464457	-1.32897	-1.32897	-1.32897	-1.32897	-1.32897	-1.32897	-1.32897	-1.32897	-1.32897	-0.227049	-0.693038	-1.32897	-1.32897	-1.32897	-1.32897	-0.789856	-0.226547	-0.207482	-0.681056	-0.640755	-1.32897	-1.32897	-0.729762	-0.723015	1.77947	1.71129	1.75486	1.38483	0.89645	1.24412	1.37251	1.05532	1.40285	1.56971	0.712969	1.34273	-1.32897
Lx6_dup2677	-	L1	Lx6	LINE	-4.30388	1.89434	83.0318	1.65356e-11	1.49027e-07	chr3	41466935	41468412	-0.800609	1.08531	-1.32897	0.293816	-0.817136	0.0254727	-1.32897	-0.104063	0.844797	0.390348	0.585486	0.15888	-0.346342	-0.282684	-0.358719	-0.789856	-1.32897	-1.32897	0.379266	0.173803	-0.130013	-0.622123	-0.729762	0.0305304	3.86405	3.74984	3.32418	3.56483	3.5583	3.24233	3.42328	2.49188	3.62967	3.46925	3.31794	3.03096	0.762493
B4A_dup18274	+	B4	B4A	SINE	-4.22471	0.118699	21.8716	4.00819e-05	0.0169955	chr3	41468566	41468825	-1.32897	-1.32897	-1.32897	-1.32897	-0.817136	-0.725855	-1.32897	-1.32897	-1.32897	-0.675268	-0.693038	-1.32897	-0.755566	-0.712987	-1.32897	-1.32897	-0.674925	-1.32897	-0.235543	-0.640755	-1.32897	-1.32897	-1.32897	-1.32897	1.54951	2.72105	1.15703	1.04129	0.458036	1.24412	0.853319	0.602298	2.23365	0.249679	1.23167	1.22769	-1.32897
MTE2a_dup2710	+	ERVL-MaLR	MTE2a	LTR	-4.65338	-0.0966717	22.3707	2.54248e-05	0.0122113	chr3	41469638	41469764	-0.800609	-0.634181	-1.32897	-0.724973	-1.32897	-0.725855	-1.32897	-1.32897	0.133605	-1.32897	-0.693038	-1.32897	-1.32897	-0.282684	-1.32897	-1.32897	-0.674925	-1.32897	-0.235543	-1.32897	-0.60837	-1.32897	-1.32897	-1.32897	1.11665	1.38445	0.117724	0.756319	0.619435	1.46617	1.08384	0.769613	1.68067	0.249679	1.43456	0.645585	-1.32897
MLTR11B_dup514	-	ERVK	MLTR11B	LTR	-3.16755	0.537514	22.2662	2.63428e-05	0.0124585	chr3	41471004	41471446	-0.414726	-1.32897	-0.269715	-0.30051	-1.32897	0.0254727	-0.810882	-0.409362	-1.32897	-0.675268	-1.32897	0.15888	-0.0279124	-1.32897	-1.32897	-0.398299	-1.32897	-1.32897	-0.235543	-1.32897	-1.32897	-0.149797	-0.307653	-1.32897	1.97776	2.27005	2.24758	1.89456	2.04891	2.05045	1.88158	1.59052	1.68067	1.75013	1.11841	2.0326	-1.32897
B3A_dup14107	+	B2	B3A	SINE	-5.14132	-0.256308	17.9822	0.000168814	0.0491096	chr3	41471448	41471584	-0.800609	-1.32897	-0.704236	-1.32897	-0.817136	-0.725855	-0.810882	-0.797102	-0.664186	-1.32897	-1.32897	-1.32897	-1.32897	-1.32897	-1.32897	-1.32897	-1.32897	-0.661891	-1.32897	-0.640755	-1.32897	-1.32897	-1.32897	-1.32897	1.11665	1.38445	2.17628	-0.0718912	0.458036	1.1188	0.578823	0.602298	1.29692	-0.333703	0.146999	-0.345885	-0.777115
Lx8_dup7507	-	L1	Lx8	LINE	-3.82483	0.325826	18.9926	8.28274e-05	0.0295729	chr3	41472678	41473025	-1.32897	-0.167212	-1.32897	-1.32897	-1.32897	-1.32897	-0.43048	-0.409362	1.02077	-1.32897	-1.32897	-1.32897	-1.32897	-0.712987	-1.32897	-0.398299	-1.32897	-1.32897	-0.235543	-0.640755	-0.60837	-1.32897	-0.729762	-1.32897	1.77947	2.33476	2.02215	2.15571	1.41927	0.981561	1.45718	0.602298	1.76254	0.985379	1.52622	1.44927	-0.777115
B4A_dup18275	-	B4	B4A	SINE	-4.42034	-0.161605	21.8134	4.84198e-05	0.0196952	chr3	41481494	41481757	-1.32897	-1.32897	-1.32897	-1.32897	-0.440099	-1.32897	-1.32897	-0.797102	-0.210833	-1.32897	-1.32897	-1.32897	-1.32897	-1.32897	-1.32897	-1.32897	-0.226547	-1.32897	-0.681056	-1.32897	-1.32897	-1.32897	-1.32897	-1.32897	1.54951	1.80562	0.825373	1.16512	0.89645	0.468213	0.72259	0.919525	1.40285	0.985379	0.361282	0.814559	-0.777115
ORR1A2_dup2119	-	ERVL-MaLR	ORR1A2	LTR	-3.19204	0.450544	21.8355	3.05131e-05	0.0139413	chr3	41487627	41487950	-0.800609	-0.167212	-0.704236	-0.30051	-1.32897	0.0254727	-0.810882	-1.32897	-1.32897	-1.32897	-1.32897	-0.189411	-1.32897	-0.282684	-1.32897	-0.789856	-1.32897	-0.207482	-1.32897	-1.32897	-1.32897	-1.32897	-0.307653	-1.32897	1.88202	2.39669	2.66716	1.48329	1.23222	1.98013	1.18662	0.602298	1.68067	0.985379	1.9797	1.96237	-1.32897
RSINE1_dup17973	+	B4	RSINE1	SINE	-5.68693	-0.3132	23.7739	4.23549e-05	0.0176981	chr3	41488270	41488394	-0.800609	-0.634181	-1.32897	-1.32897	-0.817136	-1.32897	-0.810882	-1.32897	-1.32897	-1.32897	-1.32897	-1.32897	-1.32897	-1.32897	-1.32897	-1.32897	-0.674925	-1.32897	-1.32897	-1.32897	-1.32897	-1.32897	-1.32897	-1.32897	1.11665	1.61035	1.00071	1.16512	0.619435	-0.336084	-0.204923	0.602298	0.415713	0.833587	0.146999	1.22769	-0.777115
MER31B_dup85	-	ERV1	MER31B	LTR	-4.36364	0.660955	46.5422	2.59879e-08	5.17099e-05	chr3	41489735	41490157	-0.800609	-1.32897	-1.32897	-1.32897	-0.817136	-1.32897	-1.32897	0.147777	1.1776	0.114427	-0.693038	-0.649485	-1.32897	-1.32897	-1.32897	-0.789856	-0.226547	-1.32897	-1.32897	-0.640755	-1.32897	-1.32897	-0.729762	-1.32897	2.30756	2.85944	2.31552	2.4271	2.15806	1.74592	1.28256	1.29368	2.34414	1.91048	1.84379	1.54848	-0.777115
B4A_dup18276	+	B4	B4A	SINE	-6.45637	-0.00246477	38.0658	4.10521e-07	0.000464608	chr3	41490402	41490592	-1.32897	-1.32897	-1.32897	-1.32897	-0.817136	-1.32897	-0.43048	-1.32897	-0.210833	-1.32897	-1.32897	-0.649485	-1.32897	-1.32897	-1.32897	-0.398299	-1.32897	-1.32897	-1.32897	-0.640755	-0.60837	-1.32897	-1.32897	-1.32897	1.77947	1.71129	1.54446	0.589503	1.12875	0.981561	0.72259	0.602298	1.05844	1.12271	1.7707	1.34273	-1.32897
MER31-int_dup12	-	ERV1	MER31-int	LTR	-5.10133	0.250182	36.3992	4.63852e-07	0.000509202	chr3	41491008	41491401	-0.800609	-1.32897	-1.32897	-1.32897	-1.32897	-0.725855	-0.810882	-1.32897	0.133605	0.114427	-1.32897	-1.32897	-0.755566	-0.282684	-1.32897	-0.398299	-1.32897	-1.32897	-1.32897	-1.32897	-1.32897	-0.622123	-0.729762	-1.32897	2.23191	1.80562	1.42651	1.04129	1.12875	0.829875	0.853319	1.4982	1.50152	1.36345	1.6124	1.44927	-1.32897
B3_dup20999	+	B2	B3	SINE	-5.38621	-0.0800469	23.4068	2.45567e-05	0.0119189	chr3	41491815	41492017	-1.32897	-1.32897	-1.32897	-1.32897	-1.32897	-1.32897	-1.32897	0.147777	-0.664186	0.621875	-0.693038	-1.32897	-1.32897	-0.712987	-1.32897	-1.32897	-0.674925	-0.207482	-1.32897	-1.32897	-0.60837	-1.32897	-1.32897	-1.32897	1.54951	2.13121	1.65349	1.04129	1.41927	0.981561	0.72259	0.19506	0.92258	0.47162	-0.104758	0.454161	-1.32897
ID_B1_dup16218	-	B4	ID_B1	SINE	-4.52553	0.142259	22.7297	3.6431e-05	0.0157781	chr3	41492085	41492305	-1.32897	-0.634181	-1.32897	-1.32897	-1.32897	-1.32897	-1.32897	-0.104063	-0.664186	-0.675268	-1.32897	-1.32897	-1.32897	-1.32897	-1.32897	-1.32897	-1.32897	-0.207482	-1.32897	-1.32897	-1.32897	-1.32897	-0.729762	-1.32897	1.66906	2.05644	2.71826	1.38483	1.23222	1.82829	-0.204923	1.17942	1.40285	0.47162	0.995506	1.10268	-1.32897
RLTR20C_dup49	-	ERVK	RLTR20C	LTR	-3.98139	1.41819	62.0447	8.26246e-10	3.0053e-06	chr3	41492881	41493378	-0.800609	0.185	0.0637775	-1.32897	-0.440099	-1.32897	-1.32897	-0.104063	0.411453	0.114427	0.0834482	0.15888	-1.32897	0.0483262	-0.358719	0.162794	0.115022	-1.32897	-0.681056	-0.176736	-0.60837	-0.622123	-1.32897	-0.723015	2.85333	3.49059	3.32418	2.61256	3.00727	1.9062	1.88158	2.58459	3.17127	2.90998	3.03552	2.49736	-1.32897
L1Md_T_dup3824	-	L1	L1Md_T	LINE	-3.3866	0.190749	29.0337	2.98548e-06	0.00223491	chr3	49071024	49077312	-0.414726	-0.167212	-1.32897	-0.724973	-0.817136	-0.725855	-1.32897	-0.797102	0.133605	-0.675268	-0.253173	-1.32897	-0.755566	-0.712987	-0.763773	-0.789856	-0.674925	-1.32897	-1.32897	-1.32897	-0.60837	-0.149797	-0.307653	-0.723015	0.937738	1.71129	-0.224264	1.38483	1.86794	1.35941	0.973181	0.19506	1.84001	1.2481	2.04314	1.10268	-0.777115
Lx5_dup2483	-	L1	Lx5	LINE	-2.59924	1.50486	35.4881	4.56086e-07	0.000502719	chr3	49096792	49098295	-0.414726	-0.634181	0.759025	0.518873	-0.141462	-0.301824	0.118995	-0.104063	-1.32897	-0.227049	-1.32897	-0.649485	0.232785	0.544063	-0.0428146	0.162794	0.822062	0.137563	0.379266	-1.32897	-0.60837	-1.32897	-0.307653	-0.297593	3.39431	3.72591	2.4425	2.09472	3.32072	3.04977	2.6297	2.86893	3.01301	2.79138	2.76149	2.80884	-1.32897
Lx5_dup2484	-	L1	Lx5	LINE	-4.69063	0.663639	36.1573	3.78952e-07	0.000434365	chr3	49098524	49099869	-0.800609	-0.167212	-1.32897	-0.30051	-0.817136	-0.301824	-0.12974	-1.32897	-0.664186	-0.675268	-1.32897	-1.32897	-0.755566	-1.32897	-0.0428146	0.378294	0.115022	-1.32897	-0.681056	-1.32897	-0.60837	-0.622123	-0.729762	-0.297593	1.66906	1.97758	1.54446	2.56838	2.20968	1.9062	1.28256	2.23011	0.772579	2.79138	0.547815	1.96237	-0.378918
L1_Mus2_dup3513	-	L1	L1_Mus2	LINE	-3.00477	0.97105	37.3341	2.74683e-07	0.000340163	chr3	49100078	49101162	-0.110577	-0.167212	-1.32897	0.0270437	-0.817136	-0.301824	-0.43048	-0.797102	-0.664186	-0.675268	-0.693038	-1.32897	-0.346342	-1.32897	-0.763773	0.162794	0.115022	-0.661891	-1.32897	-0.176736	-1.32897	0.205443	-0.729762	-1.32897	2.23191	2.90277	1.93844	2.15571	2.39948	2.41272	2.70088	2.34058	1.98349	1.98443	1.91334	2.59342	-0.378918
ETnERV2-int_dup227	+	ERVK	ETnERV2-int	LTR	-4.46679	0.381243	29.7448	2.40617e-06	0.00188731	chr3	49133630	49135337	-1.32897	0.704276	-0.704236	-0.724973	-0.440099	-1.32897	-1.32897	-1.32897	-1.32897	-0.675268	-0.693038	-0.649485	-1.32897	0.0483262	-1.32897	-0.789856	-0.674925	-0.207482	-0.235543	-0.176736	-0.130013	-1.32897	0.0185014	-1.32897	1.27581	2.2023	1.54446	1.74381	1.32877	0.981561	1.45718	1.29368	1.29692	1.91048	1.69372	1.44927	-1.32897
ERVB4_1B-I_MM-int_dup188	+	ERVK	ERVB4_1B-I_MM-int	LTR	-2.37623	1.2125	28.4503	3.5696e-06	0.0025477	chr3	49135733	49138111	0.540407	-0.634181	0.932108	0.518873	-0.141462	0.292075	0.118995	0.147777	-1.32897	0.114427	-1.32897	-0.649485	-0.0279124	0.317384	-0.0428146	0.378294	0.997288	-0.661891	-0.235543	-0.176736	-0.130013	-0.149797	0.0185014	0.29768	2.63576	3.30926	2.61419	2.03103	2.60624	2.24293	1.99921	2.23011	1.29692	2.61636	2.04314	2.84832	0.40649
L1Md_F_dup570	-	L1	L1Md_F	LINE	-3.88044	1.40139	56.833	2.47399e-09	7.53071e-06	chr3	49138629	49142683	0.140481	0.185	-0.704236	-0.724973	-0.440099	0.0254727	0.679805	-0.797102	-0.664186	-1.32897	-0.693038	-1.32897	0.232785	0.0483262	0.626175	1.35742	-0.674925	-0.661891	-0.235543	0.173803	-0.60837	-0.622123	0.0185014	1.18146	2.44792	2.94483	2.10128	2.52281	3.22361	3.27206	2.43467	2.49188	2.90899	2.61636	2.55936	2.54619	-0.777115
MT2B_dup2073	+	ERVL	MT2B	LTR	-3.92493	-0.133641	18.4518	0.000100748	0.0339745	chr3	49146854	49147414	-0.414726	-0.634181	-1.32897	-0.724973	-0.817136	-0.301824	-0.810882	-0.104063	-1.32897	-0.675268	-1.32897	-1.32897	-1.32897	-1.32897	-0.763773	-0.789856	-1.32897	-1.32897	-0.681056	-1.32897	-1.32897	-1.32897	-0.729762	-0.723015	0.210123	1.97758	-0.673367	-0.0718912	1.41927	1.1188	0.0343516	0.769613	1.50152	1.2481	1.11841	0.645585	-1.32897
L1_Mus2_dup3515	-	L1	L1_Mus2	LINE	-2.94292	1.31916	42.6604	6.79679e-08	0.000111973	chr3	49156634	49160378	-0.414726	-1.32897	0.0637775	-1.32897	-0.440099	0.517011	0.118995	-0.409362	0.133605	-0.675268	-0.253173	-0.189411	0.644895	0.0483262	-0.0428146	0.162794	-0.674925	-0.207482	-0.235543	-1.32897	-1.32897	0.205443	-0.729762	-0.297593	2.63576	2.85944	1.84956	2.81519	3.14623	2.867	2.39229	2.62881	2.05022	3.12141	2.684	2.39444	-0.0671903
IAPEz-int_dup1198	+	ERVK	IAPEz-int	LTR	-3.20676	1.26565	54.8994	3.77306e-09	1.0839e-05	chr3	49160697	49163432	0.354258	0.185	0.334471	-0.30051	-0.817136	-0.301824	0.331086	-0.797102	-0.210833	0.114427	0.585486	-0.649485	0.644895	-0.282684	-0.358719	-0.789856	0.115022	0.137563	-0.235543	-0.176736	-0.60837	0.932083	0.508743	0.0305304	2.80194	3.49059	2.50203	2.03103	2.71742	2.46515	2.59275	2.34058	1.98349	2.41714	2.97173	2.68348	-0.0671903
L1_Mus2_dup3516	-	L1	L1_Mus2	LINE	-5.91157	-0.0251499	22.5826	3.18895e-05	0.0144256	chr3	49165323	49166861	-0.414726	-0.634181	-1.32897	-0.724973	-1.32897	-1.32897	-0.810882	-0.104063	-1.32897	-1.32897	-1.32897	-1.32897	-0.755566	-1.32897	-0.763773	-0.0906449	-1.32897	-1.32897	-0.235543	-1.32897	-1.32897	-1.32897	-1.32897	-0.297593	1.11665	1.25668	0.393979	0.756319	1.8022	1.98013	0.72259	0.919525	-0.059502	0.47162	1.69372	0.9658	-0.777115
B1_Mus1_dup13540	+	Alu	B1_Mus1	SINE	0.72675	5.68616	17.7803	0.000128849	0.0406477	chr3	51357742	51357886	5.52896	5.86463	5.97626	5.91685	5.89625	5.63127	5.52272	5.94946	6.5303	5.91114	5.76607	5.81228	5.81623	5.3979	5.68818	5.83816	6.02261	6.01153	5.9751	6.11899	6.03089	6.0734	6.05295	6.20038	5.31659	5.6618	4.7891	4.68185	4.64103	5.05782	5.07617	5.13424	5.01819	4.42991	4.82843	5.34469	6.12832
B2_Mm1t_dup3412	-	B2	B2_Mm1t	SINE	1.11725	3.40403	23.1973	1.92439e-05	0.00996084	chr3	51397410	51397597	3.30816	3.45773	3.36751	3.31006	3.51306	3.53029	3.14162	3.09776	4.19681	2.98686	3.45707	3.3185	3.88494	3.88892	3.65716	3.76167	3.84048	3.7042	4.05705	4.36416	3.73252	3.38744	3.66621	3.90136	3.49483	3.49059	3.25666	2.27046	2.85347	2.74508	2.39229	1.75913	2.54258	2.36272	2.97173	2.88674	3.47974
MMETn-int_dup103	-	ERVK	MMETn-int	LTR	1.36691	4.85379	51.2509	8.571e-09	2.00997e-05	chr3	53114197	53118577	4.98804	5.78955	4.77413	5.08428	5.1073	4.94328	4.87238	4.9993	5.27086	5.32548	5.84567	4.6882	4.93115	5.0278	5.12728	5.00629	5.17964	5.1013	5.19884	5.30646	4.88456	5.13453	5.25207	5.30991	3.93733	3.90705	3.9764	4.14861	4.00072	3.5399	3.60127	3.10634	3.44363	3.61605	3.57565	3.82777	5.05434
MMERGLN-int_dup71	-	ERV1	MMERGLN-int	LTR	-4.3865	0.230105	17.711	0.000132184	0.041331	chr3	55578426	55585968	-1.32897	0.185	-0.704236	-1.32897	0.316878	-1.32897	-0.810882	-1.32897	0.411453	0.621875	-0.693038	-0.649485	-1.32897	-1.32897	-0.358719	-1.32897	-0.674925	-1.32897	-0.235543	-1.32897	-1.32897	-0.622123	-1.32897	-0.723015	0.495387	0.787144	1.65349	0.905829	1.01727	0.829875	1.37251	1.67728	-0.059502	0.663926	1.6124	0.9658	-0.777115
IAPEz-int_dup1225	-	ERVK	IAPEz-int	LTR	3.47087	1.4738	53.5603	5.07978e-09	1.34088e-05	chr3	59797366	59803799	1.90423	1.94322	0.562309	2.11444	1.85553	2.24379	1.80476	2.04424	1.56607	1.29368	1.80117	0.673857	1.54768	1.75108	1.78764	2.44569	1.84577	1.68079	1.9195	2.25638	1.69367	2.301	2.23329	1.81341	-0.619352	0.589176	0.117724	0.400847	-0.174848	-0.0155823	-0.850577	-0.374427	-0.772918	-0.333703	-1.32897	-0.345885	2.16306
B2_Mm1t_dup3542	-	B2	B2_Mm1t	SINE	1.82193	1.95476	21.3805	3.56813e-05	0.0155307	chr3	70928625	70928825	1.97054	2.91446	1.2262	2.1818	1.85553	2.47579	1.94024	1.77178	2.33854	0.621875	2.45141	1.6003	2.59256	1.55685	2.07591	2.44569	1.54077	2.34426	2.48237	2.52387	1.57382	2.74192	2.88096	2.97784	0.937738	0.787144	0.117724	-0.382807	-0.467418	-0.336084	-0.850577	-0.374427	1.18261	1.12271	0.547815	0.645585	2.27787
B2_Mm1a_dup2681	+	B2	B2_Mm1a	SINE	1.74397	2.64599	32.4464	1.082e-06	0.00100267	chr3	86117269	86117461	2.82541	2.65722	2.95091	3.18432	2.36303	2.96997	2.5184	2.42404	2.74176	3.21668	2.39205	2.87623	3.25223	3.34344	2.7437	2.78464	3.25256	2.97929	3.01264	3.47306	3.42136	2.7952	2.29484	2.93928	2.44792	2.56797	2.38041	1.27915	1.32877	1.82829	1.61294	1.91008	1.05844	0.47162	1.23167	1.96237	3.09748
RMER5_dup1235	+	ERV1	RMER5	LTR	-2.87229	0.27888	17.1611	0.000162114	0.0478665	chr3	86834236	86834667	-1.32897	-0.167212	0.0637775	0.293816	0.500954	-0.301824	-0.12974	0.36212	0.133605	0.114427	-0.253173	-1.32897	0.453505	0.912329	-0.0428146	0.162794	-0.226547	0.415805	0.104367	1.0713	-0.130013	-0.149797	0.508743	0.717845	-0.619352	0.0865844	0.62574	0.400847	1.01727	0.2465	0.419128	1.29368	0.605152	0.663926	0.712969	0.645585	0.189004
B1_Mus1_dup14492	-	Alu	B1_Mus1	SINE	0.816381	2.64949	18.6106	9.50985e-05	0.0325229	chr3	88299773	88299875	2.7519	2.86655	2.63747	2.85352	2.58306	2.85109	3.05471	2.83618	2.92995	2.43767	2.76395	2.77892	2.68261	2.8012	2.61474	2.58229	2.55522	2.69644	2.53949	2.39631	2.77509	2.94416	2.29484	2.4835	2.44792	2.27005	2.66716	2.52281	2.52706	3.04977	2.70088	2.75386	2.39637	2.41714	1.91334	2.28361	2.89653
B2_Mm2_dup13833	-	B2	B2_Mm2	SINE	0.992957	3.65254	26.2903	7.01584e-06	0.00444435	chr3	88904830	88904997	3.62875	3.85146	3.78371	3.58348	3.57594	3.24609	3.30115	3.57682	4.30279	3.79283	4.17296	4.16014	3.84649	3.59195	3.59014	3.4645	3.90786	4.06849	3.57368	4.31209	4.14375	3.97723	4.12177	3.99833	3.55815	3.86385	3.72481	2.92438	2.88557	3.14926	3.17091	2.58459	2.49547	2.70652	3.53209	3.13039	3.70163
B2_Mm2_dup14199	-	B2	B2_Mm2	SINE	2.49274	0.382936	20.853	4.28439e-05	0.0178681	chr3	94888254	94888437	0.853192	1.24373	0.932108	1.03823	0.316878	0.292075	-0.810882	0.548699	1.02077	0.114427	0.0834482	0.439225	-0.346342	0.0483262	0.945062	-0.398299	1.42287	0.648963	0.104367	1.0713	0.515607	0.205443	0.284347	0.0305304	0.937738	0.359657	0.393979	-0.779676	0.0682772	0.829875	-0.850577	-0.374427	-0.372554	-0.747162	-0.409934	-0.755263	0.40649
B2_Mm2_dup14278	-	B2	B2_Mm2	SINE	1.6837	0.964456	19.7985	6.20814e-05	0.0238387	chr3	95333334	95333508	0.853192	0.907339	0.562309	0.713513	1.17806	0.517011	1.08261	1.23268	0.844797	0.821334	0.356196	0.875614	1.10193	0.739915	0.626175	1.01522	1.75109	0.84963	1.13967	1.50147	1.80434	0.932083	0.70289	1.04284	0.937738	0.359657	0.825373	0.183755	1.41927	1.46617	1.53716	1.39956	0.415713	0.249679	-0.797477	-0.0273629	0.595445
MMERVK10C-int_dup530	-	ERVK	MMERVK10C-int	LTR	2.19097	3.89348	38.4978	2.00798e-07	0.000265213	chr3	96314819	96319763	3.68907	4.70092	3.64133	4.26537	4.50933	4.36762	4.00436	4.40327	4.58077	4.03294	4.17296	3.48202	4.29499	4.16948	4.28454	4.31295	4.41973	4.85528	4.93716	4.93406	4.3943	3.42173	4.18815	3.43122	2.37945	2.76867	1.75486	1.27915	1.73331	1.46617	0.72259	0.919525	1.68067	1.36345	1.84379	2.16356	4.44151
MMERVK10C-int_dup531	-	ERVK	MMERVK10C-int	LTR	4.52509	0.506342	20.0881	5.60315e-05	0.0220612	chr3	96319762	96320141	0.140481	1.38645	-1.32897	1.17675	0.943882	0.0254727	0.960427	0.36212	1.1776	0.114427	1.2525	-1.32897	1.34195	0.544063	1.08146	0.565747	1.42287	1.68079	1.28034	0.893754	1.44309	-0.149797	0.508743	-0.297593	0.210123	-1.32897	-0.224264	-0.0718912	-1.32897	-0.336084	-1.32897	-1.32897	-1.32897	-1.32897	-1.32897	-0.755263	-0.378918
B3A_dup15762	+	B2	B3A	SINE	1.60612	2.82794	23.1273	1.97001e-05	0.0100955	chr3	96322610	96322751	3.11647	2.96083	2.86809	3.24856	3.12174	2.36445	2.60252	2.87159	3.93637	3.10634	3.20445	3.0109	3.4447	2.88639	2.82368	3.08981	2.98776	3.89781	3.23639	3.30564	3.35017	3.5819	2.75522	2.85893	2.90296	3.46191	0.825373	1.66209	0.764581	1.74592	1.18662	1.29368	1.98349	1.36345	1.84379	1.34273	3.09748
B2_Mm2_dup14391	+	B2	B2_Mm2	SINE	1.13181	5.3352	23.8259	1.56107e-05	0.00845145	chr3	96322914	96323106	5.44981	5.83382	5.41543	5.3779	5.37818	5.35365	5.20391	5.29499	6.31075	4.64615	5.28486	4.45609	5.12029	5.33867	5.32574	5.66436	5.73787	5.56064	5.55793	5.72673	5.31667	5.52196	5.7354	5.69263	5.08896	5.14398	4.55619	4.8665	3.65458	4.43839	4.00443	4.3877	5.00143	4.27646	4.55136	4.92285	5.53597
B2_Mm2_dup14405	+	B2	B2_Mm2	SINE	1.6284	2.39247	23.2627	1.88276e-05	0.00978944	chr3	96405485	96405657	2.6341	3.21152	2.95091	2.6306	2.26468	2.24379	2.06407	2.51642	3.67205	2.49719	2.33013	1.81187	2.84744	2.33975	2.1398	2.96207	3.14497	2.84479	2.92962	2.85023	2.25765	1.54334	2.35387	2.63595	1.11665	2.2023	1.54446	0.905829	0.458036	0.468213	0.419128	0.602298	1.50152	0.47162	1.84379	2.09956	2.82281
B2_Mm1a_dup2860	-	B2	B2_Mm1a	SINE	1.4234	3.57513	27.4187	4.91535e-06	0.00335204	chr3	96483172	96483334	4.02175	3.89986	3.80613	3.89579	3.675	3.81073	3.27576	3.66018	4.41734	3.28582	3.90217	3.0109	3.95889	4.15238	3.91624	4.00796	4.29104	4.22109	3.8009	4.5703	3.64601	3.77991	3.5699	3.73122	3.24836	3.3411	2.5592	1.89456	2.20968	2.78687	2.6297	2.39279	2.97917	1.66274	2.04314	3.06487	3.61693
B2_Mm2_dup14415	-	B2	B2_Mm2	SINE	1.45059	1.87183	19.612	6.63399e-05	0.0250357	chr3	96498503	96498596	1.83473	2.47752	1.94467	1.6269	1.92158	1.96718	1.48841	2.04424	1.87183	1.29368	2.19772	1.35228	1.10193	1.33233	1.70558	2.53818	1.64976	2.89103	2.42291	2.1014	1.57382	2.06108	2.1017	1.97464	1.77947	1.80562	1.42651	1.27915	1.58482	1.35941	1.68493	1.05532	0.92258	1.91048	0.361282	1.10268	1.90177
B2_Mm2_dup14934	+	B2	B2_Mm2	SINE	1.1153	2.85267	21.6815	3.21682e-05	0.0145092	chr3	108694653	108694841	3.14547	3.35731	3.45525	3.15109	2.54166	2.30538	2.6428	1.84487	3.72385	2.81041	3.59508	2.82839	2.88587	2.84442	3.16811	3.08981	3.02869	3.10232	2.48237	3.15614	3.2753	3.31633	3.84145	3.12254	1.66906	1.97758	2.24758	1.57546	2.20968	2.78687	2.43467	2.75386	1.76254	1.75013	2.21826	2.63915	2.82281
B2_Mm1a_dup2984	-	B2	B2_Mm1a	SINE	2.88452	0.499842	27.6419	4.58466e-06	0.0031452	chr3	111465395	111465583	0.70526	0.185	0.562309	0.293816	0.105834	0.711561	0.118995	0.862091	1.44784	0.621875	0.356196	0.439225	1.34195	0.544063	-0.0428146	0.378294	0.822062	1.45314	0.983787	1.50147	1.57382	1.66282	0.70289	1.04284	0.210123	-0.691246	-0.673367	-0.0718912	-0.467418	-0.336084	-0.850577	-0.774153	-1.32897	-0.333703	-0.797477	-0.755263	1.2859
B2_Mm1a_dup3013	+	B2	B2_Mm1a	SINE	1.44503	4.7082	37.4145	2.68765e-07	0.000334781	chr3	119879979	119880165	4.83627	4.55741	5.0804	4.78185	4.42076	4.89401	4.39478	4.85638	6.06682	5.06531	5.293	4.96753	5.19869	5.33867	4.80157	4.78821	5.12405	5.46453	4.98934	5.58766	5.54898	5.09258	4.70138	4.20749	4.69723	4.93028	4.584	3.69381	3.34401	3.5399	3.58254	3.62592	3.7144	3.38983	3.86615	3.66043	4.51357
RMER6B_dup270	+	ERVK	RMER6B	LTR	-5.76449	-0.379693	21.8618	7.25671e-05	0.0268339	chr3	121516977	121517443	-1.32897	-1.32897	-0.704236	-1.32897	-1.32897	-1.32897	-1.32897	-1.32897	-0.664186	-1.32897	-1.32897	-1.32897	-0.755566	0.0483262	-1.32897	-1.32897	-0.674925	-0.207482	-1.32897	-0.640755	-1.32897	-1.32897	-1.32897	-1.32897	1.27581	1.11649	-0.224264	0.756319	0.0682772	0.660347	0.0343516	0.19506	0.772579	0.47162	0.861143	0.814559	-1.32897
ORR1A2_dup2489	-	ERVL-MaLR	ORR1A2	LTR	-6.2928	-0.239433	29.9362	3.35803e-05	0.014884	chr3	121517931	121518257	-0.800609	-1.32897	-1.32897	-1.32897	-1.32897	-1.32897	-1.32897	-1.32897	-1.32897	-1.32897	-1.32897	-1.32897	-1.32897	-1.32897	-1.32897	-1.32897	-1.32897	-1.32897	-1.32897	-1.32897	-1.32897	-1.32897	-1.32897	-1.32897	2.30756	1.11649	0.825373	0.756319	-0.174848	-0.0155823	1.18662	-0.061764	1.18261	1.2481	1.43456	0.9658	-1.32897
RMER19C_dup548	+	ERVK	RMER19C	LTR	-4.45001	-0.125674	25.7218	7.89586e-05	0.0285317	chr3	122663837	122664386	-1.32897	-1.32897	-1.32897	-1.32897	-1.32897	-1.32897	-1.32897	-1.32897	-1.32897	-1.32897	-1.32897	-1.32897	-1.32897	-1.32897	-1.32897	-1.32897	-1.32897	-1.32897	-1.32897	-1.32897	-1.32897	-1.32897	-1.32897	-1.32897	0.210123	1.25668	1.15703	0.905829	1.58482	1.46617	0.578823	1.17942	1.18261	1.91048	0.146999	0.233396	-1.32897
L1_Mus3_dup8862	-	L1	L1_Mus3	LINE	-4.63547	0.583994	46.0405	5.0618e-07	0.000544869	chr3	122673732	122674998	-1.32897	-1.32897	-0.704236	-1.32897	-1.32897	-1.32897	-1.32897	-1.32897	-1.32897	-1.32897	-1.32897	-1.32897	-0.755566	-1.32897	-1.32897	-0.789856	-1.32897	-1.32897	-1.32897	-1.32897	-1.32897	-1.32897	-1.32897	-1.32897	2.44792	2.81477	2.81532	1.38483	2.48577	2.30177	1.45718	1.4982	1.76254	1.66274	1.91334	1.6413	-1.32897
Lx7_dup7128	+	L1	Lx7	LINE	-5.83977	-0.315308	25.7956	0.000134767	0.0418257	chr3	122679842	122680641	-1.32897	-1.32897	-1.32897	-1.32897	-1.32897	-1.32897	-1.32897	-1.32897	-1.32897	-1.32897	-1.32897	-1.32897	-1.32897	-1.32897	-1.32897	-1.32897	-1.32897	-1.32897	-1.32897	-1.32897	-1.32897	-1.32897	-1.32897	-1.32897	0.937738	0.787144	1.42651	0.400847	1.23222	0.829875	-0.491928	0.602298	0.772579	1.2481	0.861143	0.454161	-1.32897
RMER1B_dup1489	+	RMER1B	RMER1B	Other	-5.89742	-0.11067	33.8174	1.63328e-05	0.0087906	chr3	122680804	122681580	-1.32897	-1.32897	-1.32897	-1.32897	-1.32897	-1.32897	-1.32897	-1.32897	-1.32897	-1.32897	-1.32897	-1.32897	-1.32897	-0.712987	-1.32897	-1.32897	-1.32897	-1.32897	-1.32897	-1.32897	-1.32897	-1.32897	-1.32897	-1.32897	1.41914	1.25668	2.02215	1.04129	0.619435	1.35941	1.28256	1.29368	1.05844	0.249679	0.995506	1.10268	-1.32897
Lx3A_dup1520	-	L1	Lx3A	LINE	-2.54707	1.22821	45.6902	3.19723e-08	6.20069e-05	chr3	122899776	122902911	1.22321	0.704276	0.932108	1.17675	1.06572	1.17462	1.57424	1.23268	1.31903	1.15275	1.2525	1.2102	1.22692	0.544063	1.20607	0.731622	1.42287	1.18271	1.40851	1.8324	0.754871	1.77315	0.70289	0.889475	2.15207	1.80562	1.54446	1.48329	1.32877	1.46617	1.7535	1.29368	2.05022	1.36345	1.43456	1.44927	1.04781
ORR1D1-int_dup310	+	ERVL-MaLR	ORR1D1-int	LTR	-2.69873	1.40372	49.987	1.14771e-08	2.57331e-05	chr3	123264790	123265397	-0.110577	1.24373	0.562309	0.518873	0.500954	0.292075	0.515956	0.147777	1.1776	1.75026	0.356196	0.673857	0.232785	0.739915	0.626175	-0.0906449	0.115022	-0.661891	0.808997	0.893754	0.754871	-0.149797	0.873982	0.0305304	2.06754	2.98571	2.71826	1.89456	2.39948	2.82749	2.39229	2.75386	2.39637	2.832	2.16222	2.39444	0.40649
ORR1F_dup4552	+	ERVL-MaLR	ORR1F	LTR	-2.08898	0.938138	17.5916	0.000138152	0.0424465	chr3	123265980	123266181	0.853192	0.704276	0.0637775	0.713513	0.105834	-0.301824	0.118995	0.713888	0.133605	1.53996	0.957203	1.48162	-0.346342	-0.712987	-0.0428146	-0.0906449	-0.226547	-0.661891	0.104367	-1.32897	0.228615	-1.32897	0.0185014	0.523005	1.77947	2.56797	1.84956	1.82115	1.86794	1.82829	1.45718	1.39956	1.91354	1.91048	2.10391	0.454161	-0.777115
MTE2b_dup2932	+	ERVL-MaLR	MTE2b	LTR	-2.7512	1.08266	43.2041	5.92442e-08	0.000101988	chr3	123266403	123266697	-0.414726	0.704276	-0.269715	-0.30051	-0.141462	0.711561	0.118995	-0.104063	0.644335	0.390348	-0.253173	0.875614	0.232785	0.739915	-0.358719	0.565747	-1.32897	0.648963	-0.235543	0.4556	-0.130013	-0.149797	0.284347	0.523005	1.88202	2.27005	2.10128	1.89456	1.23222	2.41272	2.25712	2.2864	1.98349	2.24731	2.04314	2.28361	0.762493
L1Md_T_dup4608	+	L1	L1Md_T	LINE	-4.39042	-0.167129	19.6594	7.31821e-05	0.0270178	chr3	124282195	124287404	-1.32897	-0.634181	-1.32897	-1.32897	-0.440099	-0.301824	-0.810882	-1.32897	-1.32897	-1.32897	-0.253173	-1.32897	-0.755566	-1.32897	-0.763773	-0.398299	-1.32897	-1.32897	-1.32897	-1.32897	-1.32897	-0.622123	-0.307653	-1.32897	1.27581	0.787144	-0.224264	0.589503	0.89645	0.829875	0.23953	0.413001	1.18261	0.985379	0.361282	1.10268	-0.777115
Lx2B2_dup1894	-	L1	Lx2B2	LINE	-6.52816	0.100506	57.5906	5.07375e-07	0.000544879	chr3	124293960	124296100	-1.32897	-1.32897	-1.32897	-1.32897	-1.32897	-1.32897	-1.32897	-1.32897	-1.32897	-1.32897	-1.32897	-1.32897	-1.32897	-1.32897	-1.32897	-1.32897	-1.32897	-1.32897	-1.32897	-1.32897	-1.32897	-0.622123	-1.32897	-1.32897	1.11665	0.961195	1.00071	1.96441	1.12875	1.9062	1.99921	1.39956	1.50152	1.2481	1.6124	1.22769	-1.32897
RMER17B_dup608	-	ERVK	RMER17B	LTR	-5.93334	-0.418335	23.9265	0.000116717	0.0377002	chr3	124300138	124301052	-1.32897	-1.32897	-1.32897	-1.32897	-1.32897	-1.32897	-1.32897	-1.32897	-1.32897	-1.32897	-1.32897	-1.32897	-1.32897	-1.32897	-0.763773	-1.32897	-1.32897	-1.32897	-1.32897	-1.32897	-1.32897	-1.32897	-1.32897	-1.32897	0.73345	0.961195	0.825373	0.183755	0.89645	0.2465	0.23953	0.602298	1.59387	0.47162	0.361282	0.9658	-1.32897
L1_Mus3_dup8894	+	L1	L1_Mus3	LINE	-5.10419	0.222588	55.7735	2.40507e-07	0.000305376	chr3	124305474	124307396	-1.32897	-1.32897	-1.32897	-1.32897	-1.32897	-1.32897	-1.32897	-1.32897	-1.32897	-0.675268	-1.32897	-1.32897	-1.32897	-1.32897	-1.32897	-1.32897	-1.32897	-1.32897	-1.32897	-1.32897	-1.32897	-1.32897	-1.32897	-1.32897	1.54951	1.61035	0.825373	1.66209	1.66098	1.82829	1.37251	2.04672	1.18261	1.56971	1.33668	1.88855	-1.32897
B4A_dup21333	+	B4	B4A	SINE	-5.79512	-0.189438	22.113	3.18086e-05	0.0144043	chr3	135349074	135349273	-1.32897	-0.634181	-0.704236	-1.32897	-1.32897	-0.725855	-0.810882	-1.32897	-1.32897	0.114427	-1.32897	-1.32897	-0.755566	-1.32897	-1.32897	-1.32897	-0.674925	-1.32897	-0.681056	-1.32897	-0.60837	-1.32897	-0.307653	-1.32897	0.937738	1.25668	1.29805	1.04129	1.32877	1.46617	0.578823	-0.374427	0.415713	0.663926	0.361282	1.44927	-1.32897
L1_Rod_dup2143	-	L1	L1_Rod	LINE	-4.88849	0.169182	31.6395	1.71261e-06	0.00143646	chr3	135349962	135350416	-1.32897	-0.634181	0.0637775	-0.724973	0.105834	-0.725855	-1.32897	-1.32897	-1.32897	-1.32897	-1.32897	-0.649485	-1.32897	-1.32897	-0.358719	-0.0906449	-0.674925	-0.661891	-1.32897	-1.32897	-0.60837	-1.32897	-1.32897	-1.32897	1.11665	0.589176	1.54446	2.03103	1.58482	1.35941	1.53716	1.67728	0.605152	1.47026	1.52622	1.44927	-1.32897
MTB_dup1159	-	ERVL-MaLR	MTB	LTR	-4.58276	0.0451051	24.2476	2.29904e-05	0.0113994	chr3	135350417	135350819	-1.32897	-0.634181	-0.704236	-0.30051	-1.32897	-1.32897	-1.32897	-1.32897	-1.32897	-0.675268	-0.693038	-1.32897	-1.32897	-1.32897	-1.32897	-1.32897	-1.32897	-1.32897	-1.32897	-1.32897	-1.32897	-0.622123	-0.729762	-1.32897	0.937738	0.787144	2.17628	1.82115	0.276279	0.829875	1.53716	1.67728	-0.059502	1.2481	1.11841	1.44927	-1.32897
RLTR11A_dup497	-	ERVK	RLTR11A	LTR	-3.60236	0.39741	23.7652	1.59278e-05	0.00860285	chr3	135351025	135351534	-1.32897	-1.32897	-1.32897	-0.30051	-1.32897	-1.32897	0.118995	-0.409362	-0.210833	-0.675268	-1.32897	-1.32897	-0.755566	-0.712987	-0.358719	-0.0906449	-1.32897	0.137563	-0.681056	-1.32897	-1.32897	-0.622123	-1.32897	-0.723015	1.54951	0.961195	1.54446	1.89456	1.50442	1.98013	1.45718	1.83658	1.18261	1.56971	2.04314	2.22483	-1.32897
MYSERV16_I-int_dup547	-	ERVK	MYSERV16_I-int	LTR	-4.17962	1.00797	54.6853	3.95563e-09	1.11543e-05	chr3	135351536	135352499	-0.414726	-1.32897	0.334471	-1.32897	-0.141462	-1.32897	-0.810882	-0.104063	-0.664186	-0.675268	-1.32897	-0.649485	-0.755566	-0.282684	-0.763773	-1.32897	0.115022	-1.32897	-0.681056	-1.32897	-0.60837	-0.622123	-0.307653	-0.297593	2.23191	2.39669	2.24758	2.56838	2.04891	2.56462	2.80147	2.17153	2.28995	2.832	2.76149	2.39444	-0.777115
RSINE1_dup21721	+	B4	RSINE1	SINE	-6.25346	-0.146405	28.2184	5.75331e-06	0.003767	chr3	135354426	135354549	-1.32897	-1.32897	-0.704236	-1.32897	-1.32897	-1.32897	-0.43048	-1.32897	-0.664186	-1.32897	-1.32897	-1.32897	-1.32897	-1.32897	-0.763773	-0.398299	-1.32897	-1.32897	-1.32897	-1.32897	-1.32897	-1.32897	-1.32897	-0.723015	1.54951	1.71129	1.29805	0.756319	0.458036	0.468213	0.973181	1.29368	0.92258	1.12271	1.23167	1.22769	-1.32897
Lx5_dup3111	-	L1	Lx5	LINE	-4.30019	1.59085	61.7468	8.78355e-10	3.12965e-06	chr3	135358841	135360368	-0.110577	-0.634181	-0.704236	-0.30051	-0.817136	1.03615	-0.12974	-0.104063	-1.32897	-0.227049	-0.253173	1.05259	-0.346342	0.0483262	0.21619	0.880376	-0.674925	-0.207482	-1.32897	0.173803	0.228615	-1.32897	0.0185014	-0.723015	3.49483	3.3411	3.62124	2.85251	3.27298	2.78687	3.09367	2.71337	2.79689	2.70652	3.36835	2.63915	-0.0671903
L1_Mur2_dup3844	+	L1	L1_Mur2	LINE	-4.78411	0.938361	60.9651	1.03213e-09	3.56696e-06	chr3	135360367	135361040	-1.32897	-0.634181	-0.704236	-0.724973	0.105834	-0.301824	-0.810882	0.147777	-1.32897	-0.227049	-1.32897	-0.189411	-1.32897	-0.282684	-0.358719	0.162794	-0.226547	-1.32897	-0.681056	0.4556	0.228615	0.205443	-0.307653	-0.723015	2.15207	2.39669	1.42651	2.09472	2.78705	2.05045	2.51587	2.58459	2.34414	2.41714	2.04314	2.49736	0.189004
L1_Mus2_dup4178	-	L1	L1_Mus2	LINE	-4.14869	-0.0655624	18.0653	0.000164125	0.0482648	chr3	135363574	135364193	-1.32897	-1.32897	-0.704236	-0.724973	-1.32897	-1.32897	-1.32897	-1.32897	-1.32897	-0.675268	-0.693038	-1.32897	-1.32897	-1.32897	-1.32897	-1.32897	-0.226547	-1.32897	-1.32897	-0.640755	-0.60837	-1.32897	-0.729762	-0.723015	1.41914	1.71129	1.75486	0.400847	1.01727	1.24412	1.68493	1.39956	0.605152	0.249679	0.861143	1.10268	-1.32897
L1MCa_dup759	+	L1	L1MCa	LINE	-4.50292	0.129437	37.6746	4.5263e-07	0.000500109	chr3	135364850	135365259	-1.32897	-1.32897	-0.704236	-0.724973	-1.32897	-0.725855	-0.43048	-1.32897	-0.664186	-1.32897	-0.693038	-1.32897	-1.32897	-1.32897	-1.32897	-1.32897	-1.32897	-1.32897	-1.32897	-1.32897	-0.60837	-1.32897	-1.32897	-1.32897	1.88202	1.89416	1.29805	1.04129	1.01727	1.24412	0.973181	0.19506	1.59387	1.36345	1.91334	1.54848	-0.378918
MLT1B_dup1695	-	ERVL-MaLR	MLT1B	LTR	-5.7807	-0.160084	24.5684	1.43244e-05	0.0078381	chr3	135376170	135376509	-1.32897	-1.32897	-1.32897	-0.30051	-0.817136	-1.32897	-0.43048	-0.797102	-1.32897	-0.675268	-1.32897	-1.32897	-1.32897	-0.712987	-1.32897	-0.789856	-0.674925	-1.32897	-1.32897	-0.640755	-0.60837	-1.32897	0.0185014	-1.32897	1.54951	0.787144	1.00071	0.905829	0.619435	0.981561	0.973181	0.602298	0.197584	0.47162	1.52622	0.645585	-0.0671903
MTD-int_dup458	+	ERVL-MaLR	MTD-int	LTR	-2.82191	0.942015	40.3484	1.23182e-07	0.000183232	chr3	135379364	135380418	-0.800609	-0.634181	0.0637775	-0.724973	-0.440099	0.517011	-0.43048	0.36212	0.133605	-0.675268	-0.693038	-0.189411	-0.0279124	-0.282684	-1.32897	-0.0906449	0.622572	-0.661891	-0.235543	-0.640755	-0.130013	-0.622123	0.0185014	0.0305304	1.97776	2.45607	2.5592	2.15571	2.3077	2.18158	2.15942	2.44319	1.84001	1.91048	2.64364	2.28361	-0.378918
ORR1F_dup4657	+	ERVL-MaLR	ORR1F	LTR	-1.84494	0.718156	24.7998	1.13368e-05	0.00651354	chr3	135679054	135679308	0.140481	0.467876	1.35344	0.884988	0.664178	0.517011	0.826928	0.36212	1.02077	0.996536	0.783283	0.673857	0.644895	0.0483262	0.626175	0.565747	0.115022	0.415805	0.808997	-0.176736	0.228615	0.932083	0.0185014	0.0305304	1.41914	1.50182	1.29805	1.16512	0.0682772	0.981561	-0.491928	-0.374427	1.50152	1.91048	1.33668	0.814559	0.762493
MMETn-int_dup140	-	ERVK	MMETn-int	LTR	1.98526	2.05855	23.3336	1.83869e-05	0.00961466	chr3	135770135	135774837	0.987356	2.65722	2.16885	2.47819	1.85553	1.88887	1.48841	2.56049	3.38084	2.24281	2.71634	1.70996	2.88587	2.71065	2.25967	2.29479	2.49806	2.2762	2.69839	3.03289	1.90711	2.14557	2.29484	1.7255	1.27581	1.50182	0.825373	1.82115	1.73331	1.35941	1.45718	-0.061764	0.92258	0.249679	0.547815	0.233396	2.16306
ORR1D2_dup2705	-	ERVL-MaLR	ORR1D2	LTR	-4.26155	0.0315652	19.3493	8.15337e-05	0.0292552	chr3	152709453	152709753	-0.800609	-1.32897	-1.32897	-0.724973	-0.440099	-1.32897	-1.32897	-0.797102	1.02077	0.390348	-1.32897	0.439225	-0.755566	-1.32897	-0.763773	-1.32897	-0.674925	-1.32897	-0.681056	-1.32897	-1.32897	-1.32897	-1.32897	-0.723015	1.27581	1.50182	1.65349	0.183755	0.89645	1.46617	1.37251	1.39956	0.92258	-0.333703	0.861143	1.34273	-0.378918
ORR1D2_dup2709	+	ERVL-MaLR	ORR1D2	LTR	-4.52416	0.454247	46.5985	3.69386e-08	6.81862e-05	chr3	153080497	153080836	-1.32897	-1.32897	-0.269715	-1.32897	-0.817136	-1.32897	-0.810882	-1.32897	-0.664186	-0.675268	-0.693038	-0.189411	-1.32897	-1.32897	-1.32897	-1.32897	-0.674925	-1.32897	-0.681056	-1.32897	-1.32897	-0.622123	-1.32897	-0.723015	1.54951	1.71129	2.10128	1.74381	1.58482	1.56557	1.94159	2.04672	2.11399	1.56971	1.43456	1.22769	-1.32897
L1_Mus1_dup5205	+	L1	L1_Mus1	LINE	-4.42113	0.567886	44.5719	5.95111e-08	0.000102065	chr3	153087780	153088451	-1.32897	-1.32897	-1.32897	-1.32897	-1.32897	-1.32897	-0.810882	-1.32897	-1.32897	-0.675268	-1.32897	0.15888	-1.32897	-1.32897	-1.32897	-0.398299	-0.226547	-0.661891	-1.32897	-1.32897	-0.60837	-1.32897	-0.729762	-1.32897	0.73345	1.80562	1.84956	1.96441	2.04891	1.82829	2.34863	2.44319	1.68067	1.66274	2.04314	2.22483	-1.32897
IAPEY4_I-int_dup79	-	ERVK	IAPEY4_I-int	LTR	0.776556	4.13599	23.8164	1.56598e-05	0.00846801	chr4	3192538	3200204	4.02175	4.09958	4.52658	4.16907	4.14476	4.2155	4.38293	4.30308	3.79822	4.67221	4.45989	4.74083	4.176	3.92964	4.33999	3.9917	4.29104	4.18443	4.60393	4.39785	4.52932	4.46212	4.32721	4.27097	3.4286	3.20926	3.67395	3.75422	4.05817	3.82709	4.08646	4.16559	3.17127	3.24691	3.63861	3.31078	4.31278
Lx8_dup9638	-	L1	Lx8	LINE	0.766818	3.27297	19.483	6.94635e-05	0.0260059	chr4	3830078	3830412	3.02582	3.66798	3.10354	3.45323	3.25579	3.04411	3.30115	3.26687	3.56251	3.44541	3.23856	2.96739	3.4447	3.15027	3.471	3.48788	3.59001	3.51045	3.05242	3.47306	3.55398	3.5819	3.5699	3.73122	3.12832	3.40277	3.03276	2.52281	2.88557	3.21197	3.17091	2.79324	3.14098	2.56908	2.55936	2.44681	3.18835
L1Md_F2_dup13372	-	L1	L1Md_F2	LINE	-2.54393	0.226753	21.5822	3.32856e-05	0.0148105	chr4	5242493	5249433	-0.110577	0.467876	-0.269715	0.0270437	-1.32897	0.0254727	-0.43048	-0.797102	0.133605	-0.675268	-0.253173	0.15888	-0.0279124	-0.282684	0.794411	0.378294	0.115022	-0.207482	-0.235543	-0.640755	-1.32897	-1.32897	-1.32897	0.0305304	0.73345	0.961195	0.117724	0.905829	0.619435	1.82829	1.37251	0.919525	1.40285	0.833587	1.11841	1.10268	-0.0671903
L1_Mus1_dup5315	-	L1	L1_Mus1	LINE	-2.35916	1.25976	36.0338	3.92088e-07	0.000446084	chr4	5363990	5369371	0.70526	0.704276	-0.704236	0.293816	0.316878	0.711561	0.960427	0.713888	0.411453	0.390348	-0.693038	0.15888	0.644895	0.0483262	0.945062	0.565747	0.391003	0.648963	0.104367	0.691247	1.13964	0.205443	0.508743	0.0305304	1.11665	2.27005	1.15703	1.16512	2.97779	2.70203	3.11988	3.10634	1.40285	2.18594	2.27221	2.22483	0.189004
L1_Mus3_dup9479	+	L1	L1_Mus3	LINE	-2.70964	0.548941	21.0471	4.54702e-05	0.0187779	chr4	5383146	5385986	0.354258	0.704276	0.334471	0.518873	-1.32897	-0.725855	0.331086	-0.797102	-1.32897	-1.32897	-1.32897	-1.32897	-0.755566	-0.282684	-0.763773	-0.0906449	-0.226547	-0.207482	-0.681056	0.4556	-1.32897	0.205443	0.0185014	0.29768	-0.145805	0.359657	1.00071	1.38483	2.20968	1.46617	1.81896	1.59052	2.11399	2.36272	1.69372	0.645585	0.189004
Lx_dup4971	+	L1	Lx	LINE	-2.5542	0.703443	17.2982	0.000154044	0.0459469	chr4	5388709	5393627	0.140481	1.08531	0.334471	0.713513	-1.32897	-0.725855	1.08261	-0.104063	-0.664186	-0.675268	-1.32897	0.15888	-1.32897	0.317384	-0.0428146	-0.0906449	-0.674925	-0.661891	-0.235543	-0.176736	0.228615	-0.149797	0.508743	0.889475	1.27581	0.787144	1.42651	1.04129	2.64426	1.24412	2.43467	2.34058	1.29692	0.985379	1.33668	0.814559	-0.0671903
B3_dup27379	+	B2	B3	SINE	-2.07623	0.443706	17.4467	0.000145772	0.0441674	chr4	6212814	6213001	0.354258	0.185	0.0637775	1.30312	-0.141462	0.517011	0.331086	-0.104063	1.31903	0.821334	0.356196	-0.189411	0.232785	-0.282684	-0.0428146	0.162794	-0.674925	0.84963	-0.235543	0.173803	0.228615	-0.149797	-0.729762	-0.723015	0.210123	0.589176	0.62574	-0.779676	1.12875	-0.336084	0.0343516	0.19506	1.29692	1.12271	1.43456	1.72851	0.595445
RLTR17_dup392	-	ERVK	RLTR17	LTR	-5.98585	-0.212898	24.7265	0.00016562	0.0485183	chr4	6283715	6284387	-1.32897	-1.32897	-1.32897	-1.32897	-1.32897	-1.32897	-1.32897	-1.32897	-1.32897	-1.32897	-1.32897	-1.32897	-1.32897	-1.32897	-1.32897	-1.32897	-1.32897	-1.32897	-1.32897	-1.32897	-1.32897	-1.32897	-1.32897	-1.32897	-0.145805	0.359657	2.24758	1.04129	1.01727	0.829875	1.28256	0.769613	-0.372554	1.36345	1.33668	0.814559	-1.32897
L1_Mus3_dup9533	-	L1	L1_Mus3	LINE	-2.73141	0.452081	25.3951	9.34673e-06	0.00560118	chr4	8035059	8036539	0.140481	0.185	0.0637775	0.518873	-0.817136	0.0254727	-0.43048	0.147777	-0.210833	-1.32897	0.356196	-1.32897	-0.755566	-0.282684	0.626175	-0.0906449	0.391003	0.137563	0.379266	-0.640755	0.228615	-0.149797	0.0185014	-0.297593	0.73345	1.71129	1.15703	1.74381	0.764581	0.660347	0.72259	0.602298	1.68067	1.12271	1.11841	2.16356	-0.0671903
PB1D10_dup12267	-	Alu	PB1D10	SINE	-2.6798	0.0749149	17.6361	0.000135897	0.0419498	chr4	11593241	11593322	-0.414726	0.185	-0.269715	-0.30051	0.105834	0.0254727	0.679805	-0.797102	-0.664186	0.821334	-0.253173	0.439225	-0.755566	0.739915	-0.0428146	0.162794	-0.226547	-0.661891	-0.235543	0.173803	-0.130013	0.490265	0.508743	0.29768	0.495387	-0.250533	0.117724	0.905829	-0.174848	-0.748747	-0.204923	-0.374427	-0.059502	0.985379	0.547815	0.454161	-0.777115
L1_Mus2_dup4407	-	L1	L1_Mus2	LINE	-5.20135	0.893598	68.7285	2.19197e-10	1.09512e-06	chr4	14262490	14268579	-1.32897	-1.32897	-0.704236	-0.724973	-0.141462	-1.32897	-0.810882	-1.32897	-1.32897	0.114427	-0.693038	-0.189411	-1.32897	-0.712987	-1.32897	-1.32897	-0.226547	0.137563	-1.32897	-0.176736	-0.60837	-1.32897	-1.32897	-1.32897	2.23191	2.5131	1.54446	2.4271	3.00727	2.97941	2.39229	2.23011	2.11399	2.12185	2.37441	2.39444	-0.777115
L1M5_dup3389	+	L1	L1M5	LINE	-5.84021	-0.23624	23.2751	2.17123e-05	0.0109069	chr4	14268857	14269300	-1.32897	-1.32897	-1.32897	0.0270437	-0.817136	-1.32897	-1.32897	-0.797102	-1.32897	-1.32897	-1.32897	-0.649485	-1.32897	-1.32897	-1.32897	-0.789856	-1.32897	-0.661891	-1.32897	-1.32897	-1.32897	-1.32897	-0.729762	-1.32897	1.11665	0.0865844	0.62574	0.589503	1.50442	0.660347	0.23953	0.602298	1.18261	0.833587	0.712969	0.645585	-0.777115
RSINE1_dup22934	-	B4	RSINE1	SINE	-4.24718	0.0601458	28.2488	5.70309e-06	0.00375552	chr4	14283852	14283993	-0.800609	-1.32897	-1.32897	-1.32897	-1.32897	-1.32897	-0.810882	-1.32897	-1.32897	-1.32897	-1.32897	-1.32897	-1.32897	-1.32897	-1.32897	-0.398299	-1.32897	-0.661891	-1.32897	-0.640755	-0.60837	-1.32897	-1.32897	-1.32897	0.937738	0.961195	1.75486	1.27915	0.458036	1.46617	1.37251	0.769613	0.772579	1.56971	1.84379	1.10268	-1.32897
RLTR17_dup401	-	ERVK	RLTR17	LTR	-3.43891	0.939271	41.9429	1.12509e-07	0.000170109	chr4	14290839	14291538	-1.32897	-1.32897	-1.32897	-1.32897	-1.32897	-0.725855	-0.43048	-1.32897	-1.32897	-1.32897	-0.693038	-1.32897	-1.32897	-0.712987	-0.358719	-0.789856	-1.32897	-1.32897	0.104367	-1.32897	-0.60837	-0.149797	-0.729762	-1.32897	2.15207	2.45607	2.94967	1.82115	2.44327	2.70203	2.51587	2.04672	2.49547	2.18594	2.42292	2.44681	-1.32897
Lx_dup5257	+	L1	Lx	LINE	-5.77527	-0.502131	17.3055	0.000168985	0.0491283	chr4	29033714	29035700	-0.800609	-1.32897	-0.704236	-0.30051	-1.32897	-0.725855	-0.810882	-0.797102	-1.32897	-1.32897	-1.32897	-0.189411	-1.32897	-1.32897	-0.763773	-0.398299	-0.674925	-1.32897	-1.32897	-1.32897	-1.32897	-0.622123	-1.32897	-0.723015	0.495387	-0.250533	0.117724	0.905829	-0.467418	-1.32897	-0.491928	0.19506	0.772579	1.12271	0.146999	0.645585	-0.777115
Lx_dup5392	-	L1	Lx	LINE	-5.21289	1.1613	85.2416	7.5372e-10	2.86312e-06	chr4	39490350	39492252	-0.800609	-1.32897	-1.32897	-1.32897	-0.817136	-1.32897	-0.810882	-1.32897	-1.32897	-1.32897	-1.32897	-1.32897	-1.32897	-0.712987	-1.32897	-1.32897	-1.32897	-1.32897	-1.32897	-1.32897	-1.32897	-1.32897	-1.32897	-1.32897	2.23191	3.43264	2.66716	2.92438	2.3077	2.867	2.7352	2.58459	2.94451	2.52019	3.1262	2.09956	-1.32897
Lx_dup5393	-	L1	Lx	LINE	-6.22239	0.135819	46.5376	4.64183e-07	0.000509202	chr4	39492289	39493103	-1.32897	-1.32897	-0.704236	-1.32897	-1.32897	-1.32897	-0.810882	-1.32897	-0.664186	-1.32897	-1.32897	-1.32897	-1.32897	-1.32897	-1.32897	-1.32897	-1.32897	-1.32897	-1.32897	-1.32897	-1.32897	-1.32897	-1.32897	-1.32897	1.66906	1.11649	1.42651	1.96441	1.8022	1.74592	1.45718	1.17942	1.40285	0.249679	1.23167	1.44927	-1.32897
MMETn-int_dup158	-	ERVK	MMETn-int	LTR	3.12375	1.36357	38.5518	1.97925e-07	0.000262929	chr4	40604091	40608200	1.42587	2.47752	1.35344	1.72047	1.28229	1.41712	1.39715	1.77178	1.56607	1.29368	1.70688	1.35228	1.54768	0.912329	2.1398	1.86567	1.29447	1.57145	0.610073	1.7303	1.13964	1.54334	2.03111	1.81341	0.210123	0.359657	0.117724	-0.0718912	-0.467418	0.660347	-0.850577	0.19506	-0.772918	-1.32897	0.361282	-0.345885	1.97166
L1_Mur3_dup5779	-	L1	L1_Mur3	LINE	-1.14735	2.4824	21.387	3.56006e-05	0.0155189	chr4	48364540	48368167	2.71369	3.00575	2.5338	2.30775	2.15913	1.80606	3.05471	2.10501	1.44784	2.43767	2.12665	1.6003	2.72562	2.71065	2.31606	2.8937	1.75109	2.64339	2.53949	1.62041	2.47399	2.06108	1.7959	2.31301	2.6933	2.81477	2.71826	2.77688	2.60624	2.24293	2.51587	2.04672	3.01301	3.33435	2.72327	2.84832	2.74511
RMER6D_dup572	+	ERVK	RMER6D	LTR	-3.92236	0.155789	23.664	2.73983e-05	0.0128372	chr4	52587156	52587858	-1.32897	-1.32897	-0.704236	-1.32897	-0.440099	-1.32897	-0.810882	-1.32897	-1.32897	-0.227049	-1.32897	-1.32897	-1.32897	-1.32897	-1.32897	-1.32897	-1.32897	-1.32897	-1.32897	-1.32897	-0.60837	-1.32897	-0.729762	-1.32897	0.937738	0.589176	2.02215	0.756319	1.32877	2.18158	1.81896	1.29368	0.772579	1.56971	1.84379	1.81075	-1.32897
ORR1B1_dup3209	-	ERVL-MaLR	ORR1B1	LTR	-6.25898	-0.238707	37.4628	1.93367e-05	0.0099944	chr4	54845491	54845773	-1.32897	-1.32897	-1.32897	-1.32897	-1.32897	-1.32897	-1.32897	-1.32897	-1.32897	-1.32897	-1.32897	-1.32897	-1.32897	-1.32897	-1.32897	-1.32897	-1.32897	-1.32897	-1.32897	-1.32897	-1.32897	-1.32897	-1.32897	-1.32897	0.937738	0.961195	0.62574	0.589503	1.58482	0.829875	0.973181	0.602298	1.29692	0.47162	1.52622	1.22769	-1.32897
RSINE1_dup24401	-	B4	RSINE1	SINE	-5.93249	-0.0640764	31.4322	2.52586e-05	0.0121569	chr4	54849384	54849512	-1.32897	-1.32897	-1.32897	-1.32897	-1.32897	-1.32897	-1.32897	-1.32897	-1.32897	-1.32897	-1.32897	-1.32897	-1.32897	-1.32897	-1.32897	-1.32897	-1.32897	-1.32897	-1.32897	-1.32897	-0.130013	-1.32897	-1.32897	-1.32897	1.77947	1.50182	1.42651	1.27915	1.41927	1.35941	1.18662	1.17942	1.40285	0.249679	1.23167	0.454161	-1.32897
L1MA5_dup1160	+	L1	L1MA5	LINE	-6.69596	0.203758	93.8535	7.38283e-08	0.000119487	chr4	54850384	54850751	-1.32897	-1.32897	-1.32897	-1.32897	-1.32897	-1.32897	-1.32897	-1.32897	-1.32897	-1.32897	-1.32897	-1.32897	-1.32897	-1.32897	-1.32897	-1.32897	-1.32897	-1.32897	-1.32897	-1.32897	-1.32897	-1.32897	-1.32897	-1.32897	1.54951	1.50182	1.29805	1.96441	1.93082	1.24412	1.81896	1.75913	1.50152	1.56971	1.69372	1.44927	-1.32897
L1_Mus4_dup2642	+	L1	L1_Mus4	LINE	-6.65645	0.495104	68.9258	1.60483e-08	3.3529e-05	chr4	54850752	54851225	-1.32897	-1.32897	-1.32897	-1.32897	-0.817136	-1.32897	-1.32897	-1.32897	-1.32897	-1.32897	-1.32897	-1.32897	-1.32897	-0.712987	-1.32897	-1.32897	-1.32897	-1.32897	-0.681056	-1.32897	-1.32897	-1.32897	-1.32897	-1.32897	2.63576	2.62082	2.31552	2.21422	1.8022	2.05045	2.05461	1.98002	1.50152	0.985379	1.91334	1.54848	-1.32897
MTEb_dup2460	-	ERVL-MaLR	MTEb	LTR	-5.97386	0.22712	45.2325	1.1681e-06	0.00106528	chr4	54851514	54851882	-0.800609	-1.32897	-1.32897	-1.32897	-1.32897	-1.32897	-1.32897	-1.32897	-1.32897	-1.32897	-1.32897	-1.32897	-1.32897	-0.712987	-1.32897	-1.32897	-1.32897	-1.32897	-1.32897	-1.32897	-1.32897	-1.32897	-1.32897	-1.32897	1.54951	1.71129	1.93844	1.48329	1.93082	1.74592	2.43467	1.29368	1.50152	0.663926	0.995506	0.454161	-1.32897
Tigger7_dup1107	+	TcMar-Tigger	Tigger7	DNA	2.03159	0.665283	19.2006	7.68558e-05	0.0279697	chr4	59830224	59830417	0.140481	-0.634181	0.562309	0.713513	0.943882	1.30096	0.118995	0.713888	0.133605	0.996536	0.585486	0.439225	0.644895	0.739915	0.626175	0.565747	0.391003	0.415805	0.104367	1.22938	0.228615	1.41306	0.70289	1.30792	0.495387	0.359657	0.117724	1.16512	-0.174848	-0.748747	0.853319	1.17942	-0.772918	0.249679	-0.104758	0.233396	1.04781
PB1D7_dup4890	-	Alu	PB1D7	SINE	0.757026	3.29319	17.055	0.000168668	0.0490983	chr4	62394296	62394401	3.30816	3.61097	3.61617	3.42571	3.09336	3.36657	2.93003	3.06754	3.64544	3.79283	3.33628	3.8122	3.1295	3.56636	3.25722	3.14967	3.21758	3.41872	3.7043	3.88306	3.52195	3.42173	3.13768	3.12254	3.86405	3.40277	3.59414	2.99283	2.75266	2.61189	3.06697	3.28274	2.7575	2.87152	2.46984	2.68348	3.15869
B2_Mm2_dup17586	-	B2	B2_Mm2	SINE	1.107	4.7914	27.7464	4.43786e-06	0.00306277	chr4	62479695	62479889	4.6865	5.07221	5.07117	4.81405	4.63276	5.00027	4.34681	4.76518	5.85667	5.45119	4.86111	5.0323	5.2289	4.96064	4.8691	5.00629	5.35083	5.40203	4.98934	5.24299	5.01685	4.69019	5.00745	4.83026	4.81856	5.17964	4.89282	4.24998	3.36693	3.74465	3.38056	3.73107	4.01089	3.30579	4.07786	4.50796	4.88355
ORR1D2_dup3053	+	ERVL-MaLR	ORR1D2	LTR	-1.10913	1.99359	18.003	0.000118712	0.0381302	chr4	63424964	63425236	1.51744	2.53994	2.02333	2.30775	1.55621	1.41712	1.73194	1.91443	2.04472	1.42207	2.50843	2.37495	1.80993	1.33233	2.00906	1.13852	2.17239	1.96644	1.9195	2.32804	2.60206	1.97134	1.87864	2.25139	1.88202	1.97758	1.84956	1.66209	2.15806	2.30177	1.99921	2.34058	2.05022	1.83253	2.5153	2.28361	1.49021
L1MB8_dup1203	+	L1	L1MB8	LINE	-0.754904	3.04917	21.8517	3.03446e-05	0.0139058	chr4	70278018	70278719	2.92909	3.1327	2.91009	2.85352	2.97394	3.18185	3.02454	2.9399	2.79116	3.50461	3.27187	3.09416	3.06399	3.28188	3.25722	3.17869	3.10724	2.53107	2.69839	3.15614	2.60206	2.56916	3.06887	2.817	3.20945	3.46191	3.07257	3.15098	2.75266	2.74508	2.80147	2.94084	3.23001	3.54452	3.53209	3.41961	3.32813
L1_Mus1_dup6382	-	L1	L1_Mus1	LINE	-1.75369	1.41637	23.4635	1.76072e-05	0.00930223	chr4	87558259	87561661	1.3281	1.38645	1.08663	1.41931	0.500954	1.62466	0.679805	1.52726	0.133605	0.390348	1.11239	-0.189411	1.44848	1.20545	1.08146	1.25212	1.29447	0.84963	0.983787	1.37183	0.515607	1.11083	0.508743	-0.723015	1.77947	1.89416	2.17628	2.52281	1.86794	1.82829	1.7535	2.17153	2.63242	1.98443	2.32422	1.88855	1.17176
Lx3A_dup1957	-	L1	Lx3A	LINE	-2.22533	0.625194	19.209	7.66241e-05	0.0279296	chr4	87564621	87566413	0.354258	-1.32897	0.759025	1.17675	-0.817136	0.292075	-0.43048	-0.409362	1.02077	-0.227049	0.0834482	0.15888	0.232785	0.317384	-0.0428146	-0.0906449	0.622572	-1.32897	0.104367	-0.640755	-0.130013	-0.149797	-0.307653	0.0305304	1.41914	1.61035	1.93844	1.89456	0.619435	1.56557	1.08384	1.29368	1.76254	1.36345	1.6124	1.6413	-0.0671903
L1Md_F_dup871	+	L1	L1Md_F	LINE	-2.03165	1.00097	24.5401	1.23402e-05	0.00695097	chr4	87595532	87596496	1.22321	1.63546	0.334471	0.518873	1.37949	-0.301824	0.331086	-0.104063	1.02077	0.996536	-0.253173	0.15888	1.64049	0.317384	0.626175	1.01522	-0.674925	0.415805	-0.235543	0.173803	0.228615	0.205443	0.508743	0.717845	1.11665	1.80562	2.02215	1.96441	1.50442	0.981561	1.28256	1.39956	1.59387	1.83253	2.21826	1.96237	1.17176
MMERGLN-int_dup115	+	ERV1	MMERGLN-int	LTR	-4.2767	-0.149978	18.95	9.37953e-05	0.0322693	chr4	95254685	95262236	-0.110577	-0.167212	-0.704236	-1.32897	-0.440099	-0.725855	-0.43048	-1.32897	0.411453	0.621875	-0.693038	-1.32897	-0.346342	-0.712987	-1.32897	-0.398299	-1.32897	-1.32897	-0.681056	-1.32897	-0.130013	-0.622123	-1.32897	-1.32897	0.937738	0.359657	0.62574	-0.0718912	0.0682772	1.1188	-0.204923	-0.061764	1.18261	0.663926	0.712969	0.454161	-0.0671903
L1MEi_dup140	+	L1	L1MEi	LINE	2.03748	1.47568	17.3821	0.000149311	0.044973	chr4	98733800	98734087	1.51744	1.51632	1.57852	1.80835	0.105834	1.52461	0.826928	1.3377	2.69061	1.53996	2.26544	0.875614	1.44848	1.8392	0.945062	0.731622	1.29447	1.57145	1.40851	1.8324	1.57382	1.97134	0.508743	0.889475	1.41914	1.50182	1.29805	-0.779676	0.276279	0.2465	0.23953	1.17942	0.415713	-0.747162	0.861143	1.34273	1.39167
MIR_dup9668	-	MIR	MIR	SINE	1.28873	2.75493	20.0575	5.66392e-05	0.0222129	chr4	108400474	108400557	2.86081	2.817	3.06687	2.5308	2.31469	2.96997	2.33387	2.47097	3.77386	3.18083	2.39205	2.67456	3.28135	2.88639	3.16811	2.66667	2.90222	2.93583	2.92962	2.80071	3.45567	3.27941	2.66486	2.63595	2.80194	3.02545	2.61419	1.96441	2.56719	1.9062	2.59275	2.17153	1.98349	1.12271	2.16222	1.81075	2.82281
PB1D9_dup6046	-	Alu	PB1D9	SINE	1.8601	0.78855	18.6962	9.219e-05	0.0318841	chr4	109683007	109683081	1.1101	1.24373	0.932108	0.713513	1.06572	0.882965	0.960427	1.3377	1.02077	1.15275	0.356196	0.439225	0.644895	0.739915	0.435697	1.01522	0.622572	1.02576	0.104367	1.22938	0.960042	1.11083	1.02692	0.29768	0.73345	0.359657	-0.224264	1.04129	0.0682772	0.981561	0.72259	-0.374427	-0.059502	-0.0127229	-0.797477	0.454161	1.2859
B2_Mm1a_dup3652	+	B2	B2_Mm1a	SINE	1.45858	2.32106	18.5482	9.72756e-05	0.0331196	chr4	115792480	115792672	2.82541	2.03276	2.09793	2.24615	2.21287	2.5284	1.87409	2.27333	1.87183	2.31073	1.80117	2.87623	1.88772	2.96684	2.56906	2.39712	2.66316	2.64339	2.64735	3.15614	2.92957	1.77315	1.87864	3.12254	2.44792	2.56797	2.02215	1.57546	2.10451	0.829875	1.37251	1.59052	0.605152	1.56971	1.9797	1.54848	1.90177
ID_B1_dup23438	+	B4	ID_B1	SINE	-1.45671	1.23981	18.7366	9.08503e-05	0.0315394	chr4	116264070	116264270	1.1101	0.907339	1.77318	0.884988	1.37949	1.03615	1.65524	1.84487	1.1776	1.29368	0.356196	-0.189411	1.22692	1.65723	1.32076	0.565747	1.29447	0.137563	0.808997	0.691247	0.960042	1.11083	1.02692	0.523005	1.54951	1.80562	1.15703	1.04129	1.12875	1.24412	1.18662	1.59052	1.68067	2.05477	1.7707	1.10268	0.912191
B2_Mm1a_dup3672	+	B2	B2_Mm1a	SINE	1.48807	1.82654	17.4713	0.000144445	0.0438232	chr4	116629899	116630058	1.3281	2.41228	2.02333	1.72047	1.85553	1.30096	1.39715	0.996478	2.79116	2.55434	1.70688	1.90706	2.09872	1.20545	1.52596	1.93535	2.43854	1.96644	2.42291	2.52387	1.13964	1.41306	1.7959	2.11964	2.06754	1.25668	1.42651	0.400847	1.50442	1.98013	1.61294	1.17942	1.05844	1.12271	0.861143	0.645585	1.49021
B2_Mm2_dup18920	-	B2	B2_Mm2	SINE	1.97932	0.754565	19.1499	7.8268e-05	0.02832	chr4	116717079	116717260	0.354258	0.704276	1.2262	1.41931	1.28229	0.292075	-0.12974	0.548699	0.844797	0.114427	0.783283	0.673857	0.813843	1.20545	0.626175	0.731622	0.622572	0.648963	0.983787	1.50147	1.13964	0.932083	0.70289	1.53177	0.73345	1.11649	-0.673367	0.756319	-0.174848	-0.0155823	-0.204923	0.19506	-0.059502	-0.747162	-0.104758	-0.0273629	-0.0671903
B2_Mm1a_dup3740	-	B2	B2_Mm1a	SINE	1.60279	3.45556	22.4353	2.48734e-05	0.0120092	chr4	118300746	118300932	3.76577	3.72283	3.84996	3.65633	3.55528	3.0798	2.56107	3.88476	4.95048	3.06761	3.51387	2.08044	3.33788	3.69	3.63516	3.34156	4.16817	3.67806	3.62736	4.44696	4.05701	3.8571	3.99769	3.45874	3.16945	3.37227	2.81532	2.65543	1.50442	1.9062	1.81896	1.75913	2.7575	0.985379	2.93875	2.72649	3.82004
ORR1A4_dup1952	+	ERVL-MaLR	ORR1A4	LTR	0.883706	2.58416	18.9187	8.50623e-05	0.029983	chr4	118627515	118627816	2.82541	3.09161	2.63747	2.42358	2.73772	2.17945	2.23192	3.29323	2.88515	2.85658	2.56328	2.82839	2.88587	2.75664	2.61474	2.12623	2.85747	2.69644	2.88624	2.89811	2.66208	3.07917	2.71075	3.22227	2.85333	2.81477	2.94967	2.56838	1.86794	2.24293	1.99921	2.17153	2.05022	1.66274	1.9797	1.81075	2.57591
B2_Mm1t_dup5096	-	B2	B2_Mm1t	SINE	1.01374	2.96183	23.4873	1.74682e-05	0.00923939	chr4	119300266	119300454	3.28229	3.74949	3.24155	2.93386	2.66246	2.93142	2.68199	3.44198	3.20973	2.85658	3.05936	2.82839	3.16118	2.75664	2.61474	2.96207	3.02869	3.06246	3.51794	3.37496	3.45567	3.24152	3.29658	3.22227	2.15207	3.10181	2.94967	2.73752	2.15806	2.24293	2.39229	2.53898	2.49547	2.30617	1.91334	2.34009	3.0005
ETnERV-int_dup152	-	ERVK	ETnERV-int	LTR	1.47823	7.6045	60.3168	1.18101e-09	3.9623e-06	chr4	124353837	124354996	7.58456	8.33205	7.49774	7.63868	7.72761	7.81484	7.49005	7.84674	8.43043	7.16677	7.9153	6.76012	8.14985	7.88484	7.93406	8.0546	8.22305	8.09772	8.15686	8.17969	8.05679	8.12536	8.0239	7.97262	6.98415	7.37998	7.06993	6.7784	5.97356	6.26787	5.8656	5.87845	6.35771	6.071	6.47941	6.55302	7.95644
MMETn-int_dup184	-	ERVK	MMETn-int	LTR	1.17596	8.02705	18.7875	8.91921e-05	0.0311283	chr4	124355009	124358294	8.13548	9.22058	7.69236	7.87705	7.98769	7.85787	8.2982	7.95181	8.77465	7.44509	8.27807	6.74732	8.01117	7.92188	8.15788	8.59779	8.17257	8.24742	8.31242	8.25286	8.1396	8.13056	8.78947	8.75612	7.29417	7.5884	7.36669	7.79987	6.70686	6.41172	6.10748	6.02213	6.77511	7.30182	6.69472	6.92483	8.53596
ERVB7_1-LTR_MM_dup133	-	ERVK	ERVB7_1-LTR_MM	LTR	1.52375	4.36143	31.4481	1.44844e-06	0.00124908	chr4	124358295	124358613	4.47436	5.10355	4.10634	4.58443	4.64258	4.39621	4.13719	4.43911	5.14352	4.13014	4.79389	3.17288	4.85572	4.46091	5.08733	5.05406	4.91067	4.80786	4.63046	4.54044	4.88456	4.93535	5.05269	4.96113	3.4621	4.16013	4.058	3.49574	2.56719	3.32976	1.7535	2.17153	3.11003	2.98395	2.60211	3.06487	4.81866
B1_Mur4_dup8827	-	Alu	B1_Mur4	SINE	1.24226	1.45588	18.7639	8.99561e-05	0.0312999	chr4	127044761	127044887	1.60354	1.38645	1.57852	1.9695	1.47055	1.30096	1.19525	1.3377	1.1776	1.64894	2.0519	1.70996	1.54768	0.317384	0.435697	1.54743	1.75109	1.57145	1.63503	1.50147	2.17767	1.66282	1.51474	1.53177	0.495387	1.38445	1.15703	1.27915	1.41927	1.46617	1.45718	1.59052	0.772579	0.985379	1.11841	0.645585	1.90177
B2_Mm1a_dup3901	+	B2	B2_Mm1a	SINE	1.64274	2.98379	18.9933	8.28058e-05	0.0295729	chr4	128611975	128612166	3.02582	2.91446	2.86809	3.33985	2.4098	3.00751	2.47444	3.46535	4.63589	2.85658	3.05936	2.87623	3.99449	3.66611	3.44595	3.26242	3.47622	3.53977	3.43005	3.88306	2.9776	2.74192	2.66486	2.817	3.49483	3.79653	3.22167	2.09472	1.01727	0.981561	1.08384	1.59052	1.59387	1.47026	1.7707	2.16356	3.12841
MIR3_dup4017	+	MIR	MIR3	SINE	-1.45826	1.47206	19.2953	7.42887e-05	0.0272948	chr4	128804128	128804203	1.42587	1.7455	2.02333	1.89117	1.37949	1.30096	1.39715	1.11941	1.44784	1.84493	0.783283	2.23519	1.34195	1.33233	1.20607	0.880376	1.64976	1.32425	1.63503	1.62041	1.69367	1.41306	1.70813	0.717845	2.15207	1.50182	1.15703	1.27915	1.23222	1.74592	1.88158	1.39956	1.91354	1.56971	2.10391	1.72851	1.66915
B2_Mm2_dup19812	-	B2	B2_Mm2	SINE	1.26655	2.12228	22.5761	2.37154e-05	0.0116325	chr4	129255803	129256000	2.31484	2.47752	1.94467	2.58156	1.55621	1.62466	1.94024	2.16332	2.27051	2.3756	2.19772	2.77892	2.39358	2.00077	1.86528	2.39712	1.54077	2.20477	1.83076	2.18097	2.60206	2.7952	2.03111	2.53613	1.88202	1.80562	1.29805	1.38483	1.86794	2.05045	2.2091	2.39279	0.605152	1.12271	1.33668	1.54848	2.70464
B2_Mm1a_dup3975	+	B2	B2_Mm1a	SINE	1.78791	1.70067	19.2146	7.64696e-05	0.0278954	chr4	130114080	130114233	0.987356	2.34395	1.77318	0.713513	1.78632	2.24379	1.65524	1.84487	1.67535	2.09655	1.80117	1.70996	1.34195	2.14605	2.31606	1.13852	1.29447	2.69644	1.63503	2.98935	2.00305	2.22537	1.61467	1.97464	1.41914	0.961195	1.42651	0.589503	1.50442	0.829875	0.853319	1.39956	0.772579	0.833587	-0.104758	0.814559	2.10204
B2_Mm2_dup20090	-	B2	B2_Mm2	SINE	1.50302	1.71489	21.9125	2.97195e-05	0.0136983	chr4	132136887	132137063	1.68479	1.94322	1.67913	1.89117	1.47055	1.71821	1.57424	1.77178	1.77693	1.53996	2.0519	1.6003	1.96154	1.92224	2.1398	1.7153	1.64976	2.20477	2.36088	1.62041	2.53945	2.62908	2.1017	2.31301	0.937738	1.25668	1.29805	1.04129	1.50442	1.65856	1.08384	0.413001	0.92258	-0.747162	0.361282	1.54848	1.49021
B1_Mm_dup9874	+	Alu	B1_Mm	SINE	2.67579	0.599027	21.5393	3.37806e-05	0.0149296	chr4	134899269	134899428	0.853192	0.467876	0.0637775	0.0270437	0.500954	0.292075	0.331086	0.36212	1.02077	-0.227049	0.957203	0.15888	0.232785	0.317384	0.626175	1.13852	0.822062	1.02576	0.808997	0.691247	1.13964	0.932083	1.29135	0.29768	-0.145805	1.25668	0.62574	-0.0718912	0.458036	0.660347	0.853319	1.29368	-1.32897	-1.32897	-0.409934	-0.0273629	0.40649
B2_Mm1t_dup5557	-	B2	B2_Mm1t	SINE	1.88724	1.60451	21.8391	3.04757e-05	0.0139381	chr4	136452684	136452875	1.60354	2.11707	0.759025	1.6269	1.47055	1.52461	1.29973	1.98079	1.67535	0.821334	2.19772	1.2102	1.64049	1.75108	2.00906	1.35742	2.24367	1.96644	2.00309	2.18097	2.17767	1.77315	1.70813	1.42418	2.06754	2.39669	1.93844	-0.0718912	0.458036	-0.0155823	0.419128	-0.061764	0.197584	-0.333703	1.33668	1.34273	0.912191
IAPLTR2_Mm_dup336	-	ERVK	IAPLTR2_Mm	LTR	1.32459	4.56414	36.28	3.66359e-07	0.00042631	chr4	141210116	141210591	4.5737	5.25078	4.52658	4.90655	4.94211	4.81151	4.33456	5.10722	5.45838	4.55106	4.37044	4.53271	4.7027	4.76078	4.72032	4.4262	4.89968	4.83177	5.05935	5.04455	4.8971	4.57305	4.64341	4.7434	4.0951	3.949	3.88991	4.20741	3.38949	3.32976	3.46477	3.75121	3.65132	2.74957	4.20812	2.99623	4.8561
B2_Mm2_dup21260	+	B2	B2_Mm2	SINE	2.34519	1.30963	23.087	1.99679e-05	0.0101978	chr4	141768206	141768381	1.3281	1.51632	1.77318	1.89117	1.55621	1.41712	1.29973	1.23268	2.58253	-0.675268	2.33013	1.35228	1.34195	0.912329	1.61856	1.25212	1.75109	1.68079	1.13967	2.39631	0.960042	1.97134	0.70289	1.04284	1.11665	0.589176	0.825373	-0.0718912	-0.467418	0.468213	-0.204923	0.19506	-0.372554	-0.333703	0.146999	0.454161	1.97166
RMER6A_dup1028	-	ERVK	RMER6A	LTR	-2.0928	1.57587	28.3308	3.70343e-06	0.00262691	chr4	145413141	145413905	0.987356	1.24373	0.0637775	0.293816	0.316878	0.711561	-0.810882	0.713888	-0.210833	0.821334	1.11239	0.15888	1.34195	0.0483262	1.42701	1.35742	1.29447	1.02576	0.983787	0.173803	-0.130013	-0.622123	0.70289	0.523005	2.51329	3.06414	2.66716	2.69706	3.00727	2.1175	2.43467	2.71337	2.79689	2.74957	1.7707	2.44681	0.189004
Lx2_dup4661	-	L1	Lx2	LINE	-0.936283	2.54761	19.3869	7.18925e-05	0.0266918	chr4	145417616	145418882	2.50582	2.19673	2.09793	2.11444	1.78632	1.52461	2.17811	2.37553	2.27051	2.17153	2.33013	2.37495	2.72562	2.5632	2.61474	2.29479	1.84577	2.40926	2.22821	2.01719	2.17767	1.26984	2.03111	1.30792	3.70527	3.37227	3.48034	3.34677	2.9477	3.18095	2.98379	3.00934	3.34077	2.832	3.1262	3.44559	1.58245
L1Md_F2_dup16922	-	L1	L1Md_F2	LINE	-8.49739	3.16896	248.037	3.06526e-19	1.40891e-13	chr4	145418893	145425116	-0.110577	-1.32897	0.334471	-0.724973	-0.817136	-0.301824	-0.810882	-0.797102	-0.210833	-0.675268	0.356196	-0.649485	-1.32897	-0.712987	0.21619	-0.789856	-1.32897	-0.661891	-0.681056	-1.32897	-0.130013	-1.32897	-0.729762	-1.32897	4.77924	5.03135	4.85907	4.92898	5.21515	4.90489	4.78002	4.30836	4.61732	4.90008	4.6049	4.81739	-0.777115
L1_Mus2_dup5382	-	L1	L1_Mus2	LINE	-6.23158	-0.134116	28.5617	1.2032e-05	0.00684448	chr4	145426016	145426427	-1.32897	-1.32897	-1.32897	-1.32897	-1.32897	-0.725855	-1.32897	-1.32897	-1.32897	-1.32897	-1.32897	-1.32897	-1.32897	-1.32897	-1.32897	-1.32897	-0.226547	-1.32897	-1.32897	-0.640755	-1.32897	-1.32897	-1.32897	-1.32897	0.73345	0.787144	0.393979	0.756319	1.58482	0.660347	0.973181	0.602298	-0.372554	1.75013	1.7707	0.454161	-0.777115
B3_dup35974	+	B2	B3	SINE	-6.0958	-0.2791	27.6839	3.21979e-05	0.0145092	chr4	145427955	145428162	-1.32897	-1.32897	-1.32897	-1.32897	-1.32897	-1.32897	-1.32897	-0.797102	-1.32897	-1.32897	-1.32897	-0.649485	-1.32897	-1.32897	-1.32897	-1.32897	-1.32897	-1.32897	-1.32897	-1.32897	-1.32897	-1.32897	-1.32897	-1.32897	-0.619352	1.11649	-0.224264	0.589503	1.12875	1.74592	0.973181	0.602298	1.18261	1.36345	0.861143	0.814559	-1.32897
L1_Mus3_dup11786	-	L1	L1_Mus3	LINE	-4.65836	0.0863114	33.4982	9.50644e-06	0.00566958	chr4	145431006	145431507	-1.32897	-1.32897	-1.32897	-1.32897	-1.32897	-1.32897	-1.32897	-1.32897	-1.32897	-1.32897	-1.32897	-1.32897	-0.755566	-0.712987	-1.32897	-1.32897	-1.32897	-1.32897	-1.32897	-1.32897	-1.32897	-1.32897	-1.32897	-1.32897	1.41914	1.89416	1.54446	1.48329	1.32877	1.65856	1.53716	1.17942	1.50152	0.249679	0.361282	1.81075	-1.32897
L1_Mus3_dup11787	-	L1	L1_Mus3	LINE	-5.89501	-0.145261	24.8626	2.41332e-05	0.0117755	chr4	145434573	145434957	-1.32897	-1.32897	-1.32897	-0.30051	-1.32897	-0.725855	-1.32897	-1.32897	-0.210833	-1.32897	-1.32897	-1.32897	-1.32897	-1.32897	-1.32897	-1.32897	-1.32897	-1.32897	-1.32897	-0.640755	-1.32897	-1.32897	-1.32897	-1.32897	2.23191	1.61035	1.15703	0.589503	0.89645	1.1188	0.23953	0.19506	1.40285	0.47162	0.712969	0.814559	-0.777115
L1Md_F2_dup16923	-	L1	L1Md_F2	LINE	-4.4689	2.89345	174.353	1.49301e-16	2.17596e-11	chr4	145440470	145446141	0.987356	0.907339	-0.269715	0.713513	0.664178	0.292075	0.826928	0.548699	-0.210833	0.390348	0.356196	0.875614	-0.755566	0.0483262	0.794411	0.880376	0.115022	-0.207482	1.13967	-0.640755	0.960042	0.728021	0.284347	0.889475	4.6544	4.24675	4.2263	4.68185	4.50301	4.35749	4.29638	4.4132	4.32568	4.59244	3.77566	4.1769	0.595445
MMSAT4_dup254	+	Satellite	MMSAT4	Satellite	-3.51034	3.41008	103.72	6.40933e-13	9.83644e-09	chr4	145449609	145450880	1.51744	1.63546	0.759025	1.80835	1.71362	0.882965	1.29973	1.23268	1.02077	2.09655	1.3802	1.70996	1.10193	1.06632	0.794411	2.34686	0.997288	1.02576	1.73621	1.22938	1.80434	1.26984	1.02692	2.11964	4.48552	4.71624	4.40845	5.43261	5.10359	4.66822	5.0006	4.72973	4.64996	4.99259	3.75686	4.44497	2.16306
RMER15_dup4632	+	ERVL	RMER15	LTR	-3.90434	0.461165	18.5023	0.000109891	0.0363104	chr4	145451437	145451733	-0.110577	-0.634181	-1.32897	-1.32897	-1.32897	-1.32897	-1.32897	-1.32897	-1.32897	-0.227049	-1.32897	-1.32897	-0.755566	-1.32897	-0.358719	-0.0906449	-1.32897	-0.207482	-1.32897	-1.32897	-1.32897	-1.32897	-0.729762	-0.297593	1.11665	1.61035	1.42651	2.37675	1.99107	1.24412	1.88158	2.11047	1.40285	1.2481	0.712969	0.9658	-0.378918
MYSERV6-int_dup819	-	ERVK	MYSERV6-int	LTR	-6.4577	0.140307	33.7625	1.67771e-06	0.00141234	chr4	145454308	145455464	-1.32897	-1.32897	-1.32897	-1.32897	-0.817136	-1.32897	-1.32897	-1.32897	-1.32897	-0.675268	-0.253173	-1.32897	-0.755566	-1.32897	-0.763773	-1.32897	-1.32897	-1.32897	-1.32897	-1.32897	-1.32897	-1.32897	-0.307653	-1.32897	1.41914	0.961195	0.825373	1.82115	1.58482	0.2465	1.7535	0.769613	0.605152	2.12185	1.23167	0.9658	-1.32897
IAPEY3-int_dup296	+	ERVK	IAPEY3-int	LTR	-6.25841	-0.0148506	38.8916	6.89605e-06	0.00439014	chr4	145457339	145458990	-1.32897	-1.32897	-1.32897	-1.32897	-1.32897	-1.32897	-1.32897	-1.32897	-1.32897	-1.32897	-1.32897	-1.32897	-1.32897	-1.32897	-1.32897	-1.32897	-1.32897	-1.32897	-1.32897	-1.32897	-0.130013	-1.32897	-1.32897	-1.32897	1.41914	1.89416	1.84956	1.48329	0.764581	1.56557	1.28256	0.769613	1.29692	0.47162	1.43456	1.34273	-1.32897
MMVL30-int_dup219	-	ERV1	MMVL30-int	LTR	0.925908	3.07677	18.1744	0.000111482	0.0366271	chr4	145569278	145571263	2.82541	3.82663	3.33703	3.48024	3.35473	3.58098	3.16947	3.44198	3.41275	2.3756	2.94007	2.72768	3.33788	2.71065	3.34114	3.34156	3.41578	3.41872	3.45995	3.70609	3.19632	3.31633	3.4932	3.48575	2.6933	2.81477	2.02215	2.65543	2.64426	2.65767	2.15942	1.98002	2.717	2.18594	2.10391	2.49736	3.30124
IAPEz-int_dup1800	-	ERVK	IAPEz-int	LTR	1.13699	7.43799	66.1438	3.62539e-10	1.60227e-06	chr4	147833853	147840309	7.61727	7.92457	7.58461	7.72165	7.72067	7.62558	7.48867	7.6581	7.91476	7.30433	7.63711	7.47051	7.64317	7.4537	7.64307	7.60195	7.83594	7.64046	7.83629	7.87629	7.93438	7.9617	7.58517	7.70454	6.55809	6.4043	6.72116	6.84935	6.28164	6.23805	6.34821	6.63428	6.66233	6.00591	6.97443	6.23337	7.68977
B1_Mur2_dup7801	+	Alu	B1_Mur2	SINE	2.03208	1.03511	19.7002	6.42889e-05	0.024401	chr4	147864220	147864339	0.987356	1.84774	0.759025	1.52684	1.06572	1.52461	0.515956	0.548699	0.411453	0.821334	1.3802	1.48162	0.813843	0.912329	0.435697	1.25212	1.64976	0.84963	1.40851	2.01719	2.00305	1.54334	1.70813	1.04284	1.11665	0.0865844	1.00071	1.27915	0.276279	0.2465	-0.850577	-0.061764	0.197584	-0.0127229	-0.797477	-0.0273629	0.912191
ERVL-B4-int_dup322	+	ERVL	ERVL-B4-int	LTR	1.47811	4.28028	91.0718	4.40076e-12	5.61875e-08	chr4	147868954	147869560	4.46289	4.95111	4.49932	4.18558	4.53065	4.60657	4.35895	4.53057	4.38553	4.3559	4.29141	4.81634	4.39162	4.84833	4.1668	4.31295	4.73628	4.62841	4.66937	5.01229	4.65278	4.73178	4.39905	4.47345	3.67703	3.30926	3.64784	3.8122	2.9477	2.78687	2.86484	2.94084	3.23001	3.01957	2.83503	3.098	4.60438
ERVL-B4-int_dup323	+	ERVL	ERVL-B4-int	LTR	1.22467	3.80622	65.1655	4.40015e-10	1.87266e-06	chr4	147869738	147870275	3.83859	4.43136	4.2441	3.72567	4.28935	3.72317	3.75153	3.83181	3.89177	3.97132	4.20781	3.88415	3.95889	4.16948	3.84136	3.83643	4.25699	4.37545	4.03736	4.25808	3.86609	3.97723	4.23601	4.15797	3.04235	3.02545	3.07257	3.05818	2.88557	2.82749	2.51587	2.90533	2.7575	2.56908	2.87044	2.72649	4.22964
PB1D10_dup15924	+	Alu	PB1D10	SINE	1.26496	1.16674	18.7503	0.000109006	0.03607	chr4	149263065	149263165	1.1101	1.24373	1.2262	0.884988	1.28229	1.17462	0.679805	1.77178	1.67535	0.821334	1.2525	1.2102	1.22692	1.20545	0.626175	0.731622	1.29447	1.18271	0.983787	1.0713	1.29933	0.728021	0.873982	1.04284	1.11665	1.25668	0.825373	0.905829	0.89645	0.660347	1.45718	0.413001	0.415713	0.47162	0.861143	0.645585	1.04781
MIR_dup10963	+	MIR	MIR	SINE	-2.74745	0.261125	23.9866	2.99135e-05	0.0137631	chr4	149602507	149602631	-0.414726	0.704276	0.932108	0.518873	-0.141462	0.292075	0.331086	1.11941	-0.664186	-0.675268	-0.253173	-0.189411	-0.346342	0.0483262	0.435697	0.565747	-0.226547	-0.661891	-0.681056	0.4556	-0.130013	-0.149797	0.284347	0.717845	0.210123	0.787144	1.29805	-0.0718912	0.276279	-0.0155823	0.0343516	0.602298	-0.372554	0.833587	0.712969	0.814559	0.189004
MTE2b_dup3878	-	ERVL-MaLR	MTE2b	LTR	0.762215	3.59384	22.5786	2.36957e-05	0.0116325	chr4	150244406	150244578	3.47734	3.87586	3.69037	3.63245	4.01463	3.74556	3.53317	3.59812	3.79822	3.44541	3.88073	3.28345	3.99449	3.88892	3.59014	3.66242	3.79374	3.72987	3.65346	3.99737	3.94068	3.6119	3.32636	3.66186	3.4621	3.06414	3.32418	3.29349	3.09224	3.72329	3.24423	3.10634	3.28645	2.74957	3.36835	3.06487	3.80097
MTD_dup12574	+	ERVL-MaLR	MTD	LTR	-6.00681	-0.107798	30.6911	2.90526e-05	0.0134342	chr4	152946866	152947265	-1.32897	-1.32897	-1.32897	-1.32897	-1.32897	-0.301824	-1.32897	-1.32897	-1.32897	-1.32897	-1.32897	-1.32897	-1.32897	-1.32897	-1.32897	-1.32897	-1.32897	-1.32897	-1.32897	-1.32897	-1.32897	-1.32897	-1.32897	-1.32897	1.54951	2.27005	1.42651	1.27915	0.276279	0.468213	1.28256	0.919525	1.05844	0.985379	0.861143	0.9658	-1.32897
RLTR16_dup367	-	ERVK	RLTR16	LTR	-4.95354	0.173174	39.7531	1.60418e-06	0.00136545	chr4	152947825	152948182	-1.32897	-1.32897	-1.32897	-0.724973	-1.32897	-1.32897	-1.32897	-1.32897	-1.32897	-1.32897	-1.32897	-0.649485	-1.32897	-1.32897	-1.32897	-1.32897	-1.32897	-1.32897	-1.32897	-1.32897	-1.32897	-1.32897	-1.32897	-1.32897	1.77947	2.62082	2.38041	1.48329	0.276279	1.35941	0.578823	1.29368	1.29692	0.833587	1.84379	1.44927	-1.32897
HAL1_dup898	-	L1	HAL1	LINE	-3.76285	0.349494	27.0701	5.48284e-06	0.00365764	chr4	154647197	154647486	-1.32897	-1.32897	-0.704236	-0.724973	-0.817136	-1.32897	-1.32897	-0.797102	0.411453	-0.227049	-1.32897	-0.189411	-0.755566	-1.32897	-1.32897	-0.0906449	-1.32897	-1.32897	-0.235543	-1.32897	-0.60837	-1.32897	-1.32897	-0.723015	1.77947	1.80562	1.93844	1.04129	1.23222	1.46617	1.45718	1.75913	1.50152	1.36345	2.04314	1.96237	-1.32897
MTEa_dup5258	-	ERVL-MaLR	MTEa	LTR	-2.67162	0.398295	19.2985	7.4205e-05	0.0272859	chr4	154654745	154655060	-0.800609	-0.634181	-0.704236	-1.32897	-1.32897	-0.725855	-1.32897	-1.32897	-0.664186	-1.32897	-1.32897	0.673857	-0.346342	0.317384	-0.763773	-0.789856	-1.32897	-0.661891	-0.681056	-0.640755	-1.32897	-1.32897	-0.729762	-0.723015	1.97776	1.97758	1.75486	1.38483	1.8022	1.65856	1.88158	1.4982	1.50152	1.12271	1.6124	1.88855	-0.777115
IAPEz-int_dup1873	+	ERVK	IAPEz-int	LTR	2.96942	2.03782	36.1664	3.78003e-07	0.00043436	chr5	11476090	11476676	2.31484	2.71247	1.57852	1.9695	2.1033	1.96718	2.75732	2.37553	2.74176	1.15275	2.89802	1.05259	2.54533	2.71065	2.37034	2.00182	2.17239	2.53107	2.42291	2.85023	2.66208	2.37285	2.56846	2.77383	-0.145805	1.38445	0.62574	0.756319	0.619435	-0.0155823	-1.32897	-0.374427	-0.772918	0.833587	-1.32897	0.454161	2.74511
IAPEY4_I-int_dup107	-	ERVK	IAPEY4_I-int	LTR	1.19522	2.66815	33.7556	7.42676e-07	0.000735693	chr5	15500001	15506974	2.46039	2.817	2.58656	2.6306	3.12174	2.36445	2.68199	2.83618	2.69061	2.85658	2.6671	3.28345	2.99535	2.75664	2.42264	2.70708	2.43854	3.06246	2.69839	2.4615	3.0691	2.84658	3.20335	3.25404	1.54951	1.50182	1.65349	1.96441	2.60624	2.30177	1.99921	2.2864	1.50152	1.83253	1.69372	1.81075	2.86014
MER90a_dup230	+	ERV1	MER90a	LTR	-2.73547	0.0844711	18.4688	0.000100128	0.0338152	chr5	17879247	17879520	-0.414726	0.185	-0.704236	-0.724973	-0.440099	-0.301824	-0.43048	-0.409362	0.844797	0.114427	0.0834482	0.875614	-0.346342	-0.712987	0.21619	-0.0906449	0.115022	-0.661891	-0.235543	-0.640755	-0.60837	0.205443	-0.729762	-0.723015	0.73345	0.0865844	0.117724	0.905829	0.276279	-0.336084	0.419128	1.29368	1.29692	0.47162	0.361282	-0.345885	-0.0671903
B3_dup37651	+	B2	B3	SINE	-2.3579	0.898729	25.4118	9.29657e-06	0.00557839	chr5	23508563	23508703	0.987356	0.907339	0.932108	1.52684	1.17806	1.52461	0.679805	1.11941	0.133605	0.390348	0.356196	0.439225	0.453505	0.317384	1.61856	0.731622	0.391003	1.32425	1.13967	1.22938	0.960042	0.490265	0.508743	0.523005	1.66906	0.589176	1.29805	1.16512	1.41927	-0.0155823	1.28256	0.413001	1.84001	1.56971	1.52622	0.454161	1.75093
MuLV-int_dup74	-	ERV1	MuLV-int	LTR	1.40683	8.48209	38.4689	2.02354e-07	0.000266502	chr5	23701114	23708710	8.47371	8.92192	8.95076	8.87074	8.79339	8.72899	8.49946	8.82926	9.6689	7.39903	8.73681	7.64288	8.90465	8.92637	8.79087	8.66151	8.82673	8.89446	8.80113	8.99482	8.96407	8.95324	8.67042	8.76511	7.43577	7.34899	7.88282	7.30973	7.04911	7.25858	7.21239	7.35529	7.41718	7.08994	7.29259	7.237	8.7141
IAPEz-int_dup1944	-	ERVK	IAPEz-int	LTR	1.08926	4.42584	45.4466	3.39361e-08	6.49928e-05	chr5	30223381	30229822	4.58433	5.10355	4.65566	4.8034	4.57236	4.86362	4.30976	4.36651	4.28566	4.86526	4.58445	5.26572	4.49467	4.76078	4.39338	4.25961	4.72387	4.80786	4.79195	4.5703	4.62289	4.75885	4.82128	4.75455	3.12832	3.30926	3.11131	3.60912	3.49729	3.72329	3.56357	3.73107	3.77483	3.38983	3.61793	3.39317	4.91049
PB1D10_dup16628	-	Alu	PB1D10	SINE	1.19879	2.1372	18.2033	0.000110309	0.0363515	chr5	30236681	30236791	2.365	1.84774	2.09793	1.89117	1.06572	2.30538	1.80476	2.42404	2.74176	1.75026	2.26544	2.08044	2.33924	2.5105	2.31606	2.24076	2.94562	2.64339	2.22821	2.52387	2.25765	2.56916	2.23329	2.04896	2.23191	2.33476	1.15703	2.4271	2.25952	2.30177	1.61294	1.67728	1.05844	1.91048	1.23167	1.54848	2.03832
B4_dup17814	+	B4	B4	SINE	2.1054	1.78841	21.4474	3.48666e-05	0.015292	chr5	30241827	30242026	2.09466	1.7455	2.16885	2.04379	1.63706	2.36445	2.00348	2.47097	2.04472	0.621875	2.19772	2.37495	2.59256	2.4558	1.52596	2.12623	2.0974	1.87736	1.28034	1.62041	1.80434	1.54334	1.40736	1.81341	0.495387	0.787144	1.75486	1.04129	2.04891	0.2465	-1.32897	1.4982	1.05844	0.663926	0.861143	-0.345885	1.75093
B2_Mm1t_dup6126	-	B2	B2_Mm1t	SINE	2.27618	3.18631	25.0717	1.03778e-05	0.00607648	chr5	33033627	33033803	3.33358	3.00575	3.78371	3.33985	2.94247	3.39518	2.56107	3.63979	4.46378	3.0278	3.16952	3.60067	4.16041	3.78181	3.31371	3.28928	3.6437	3.72987	3.86932	3.97522	3.78744	3.5819	2.88096	3.6137	2.63576	2.98571	2.10128	1.89456	1.50442	2.18158	-1.32897	2.39279	2.34414	0.47162	0.547815	2.0326	3.61693
L1_Mus4_dup3300	-	L1	L1_Mus4	LINE	-4.1964	0.776686	27.2381	5.20112e-06	0.00351108	chr5	46679690	46683081	-0.110577	-0.634181	0.334471	0.293816	0.105834	-0.301824	0.331086	0.36212	-1.32897	-0.227049	-0.693038	0.439225	0.644895	0.317384	-0.0428146	-0.789856	-0.674925	0.415805	0.610073	-0.640755	0.515607	0.728021	-1.32897	-1.32897	1.41914	1.97758	1.93844	1.96441	2.56719	2.05045	-1.32897	1.59052	2.5882	1.12271	2.27221	2.09956	-0.0671903
Lx_dup6595	-	L1	Lx	LINE	-5.89924	0.00311531	21.3247	4.14029e-05	0.0173634	chr5	46749278	46750293	-1.32897	-1.32897	-0.269715	-0.30051	-1.32897	-0.301824	-0.810882	-0.409362	-0.664186	-0.675268	-0.693038	-0.189411	0.232785	-0.282684	-0.358719	0.565747	-1.32897	0.137563	-1.32897	-0.176736	-0.60837	-1.32897	-1.32897	-1.32897	1.41914	0.0865844	0.825373	1.04129	1.23222	1.56557	-1.32897	1.17942	1.68067	0.249679	0.861143	0.233396	-0.378918
MLT1F-int_dup126	+	ERVL-MaLR	MLT1F-int	LTR	-2.14817	2.28794	18.7537	9.02918e-05	0.0313692	chr5	64483757	64484752	1.3281	2.41228	1.86147	1.80835	1.55621	2.30538	1.94024	2.10501	1.96086	2.85658	1.60599	1.48162	1.80993	2.14605	1.93896	2.29479	2.0183	2.05033	2.48237	1.92775	2.25765	1.66282	2.03111	1.81341	3.93733	3.949	3.25666	3.47196	2.10451	1.9062	-1.32897	2.62881	2.54258	3.38983	3.55403	2.96065	1.97166
L1M3_dup1930	+	L1	L1M3	LINE	-4.34657	0.16989	25.8222	8.14714e-06	0.00504001	chr5	64485725	64485950	-0.110577	-0.167212	-0.704236	0.0270437	-0.817136	0.0254727	-0.810882	-0.104063	0.133605	0.996536	0.356196	-0.649485	0.813843	0.317384	0.435697	0.162794	0.115022	-0.661891	-0.235543	-0.640755	0.515607	-0.622123	0.0185014	-0.723015	1.97776	0.787144	1.00071	0.589503	0.458036	-0.336084	-1.32897	0.19506	-0.059502	1.2481	0.712969	1.22769	0.40649
L1M3_dup1931	+	L1	L1M3	LINE	-2.86964	0.745592	32.5189	1.05949e-06	0.000985787	chr5	64486460	64486749	0.70526	0.467876	0.562309	0.0270437	0.105834	0.292075	0.331086	0.147777	1.02077	0.390348	0.0834482	0.439225	0.232785	0.739915	0.435697	0.378294	0.391003	0.415805	0.983787	0.173803	0.228615	0.728021	0.873982	0.889475	1.77947	1.80562	1.75486	1.74381	0.0682772	1.24412	-1.32897	-0.061764	1.68067	1.98443	2.04314	1.10268	0.595445
B3_dup39549	+	B2	B3	SINE	-2.85907	0.47081	17.9806	0.000119694	0.0383919	chr5	64488476	64488648	0.70526	-0.634181	-0.704236	-0.30051	0.105834	0.292075	-0.12974	0.548699	-0.210833	0.996536	1.3802	0.15888	0.453505	-0.712987	0.21619	0.880376	-0.674925	0.137563	0.104367	0.4556	0.515607	-1.32897	0.0185014	0.523005	1.11665	1.25668	1.29805	0.756319	0.764581	1.35941	-1.32897	1.29368	1.91354	1.12271	1.33668	1.10268	0.189004
URR1B_dup4386	+	hAT-Charlie	URR1B	DNA	-3.39879	0.662243	23.1375	1.96331e-05	0.0100828	chr5	67464523	67464739	1.22321	0.704276	0.334471	1.17675	0.105834	0.711561	0.515956	-0.104063	0.644335	0.821334	1.2525	0.15888	1.10193	0.739915	0.794411	0.378294	0.115022	-1.32897	0.983787	-0.176736	-0.130013	0.728021	0.873982	0.29768	1.11665	1.38445	1.15703	0.589503	1.23222	1.24412	-1.32897	0.19506	0.92258	1.12271	1.69372	1.72851	0.595445
B3_dup39853	-	B2	B3	SINE	-3.35936	0.301147	23.0108	2.04849e-05	0.0104386	chr5	67470184	67470345	-0.414726	-0.634181	0.334471	-1.32897	0.105834	0.0254727	0.331086	-0.409362	0.133605	0.821334	0.957203	-0.189411	0.232785	-0.282684	0.21619	-0.0906449	0.822062	-0.661891	0.379266	0.4556	0.515607	1.11083	0.0185014	0.523005	0.495387	1.61035	-0.224264	0.905829	0.0682772	0.2465	-1.32897	0.413001	-0.059502	1.2481	1.11841	1.54848	-0.378918
L1MB3_dup1506	-	L1	L1MB3	LINE	-3.31673	0.23831	19.7298	6.36173e-05	0.0242048	chr5	67476265	67476523	-0.414726	0.704276	0.334471	1.30312	-0.141462	0.292075	0.331086	-0.409362	-0.210833	-0.227049	-0.253173	-0.189411	0.813843	0.739915	-0.358719	0.378294	0.115022	0.415805	-1.32897	-0.176736	-0.130013	-0.622123	0.70289	-0.723015	1.27581	0.589176	0.393979	0.589503	0.276279	0.829875	-1.32897	0.19506	1.05844	0.663926	1.43456	0.814559	0.40649
B1_Mur3_dup6875	-	Alu	B1_Mur3	SINE	-2.59639	0.529274	18.5341	9.77773e-05	0.0331921	chr5	67507786	67507925	1.1101	0.704276	0.562309	0.518873	0.105834	0.0254727	0.331086	0.147777	0.411453	0.390348	0.957203	-0.649485	0.232785	0.0483262	0.626175	0.565747	-1.32897	0.415805	-0.681056	0.173803	-0.60837	0.205443	-0.307653	0.0305304	1.54951	1.38445	0.825373	0.905829	0.764581	0.660347	-1.32897	0.769613	1.68067	1.12271	1.6124	0.814559	0.595445
IAPEz-int_dup2048	+	ERVK	IAPEz-int	LTR	3.8562	0.312882	17.2394	0.000173099	0.0499137	chr5	68493295	68493927	0.540407	2.03276	0.334471	1.03823	1.06572	0.517011	-0.12974	1.11941	0.844797	0.114427	-0.693038	0.15888	0.644895	0.544063	-0.358719	0.378294	-0.674925	1.18271	0.379266	0.4556	-0.130013	1.66282	0.508743	1.42418	-0.619352	-0.691246	-0.673367	-0.779676	-1.32897	-1.32897	-1.32897	-1.32897	-1.32897	-0.747162	-1.32897	-1.32897	0.912191
RLTR17_dup531	+	ERVK	RLTR17	LTR	-7.68925	0.979482	49.175	8.50716e-08	0.000133454	chr5	73946183	73946846	-1.32897	-0.634181	-1.32897	-1.32897	-1.32897	-1.32897	-0.43048	-0.409362	-1.32897	-0.675268	-0.253173	-1.32897	-1.32897	-1.32897	-1.32897	-1.32897	-1.32897	-0.661891	-1.32897	-1.32897	-1.32897	-1.32897	-1.32897	-1.32897	2.57582	2.5131	2.61419	2.09472	2.78705	2.51574	-1.32897	2.62881	2.94451	2.46959	2.21826	2.16356	-1.32897
MT2A_dup2747	+	ERVL	MT2A	LTR	-4.85732	0.295041	27.3794	7.34674e-06	0.00461974	chr5	73948765	73949230	-0.800609	-1.32897	-1.32897	-0.724973	-1.32897	-1.32897	-0.810882	-1.32897	-1.32897	-1.32897	-1.32897	-0.649485	-1.32897	-1.32897	-0.763773	-0.789856	-1.32897	-1.32897	-1.32897	-1.32897	-1.32897	-1.32897	-1.32897	-0.723015	1.77947	1.97758	2.31552	1.82115	2.04891	1.82829	-1.32897	1.98002	1.29692	0.833587	1.43456	1.54848	-0.777115
RLTR17_dup536	-	ERVK	RLTR17	LTR	-3.21497	0.245435	18.9032	9.53541e-05	0.0325861	chr5	81555614	81556272	-1.32897	-0.167212	0.0637775	-0.30051	-0.141462	-0.725855	-0.12974	-0.409362	-0.664186	-0.675268	-0.693038	-0.649485	-0.755566	-0.282684	-0.358719	-0.398299	-0.226547	-0.661891	-1.32897	-1.32897	-1.32897	-1.32897	-1.32897	-1.32897	2.06754	1.61035	2.10128	1.48329	0.764581	0.829875	-1.32897	1.17942	1.76254	0.985379	0.361282	1.54848	-0.378918
RLTR17_dup539	+	ERVK	RLTR17	LTR	-5.98135	-0.129338	24.7203	3.27064e-05	0.014621	chr5	85962916	85963548	-1.32897	-1.32897	-1.32897	-1.32897	-0.817136	-1.32897	-1.32897	-1.32897	-0.664186	-0.675268	-0.693038	-1.32897	-0.0279124	-0.712987	-0.763773	-1.32897	-1.32897	-1.32897	-1.32897	-1.32897	-1.32897	-1.32897	-1.32897	-1.32897	1.97776	2.13121	1.93844	1.27915	0.276279	0.660347	-1.32897	0.602298	-0.059502	0.47162	0.861143	1.72851	-1.32897
MIRb_dup13532	+	MIR	MIRb	SINE	-7.34003	0.690931	34.4353	1.46381e-05	0.00800027	chr5	97384047	97384192	-1.32897	-1.32897	-1.32897	-1.32897	-1.32897	-1.32897	-1.32897	-1.32897	-1.32897	-1.32897	-1.32897	-1.32897	-1.32897	-1.32897	-1.32897	-1.32897	-1.32897	-1.32897	-1.32897	-1.32897	-1.32897	-1.32897	-1.32897	-1.32897	1.97776	1.61035	1.42651	2.37675	2.85347	2.35831	-1.32897	2.71337	2.44677	2.30617	1.91334	1.88855	-0.777115
L1_Mus3_dup13669	-	L1	L1_Mus3	LINE	-6.08897	-0.330206	20.4461	0.000139615	0.042696	chr5	97392655	97393102	-1.32897	-1.32897	-0.704236	-1.32897	-1.32897	-1.32897	-0.43048	-0.797102	-1.32897	-1.32897	-1.32897	-1.32897	-0.755566	-1.32897	-1.32897	-1.32897	-1.32897	-1.32897	-1.32897	-1.32897	-1.32897	-1.32897	-1.32897	-1.32897	0.73345	0.961195	1.00071	0.905829	1.12875	0.660347	-1.32897	0.769613	1.59387	0.663926	1.23167	0.454161	-1.32897
RLTR19_dup321	-	ERVK	RLTR19	LTR	-6.43329	-0.236304	22.4247	0.000164108	0.0482648	chr5	97397547	97397919	-1.32897	-1.32897	-1.32897	-1.32897	-1.32897	-1.32897	-1.32897	-1.32897	-1.32897	-1.32897	-1.32897	-1.32897	-1.32897	-1.32897	-1.32897	-1.32897	-1.32897	-1.32897	-1.32897	-1.32897	-1.32897	-1.32897	-1.32897	-1.32897	1.27581	1.38445	0.825373	0.905829	0.89645	1.1188	-1.32897	0.769613	0.415713	0.47162	1.91334	1.88855	-1.32897
B4A_dup31355	+	B4	B4A	SINE	-6.68707	-0.0263003	26.7465	3.97565e-05	0.0168926	chr5	97398324	97398526	-1.32897	-1.32897	-1.32897	-1.32897	-1.32897	-1.32897	-1.32897	-1.32897	-1.32897	-1.32897	-1.32897	-1.32897	-1.32897	-1.32897	-1.32897	-1.32897	-1.32897	-0.661891	-1.32897	-1.32897	-1.32897	-1.32897	-1.32897	-0.723015	0.495387	1.71129	0.825373	1.66209	1.66098	1.1188	-1.32897	1.91008	1.18261	1.12271	2.42292	0.9658	-1.32897
Lx8_dup14082	-	L1	Lx8	LINE	-7.30778	0.516696	37.2713	1.03389e-06	0.000963923	chr5	97399269	97399958	-1.32897	-0.634181	-1.32897	-1.32897	-1.32897	-1.32897	-1.32897	-1.32897	-1.32897	-1.32897	-1.32897	-1.32897	-1.32897	-1.32897	-1.32897	-1.32897	-0.674925	-1.32897	-1.32897	-1.32897	-1.32897	-0.149797	-0.729762	-1.32897	2.15207	1.97758	1.84956	2.32458	1.32877	2.30177	-1.32897	2.83158	2.23365	0.833587	2.46984	2.39444	-1.32897
RLTR25A_dup582	+	ERVK	RLTR25A	LTR	-8.3466	1.16664	51.5288	5.43647e-08	9.50115e-05	chr5	97400337	97401313	-1.32897	-1.32897	-1.32897	-1.32897	-1.32897	-1.32897	-1.32897	-1.32897	-1.32897	-0.675268	-1.32897	-1.32897	-1.32897	-1.32897	-1.32897	-1.32897	-1.32897	-0.661891	-1.32897	-1.32897	-1.32897	-1.32897	-0.307653	-1.32897	2.63576	2.13121	2.76761	3.49574	2.48577	3.01502	-1.32897	3.00934	3.07841	2.56908	3.34337	3.2234	-1.32897
Lx2B2_dup3080	-	L1	Lx2B2	LINE	-5.10859	-0.0886184	25.4197	3.72081e-05	0.0159834	chr5	97402142	97402601	-1.32897	-1.32897	-1.32897	-1.32897	-1.32897	-1.32897	-1.32897	-1.32897	-1.32897	-1.32897	-0.693038	-1.32897	-1.32897	-1.32897	-1.32897	-1.32897	-1.32897	-1.32897	-1.32897	-1.32897	-1.32897	-1.32897	-1.32897	-1.32897	0.73345	0.961195	1.54446	1.38483	0.89645	1.24412	-1.32897	1.4982	1.59387	1.47026	1.43456	1.6413	-1.32897
BGLII_A_dup77	-	ERVK	BGLII_A	LTR	-5.56883	0.32211	31.647	8.55899e-06	0.00524537	chr5	97403745	97404153	-1.32897	-1.32897	-1.32897	-1.32897	-1.32897	-1.32897	-1.32897	-1.32897	-1.32897	-1.32897	-1.32897	-1.32897	-1.32897	-1.32897	-1.32897	-1.32897	-1.32897	-1.32897	-1.32897	-1.32897	-1.32897	-1.32897	-1.32897	-1.32897	2.15207	2.13121	1.29805	1.48329	1.93082	2.1175	-1.32897	2.39279	2.11399	1.2481	2.32422	1.6413	-0.777115
MTE2b_dup4362	-	ERVL-MaLR	MTE2b	LTR	-6.20651	-0.102161	19.8463	0.000165509	0.0485167	chr5	97406628	97406981	-1.32897	-1.32897	-1.32897	-1.32897	-0.817136	-1.32897	-1.32897	-1.32897	-1.32897	-1.32897	-0.693038	-0.649485	-1.32897	-1.32897	-1.32897	-1.32897	-1.32897	-1.32897	-1.32897	-1.32897	-1.32897	-1.32897	-1.32897	-1.32897	0.210123	0.589176	1.42651	1.89456	1.93082	1.1188	-1.32897	1.59052	1.40285	-0.747162	1.11841	1.81075	-0.777115
RLTR12B_dup238	+	ERVK	RLTR12B	LTR	-7.1432	0.252048	33.5718	2.46936e-06	0.00193358	chr5	97407092	97407569	-1.32897	-0.634181	-0.704236	-1.32897	-1.32897	-1.32897	-0.12974	-1.32897	-1.32897	-1.32897	-1.32897	-1.32897	-0.755566	-1.32897	-1.32897	-1.32897	-1.32897	-1.32897	-1.32897	-1.32897	-1.32897	-0.622123	-1.32897	-1.32897	1.11665	0.589176	1.65349	2.21422	1.58482	0.829875	-1.32897	2.17153	2.17506	1.83253	1.9797	1.72851	-0.777115
MLT1E1_dup183	-	ERVL-MaLR	MLT1E1	LTR	-6.54099	-0.282668	22.4017	6.21919e-05	0.0238612	chr5	97407570	97407818	-1.32897	-0.634181	-0.704236	-1.32897	-1.32897	-1.32897	-1.32897	-1.32897	-1.32897	-1.32897	-1.32897	-1.32897	-0.755566	-1.32897	-1.32897	-1.32897	-1.32897	-1.32897	-1.32897	-1.32897	-1.32897	-0.622123	-1.32897	-1.32897	-0.619352	0.359657	0.825373	1.57546	0.458036	0.468213	-1.32897	1.05532	1.50152	1.56971	1.6124	0.9658	-0.378918
L2a_dup7702	-	L2	L2a	LINE	-6.19953	-0.289755	21.3444	0.000146982	0.044417	chr5	97422032	97422400	-1.32897	-1.32897	-1.32897	-1.32897	-1.32897	-1.32897	-1.32897	-1.32897	-1.32897	-1.32897	-1.32897	-1.32897	-1.32897	-1.32897	-0.763773	-1.32897	-1.32897	-1.32897	-1.32897	-0.640755	-1.32897	-1.32897	-1.32897	-1.32897	0.73345	0.359657	0.825373	1.66209	0.276279	1.1188	-1.32897	0.919525	1.76254	0.985379	0.861143	0.645585	-1.32897
L1Md_F2_dup19728	-	L1	L1Md_F2	LINE	-5.74809	1.43104	44.7644	5.68469e-08	9.82291e-05	chr5	97434263	97440395	-0.800609	-0.167212	-1.32897	-1.32897	-1.32897	-1.32897	-0.810882	-0.797102	-1.32897	-0.675268	-0.253173	-1.32897	-0.346342	-1.32897	-1.32897	-0.789856	-0.226547	-1.32897	-1.32897	-1.32897	-1.32897	-1.32897	-1.32897	-1.32897	2.37945	2.76867	2.50203	3.42318	3.24851	3.67958	-1.32897	3.62592	3.75497	2.56908	3.34337	3.03096	-0.777115
RMER6C_dup1660	-	ERVK	RMER6C	LTR	-5.08161	-0.146521	21.4447	0.000143228	0.0435697	chr5	97446827	97447514	-1.32897	-1.32897	-1.32897	-1.32897	-1.32897	-1.32897	-1.32897	-1.32897	-1.32897	-1.32897	-1.32897	-1.32897	-1.32897	-1.32897	-1.32897	-1.32897	-1.32897	-1.32897	-1.32897	-1.32897	-1.32897	-1.32897	-1.32897	-1.32897	0.73345	1.11649	-0.224264	1.48329	1.58482	1.56557	-1.32897	1.39956	1.40285	1.36345	1.33668	1.72851	-0.777115
RLTR13C2_dup294	+	ERVK	RLTR13C2	LTR	-5.33652	0.135327	26.8829	2.59037e-05	0.0123766	chr5	97449689	97450464	-0.800609	-1.32897	-1.32897	-1.32897	-1.32897	-1.32897	-1.32897	-1.32897	-1.32897	-1.32897	-1.32897	-1.32897	-1.32897	-0.712987	-1.32897	-1.32897	-1.32897	-1.32897	-1.32897	-1.32897	-1.32897	-1.32897	-1.32897	-1.32897	0.73345	1.38445	2.02215	1.82115	1.41927	1.98013	-1.32897	1.91008	2.49547	1.47026	0.995506	1.6413	-1.32897
RLTR17_dup545	-	ERVK	RLTR17	LTR	-2.78424	1.83043	24.2445	1.35968e-05	0.00751154	chr5	97838935	97839539	-0.110577	0.185	-0.269715	0.0270437	-0.817136	0.517011	0.118995	1.11941	-1.32897	0.390348	-0.253173	0.15888	0.453505	0.544063	0.794411	0.162794	0.822062	1.02576	0.610073	1.37183	0.515607	0.205443	0.873982	0.523005	3.4621	3.70158	3.74959	3.08978	2.68131	3.01502	-1.32897	3.2548	3.53965	2.18594	2.905	3.36622	-0.378918
MT2B1_dup2185	-	ERVL	MT2B1	LTR	-2.91841	0.112744	19.8604	6.0733e-05	0.0234581	chr5	108174715	108174807	0.140481	-0.167212	-0.269715	0.0270437	1.06572	-0.725855	0.331086	0.36212	0.411453	0.390348	-0.253173	0.15888	-0.755566	0.0483262	-0.358719	0.378294	-0.226547	0.415805	0.379266	-0.176736	0.515607	-0.622123	0.873982	0.29768	0.210123	0.787144	0.62574	0.183755	-0.174848	-0.0155823	-1.32897	-0.374427	0.197584	0.47162	1.11841	0.814559	-0.0671903
Lx_dup7330	-	L1	Lx	LINE	-6.49321	0.253474	23.7633	2.1959e-05	0.0110067	chr5	108750345	108751098	-0.414726	-0.634181	-0.269715	-1.32897	-0.440099	0.0254727	-1.32897	-0.104063	-1.32897	-0.675268	0.0834482	-0.649485	-1.32897	0.544063	-0.0428146	0.378294	-1.32897	-1.32897	-1.32897	-1.32897	-1.32897	-0.622123	0.284347	-1.32897	1.77947	0.961195	1.84956	1.04129	2.20968	1.24412	-1.32897	1.29368	1.29692	1.91048	0.361282	1.6413	-0.0671903
L1Md_T_dup7413	-	L1	L1Md_T	LINE	-3.58583	0.0402235	19.4801	6.9536e-05	0.0260059	chr5	108764759	108765888	-0.414726	-1.32897	-0.269715	-1.32897	-0.817136	-0.725855	-0.810882	-0.797102	-0.664186	-0.675268	-0.693038	-0.649485	-0.0279124	0.0483262	-0.0428146	0.162794	-1.32897	-1.32897	-0.681056	-0.640755	-1.32897	0.205443	-0.729762	-0.723015	1.11665	0.359657	0.825373	1.74381	0.764581	0.468213	-1.32897	0.19506	1.05844	-0.0127229	1.6124	1.81075	-1.32897
ORR1A4_dup2461	+	ERVL-MaLR	ORR1A4	LTR	-6.8676	0.533706	35.1194	6.53332e-07	0.000665843	chr5	130937199	130937540	-1.32897	-1.32897	0.0637775	0.293816	-1.32897	-0.301824	-0.43048	-0.409362	-1.32897	-0.675268	-1.32897	0.15888	-0.0279124	0.0483262	-0.763773	0.162794	-0.674925	-1.32897	-0.681056	-0.640755	-0.130013	-0.622123	-0.729762	-0.297593	1.54951	1.80562	2.4425	1.89456	1.32877	2.41272	-1.32897	1.75913	1.84001	2.24731	1.11841	1.44927	0.189004
MLTR11A_dup645	+	ERVK	MLTR11A	LTR	-4.64939	0.322185	21.2728	3.70338e-05	0.015933	chr5	130953504	130954018	0.70526	-0.167212	-0.269715	-1.32897	-1.32897	-0.725855	-0.810882	-0.409362	-0.210833	-1.32897	-1.32897	-0.189411	-0.346342	-1.32897	-0.358719	-0.0906449	0.115022	-0.207482	-1.32897	-1.32897	-0.60837	-0.622123	-1.32897	0.29768	1.54951	2.05644	1.84956	1.27915	1.41927	1.46617	-1.32897	1.75913	2.05022	1.36345	1.43456	2.0326	0.189004
RMER1A_dup1237	-	RMER1A	RMER1A	Other	-4.21525	0.0666233	20.9654	4.12002e-05	0.01731	chr5	130984488	130985378	-0.800609	-0.167212	-0.269715	-1.32897	-1.32897	-0.725855	-0.810882	-1.32897	-0.664186	-1.32897	-1.32897	-0.649485	-1.32897	-1.32897	-1.32897	-0.398299	-0.226547	-1.32897	-1.32897	-1.32897	-0.130013	-0.622123	-0.729762	-0.723015	1.54951	1.80562	0.825373	0.756319	1.23222	1.82829	-1.32897	1.39956	1.29692	0.663926	1.43456	1.81075	-1.32897
Lx8b_dup7275	+	L1	Lx8b	LINE	-6.3061	0.0666704	21.2152	5.8467e-05	0.0228323	chr5	146340532	146341809	-1.32897	-0.167212	-0.704236	-1.32897	-1.32897	-0.725855	-1.32897	-1.32897	-0.664186	-1.32897	-1.32897	-1.32897	-0.755566	-1.32897	-1.32897	-0.0906449	-1.32897	-0.207482	-1.32897	-0.640755	-1.32897	-1.32897	-1.32897	-1.32897	2.30756	2.13121	1.42651	0.589503	1.32877	1.74592	-1.32897	1.17942	1.98349	1.12271	-1.32897	1.6413	-1.32897
Lx2_dup5746	+	L1	Lx2	LINE	-6.96445	0.304939	24.4345	4.7791e-05	0.0194738	chr6	18056992	18058282	-0.800609	-1.32897	-1.32897	-1.32897	-1.32897	-1.32897	-1.32897	-1.32897	-1.32897	-1.32897	-1.32897	-1.32897	-1.32897	-1.32897	-0.763773	-1.32897	-1.32897	-1.32897	-1.32897	-1.32897	-1.32897	-1.32897	-1.32897	-1.32897	1.11665	1.71129	2.31552	2.09472	1.58482	2.24293	-1.32897	1.39956	2.39637	1.83253	-1.32897	2.34009	-1.32897
L1_Mus3_dup14242	+	L1	L1_Mus3	LINE	-7.1772	2.13479	36.338	4.71456e-07	0.000514723	chr6	18080349	18086418	-1.32897	-0.634181	-0.704236	-1.32897	-1.32897	-0.725855	-1.32897	-1.32897	-1.32897	0.114427	-1.32897	-1.32897	-0.755566	-1.32897	-0.763773	-1.32897	-0.226547	-1.32897	-1.32897	-0.640755	-1.32897	-0.622123	-0.729762	-1.32897	2.6933	3.81932	3.69961	4.44585	4.07219	3.94254	-1.32897	4.1953	4.02755	3.81157	-1.32897	3.86674	-1.32897
RLTR17_dup613	+	ERVK	RLTR17	LTR	-3.25859	1.80505	17.0219	0.000170771	0.0494253	chr6	43472466	43473031	0.140481	1.24373	0.0637775	0.0270437	-1.32897	0.0254727	0.331086	0.147777	1.44784	0.390348	0.957203	-0.189411	0.453505	1.20545	0.626175	0.731622	0.822062	0.84963	0.610073	0.893754	-0.130013	0.490265	0.873982	0.523005	3.81304	3.51871	3.56652	3.15098	3.14623	3.51524	-1.32897	3.5125	3.28645	3.01957	-1.32897	3.36622	-0.378918
RLTR17_dup654	-	ERVK	RLTR17	LTR	-4.43798	0.540932	21.2463	3.7375e-05	0.0160401	chr6	112364921	112365591	0.354258	-1.32897	-0.269715	-0.724973	-1.32897	-1.32897	-0.810882	-1.32897	0.644335	-0.675268	-0.253173	-0.649485	-1.32897	-0.712987	-1.32897	-0.398299	-0.674925	-0.661891	-0.681056	-0.176736	-1.32897	-0.622123	-0.729762	-1.32897	2.06754	2.56797	1.84956	2.09472	1.86794	2.05045	-1.32897	1.98002	1.68067	2.36272	-1.32897	1.88855	-1.32897
Lx2_dup7565	-	L1	Lx2	LINE	-6.69743	0.766259	17.8419	0.00016225	0.0478665	chr7	120441301	120442520	-1.32897	-1.32897	-0.704236	-1.32897	-1.32897	-0.301824	-1.32897	-1.32897	-1.32897	-1.32897	-0.693038	-1.32897	-1.32897	-0.712987	-1.32897	-1.32897	-1.32897	-1.32897	-0.681056	-1.32897	-0.130013	-1.32897	-1.32897	-1.32897	2.85333	-1.32897	-1.32897	-1.32897	-1.32897	3.72329	-1.32897	3.62592	3.46824	3.46925	-1.32897	3.36622	-1.32897
L1_Mus2_dup14118	+	L1	L1_Mus2	LINE	-2.73704	0.540601	19.826	6.14795e-05	0.0236867	chr10	6946584	6952825	0.853192	-0.634181	0.0637775	-0.30051	-0.141462	0.0254727	-0.12974	-1.32897	-0.210833	-0.227049	0.0834482	0.15888	-0.0279124	-0.282684	-0.0428146	-0.789856	-1.32897	-0.661891	0.104367	-1.32897	0.228615	-1.32897	0.508743	-0.723015	1.11665	0.787144	0.62574	1.96441	2.15806	1.56557	1.28256	1.17942	1.29692	2.12185	1.43456	1.34273	-0.0671903
MLT1B_dup5310	+	ERVL-MaLR	MLT1B	LTR	-2.51499	0.53529	18.3219	0.000105634	0.0352089	chr10	9097130	9097498	-1.32897	-1.32897	-0.269715	0.293816	-0.817136	-0.725855	-0.43048	-0.104063	0.133605	-0.675268	-0.693038	-0.649485	-0.346342	-0.282684	-0.0428146	-1.32897	0.391003	0.415805	-0.681056	0.173803	-1.32897	-0.622123	-0.307653	-1.32897	2.6933	2.13121	2.10128	1.57546	1.73331	1.56557	1.68493	1.29368	2.11399	0.833587	1.11841	1.34273	-0.378918
MLT2B1_dup944	+	ERVL	MLT2B1	LTR	-3.7325	0.385574	38.0008	2.29417e-07	0.000295374	chr10	9104743	9104963	-0.800609	-0.167212	0.0637775	-0.724973	-0.817136	-0.725855	-0.810882	-0.104063	-0.210833	-0.675268	-1.32897	-1.32897	0.232785	-0.282684	-0.763773	0.162794	-1.32897	-0.661891	-0.235543	-1.32897	-1.32897	-0.622123	-0.307653	-1.32897	1.88202	1.11649	0.825373	1.57546	1.66098	1.35941	1.08384	1.75913	1.59387	1.83253	1.11841	2.09956	-0.378918
L1VL4_dup4014	+	L1	L1VL4	LINE	-3.19732	2.83803	111.077	2.25603e-13	4.83838e-09	chr10	9105166	9108800	1.68479	1.7455	0.0637775	1.17675	0.810798	1.62466	1.87409	1.23268	0.844797	1.84493	1.11239	1.70996	1.34195	1.06632	1.42701	1.93535	1.15352	1.78242	1.13967	0.893754	0.754871	0.728021	1.16518	0.717845	4.2373	3.72591	4.0777	4.74275	4.37319	3.49016	3.84072	4.30836	4.15428	4.27646	3.98399	4.16131	1.39167
ORR1B1_dup11225	+	ERVL-MaLR	ORR1B1	LTR	-2.65047	0.714454	39.5462	1.52028e-07	0.000212762	chr10	9109980	9110370	-0.800609	-0.167212	0.562309	-0.30051	-0.440099	-0.725855	-0.810882	-0.409362	-0.664186	0.621875	0.0834482	0.439225	-0.755566	0.0483262	-0.763773	-0.398299	-0.226547	0.137563	-0.681056	-0.640755	-0.60837	-1.32897	-0.729762	-0.723015	2.30756	2.45607	2.31552	1.57546	1.50442	1.46617	1.53716	2.04672	1.40285	1.56971	2.21826	2.34009	0.40649
B4_dup39969	-	B4	B4	SINE	1.61242	1.66763	20.8379	4.30696e-05	0.0179153	chr10	9625265	9625521	1.68479	1.63546	2.23645	1.17675	1.55621	1.96718	1.65524	1.98079	1.67535	1.53996	2.71634	2.08044	2.03176	1.55685	1.52596	1.63381	2.24367	2.40926	2.00309	2.01719	1.57382	1.87565	1.7959	1.04284	1.11665	1.38445	0.825373	0.183755	1.01727	1.1188	1.08384	1.39956	1.18261	-0.0127229	-0.409934	1.44927	1.49021
PB1D11_dup11378	-	Alu	PB1D11	SINE	2.98686	0.562491	21.8137	3.07424e-05	0.0140321	chr10	9626586	9626640	0.70526	0.467876	0.562309	0.0270437	0.316878	0.0254727	0.331086	0.548699	1.1776	0.114427	1.4975	1.35228	0.644895	1.33233	-0.0428146	0.565747	0.115022	0.648963	0.104367	0.173803	0.754871	1.11083	0.284347	0.717845	0.937738	-0.250533	-0.673367	-0.779676	0.0682772	0.829875	0.72259	-0.374427	-0.772918	-1.32897	-0.409934	-1.32897	1.17176
L1_Mus1_dup17435	+	L1	L1_Mus1	LINE	-1.78746	2.62904	53.1184	5.60895e-09	1.44836e-05	chr10	17954030	17959934	2.03394	2.53994	2.30103	2.1818	2.21287	2.04146	2.00348	2.27333	2.1991	3.10634	1.60599	2.50235	2.28276	1.92224	2.25967	2.06537	2.24367	1.78242	2.79537	2.32804	2.25765	1.26984	1.7959	1.97464	3.35919	3.84176	3.50964	3.47196	3.57808	3.38523	3.31401	3.46451	3.69368	2.98395	3.06638	3.52081	2.70464
RSINE1_dup71286	-	B4	RSINE1	SINE	-1.60867	0.968826	17.7419	0.000130687	0.0410864	chr10	19882021	19882151	1.1101	1.38645	1.2262	0.884988	0.943882	1.30096	0.960427	0.862091	0.644335	1.29368	0.585486	1.70996	0.644895	0.912329	-0.0428146	0.731622	1.42287	0.84963	0.379266	1.50147	0.515607	0.490265	0.0185014	1.04284	2.06754	1.38445	0.825373	1.16512	0.764581	1.35941	0.853319	1.59052	1.18261	1.12271	2.04314	1.6413	0.595445
MLTR31C_MM_dup108	+	ERVK	MLTR31C_MM	LTR	-4.05731	-0.021935	21.0455	4.00683e-05	0.0169955	chr10	20583444	20584012	-0.800609	-1.32897	0.0637775	0.293816	-1.32897	-1.32897	-1.32897	-0.797102	-0.664186	-1.32897	-1.32897	-0.649485	-1.32897	0.0483262	-1.32897	-1.32897	-1.32897	-1.32897	-0.681056	-1.32897	-0.60837	-1.32897	-1.32897	-0.723015	0.210123	0.589176	1.42651	0.905829	0.89645	0.660347	1.61294	0.919525	1.84001	1.47026	1.11841	-0.0273629	-0.378918
Lx7_dup25015	+	L1	Lx7	LINE	-3.05005	0.192128	18.0495	0.000116702	0.0377002	chr10	20587121	20588270	-0.800609	-0.634181	-0.704236	-0.724973	0.105834	-0.725855	-1.32897	-0.797102	-1.32897	-1.32897	-0.253173	-0.649485	-1.32897	-0.282684	-0.0428146	-1.32897	-1.32897	-1.32897	-0.681056	-1.32897	-0.60837	-1.32897	-0.307653	-0.297593	0.937738	1.61035	1.00071	1.38483	0.619435	1.24412	1.61294	1.29368	1.29692	1.47026	1.23167	1.44927	-1.32897
Lx2B_dup4013	-	L1	Lx2B	LINE	-4.52427	0.477693	42.885	6.42107e-08	0.000107714	chr10	22309577	22310607	-1.32897	-0.634181	-1.32897	-1.32897	-0.817136	-0.301824	-0.43048	-0.409362	-0.664186	0.114427	-1.32897	-0.649485	-1.32897	-0.712987	-1.32897	-1.32897	-1.32897	-1.32897	-0.681056	-1.32897	-0.60837	-1.32897	-1.32897	-0.297593	1.41914	2.05644	1.84956	1.82115	1.93082	2.18158	1.99921	1.17942	1.59387	0.985379	1.91334	1.88855	-0.378918
ORR1D2-int_dup892	-	ERVL-MaLR	ORR1D2-int	LTR	-5.64908	-0.257953	21.1175	7.26364e-05	0.0268379	chr10	22311104	22311581	-1.32897	-1.32897	-1.32897	-1.32897	-1.32897	-1.32897	-1.32897	-0.104063	-1.32897	-0.675268	-1.32897	-1.32897	-1.32897	-0.712987	-1.32897	-1.32897	-1.32897	-1.32897	-1.32897	-1.32897	-0.60837	-1.32897	-1.32897	-1.32897	1.11665	0.359657	1.15703	1.16512	1.58482	-0.0155823	0.578823	0.413001	0.415713	0.833587	0.547815	0.814559	-1.32897
B2_Mm1t_dup13631	+	B2	B2_Mm1t	SINE	-2.18367	1.04313	20.3279	5.14892e-05	0.020662	chr10	24719586	24719779	1.22321	1.24373	0.759025	0.713513	0.810798	-1.32897	0.331086	0.147777	1.56607	1.93377	1.3802	1.2102	0.453505	-0.282684	-0.0428146	-0.0906449	0.115022	0.415805	1.52621	0.691247	1.29933	-0.149797	1.29135	1.04284	2.06754	2.13121	1.00071	1.38483	1.32877	1.82829	1.99921	1.39956	1.50152	0.833587	1.33668	1.81075	1.04781
MMETn-int_dup579	+	ERVK	MMETn-int	LTR	3.36508	0.460272	21.1752	3.83066e-05	0.016394	chr10	30296450	30300821	0.70526	1.51632	1.08663	0.518873	0.500954	0.882965	0.118995	0.147777	0.844797	-0.227049	0.957203	0.875614	0.965064	0.0483262	0.794411	0.162794	0.997288	0.137563	1.13967	0.893754	0.960042	0.490265	1.16518	0.523005	0.210123	-0.691246	0.393979	0.183755	-0.174848	-0.336084	-0.850577	-0.774153	-1.32897	-1.32897	-0.409934	-1.32897	0.189004
MMETn-int_dup583	+	ERVK	MMETn-int	LTR	2.20376	3.04489	27.285	5.12534e-06	0.00346951	chr10	30901089	30906924	3.22911	3.63976	2.82482	3.60817	2.97394	2.76601	3.19678	2.64477	3.69818	1.84493	4.38574	1.6003	2.84744	2.92718	3.76238	3.78073	3.8173	3.56851	3.75341	3.70609	2.53945	2.6866	3.64273	3.40316	1.66906	1.61035	1.65349	2.61256	1.41927	0.829875	0.578823	1.17942	1.40285	0.833587	1.52622	0.814559	3.50353
L1Md_F2_dup42822	-	L1	L1Md_F2	LINE	-3.21704	0.183925	19.7276	6.36668e-05	0.0242048	chr10	38023269	38029410	-0.800609	-0.634181	-0.704236	-1.32897	-1.32897	-0.725855	-1.32897	-0.797102	-0.664186	-1.32897	-0.693038	0.15888	-1.32897	-0.712987	-1.32897	-0.0906449	-0.674925	0.415805	-0.681056	-0.640755	-0.130013	-0.149797	-0.729762	-1.32897	1.66906	1.38445	1.15703	0.756319	1.41927	1.56557	0.72259	1.91008	1.05844	1.56971	1.33668	0.9658	-0.0671903
L1Md_F2_dup42825	-	L1	L1Md_F2	LINE	-4.14415	0.316013	21.6693	3.23034e-05	0.0145424	chr10	38068049	38069771	-0.414726	-1.32897	-0.704236	-1.32897	-0.440099	-0.301824	-0.43048	-0.104063	0.844797	-0.675268	0.0834482	0.875614	-0.0279124	0.0483262	-0.763773	-0.789856	-1.32897	-1.32897	-0.235543	-1.32897	-0.130013	-0.149797	-0.729762	-0.723015	1.41914	0.787144	1.00071	0.905829	1.8022	1.82829	1.61294	2.17153	1.76254	0.47162	0.361282	-0.345885	-0.0671903
L1_Mus3_dup32677	-	L1	L1_Mus3	LINE	-5.80462	-0.205607	21.8042	3.52526e-05	0.0154229	chr10	38078952	38081600	-0.414726	-0.634181	0.0637775	-1.32897	-0.817136	-0.725855	-1.32897	-1.32897	-0.210833	-1.32897	-0.253173	-0.649485	-1.32897	-0.712987	-1.32897	-0.789856	-1.32897	-1.32897	-0.235543	-0.640755	-1.32897	-0.622123	-1.32897	-1.32897	-1.32897	0.359657	0.825373	0.756319	1.32877	1.1188	0.72259	0.769613	0.605152	1.12271	0.547815	0.814559	-1.32897
L1_Mus3_dup32679	-	L1	L1_Mus3	LINE	-3.56527	0.299879	22.4368	2.48611e-05	0.0120092	chr10	38082732	38085786	-1.32897	-1.32897	0.759025	0.0270437	-0.141462	-0.725855	-0.43048	-1.32897	-0.664186	-0.675268	-0.693038	0.15888	-0.0279124	-0.712987	-0.0428146	-0.398299	-0.674925	-0.661891	-0.681056	-0.640755	-0.60837	-1.32897	-1.32897	-0.297593	2.23191	2.33476	1.29805	1.16512	1.86794	1.24412	0.973181	1.29368	1.68067	0.663926	1.52622	0.814559	-0.777115
Lx2_dup12144	-	L1	Lx2	LINE	1.91309	1.00217	28.6451	3.36224e-06	0.00245303	chr10	40117224	40118145	1.68479	1.24373	0.932108	1.03823	0.810798	0.882965	0.331086	1.11941	1.02077	1.42207	1.2525	0.673857	1.10193	0.544063	0.945062	0.731622	0.822062	1.32425	1.52621	1.37183	1.29933	0.932083	1.51474	0.29768	0.495387	1.61035	0.62574	0.400847	0.619435	0.829875	1.37251	0.919525	0.92258	0.249679	-0.104758	-0.755263	0.912191
ORR1A2_dup8783	+	ERVL-MaLR	ORR1A2	LTR	1.69054	0.745377	19.9624	5.85768e-05	0.0228557	chr10	50782600	50782924	1.1101	0.185	1.08663	0.713513	-0.440099	0.0254727	0.118995	0.548699	0.644335	0.390348	-0.253173	0.15888	1.10193	0.912329	1.32076	0.565747	-0.226547	0.137563	0.610073	1.0713	0.515607	0.728021	0.0185014	0.717845	0.73345	1.11649	1.29805	0.905829	0.619435	1.1188	0.72259	0.769613	0.197584	0.249679	0.361282	-0.345885	1.58245
ORR1F_dup14162	-	ERVL-MaLR	ORR1F	LTR	2.69891	0.110053	18.536	9.77077e-05	0.0331921	chr10	52755863	52756123	-1.32897	-0.167212	-0.704236	-0.30051	0.105834	-0.725855	-0.12974	0.36212	-0.664186	0.114427	0.585486	-0.189411	0.232785	0.0483262	0.945062	-0.0906449	0.822062	-0.207482	-0.235543	0.893754	0.228615	-0.149797	-0.307653	0.29768	0.210123	0.0865844	0.117724	0.756319	-0.174848	-0.0155823	-0.491928	-0.374427	-0.372554	-0.747162	-0.797477	-1.32897	0.912191
B2_Mm2_dup54767	+	B2	B2_Mm2	SINE	-2.35397	0.0684244	17.6891	0.000133261	0.0415547	chr10	73021750	73021906	-0.110577	-0.167212	-0.704236	0.0270437	-0.141462	-0.725855	-0.43048	0.147777	0.411453	0.114427	-0.253173	0.15888	-0.755566	-0.712987	-0.0428146	-0.398299	1.15352	0.137563	-0.235543	0.173803	0.228615	0.205443	0.284347	-0.297593	0.937738	0.787144	1.15703	-0.382807	0.619435	0.468213	0.0343516	0.919525	0.605152	-0.0127229	1.33668	0.814559	-0.777115
IAPEY4_I-int_dup344	-	ERVK	IAPEY4_I-int	LTR	1.39588	3.34221	29.5118	2.58175e-06	0.0020113	chr10	79314588	79322210	3.17389	3.77566	3.69037	3.33985	3.14956	3.58098	3.44479	3.51097	2.79116	4.09204	3.88073	4.75369	3.33788	3.31299	3.16811	2.99508	3.6437	3.32077	3.27053	3.67893	3.91624	4.17108	3.71205	4.10669	2.37945	2.45607	2.61419	2.09472	2.85347	2.1175	3.40208	2.75386	1.98349	2.12185	2.10391	1.88855	3.57263
B2_Mm1a_dup10899	-	B2	B2_Mm1a	SINE	1.41796	2.84547	27.6998	4.50265e-06	0.00310117	chr10	79792159	79792349	2.7519	2.65722	3.10354	2.89425	2.9103	2.85109	2.42909	2.83618	3.84576	3.06761	2.8547	3.0109	3.09712	3.15027	3.13714	2.85825	3.35269	3.02148	3.57368	3.62305	3.3862	3.42173	2.88096	2.85893	2.57582	2.5131	2.86151	1.74381	1.73331	2.1175	1.94159	1.98002	1.50152	1.75013	2.10391	2.34009	2.89653
B2_Mm2_dup55309	-	B2	B2_Mm2	SINE	2.23619	1.02202	22.5201	2.4169e-05	0.0117805	chr10	80304363	80304551	1.3281	1.84774	1.77318	0.884988	0.943882	1.17462	0.515956	0.996478	1.67535	1.29368	0.585486	-0.649485	0.644895	1.20545	0.794411	1.35742	1.54077	2.64339	1.63503	1.62041	2.00305	1.54334	1.7959	0.717845	0.495387	0.589176	-0.224264	0.183755	0.276279	-0.336084	0.72259	-0.774153	-0.772918	-0.0127229	0.146999	-0.0273629	0.762493
B2_Mm1a_dup10921	+	B2	B2_Mm1a	SINE	1.315	2.59628	25.3112	9.60344e-06	0.00569	chr10	80346155	80346345	2.54986	3.17264	2.23645	2.5308	3.00473	2.62819	2.5184	2.72441	2.88515	2.31073	2.81003	1.81187	2.4965	2.5105	2.89946	2.92829	2.66316	2.53107	3.27053	2.98935	2.40542	2.62908	3.59458	3.63798	1.88202	2.5131	2.31552	2.03103	1.23222	1.56557	1.53716	1.59052	1.68067	1.36345	1.6124	1.54848	3.12841
B2_Mm1a_dup10932	+	B2	B2_Mm1a	SINE	2.07133	1.24837	19.0416	8.13785e-05	0.0292495	chr10	80743114	80743307	1.42587	1.51632	1.08663	1.6269	0.943882	1.71821	0.331086	1.23268	1.77693	1.29368	1.3802	0.875614	1.80993	1.06632	0.794411	1.01522	1.29447	1.68079	1.73621	1.7303	0.960042	1.66282	2.03111	1.97464	0.495387	1.25668	1.54446	-0.382807	0.276279	0.468213	1.18662	0.769613	-0.772918	-1.32897	0.995506	0.645585	1.49021
MurSatRep1_dup1328	+	MurSatRep1	MurSatRep1	Unknown	1.4742	2.76419	39.8054	1.42002e-07	0.000203966	chr10	81718598	81720681	3.20176	3.35731	3.1393	3.18432	3.09336	2.76601	2.96223	2.42404	2.52529	3.35179	2.76395	3.78739	3.22251	3.00544	2.89946	3.20715	3.41578	3.17887	3.27053	3.07515	2.82845	3.24152	3.26617	3.22227	1.27581	1.38445	1.93844	1.57546	2.3077	1.9062	1.68493	1.98002	1.84001	0.985379	1.11841	1.54848	2.89653
RMER1B_dup4809	+	RMER1B	RMER1B	Other	5.20516	0.882079	54.7637	3.88773e-09	1.10305e-05	chr10	82003102	82003880	0.540407	1.08531	1.47037	1.6269	1.28229	1.30096	1.39715	1.23268	0.844797	1.42207	0.585486	1.05259	1.34195	1.55685	1.32076	1.54743	1.15352	1.18271	0.808997	1.62041	1.29933	1.11083	0.70289	1.18146	-1.32897	0.359657	-0.224264	-0.382807	-0.174848	-1.32897	-1.32897	-1.32897	-1.32897	-1.32897	-1.32897	-0.755263	0.762493
ORR1A2-int_dup1350	-	ERVL-MaLR	ORR1A2-int	LTR	1.65658	1.79484	17.8084	0.000127519	0.0403112	chr10	82005091	82007030	2.59259	1.94322	2.16885	1.9695	2.21287	2.47579	2.5184	2.51642	1.44784	2.55434	2.19772	1.70996	2.33924	2.07523	2.61474	1.93535	1.84577	1.87736	2.00309	1.8324	1.90711	2.14557	2.1017	2.4835	-0.145805	-0.250533	0.117724	0.589503	-0.174848	0.468213	0.23953	-0.374427	1.40285	-0.333703	-1.32897	0.454161	1.90177
ORR1E_dup14538	+	ERVL-MaLR	ORR1E	LTR	4.14661	0.46061	22.0197	2.86507e-05	0.0133019	chr10	82009073	82009378	0.140481	1.84774	1.08663	1.03823	-0.141462	0.0254727	0.679805	-0.104063	-0.210833	1.15275	0.0834482	1.05259	0.644895	1.20545	0.21619	0.565747	0.115022	1.32425	0.983787	0.893754	-0.130013	0.728021	1.29135	0.889475	-0.145805	-0.250533	-0.224264	0.400847	-0.834816	-0.336084	-1.32897	-1.32897	-0.772918	-1.32897	-1.32897	-1.32897	-0.0671903
MurSatRep1_dup1358	+	MurSatRep1	MurSatRep1	Unknown	2.45477	2.58688	54.5652	4.0621e-09	1.136e-05	chr10	82011413	82013365	2.96206	3.04932	3.10354	2.93386	2.9103	2.47579	2.68199	2.9399	2.12398	3.18083	2.0519	3.41882	2.88587	2.66316	2.86206	2.96207	2.90222	2.7476	2.88624	2.4615	3.02408	2.84658	3.13768	3.5383	1.27581	0.787144	0.62574	1.96441	0.276279	0.660347	0.0343516	0.19506	1.18261	1.36345	-0.104758	-0.0273629	2.66299
MurSatRep1_dup1359	+	MurSatRep1	MurSatRep1	Unknown	2.25024	2.02456	34.6897	5.70165e-07	0.0005997	chr10	82013350	82014087	2.59259	2.47752	2.23645	2.42358	1.85553	2.72152	2.06407	2.37553	0.844797	2.49719	1.3802	2.56207	2.28276	1.92224	2.42264	2.53818	2.90222	1.96644	2.88624	2.32804	2.00305	2.37285	2.56846	3.0877	0.73345	-0.691246	0.62574	1.04129	-0.467418	0.2465	0.23953	0.413001	0.197584	0.47162	0.712969	-0.0273629	2.70464
ORR1B1_dup11785	-	ERVL-MaLR	ORR1B1	LTR	3.18751	-0.0124183	17.8187	0.000127039	0.0402424	chr10	82046563	82046941	0.354258	0.704276	0.759025	0.518873	-0.141462	0.292075	0.331086	0.36212	-0.664186	-0.227049	-0.693038	-0.649485	1.22692	0.317384	0.21619	-0.0906449	0.622572	0.84963	0.104367	-0.176736	-0.60837	-0.622123	0.508743	-0.297593	-1.32897	-1.32897	-0.673367	-1.32897	-0.834816	-1.32897	-1.32897	-0.774153	-0.772918	-0.747162	-1.32897	-1.32897	0.189004
MurSatRep1_dup1363	+	MurSatRep1	MurSatRep1	Unknown	1.86367	2.61666	47.7222	1.95709e-08	4.07036e-05	chr10	82058039	82058945	2.82541	3.17264	3.33703	2.81161	3.49148	3.0798	2.86341	3.24003	2.46569	2.24281	2.56328	2.37495	2.4965	2.14605	2.86206	2.96207	3.25256	2.7476	3.09114	2.74943	3.42136	2.99058	3.2351	3.0877	1.54951	1.50182	1.93844	2.03103	1.73331	0.829875	1.18662	1.17942	1.84001	1.12271	0.361282	0.454161	2.62011
MurSatRep1_dup1364	+	MurSatRep1	MurSatRep1	Unknown	1.65727	3.98488	45.5154	3.33688e-08	6.41739e-05	chr10	82059095	82060500	4.50824	4.96255	4.01304	4.32617	4.3625	4.47873	4.32221	4.07905	2.88515	3.83957	4.13725	3.76215	3.92239	3.66611	4.50676	4.78821	4.03386	4.32581	4.49265	3.97522	4.60771	4.28721	4.89269	4.7434	2.23191	2.13121	1.93844	3.20968	2.25952	2.56462	2.59275	2.34058	2.28995	2.30617	1.91334	2.49736	4.51357
MurSatRep1_dup1365	+	MurSatRep1	MurSatRep1	Unknown	1.7002	3.69051	62.6559	7.29231e-10	2.81165e-06	chr10	82060621	82061259	3.47734	3.80137	4.19397	4.18558	4.05932	3.58098	3.80577	3.96892	3.56251	3.25166	3.56852	3.97483	4.0463	4.21959	3.95227	3.57779	3.86329	3.89781	4.2745	4.43078	4.28404	4.35974	4.20428	4.3017	3.04235	2.94483	2.71826	2.73752	1.66098	2.24293	1.94159	0.919525	2.39637	1.91048	2.37441	2.59342	4.07945
RMER12_dup2095	-	ERVK	RMER12	LTR	1.59903	2.29251	24.4885	1.25505e-05	0.00706078	chr10	82062126	82062568	2.89535	3.17264	2.63747	2.30775	3.12174	2.5284	2.99372	2.10501	1.87183	1.93377	2.12665	1.48162	1.96154	2.07523	2.61474	2.70708	1.93461	2.7476	2.64735	2.1014	2.25765	2.56916	2.99662	3.18979	-0.145805	0.0865844	0.825373	1.66209	0.619435	-0.0155823	0.419128	1.39956	1.40285	0.47162	1.11841	1.10268	2.62011
RLTR30E_MM_dup213	-	ERV1	RLTR30E_MM	LTR	1.77681	2.80312	64.0666	5.48132e-10	2.257e-06	chr10	82063104	82063566	3.08688	2.91446	3.1393	3.39766	3.20365	3.14863	3.11323	2.47097	2.69061	3.14407	2.61613	2.56207	3.51992	2.96684	3.471	3.05892	3.14497	3.02148	3.93465	3.30564	3.42136	3.07917	3.13768	3.25404	1.66906	1.89416	1.42651	1.66209	0.89645	1.24412	1.45718	0.919525	1.29692	1.12271	1.33668	1.44927	3.18835
ORR1A2_dup9096	+	ERVL-MaLR	ORR1A2	LTR	1.55839	2.00246	17.7374	0.000130902	0.041098	chr10	82064276	82064575	2.54986	2.817	2.16885	2.81161	2.15913	2.67561	2.42909	1.91443	2.27051	1.64894	1.97307	1.70996	2.39358	2.27803	2.00906	2.12623	2.76359	2.53107	2.22821	1.7303	2.093	2.74192	2.1017	2.37211	1.27581	0.359657	1.42651	0.183755	0.276279	0.468213	0.72259	-0.374427	0.772579	-0.747162	1.11841	1.10268	2.62011
L1_Mur2_dup13680	+	L1	L1_Mur2	LINE	2.17486	1.542	28.0011	4.10058e-06	0.00285141	chr10	82066086	82067100	1.83473	1.7455	1.47037	1.9695	1.37949	2.1121	1.57424	1.43559	1.1776	1.42207	1.60599	1.2102	2.33924	2.00077	1.86528	1.35742	1.54077	1.02576	2.42291	1.8324	1.80434	1.11083	2.16899	2.25139	0.73345	-0.250533	0.825373	0.400847	0.764581	0.660347	0.72259	1.17942	0.415713	-1.32897	0.361282	-0.345885	2.2216
ORR1B1-int_dup1863	+	ERVL-MaLR	ORR1B1-int	LTR	2.71775	0.69758	19.8781	6.03528e-05	0.0233899	chr10	82088132	82088698	1.1101	0.704276	1.47037	1.41931	0.316878	1.71821	0.679805	0.862091	0.844797	0.621875	0.957203	0.875614	0.644895	0.0483262	1.52596	0.880376	1.29447	1.18271	0.808997	1.62041	0.515607	0.490265	0.873982	1.89628	-0.619352	-1.32897	-0.224264	0.183755	-1.32897	-0.336084	-0.850577	-0.774153	-0.059502	-1.32897	-1.32897	-0.755263	0.762493
Lx5_dup10569	-	L1	Lx5	LINE	4.81402	0.920773	40.1414	1.30027e-07	0.000190335	chr10	82097286	82098211	1.51744	1.24373	0.932108	1.52684	1.28229	1.80606	1.48841	1.43559	1.44784	1.29368	0.957203	1.2102	1.34195	1.44895	1.42701	1.54743	1.42287	1.02576	0.983787	1.22938	1.29933	1.11083	1.16518	0.0305304	0.210123	0.0865844	-1.32897	0.183755	0.0682772	-1.32897	-1.32897	-0.774153	-1.32897	-1.32897	-1.32897	-0.755263	1.17176
ORR1A3-int_dup1474	+	ERVL-MaLR	ORR1A3-int	LTR	4.38215	0.299525	28.7835	3.43351e-06	0.00248923	chr10	82099393	82099909	0.853192	-0.634181	0.759025	0.713513	0.105834	1.17462	0.515956	0.862091	0.133605	-0.227049	0.0834482	-1.32897	0.453505	1.8392	0.435697	0.880376	1.15352	0.415805	0.983787	0.4556	0.960042	0.490265	0.873982	0.29768	-1.32897	-1.32897	-1.32897	-0.382807	-0.834816	-1.32897	-0.850577	-1.32897	-1.32897	-1.32897	-1.32897	-0.755263	-0.0671903
RLTR1B_dup540	+	ERV1	RLTR1B	LTR	3.78011	0.455669	21.2946	3.67552e-05	0.0158779	chr10	82100119	82100628	0.70526	-0.634181	0.759025	1.72047	0.943882	1.17462	1.19525	0.996478	0.644335	-0.227049	-0.693038	0.875614	0.453505	1.33233	0.21619	1.35742	0.622572	1.02576	-0.235543	-0.640755	1.29933	0.205443	0.508743	1.04284	-1.32897	-0.691246	-1.32897	-0.779676	-0.834816	-0.336084	-1.32897	-1.32897	-0.372554	-1.32897	-1.32897	-1.32897	1.04781
ORR1A4-int_dup841	-	ERVL-MaLR	ORR1A4-int	LTR	3.09758	1.22981	34.0841	6.76476e-07	0.000681872	chr10	82101868	82103478	1.42587	1.08531	2.09793	2.1818	1.47055	1.30096	1.29973	1.43559	0.644335	0.390348	-1.32897	0.439225	1.44848	1.20545	2.42264	1.79244	1.54077	2.2762	1.52621	1.0713	1.80434	1.87565	1.95689	1.7255	-0.619352	-0.691246	0.117724	-0.0718912	-1.32897	0.2465	-0.204923	-0.061764	-0.772918	-0.0127229	-0.409934	-1.32897	1.82832
RMER17C-int_dup1437	-	ERVK	RMER17C-int	LTR	3.01943	0.637861	23.5646	1.97663e-05	0.0101173	chr10	82105022	82105798	1.3281	0.185	-0.704236	1.30312	0.943882	1.17462	1.19525	0.713888	0.411453	-0.227049	-0.253173	0.439225	0.965064	0.739915	0.794411	1.79244	0.997288	0.648963	0.379266	1.0713	0.515607	0.205443	1.70813	1.18146	-0.619352	0.359657	-0.224264	-0.779676	-1.32897	-1.32897	-1.32897	-1.32897	-0.772918	-0.747162	-1.32897	-0.345885	0.40649
MurSatRep1_dup1371	+	MurSatRep1	MurSatRep1	Unknown	2.54446	2.99015	79.0207	3.30696e-11	2.53334e-07	chr10	82107534	82109308	3.22911	3.5816	3.36751	3.63245	3.09336	3.55586	3.22359	3.39408	2.46569	2.17153	2.12665	2.37495	3.82687	3.34344	3.63516	3.68282	3.53424	2.64339	3.48923	3.34071	3.42136	3.20261	3.29658	3.5383	1.66906	0.0865844	1.65349	1.82115	0.276279	-0.0155823	1.7535	0.769613	0.92258	1.12271	0.861143	0.9658	3.74219
MurSatRep1_dup1372	+	MurSatRep1	MurSatRep1	Unknown	2.07839	1.78588	26.8325	5.90859e-06	0.00385493	chr10	82109421	82110232	2.09466	2.11707	1.77318	2.1818	2.04524	1.88887	2.42909	1.69479	1.02077	1.42207	1.3802	1.35228	2.03176	2.14605	1.93896	2.92829	1.75109	2.05033	2.157	1.0713	2.17767	1.66282	2.66486	2.37211	-0.619352	-0.250533	-0.673367	0.183755	-0.834816	-0.0155823	0.419128	-0.061764	0.92258	0.249679	-1.32897	0.454161	2.82281
MurSatRep1_dup1373	+	MurSatRep1	MurSatRep1	Unknown	2.51004	1.8899	30.0624	2.18678e-06	0.00175103	chr10	82110270	82110900	2.50582	2.91446	1.67913	1.30312	1.71362	2.30538	2.56107	2.42404	1.02077	1.93377	1.4975	1.2102	2.03176	1.33233	2.52189	2.78464	1.64976	2.64339	1.9195	1.50147	2.40542	1.77315	2.84025	2.5869	0.210123	-0.691246	-0.673367	0.183755	0.0682772	-1.32897	0.23953	-0.774153	-0.059502	0.663926	-0.797477	0.454161	2.53032
MurSatRep1_dup1378	+	MurSatRep1	MurSatRep1	Unknown	1.73509	1.98069	19.7748	6.26076e-05	0.0239774	chr10	82150424	82151527	2.78912	2.41228	2.16885	1.6269	2.49903	2.24379	2.6428	2.64477	1.1776	2.3756	1.11239	1.35228	2.22399	2.4558	2.25967	2.66667	2.49806	2.05033	1.73621	1.92775	1.90711	2.37285	2.1017	2.68339	0.495387	0.589176	0.393979	2.09472	0.619435	0.660347	0.72259	0.19506	1.05844	0.47162	-0.409934	0.9658	2.27787
MMSAT4_dup830	+	Satellite	MMSAT4	Satellite	1.7587	1.60309	24.6463	1.19191e-05	0.0067971	chr10	82151392	82151945	2.26286	1.84774	2.30103	2.04379	2.31469	2.17945	1.48841	2.27333	1.1776	1.64894	0.957203	1.70996	2.03176	1.06632	2.47312	2.49268	1.54077	2.05033	1.52621	1.62041	1.29933	1.66282	2.23329	2.04896	-0.145805	0.961195	0.393979	0.183755	0.458036	0.468213	-0.204923	-0.374427	0.92258	0.249679	0.361282	-0.345885	2.16306
MurERV4-int_dup1073	+	ERVK	MurERV4-int	LTR	1.28384	2.18845	19.0056	8.24386e-05	0.0295108	chr10	82153922	82155465	2.26286	2.53994	2.16885	2.47819	2.21287	2.57916	2.68199	2.21937	1.02077	2.43767	1.97307	2.37495	2.39358	2.66316	2.25967	2.44569	2.49806	2.20477	2.0821	2.4615	2.093	2.14557	2.35387	3.22227	1.11665	1.25668	1.54446	1.38483	1.50442	1.1188	1.18662	-0.061764	0.92258	0.833587	1.6124	1.6413	2.70464
PB1D9_dup18031	+	Alu	PB1D9	SINE	1.45184	1.34614	18.3643	0.000104012	0.0347463	chr10	89653777	89653883	1.42587	1.63546	1.86147	1.03823	0.810798	0.711561	0.960427	1.69479	1.56607	1.15275	1.88968	1.70996	1.88772	1.44895	1.32076	1.54743	1.54077	0.648963	1.28034	1.62041	1.13964	0.728021	1.95689	0.889475	0.73345	1.38445	1.75486	1.04129	1.8022	0.981561	1.18662	0.919525	0.92258	-0.0127229	0.547815	0.233396	1.17176
B2_Mm1a_dup11029	+	B2	B2_Mm1a	SINE	1.20492	3.54369	37.8549	2.38603e-07	0.000303798	chr10	93432898	93433089	3.58709	3.82663	4.01304	3.50675	3.82057	3.53029	3.35064	3.75804	4.30279	4.01269	4.06307	4.03928	3.51992	3.64181	3.76238	3.78073	3.8173	3.7042	3.62736	4.10329	3.42136	3.69835	3.7782	3.97945	2.85333	3.13852	2.81532	2.73752	2.15806	2.97941	2.70088	2.11047	3.11003	2.30617	2.684	3.13039	3.52694
MER57D_dup178	-	ERV1	MER57D	LTR	1.24721	3.49997	36.6449	3.31445e-07	0.000394675	chr10	93433090	93433291	3.58709	3.74949	3.97397	3.50675	3.78553	3.50426	3.27576	3.75804	4.25077	4.01269	4.06307	4.01811	3.47021	3.6171	3.72121	3.72279	3.74544	3.62433	3.57368	4.04068	3.3862	3.5819	3.7782	3.90136	2.85333	3.02545	2.71826	2.65543	2.15806	2.94291	2.59275	1.98002	3.11003	2.05477	2.55936	3.098	3.54997
IAPLTR2_Mm_dup900	+	ERVK	IAPLTR2_Mm	LTR	1.00803	4.37973	23.1062	1.98397e-05	0.0101436	chr10	99599559	99600037	4.22557	4.90442	4.57961	4.32617	4.42076	4.43806	4.25882	4.73666	4.8723	4.43412	4.13725	4.34148	4.68101	4.66758	4.56609	4.61853	4.79679	4.2744	4.84954	5.13724	4.69648	4.8498	4.84204	4.37576	4.11629	3.79653	3.86745	4.03957	2.97779	3.14926	3.24423	3.41487	3.49244	3.24691	4.36532	3.098	4.62621
ERVB4_1B-I_MM-int_dup965	-	ERVK	ERVB4_1B-I_MM-int	LTR	-1.72153	1.48127	20.9743	4.10729e-05	0.0172723	chr10	100142907	100144042	0.70526	1.7455	1.57852	1.03823	1.78632	1.41712	0.679805	0.713888	0.644335	1.15275	1.3802	2.15989	1.44848	1.20545	0.435697	1.35742	1.29447	0.648963	1.28034	0.691247	1.69367	1.66282	2.03111	1.81341	1.11665	1.80562	2.31552	2.52281	1.50442	1.82829	1.53716	1.67728	2.54258	2.18594	2.16222	1.10268	1.90177
MERVL_2A-int_dup2648	-	ERVL	MERVL_2A-int	LTR	-1.93735	1.56089	31.8718	1.27915e-06	0.00113503	chr10	108440370	108442806	1.51744	1.94322	1.35344	1.30312	1.28229	-0.301824	1.29973	0.862091	0.411453	1.84493	0.585486	1.05259	1.7277	0.739915	0.626175	1.45555	1.42287	1.02576	1.40851	1.0713	0.960042	1.54334	1.16518	1.42418	2.37945	1.80562	2.66716	1.96441	1.58482	1.98013	2.05461	2.39279	2.717	2.66215	2.684	2.39444	0.762493
Lx8_dup31809	+	L1	Lx8	LINE	-2.46921	0.825569	17.6442	0.000135487	0.0419498	chr10	110185002	110186183	0.853192	-0.634181	1.47037	0.713513	0.316878	1.03615	0.118995	0.548699	-0.664186	0.821334	-0.693038	0.673857	0.813843	0.544063	1.42701	-1.32897	-0.674925	0.137563	0.379266	-0.176736	0.515607	0.932083	0.70289	-0.297593	0.73345	1.11649	0.117724	1.89456	1.50442	0.981561	1.53716	1.29368	1.76254	1.83253	0.861143	1.44927	1.04781
Lx8_dup31810	-	L1	Lx8	LINE	-2.65621	0.273049	23.5509	1.71027e-05	0.00913012	chr10	110189756	110190358	0.140481	-0.167212	0.759025	-0.30051	-0.141462	-0.301824	-0.43048	-0.104063	-0.664186	-0.675268	0.356196	0.439225	0.453505	0.0483262	-0.0428146	0.565747	-0.226547	0.137563	-1.32897	0.173803	-0.60837	-0.149797	-0.307653	0.717845	-0.145805	0.0865844	0.825373	1.04129	0.89645	0.468213	0.72259	1.29368	0.605152	1.47026	1.11841	0.645585	-0.0671903
B2_Mm2_dup56615	+	B2	B2_Mm2	SINE	1.34055	2.8288	34.9752	5.26267e-07	0.000559935	chr10	117684504	117684671	3.11647	3.09161	2.82482	3.15109	2.54166	2.72152	2.17811	3.15636	3.47453	2.98686	3.33628	3.28345	3.4447	2.75664	2.97145	3.17869	3.10724	3.44995	3.45995	2.94445	2.9776	3.20261	3.20335	2.97784	2.57582	2.67181	2.5592	2.32458	1.41927	1.9062	1.61294	1.75913	2.39637	0.985379	1.7707	2.44681	2.82281
RMER6B_dup884	-	ERVK	RMER6B	LTR	-3.31196	1.69698	67.7321	2.65736e-10	1.23376e-06	chr10	121628698	121629157	0.140481	0.704276	-1.32897	-1.32897	-1.32897	-0.301824	-0.43048	0.147777	0.411453	-0.675268	0.356196	0.15888	-0.755566	0.544063	0.21619	-0.0906449	0.115022	0.84963	0.104367	-0.176736	-0.130013	-0.149797	0.0185014	0.0305304	3.24836	2.98571	3.45043	2.81519	2.82064	2.70203	3.19577	2.79324	2.7575	2.90998	3.31794	3.098	0.762493
B1_Mur1_dup24686	+	Alu	B1_Mur1	SINE	0.499526	5.93021	20.8179	4.33705e-05	0.0179916	chr10	128557972	128558084	5.66533	6.26185	5.88968	5.80381	5.87973	5.88432	5.54946	5.92859	6.26341	6.38678	6.07531	6.18416	6.08749	5.91129	5.9776	6.04145	6.18081	6.01153	6.07507	6.29472	6.2569	6.28374	5.99849	6.0903	6.10191	6.01763	5.86623	5.59005	5.21515	5.65688	5.39335	5.44982	5.51989	5.31986	5.58241	5.55615	6.02116
MLT1K_dup1815	-	ERVL-MaLR	MLT1K	LTR	0.487194	5.50427	18.1483	0.000112553	0.0368471	chr11	3639749	3640325	5.44399	6.05833	5.47262	5.43423	5.8117	5.53813	5.28887	5.64118	5.48864	5.65438	5.44678	5.79371	5.44375	5.4195	5.46942	5.49585	5.9284	5.68397	5.88433	5.69997	5.91852	5.9079	5.90783	5.66336	4.95421	4.90919	5.13769	5.22061	5.08297	5.02327	5.32176	5.12655	5.04298	5.02799	5.14269	5.05526	5.57017
Charlie15a_dup144	+	hAT-Charlie	Charlie15a	DNA	0.585388	5.77108	35.1486	5.01349e-07	0.000540935	chr11	3642956	3643127	5.63499	6.01504	5.7405	6.00782	5.92471	5.80125	5.66154	5.61007	5.94662	5.81502	5.87848	6.0235	5.84089	5.94147	5.76109	5.77303	6.09185	6.06293	6.12723	6.0728	6.2569	5.98445	6.11399	6.00885	5.47264	5.59072	5.63317	5.48702	5.08987	5.39837	5.27004	5.3477	5.21279	5.1615	5.40664	5.30268	5.92314
L2c_dup8137	-	L2	L2c	LINE	0.602988	5.10155	22.8597	2.15524e-05	0.0108741	chr11	3646462	3646583	4.98804	5.34993	5.09868	5.33417	5.01199	5.31673	5.05513	4.99128	5.51828	5.15118	5.34088	5.36126	5.07943	5.46176	5.23358	5.29843	5.40625	5.09144	5.30147	5.65887	5.40713	5.25352	5.37828	5.05429	4.90635	5.06034	5.10926	4.65041	4.46102	4.74444	4.4997	4.72973	4.74366	4.5197	4.85519	4.48309	5.10186
MIRc_dup15099	-	MIR	MIRc	SINE	0.592378	5.2608	22.9368	2.10006e-05	0.010619	chr11	3648348	3648451	4.99602	5.77664	5.21217	5.16139	5.1073	5.18365	5.12078	5.38351	5.41963	5.31725	5.30913	5.36964	5.28029	5.46868	5.37966	5.49008	5.1977	5.57488	5.52296	5.72673	5.48396	5.52984	5.44088	5.52699	4.69723	5.00177	5.33883	4.80119	4.65971	4.63428	4.95765	4.75986	4.74366	4.79097	4.88146	4.83714	5.36471
Lx7_dup26972	+	L1	Lx7	LINE	-3.57411	0.329579	24.9747	1.25936e-05	0.00707638	chr11	4356856	4357637	-0.110577	0.185	0.0637775	-0.724973	-0.817136	-1.32897	-0.43048	-1.32897	1.02077	-0.227049	0.356196	-0.189411	-0.0279124	0.0483262	-0.763773	-0.0906449	0.115022	-1.32897	-0.235543	-0.640755	-1.32897	-1.32897	-1.32897	-1.32897	1.27581	2.05644	2.31552	1.74381	0.764581	1.46617	0.72259	1.17942	0.197584	0.985379	1.33668	0.645585	-0.777115
Lx7_dup26973	+	L1	Lx7	LINE	-3.26805	0.87829	34.0177	6.8935e-07	0.000691414	chr11	4357688	4358814	0.853192	0.467876	0.932108	-0.724973	-0.440099	-0.301824	-1.32897	0.147777	0.644335	0.390348	0.783283	0.439225	0.965064	-0.282684	0.626175	0.565747	0.115022	-0.207482	-0.681056	-1.32897	0.515607	-0.149797	-0.729762	-1.32897	2.15207	1.89416	2.24758	2.27046	1.8022	1.1188	1.94159	1.39956	2.05022	2.12185	1.43456	1.34273	0.40649
Lx7_dup26975	+	L1	Lx7	LINE	-3.45338	0.098711	22.6106	2.34405e-05	0.0115478	chr11	4359478	4360132	-0.414726	0.185	0.0637775	0.0270437	-0.141462	-1.32897	-0.43048	-1.32897	-0.664186	-0.675268	-0.253173	-0.649485	-0.755566	-0.282684	0.21619	-0.0906449	-1.32897	0.137563	-0.681056	-0.640755	-0.130013	0.205443	-1.32897	-1.32897	0.73345	0.589176	1.00071	0.589503	1.01727	0.468213	0.72259	0.19506	1.29692	1.91048	0.146999	0.9658	0.595445
Lx7_dup26976	+	L1	Lx7	LINE	-3.05562	1.46221	49.5076	1.28351e-08	2.84998e-05	chr11	4360294	4361986	0.70526	1.38645	0.0637775	0.884988	0.105834	0.292075	0.331086	0.147777	0.844797	-0.227049	0.783283	1.35228	0.965064	0.544063	1.20607	1.54743	-0.226547	0.415805	-0.235543	-0.176736	0.515607	-0.622123	0.508743	-0.297593	2.30756	2.62082	3.03276	3.18063	2.56719	2.30177	2.39229	2.62881	2.63242	2.832	2.27221	1.81075	1.04781
Lx7_dup26977	+	L1	Lx7	LINE	-4.28261	0.296191	22.4303	2.49158e-05	0.012017	chr11	4362133	4362717	0.540407	0.907339	-0.269715	0.0270437	-0.817136	-1.32897	-0.43048	-1.32897	-1.32897	0.821334	0.0834482	-1.32897	0.232785	0.0483262	0.21619	-0.0906449	-1.32897	-1.32897	-0.235543	-1.32897	-0.60837	-1.32897	-1.32897	-0.297593	1.66906	1.38445	1.42651	1.96441	1.50442	0.2465	0.72259	1.17942	1.18261	1.12271	0.861143	-0.0273629	0.595445
Lx8b_dup15894	-	L1	Lx8b	LINE	-3.74099	1.50175	60.2017	1.20973e-09	4.02926e-06	chr11	4362807	4363870	1.76171	1.38645	0.562309	0.884988	0.316878	-1.32897	0.118995	0.36212	1.56607	1.29368	1.2525	1.2102	1.22692	0.912329	1.70558	0.731622	-0.674925	-0.207482	-0.235543	0.4556	-0.60837	0.490265	0.284347	0.889475	2.90296	2.72105	3.18582	2.81519	2.60624	2.1175	2.80147	2.17153	3.04608	2.90998	1.52622	2.39444	1.2859
Lx8b_dup15895	-	L1	Lx8b	LINE	-3.828	0.267861	26.2063	7.20609e-06	0.00454347	chr11	4364265	4364733	-0.414726	0.185	0.334471	-0.724973	-0.817136	-1.32897	-0.43048	-1.32897	-0.210833	-0.227049	-0.693038	-0.649485	0.813843	-0.712987	-0.0428146	-0.398299	-0.674925	-0.207482	-0.235543	-1.32897	-0.60837	-0.622123	-0.729762	-1.32897	1.11665	0.961195	1.54446	1.57546	1.50442	1.1188	1.99921	0.413001	1.40285	1.2481	0.995506	0.454161	-1.32897
L1MC4_dup3596	+	L1	L1MC4	LINE	-3.82566	0.38585	34.2168	6.5153e-07	0.000665843	chr11	4377830	4378223	0.70526	-0.167212	-0.269715	0.293816	-0.817136	-1.32897	-1.32897	-1.32897	0.411453	0.390348	0.585486	-0.189411	0.644895	0.317384	-0.358719	-0.789856	-0.674925	-1.32897	-1.32897	-0.640755	-0.130013	-0.622123	-1.32897	-0.297593	1.27581	1.38445	2.02215	1.27915	1.12875	1.74592	1.68493	1.67728	1.29692	0.663926	1.43456	0.645585	-0.378918
HAL1_dup2317	+	L1	HAL1	LINE	-2.91591	0.991034	23.8687	1.5391e-05	0.00836447	chr11	4381651	4382411	1.3281	0.704276	-0.269715	0.713513	-0.440099	-0.725855	-0.12974	0.147777	-0.210833	0.996536	1.3802	0.439225	-0.0279124	-0.282684	0.945062	-0.0906449	-0.674925	-0.661891	-0.681056	-1.32897	-1.32897	-1.32897	0.284347	-0.297593	1.66906	2.33476	2.31552	2.47574	2.20968	1.1188	2.34863	1.75913	1.50152	2.41714	1.84379	1.88855	1.17176
L2a_dup16360	-	L2	L2a	LINE	-3.61562	0.31958	22.4966	2.43628e-05	0.011858	chr11	4412519	4412786	-0.110577	-0.167212	-0.704236	-0.30051	-1.32897	-1.32897	-0.810882	-1.32897	-0.664186	0.390348	0.0834482	0.439225	-0.346342	-0.282684	-0.0428146	0.731622	0.391003	-1.32897	0.104367	-1.32897	-0.60837	-1.32897	-1.32897	-0.723015	0.210123	0.961195	0.825373	1.66209	0.458036	0.468213	1.37251	1.67728	1.18261	1.66274	1.52622	0.454161	0.595445
Lx3A_dup6634	+	L1	Lx3A	LINE	-3.49196	1.31797	57.2996	2.23725e-09	6.94814e-06	chr11	4412787	4413462	0.853192	0.185	0.0637775	0.518873	0.316878	-0.725855	-0.12974	-0.104063	2.46569	0.621875	1.2525	1.05259	1.44848	0.912329	0.794411	0.162794	-0.674925	0.137563	-0.681056	-1.32897	-1.32897	-0.622123	0.0185014	-1.32897	2.90296	2.62082	3.29082	2.61256	2.15806	2.30177	2.39229	2.23011	3.07841	2.46959	2.21826	1.96237	1.17176
L2a_dup16361	-	L2	L2a	LINE	-5.82356	-0.172962	21.3497	4.10547e-05	0.0172723	chr11	4413494	4413635	-0.414726	-1.32897	-1.32897	-1.32897	-0.817136	-1.32897	-1.32897	-1.32897	0.411453	-1.32897	-0.253173	0.15888	-0.755566	0.0483262	-0.763773	-1.32897	-1.32897	-1.32897	-0.235543	-1.32897	-1.32897	-1.32897	-0.729762	-1.32897	0.495387	0.359657	1.54446	1.27915	0.764581	-0.0155823	0.72259	0.769613	1.05844	1.36345	0.712969	-0.0273629	-0.0671903
ORR1C2_dup8668	+	ERVL-MaLR	ORR1C2	LTR	-3.41482	0.988576	30.5384	1.89648e-06	0.00156779	chr11	4414205	4414579	0.70526	1.24373	0.932108	0.713513	-0.141462	-0.301824	-1.32897	-0.797102	0.133605	0.996536	1.11239	0.439225	0.644895	0.317384	-1.32897	0.880376	-0.226547	0.648963	-0.235543	-1.32897	-0.60837	-0.622123	-1.32897	0.523005	2.74864	2.2023	1.75486	2.21422	1.12875	2.30177	1.99921	1.75913	2.23365	1.83253	2.27221	1.88855	-0.777115
RSINE1_dup76035	+	B4	RSINE1	SINE	-3.55402	0.318198	23.951	1.745e-05	0.00923939	chr11	4415067	4415245	0.140481	0.467876	-1.32897	-0.724973	-1.32897	-0.725855	-0.43048	-0.409362	1.31903	-0.227049	0.0834482	0.673857	0.453505	-0.712987	-0.358719	0.162794	-1.32897	-0.661891	-1.32897	-1.32897	-1.32897	-1.32897	-1.32897	-1.32897	1.27581	0.787144	1.42651	1.96441	0.276279	0.981561	1.08384	1.17942	1.50152	1.56971	-0.409934	1.54848	0.40649
B3_dup97216	+	B2	B3	SINE	-4.50324	0.313872	28.3905	3.63593e-06	0.00258301	chr11	4415918	4416073	0.354258	-0.167212	0.0637775	-0.724973	-1.32897	-0.725855	-0.43048	-0.104063	-0.210833	0.114427	0.356196	0.875614	-0.0279124	-0.712987	0.626175	-0.0906449	-0.226547	-0.661891	-1.32897	-0.176736	-1.32897	0.205443	-0.729762	-1.32897	2.06754	1.25668	2.17628	0.756319	1.32877	1.24412	1.53716	-0.061764	1.40285	1.47026	0.146999	0.814559	-0.378918
L2a_dup16363	+	L2	L2a	LINE	-3.55054	0.365045	22.6233	2.33407e-05	0.0115234	chr11	4416903	4417047	-0.110577	0.704276	0.0637775	0.293816	-1.32897	-1.32897	-0.810882	-0.797102	0.644335	-0.227049	0.356196	0.439225	-0.346342	-0.282684	0.626175	-0.398299	-0.674925	-1.32897	-0.235543	-1.32897	-1.32897	0.205443	0.0185014	-0.723015	1.77947	0.589176	2.17628	1.38483	1.50442	1.35941	1.08384	1.17942	0.772579	0.47162	1.33668	0.645585	-0.0671903
PB1D10_dup42695	-	Alu	PB1D10	SINE	-3.5177	0.241741	20.9331	4.16658e-05	0.0174577	chr11	4417106	4417204	-0.110577	0.467876	-0.269715	0.0270437	-1.32897	-0.725855	-0.810882	-0.797102	0.133605	-0.675268	0.0834482	0.15888	-0.346342	-0.282684	0.21619	-0.789856	0.391003	-0.207482	-1.32897	-1.32897	-1.32897	-0.622123	-0.729762	-1.32897	1.88202	0.359657	2.10128	1.38483	0.89645	0.829875	1.18662	1.29368	0.605152	0.47162	1.43456	0.454161	0.40649
ORR1D2_dup9703	+	ERVL-MaLR	ORR1D2	LTR	-2.32832	1.07782	21.5873	3.32266e-05	0.0147986	chr11	4418304	4418654	-0.110577	0.467876	1.67913	1.03823	-0.440099	0.0254727	0.118995	-0.104063	1.44784	0.390348	0.356196	1.2102	0.644895	0.544063	1.70558	0.731622	-0.226547	-0.207482	-1.32897	-0.640755	-0.130013	1.41306	0.0185014	-0.297593	2.23191	1.89416	2.71826	2.27046	1.58482	2.1175	1.88158	1.4982	2.17506	2.12185	1.43456	1.6413	0.40649
ID_B1_dup73538	+	B4	ID_B1	SINE	-2.93304	0.695865	21.9103	2.97427e-05	0.0136983	chr11	4419350	4419512	0.140481	0.704276	-0.704236	0.518873	-1.32897	-0.301824	-0.810882	0.147777	1.77693	0.621875	-0.253173	0.875614	0.965064	0.0483262	0.435697	0.378294	-1.32897	-0.661891	-0.235543	-1.32897	-1.32897	-1.32897	-1.32897	-0.723015	2.15207	2.33476	2.10128	2.21422	1.23222	1.74592	1.7535	1.4982	0.92258	1.75013	1.9797	0.814559	-0.0671903
B1_Mur4_dup26491	-	Alu	B1_Mur4	SINE	-2.58431	1.634	40.7502	1.1095e-07	0.000168305	chr11	4422807	4422949	0.853192	1.08531	1.2262	0.884988	0.316878	0.0254727	0.515956	0.862091	1.87183	1.29368	1.4975	2.08044	1.64049	1.20545	1.52596	1.93535	0.391003	-0.661891	0.379266	-1.32897	1.13964	0.728021	0.0185014	0.29768	3.20945	3.02545	3.56652	2.47574	2.25952	2.46515	2.25712	2.11047	3.11003	2.18594	2.684	1.72851	1.2859
RMER5_dup4719	+	ERV1	RMER5	LTR	-3.41362	0.380396	19.2736	7.4868e-05	0.0274565	chr11	4425858	4426350	-0.110577	-1.32897	0.334471	0.293816	-0.440099	-0.725855	-0.43048	-0.797102	-0.210833	0.114427	0.356196	1.6003	-0.0279124	-0.712987	-0.358719	0.162794	-1.32897	0.137563	-0.235543	-0.640755	0.515607	-0.622123	-0.729762	-1.32897	1.66906	0.961195	2.02215	1.74381	0.276279	1.35941	0.853319	1.59052	1.29692	0.663926	1.11841	1.22769	-0.0671903
ORR1F_dup14884	+	ERVL-MaLR	ORR1F	LTR	-4.22534	0.414935	39.8292	1.41116e-07	0.000203966	chr11	4434304	4434645	-0.110577	-0.167212	0.334471	0.713513	-0.440099	-0.725855	-0.810882	-0.409362	0.644335	0.390348	-0.253173	-0.649485	-0.0279124	0.544063	-0.763773	0.378294	-0.674925	-0.661891	-0.235543	-1.32897	-1.32897	-1.32897	0.0185014	0.0305304	1.66906	1.61035	2.10128	0.589503	0.764581	1.24412	0.419128	1.17942	1.91354	1.56971	0.712969	1.22769	0.762493
L1MB4_dup1751	+	L1	L1MB4	LINE	-3.43071	0.280303	24.1826	1.38768e-05	0.00763073	chr11	4435675	4435966	0.853192	0.467876	-0.704236	-0.30051	-0.817136	-1.32897	-0.12974	-0.797102	0.133605	0.114427	-0.693038	-0.649485	-0.755566	-0.282684	0.21619	-0.789856	-0.674925	-0.661891	-1.32897	-0.640755	-0.60837	0.205443	-1.32897	-0.723015	1.41914	1.61035	2.61419	1.38483	0.276279	1.56557	0.578823	0.413001	1.29692	1.2481	0.547815	1.34273	-0.0671903
L1MB4_dup1752	+	L1	L1MB4	LINE	-3.69717	0.194972	19.3672	7.24002e-05	0.0267937	chr11	4436080	4436396	-0.110577	-0.634181	-0.704236	0.0270437	-0.817136	-0.301824	-1.32897	-0.797102	0.844797	-1.32897	0.356196	-0.649485	-0.755566	0.317384	0.435697	0.378294	0.115022	-1.32897	-1.32897	-1.32897	-1.32897	-1.32897	-1.32897	-0.723015	1.66906	-0.250533	1.54446	1.57546	0.764581	1.46617	0.973181	0.413001	1.50152	1.2481	0.361282	0.454161	-0.378918
L2_dup11820	+	L2	L2	LINE	-3.04011	0.508272	22.2124	2.68296e-05	0.0126275	chr11	4438174	4438416	0.540407	-1.32897	0.334471	0.518873	-0.440099	-0.301824	-0.810882	0.147777	-0.210833	0.821334	0.585486	-0.649485	-0.0279124	-0.282684	-0.358719	0.162794	0.622572	-0.661891	-0.681056	-0.640755	-0.60837	-1.32897	-1.32897	-0.723015	2.23191	1.50182	1.84956	1.66209	0.764581	1.1188	0.72259	0.919525	1.91354	1.66274	0.995506	0.645585	0.189004
L2c_dup8146	-	L2	L2c	LINE	-5.17644	-0.206458	20.1468	7.07128e-05	0.0263603	chr11	4440400	4440512	-0.800609	0.185	-0.704236	-0.30051	-0.817136	-1.32897	-1.32897	-1.32897	-0.210833	0.114427	-0.693038	-0.649485	-0.755566	-1.32897	-0.358719	0.162794	-1.32897	-1.32897	-0.681056	-0.640755	-1.32897	-0.622123	0.284347	-1.32897	0.495387	0.359657	1.42651	0.905829	0.0682772	-0.336084	-0.204923	-0.374427	0.415713	0.663926	0.361282	-0.345885	-0.0671903
MMETn-int_dup609	-	ERVK	MMETn-int	LTR	2.08194	1.99773	19.7781	6.25335e-05	0.0239722	chr11	6758392	6759026	2.365	2.47752	1.47037	2.72394	2.73772	2.17945	1.80476	2.16332	3.13518	1.29368	1.97307	0.875614	2.80797	2.5105	2.61474	2.74638	2.85747	2.89103	2.64735	2.52387	2.00305	2.62908	1.95689	2.18702	1.77947	1.38445	1.42651	1.04129	0.276279	1.1188	-0.491928	0.19506	-0.772918	1.12271	0.146999	-0.755263	2.89653
B2_Mm1t_dup14732	-	B2	B2_Mm1t	SINE	-1.17064	2.87784	17.776	0.000129051	0.0406834	chr11	7562674	7562833	2.46039	2.53994	1.77318	1.89117	1.71362	1.88887	2.12222	1.52726	3.38084	2.43767	2.50843	2.23519	2.4965	2.00077	2.78424	2.99508	2.24367	2.05033	2.53949	3.23283	2.25765	2.6866	2.75522	2.97784	3.81304	4.34427	3.50964	3.7738	2.56719	2.51574	2.86484	2.97549	3.95975	3.15383	3.0966	3.72548	2.16306
IAPLTR2_Mm_dup920	-	ERVK	IAPLTR2_Mm	LTR	3.03696	0.832804	22.2979	2.60609e-05	0.0124239	chr11	9012652	9013132	0.987356	1.51632	1.2262	1.17675	1.17806	1.41712	0.331086	0.996478	1.02077	0.621875	-0.253173	0.875614	0.644895	1.06632	0.435697	0.880376	1.29447	1.02576	1.13967	1.62041	0.960042	0.728021	0.873982	1.30792	0.73345	0.961195	-0.224264	-0.779676	-1.32897	0.468213	-0.204923	0.19506	-1.32897	-0.0127229	-0.797477	-0.755263	1.2859
L1_Mus4_dup8014	-	L1	L1_Mus4	LINE	-1.95003	1.31964	25.7677	8.29063e-06	0.00510815	chr11	11419848	11423192	1.1101	1.24373	0.562309	0.713513	0.810798	0.882965	1.29973	0.713888	-0.210833	0.621875	0.783283	1.05259	0.453505	-0.282684	1.32076	0.731622	1.42287	1.02576	0.610073	0.173803	-0.130013	0.490265	0.284347	1.04284	0.937738	2.2023	2.10128	1.89456	2.25952	2.41272	2.25712	1.98002	2.54258	2.05477	2.10391	2.22483	1.97166
L1_Mus4_dup8016	-	L1	L1_Mus4	LINE	-1.46861	1.11228	17.7601	0.000129814	0.0408959	chr11	11424577	11426385	0.140481	-0.167212	0.0637775	0.0270437	0.943882	0.882965	0.331086	0.548699	0.133605	0.390348	0.356196	1.2102	1.10193	0.544063	-0.0428146	0.565747	0.997288	0.415805	0.104367	1.22938	-0.130013	-0.149797	0.284347	0.523005	2.51329	1.89416	2.71826	1.96441	2.10451	2.24293	1.88158	1.75913	1.68067	1.56971	1.6124	1.81075	0.595445
L1_Mus3_dup34049	+	L1	L1_Mus3	LINE	-6.34407	0.00644571	36.218	4.86726e-07	0.000527635	chr11	11446986	11447679	0.140481	-0.634181	0.0637775	0.0270437	-0.141462	0.0254727	-0.12974	-0.797102	-1.32897	-1.32897	-0.253173	-0.189411	-0.755566	-1.32897	-0.0428146	-0.0906449	-0.674925	-0.207482	-0.235543	-1.32897	-1.32897	-0.622123	0.0185014	0.0305304	-0.619352	-0.250533	0.62574	1.16512	0.276279	-0.0155823	0.853319	-0.774153	0.605152	1.75013	1.11841	1.10268	0.595445
L1_Mus4_dup8021	-	L1	L1_Mus4	LINE	-3.16706	-0.0013276	19.761	6.29143e-05	0.024058	chr11	11914753	11916086	-1.32897	-0.634181	-1.32897	-1.32897	-0.440099	-1.32897	-0.810882	-0.797102	-1.32897	-0.675268	-1.32897	-1.32897	-0.0279124	-0.712987	-0.763773	-0.789856	-0.674925	-0.661891	0.379266	0.173803	-1.32897	-0.149797	-0.729762	-0.723015	0.210123	0.787144	-0.224264	1.27915	-0.174848	0.981561	0.578823	1.59052	1.59387	0.833587	1.52622	1.6413	-1.32897
L1_Mus4_dup8022	-	L1	L1_Mus4	LINE	-3.03779	0.324165	21.4565	3.47578e-05	0.0152722	chr11	11916256	11918038	-0.414726	-0.634181	-1.32897	-0.30051	-0.817136	-0.725855	-0.12974	-0.797102	-1.32897	-0.227049	-0.693038	-1.32897	-0.755566	-1.32897	-0.0428146	-0.789856	-0.674925	0.137563	-0.235543	0.173803	-1.32897	-0.149797	-0.307653	-0.297593	0.210123	-0.250533	0.117724	0.756319	1.32877	1.98013	1.61294	1.67728	1.84001	1.98443	-0.104758	1.96237	-0.777115
L1_Mus4_dup8025	-	L1	L1_Mus4	LINE	-3.41721	0.100959	18.2461	0.000108597	0.0360658	chr11	11918966	11920201	-0.800609	-1.32897	0.0637775	0.713513	-0.141462	-0.301824	-0.43048	-1.32897	-1.32897	-1.32897	-1.32897	-0.649485	-0.755566	-1.32897	-0.0428146	-1.32897	-1.32897	0.415805	0.610073	-1.32897	-0.60837	-1.32897	-0.307653	-1.32897	0.210123	-0.691246	0.825373	0.400847	0.764581	-0.0155823	1.45718	0.413001	2.17506	1.83253	0.995506	1.6413	-0.777115
L1Md_F2_dup45237	-	L1	L1Md_F2	LINE	-4.30579	-0.0785335	18.9687	9.31783e-05	0.0321051	chr11	16630237	16632083	-1.32897	0.185	-1.32897	-0.724973	-1.32897	-1.32897	-1.32897	-1.32897	-1.32897	-0.675268	-1.32897	-1.32897	-1.32897	-1.32897	-1.32897	-0.789856	-1.32897	-1.32897	-0.681056	-0.640755	-0.130013	-1.32897	-0.729762	0.0305304	1.54951	0.961195	1.42651	1.57546	0.0682772	1.35941	0.973181	1.29368	0.92258	-0.333703	1.52622	0.814559	-1.32897
L1VL2_dup3270	+	L1	L1VL2	LINE	-5.58076	-0.0729397	23.0817	4.03297e-05	0.0170534	chr11	16638773	16642018	-1.32897	-1.32897	-1.32897	-1.32897	-1.32897	-1.32897	-1.32897	-1.32897	-1.32897	-0.675268	-0.693038	-1.32897	-1.32897	-1.32897	-1.32897	-1.32897	-1.32897	-0.661891	-0.235543	-1.32897	-1.32897	-1.32897	-0.729762	-1.32897	0.937738	0.359657	0.825373	2.27046	0.276279	0.981561	1.28256	0.919525	1.05844	-0.0127229	0.361282	0.814559	-1.32897
Lx9_dup31800	+	L1	Lx9	LINE	-1.41691	1.93981	18.0253	0.000117745	0.0378727	chr11	16947315	16948011	2.26286	2.03276	1.86147	1.17675	2.04524	2.42119	2.00348	1.61346	0.844797	1.84493	1.70688	2.61941	1.44848	1.55685	2.42264	1.63381	1.64976	2.05033	2.29607	1.62041	1.44309	2.06108	1.61467	1.89628	1.41914	1.61035	2.31552	2.61256	2.20968	2.35831	3.06697	2.04672	2.54258	1.56971	2.46984	2.16356	1.90177
RLTR13C2_dup583	+	ERVK	RLTR13C2	LTR	-1.27039	2.77384	27.0576	5.5044e-06	0.0036667	chr11	16949208	16950014	2.41349	2.76568	2.58656	2.30775	2.54166	2.76601	2.42909	2.10501	2.27051	2.81041	2.61613	3.54257	2.88587	2.88639	2.65902	2.29479	2.3116	2.40926	2.0821	2.32804	1.80434	2.50665	1.95689	3.0154	3.16945	3.65165	3.3568	3.42318	3.27298	2.94291	3.29112	3.33706	3.44363	2.52019	3.36835	2.92417	2.57591
B2_Mm1t_dup14770	+	B2	B2_Mm1t	SINE	1.49713	2.25544	18.4341	0.000101398	0.034094	chr11	17949566	17949759	2.09466	2.71247	2.16885	2.42358	1.71362	1.88887	1.65524	2.32533	3.53378	1.42207	2.26544	2.44006	2.54533	2.66316	2.1398	2.44569	2.76359	3.02148	2.64735	2.69626	2.53945	2.50665	2.51773	2.63595	2.74864	3.06414	1.84956	1.27915	1.23222	1.9062	1.7535	1.67728	1.40285	0.663926	1.33668	1.22769	2.16306
L1MA5_dup3277	-	L1	L1MA5	LINE	-2.51842	0.538986	17.1782	0.000161082	0.0476442	chr11	18772714	18773607	0.540407	0.467876	0.759025	0.293816	0.316878	0.292075	1.29973	0.147777	-0.210833	1.53996	-0.253173	0.439225	-0.346342	0.912329	0.945062	-0.0906449	0.115022	-0.661891	0.104367	-0.640755	-0.60837	0.205443	0.284347	0.717845	-0.145805	0.359657	0.62574	-0.0718912	1.01727	1.1188	1.37251	0.919525	1.59387	0.833587	0.547815	1.22769	1.04781
MMETn-int_dup623	+	ERVK	MMETn-int	LTR	2.35307	1.91974	31.2572	1.53229e-06	0.00131399	chr11	19409453	19415432	1.97054	3.35731	1.47037	1.6269	1.63706	1.30096	2.12222	2.37553	2.40352	1.75026	2.50843	1.70996	2.16271	1.65723	2.20098	2.24076	2.24367	2.40926	1.83076	2.18097	2.093	2.37285	2.41058	2.18702	1.77947	1.11649	1.65349	0.400847	0.764581	0.2465	1.18662	-0.374427	-0.372554	0.663926	0.995506	-0.0273629	2.43457
ID_B1_dup73978	-	B4	ID_B1	SINE	2.58688	0.352691	17.2158	0.000158844	0.0470994	chr11	20328200	20328340	-0.414726	1.08531	-0.269715	0.0270437	0.316878	0.882965	0.331086	0.147777	-0.210833	0.114427	0.585486	-0.649485	0.232785	-0.282684	-0.763773	0.162794	0.115022	0.415805	0.808997	-0.640755	-0.130013	-1.32897	-0.307653	-0.297593	1.41914	0.359657	1.54446	0.183755	0.0682772	0.981561	1.18662	1.17942	-1.32897	-0.747162	-0.409934	-0.345885	0.595445
B3_dup98326	-	B2	B3	SINE	1.75476	2.46084	23.8491	1.54915e-05	0.00839678	chr11	23305235	23305389	2.54986	2.41228	2.91009	3.00997	1.28229	2.17945	1.87409	2.60325	3.86895	2.60932	2.39205	1.6003	2.4965	2.84442	2.78424	2.39712	3.18173	3.17887	2.0821	3.26969	2.47399	2.99058	2.46515	2.77383	2.23191	2.05644	2.10128	1.82115	1.32877	2.24293	1.99921	1.4982	1.29692	0.47162	1.69372	1.81075	2.62011
PB1D10_dup43128	+	Alu	PB1D10	SINE	1.85679	0.88048	22.4256	2.49552e-05	0.0120234	chr11	23316817	23316950	-0.110577	0.704276	1.08663	0.713513	0.664178	0.292075	0.826928	-0.104063	0.844797	0.821334	0.957203	0.673857	1.22692	1.20545	1.08146	1.35742	0.997288	0.84963	0.983787	0.173803	1.44309	1.26984	1.16518	0.889475	0.73345	1.11649	0.117724	1.04129	0.619435	0.2465	1.53716	0.19506	-0.372554	0.249679	-0.409934	0.454161	1.2859
L1Md_F2_dup45377	-	L1	L1Md_F2	LINE	-1.37833	3.25438	32.127	1.18731e-06	0.00108026	chr11	26221145	26227243	3.25594	3.28625	2.58656	2.76844	2.77393	2.72152	3.14162	2.56049	2.79116	3.28582	2.89802	2.96739	2.28276	2.5632	3.25722	3.23505	2.37647	2.64339	2.84152	2.39631	2.33342	3.42173	2.75522	2.817	3.55815	3.40277	3.88991	4.03957	4.07219	3.11685	3.70879	3.95598	3.77483	4.16955	3.67912	3.59231	2.96667
Lx_dup16865	-	L1	Lx	LINE	-3.12033	0.482836	26.9927	5.61778e-06	0.00372603	chr11	26228047	26228512	0.140481	-0.167212	0.759025	-0.30051	0.500954	0.292075	-0.12974	0.713888	0.411453	0.114427	0.356196	0.875614	0.965064	0.0483262	-0.358719	0.731622	0.622572	0.137563	0.104367	-0.176736	-0.130013	-0.149797	0.284347	0.0305304	0.73345	1.50182	1.42651	0.905829	1.58482	0.2465	0.853319	-0.061764	0.415713	1.91048	0.547815	1.34273	-0.0671903
RMER4A_dup2299	-	ERVK	RMER4A	LTR	-1.99119	0.63807	17.4923	0.000143325	0.0435697	chr11	26228989	26229450	0.354258	-0.634181	-0.704236	-0.30051	0.500954	0.711561	0.826928	0.548699	0.411453	0.621875	-0.253173	0.439225	0.232785	0.912329	1.32076	0.378294	0.391003	0.137563	-0.235543	-1.32897	1.44309	1.11083	0.508743	-0.297593	0.210123	0.961195	0.825373	1.57546	0.619435	1.1188	1.53716	1.05532	1.18261	0.833587	1.52622	1.34273	-0.0671903
RMER17A2_dup2080	+	ERVK	RMER17A2	LTR	-1.16511	2.81227	24.4571	1.26804e-05	0.00709779	chr11	26401013	26401894	2.50582	2.03276	3.02924	2.5308	2.58306	2.5284	2.79355	2.64477	1.96086	2.24281	2.0519	2.61941	3.03008	2.88639	2.1398	2.18463	3.0685	2.34426	2.84152	2.69626	2.40542	2.62908	2.23329	2.42888	3.86405	3.59994	3.50964	2.65543	3.19828	3.58798	3.31401	3.5125	3.44363	3.15383	3.18363	3.2234	2.86014
ORR1F_dup15102	-	ERVL-MaLR	ORR1F	LTR	-1.49164	1.40804	20.3412	5.12495e-05	0.0206091	chr11	26405822	26406218	0.140481	0.907339	0.932108	1.30312	1.17806	0.292075	0.679805	0.996478	0.844797	0.821334	1.11239	1.48162	1.22692	1.75108	1.20607	1.54743	1.64976	1.02576	1.40851	0.4556	1.57382	1.11083	0.873982	1.53177	2.30756	2.05644	1.54446	1.74381	1.93082	2.05045	2.2091	1.83658	2.67533	1.56971	1.52622	2.49736	0.912191
RMER1B_dup5002	-	RMER1B	RMER1B	Other	-1.57662	2.19335	25.4874	9.07246e-06	0.00549412	chr11	26415223	26416239	1.76171	2.03276	2.02333	1.80835	1.92158	2.17945	2.00348	1.91443	1.96086	1.84493	1.70688	2.15989	2.03176	2.00077	2.31606	1.79244	0.997288	0.84963	2.64735	2.25638	2.17767	1.97134	0.70289	2.04896	2.63576	3.24337	2.5592	2.27046	2.91697	3.01502	2.70088	2.39279	2.87258	2.98395	2.684	2.76825	2.10204
Lx3_Mus_dup8731	-	L1	Lx3_Mus	LINE	-1.55825	1.45057	20.9573	4.13154e-05	0.0173425	chr11	26417785	26418388	1.3281	0.907339	1.08663	0.518873	0.810798	0.292075	1.39715	1.61346	0.133605	1.42207	1.2525	0.673857	0.813843	0.739915	0.794411	1.25212	2.24367	0.648963	0.983787	1.37183	0.960042	0.490265	1.16518	1.04284	2.23191	2.62082	1.65349	2.21422	2.15806	1.9062	1.88158	1.91008	2.11399	1.98443	2.76149	1.54848	1.17176
Lx5_dup11057	-	L1	Lx5	LINE	-1.34207	2.29681	23.539	1.71703e-05	0.00915556	chr11	26443958	26444812	2.26286	1.08531	1.86147	2.1818	1.63706	0.711561	2.06407	2.27333	2.04472	1.93377	1.60599	2.08044	2.59256	2.39894	1.70558	1.86567	2.0183	2.34426	1.83076	1.22938	1.69367	1.87565	1.29135	2.42888	2.6933	3.30926	3.11131	2.85251	3.03615	3.0837	2.8335	2.62881	3.56268	3.27665	2.72327	2.99623	1.82832
ORR1D2-int_dup951	-	ERVL-MaLR	ORR1D2-int	LTR	-1.16025	2.14216	19.5271	6.83787e-05	0.0256567	chr11	26454279	26455380	2.15294	1.7455	1.77318	2.36683	1.98473	1.52461	1.87409	1.52726	2.40352	1.93377	1.60599	1.90706	2.22399	1.75108	1.61856	1.93535	1.54077	1.68079	1.63503	1.37183	0.515607	2.37285	1.7959	1.81341	2.6933	2.2023	2.38041	2.92438	3.09224	3.04977	2.80147	2.90533	2.90899	2.832	2.60211	2.92417	1.97166
L1_Mus1_dup18863	-	L1	L1_Mus1	LINE	-1.91455	0.380549	17.0935	0.00016626	0.0485939	chr11	26455776	26456084	-0.110577	0.704276	0.759025	-0.30051	0.664178	0.711561	0.679805	-0.409362	0.644335	0.114427	0.0834482	0.673857	-0.0279124	-0.712987	0.21619	0.162794	-0.226547	-0.207482	0.104367	-0.176736	-0.60837	-0.622123	0.508743	0.523005	-0.145805	0.359657	0.62574	0.756319	1.01727	0.660347	0.973181	0.602298	1.05844	1.47026	0.361282	1.34273	0.189004
L1M5_dup10877	-	L1	L1M5	LINE	-2.39326	0.661224	18.9568	8.39013e-05	0.0297333	chr11	26457184	26457360	0.853192	0.185	1.08663	-0.30051	0.500954	0.711561	0.118995	0.862091	0.644335	0.114427	-0.253173	0.439225	1.22692	0.317384	0.626175	-0.0906449	0.115022	0.415805	0.379266	0.691247	0.754871	0.490265	0.508743	0.717845	1.41914	-0.691246	0.117724	1.57546	0.764581	1.46617	1.61294	0.413001	1.50152	2.41714	0.861143	1.22769	-0.378918
Lx_dup16921	+	L1	Lx	LINE	-2.59558	0.393001	17.5074	0.000142526	0.0434994	chr11	29986616	29991560	-0.110577	0.704276	0.562309	-0.724973	0.810798	1.17462	-0.12974	0.862091	0.133605	0.114427	0.0834482	0.875614	0.813843	-0.282684	-0.358719	0.162794	0.622572	-0.661891	0.104367	-0.640755	-0.60837	1.11083	0.0185014	0.717845	0.495387	0.787144	0.825373	0.756319	0.0682772	0.2465	0.578823	1.17942	1.76254	0.249679	1.11841	1.10268	0.595445
RLTR16_dup847	+	ERVK	RLTR16	LTR	-5.73129	0.892593	69.1789	2.01044e-10	1.02675e-06	chr11	32884849	32885291	-1.32897	-0.167212	-1.32897	-1.32897	-1.32897	-0.725855	-0.810882	-0.797102	-0.210833	-0.675268	-1.32897	-0.189411	-0.346342	-0.712987	-0.358719	-1.32897	-0.674925	-1.32897	-0.681056	-0.640755	-1.32897	-1.32897	-1.32897	-0.723015	2.95093	2.5131	2.17628	2.37675	2.20968	2.51574	2.47584	2.2864	2.17506	1.56971	2.55936	1.81075	-0.378918
B3A_dup61961	-	B2	B3A	SINE	-6.24572	-0.165831	30.4882	5.31843e-06	0.00356348	chr11	32885293	32885411	-1.32897	-1.32897	-1.32897	-1.32897	-1.32897	-1.32897	-0.810882	-1.32897	-1.32897	-1.32897	-1.32897	-0.649485	-0.346342	-1.32897	-0.763773	-1.32897	-0.674925	-1.32897	-0.681056	-1.32897	-1.32897	-1.32897	-1.32897	-1.32897	1.41914	1.25668	1.00071	0.756319	0.276279	0.829875	1.18662	0.769613	1.59387	0.985379	1.52622	0.233396	-0.378918
MT2C_Mm_dup1324	+	ERVL	MT2C_Mm	LTR	-4.80022	-0.115275	26.603	1.1544e-05	0.00660777	chr11	32886342	32886816	-1.32897	-1.32897	-0.269715	-0.30051	-1.32897	-1.32897	-1.32897	-1.32897	-1.32897	-1.32897	-1.32897	-0.649485	-0.755566	-1.32897	-1.32897	-1.32897	-1.32897	-0.661891	-1.32897	-1.32897	-1.32897	-0.622123	-1.32897	-1.32897	0.495387	0.961195	0.825373	0.589503	0.89645	1.24412	1.53716	1.39956	1.50152	0.663926	1.43456	1.34273	-1.32897
MTB_dup4051	+	ERVL-MaLR	MTB	LTR	0.45354	5.16784	18.9256	8.48528e-05	0.0299683	chr11	40702285	40702671	5.08851	5.45085	5.32516	5.09305	5.05677	5.18365	4.93861	4.85638	5.51092	5.38183	5.48989	5.40268	5.21388	5.29259	5.09541	5.13774	5.23316	5.13051	5.27649	5.32409	5.38058	5.38965	5.41339	5.36186	5.17227	4.94071	5.14704	4.98886	5.00476	4.78626	5.16696	4.70929	4.79319	4.74915	4.73546	4.90424	5.21425
ETnERV-int_dup625	+	ERVK	ETnERV-int	LTR	1.3258	3.07404	21.7042	3.19183e-05	0.0144256	chr11	49445502	49451883	3.74697	4.03603	3.10354	3.31006	3.30611	3.47775	3.08427	3.21267	3.84576	2.71336	3.64679	2.56207	3.4447	2.8012	3.36807	3.53354	3.59001	3.75509	3.65346	3.30564	3.55398	3.1215	3.4667	3.12254	1.11665	2.33476	1.75486	2.03103	1.99107	1.82829	1.18662	0.919525	2.23365	2.18594	1.11841	1.6413	3.30124
ETnERV-int_dup627	+	ERVK	ETnERV-int	LTR	1.7373	1.82617	30.6155	1.85341e-06	0.0015405	chr11	49452246	49452339	1.68479	2.34395	2.23645	2.42358	2.1033	1.88887	2.06407	1.61346	2.1991	1.15275	2.19772	1.35228	2.33924	2.14605	2.07591	2.29479	1.29447	2.47145	2.48237	2.1014	2.82845	2.22537	2.23329	2.25139	0.73345	1.25668	1.15703	1.16512	0.276279	0.829875	0.0343516	0.19506	0.772579	0.249679	0.712969	0.9658	1.58245
ID_B1_dup75200	+	B4	ID_B1	SINE	1.51406	1.36673	19.8072	6.18917e-05	0.0237933	chr11	52239671	52239730	1.3281	0.185	1.08663	1.80835	1.06572	1.30096	0.826928	1.52726	1.56607	1.75026	0.957203	2.08044	1.54768	1.20545	1.20607	1.54743	1.15352	0.84963	1.40851	1.62041	1.57382	1.41306	1.40736	1.63188	1.11665	1.71129	1.54446	1.38483	0.89645	1.24412	1.61294	1.05532	-0.059502	0.985379	0.712969	0.9658	1.75093
RLTR13B3_dup183	+	ERVK	RLTR13B3	LTR	1.76267	1.47449	17.5109	0.000142339	0.0434713	chr11	53965526	53966439	1.76171	1.38645	1.86147	1.03823	1.92158	2.04146	2.00348	1.11941	1.87183	1.75026	1.97307	1.48162	2.16271	2.39894	2.1398	2.12623	0.391003	1.02576	2.0821	2.01719	1.57382	1.54334	1.16518	1.30792	0.73345	1.71129	0.62574	-0.382807	1.23222	0.660347	1.08384	0.919525	0.772579	-0.747162	0.146999	-0.0273629	1.49021
MERVL-int_dup1724	-	ERVL	MERVL-int	LTR	1.49664	2.02075	30.4608	1.94089e-06	0.0015962	chr11	53975283	53976596	1.76171	2.34395	1.94467	2.30775	2.70058	2.57916	2.38226	2.47097	2.27051	1.64894	2.50843	2.37495	2.72562	2.39894	2.25967	2.34686	1.84577	1.96644	1.9195	2.52387	2.60206	1.97134	2.35387	2.11964	1.41914	1.61035	1.29805	1.04129	1.12875	2.1175	0.853319	1.17942	1.18261	1.12271	0.547815	1.10268	2.2216
B3_dup100184	+	B2	B3	SINE	0.776293	2.84938	18.4262	0.000101691	0.0341674	chr11	55497241	55497434	2.86081	2.47752	3.24155	3.00997	3.03488	2.72152	2.96223	3.29323	2.58253	2.7627	3.02068	2.82839	3.25223	2.96684	3.19843	2.53818	2.76359	3.1411	2.7477	2.89811	2.66208	2.84658	2.66486	2.817	2.06754	2.85944	2.90626	2.47574	2.75266	2.74508	2.98379	2.53898	2.17506	2.52019	2.76149	2.34009	2.70464
ID4__dup17703	-	ID	ID4_	SINE	1.99845	0.940853	20.8402	4.30356e-05	0.0179153	chr11	60780650	60780701	0.354258	0.704276	0.334471	1.17675	0.810798	1.17462	1.08261	0.147777	1.67535	0.821334	0.356196	1.2102	0.232785	0.317384	1.42701	0.565747	0.997288	0.84963	0.808997	1.0713	1.44309	1.26984	0.508743	0.29768	0.73345	1.50182	1.42651	1.16512	0.89645	1.24412	0.853319	0.602298	0.415713	-0.747162	-0.104758	-0.0273629	0.912191
B2_Mm1t_dup15264	-	B2	B2_Mm1t	SINE	1.02197	4.16287	25.4166	9.28201e-06	0.00557839	chr11	69075725	69075919	4.31761	4.44773	4.4432	4.15238	4.43213	4.06337	4.00436	4.04843	5.18106	4.33973	4.11906	4.23543	4.23672	4.16948	4.44488	4.49705	4.30777	4.2744	3.86932	4.46297	4.20555	4.75885	4.75712	4.45989	3.4286	4.00971	3.67395	3.7738	2.91697	3.01502	2.6297	2.75386	3.73482	2.66215	3.41706	3.95979	4.31278
B2_Mm2_dup60441	+	B2	B2_Mm2	SINE	1.06834	2.0786	21.4664	3.4639e-05	0.015265	chr11	75483574	75483755	2.03394	2.19673	2.02333	2.1818	2.1033	2.24379	2.00348	2.32533	2.74176	1.93377	2.61613	1.70996	2.54533	2.21355	2.47312	2.44569	2.49806	2.34426	2.48237	2.32804	2.093	2.37285	2.41058	2.04896	2.44792	2.2023	1.29805	1.82115	0.89645	0.829875	0.853319	0.769613	1.98349	1.2481	1.11841	0.9658	2.38421
B2_Mm2_dup60648	+	B2	B2_Mm2	SINE	2.53793	1.01769	30.4564	1.94346e-06	0.0015962	chr11	77620984	77621168	0.140481	0.467876	0.562309	0.713513	-0.141462	0.517011	0.515956	1.43559	2.12398	0.821334	0.957203	0.439225	1.54768	0.739915	1.20607	1.35742	0.997288	1.96644	1.40851	1.62041	1.13964	1.11083	0.873982	0.889475	1.77947	2.05644	0.62574	1.16512	0.458036	0.2465	0.578823	0.602298	0.197584	-0.333703	-1.32897	0.454161	0.595445
MLT1H1_dup673	-	ERVL-MaLR	MLT1H1	LTR	0.780558	3.14819	17.8354	0.00012626	0.0400785	chr11	78005751	78006164	3.17389	3.1327	2.82482	2.67803	3.20365	3.14863	3.05471	3.12736	3.05655	3.41487	2.8547	2.82839	3.1295	3.31299	3.16811	2.8937	3.18173	3.53977	3.39953	3.73274	3.35017	3.42173	3.2351	3.34535	3.35919	3.40277	3.25666	2.61256	2.60624	3.38523	3.01205	2.90533	2.44677	3.27665	2.76149	2.72649	2.96667
MIRc_dup15927	-	MIR	MIRc	SINE	-2.36571	0.69182	26.3261	6.93652e-06	0.0044098	chr11	79433642	79433734	0.140481	0.185	-0.269715	0.884988	0.943882	0.517011	0.679805	-0.797102	0.133605	0.390348	0.783283	-0.189411	0.965064	0.544063	0.626175	0.880376	0.391003	0.415805	0.379266	0.4556	0.515607	0.490265	1.02692	1.30792	0.495387	0.359657	-0.224264	0.756319	1.32877	0.981561	1.18662	0.919525	0.92258	1.36345	0.861143	1.34273	0.912191
B2_Mm1a_dup12055	+	B2	B2_Mm1a	SINE	1.94517	1.47494	21.084	3.95366e-05	0.016842	chr11	80378622	80378810	1.83473	2.11707	2.02333	1.17675	1.17806	1.80606	0.679805	1.23268	1.77693	0.114427	1.70688	1.05259	1.44848	1.65723	1.61856	0.731622	2.0183	2.58832	0.983787	2.32804	1.69367	1.54334	2.41058	1.63188	0.937738	1.25668	1.00071	0.400847	0.0682772	0.2465	0.578823	0.919525	1.05844	-0.333703	0.861143	-0.345885	1.66915
ORR1A4-int_dup886	-	ERVL-MaLR	ORR1A4-int	LTR	-6.83045	0.158162	59.8695	3.86617e-07	0.000440951	chr11	82164827	82166877	-1.32897	-1.32897	-1.32897	-1.32897	-1.32897	-1.32897	-1.32897	-1.32897	-1.32897	-0.675268	-1.32897	-0.189411	-1.32897	-1.32897	-1.32897	-1.32897	-1.32897	-1.32897	-1.32897	-1.32897	-1.32897	-1.32897	-1.32897	-1.32897	1.41914	1.61035	2.17628	1.57546	1.12875	1.74592	0.72259	0.919525	1.29692	1.2481	1.91334	2.09956	-1.32897
MTB-int_dup402	-	ERVL-MaLR	MTB-int	LTR	-3.08658	0.578803	17.6385	0.000135775	0.0419498	chr11	83215969	83217049	-0.414726	-0.634181	-0.269715	0.293816	-0.440099	-1.32897	-0.12974	0.147777	0.133605	-0.227049	0.585486	0.875614	-0.346342	-1.32897	-1.32897	-0.789856	0.391003	-0.661891	0.610073	-0.640755	0.515607	-0.149797	0.0185014	0.717845	1.11665	1.80562	1.42651	1.66209	2.04891	2.30177	2.2091	2.23011	1.29692	0.833587	0.995506	-0.0273629	-0.0671903
RLTR12BD_Mm_dup583	+	ERVK	RLTR12BD_Mm	LTR	-6.44071	0.3989	40.7356	2.13765e-07	0.000277554	chr11	83223444	83223754	-1.32897	-0.167212	-0.269715	-1.32897	-0.817136	-0.725855	-0.810882	-0.797102	-1.32897	-1.32897	-0.253173	-0.649485	-0.755566	-1.32897	-0.763773	-0.398299	-1.32897	-1.32897	-0.681056	-1.32897	-0.130013	-0.149797	-1.32897	-0.723015	2.15207	2.5131	1.84956	1.82115	1.93082	1.24412	1.94159	0.769613	0.92258	0.985379	2.21826	0.645585	-1.32897
RMER10A_dup2936	-	ERVL	RMER10A	LTR	-6.70284	0.346964	55.9553	1.32918e-08	2.9372e-05	chr11	83224593	83224783	-1.32897	-1.32897	-0.704236	-1.32897	-0.817136	-1.32897	-0.810882	-0.797102	-0.664186	-0.675268	0.0834482	-1.32897	-0.346342	-0.712987	-1.32897	-0.398299	-1.32897	-1.32897	-1.32897	-0.640755	-1.32897	-1.32897	-1.32897	-1.32897	1.54951	1.89416	1.84956	1.27915	1.8022	1.46617	1.99921	1.39956	1.76254	1.66274	1.9797	0.454161	-1.32897
RLTR21_dup3004	+	ERVK	RLTR21	LTR	-4.53083	2.60555	152.548	1.41047e-15	9.26149e-11	chr11	83225526	83226607	0.70526	0.185	0.759025	0.713513	0.943882	1.03615	0.331086	0.147777	0.644335	1.15275	1.2525	1.2102	0.453505	1.20545	0.945062	-0.398299	0.622572	0.137563	0.610073	0.691247	1.29933	-0.622123	0.0185014	0.717845	4.07359	4.9817	4.03803	3.69381	4.09981	3.67958	4.0997	4.1505	3.62967	4.2911	4.61537	3.76727	0.40649
RMER13A_dup669	-	ERVK	RMER13A	LTR	-6.51425	0.0959066	41.3876	6.76024e-07	0.000681872	chr11	83228127	83228910	-1.32897	-1.32897	-1.32897	-0.724973	-1.32897	-1.32897	-1.32897	-0.797102	-0.664186	-1.32897	-1.32897	-1.32897	-1.32897	-1.32897	-1.32897	-1.32897	-1.32897	-1.32897	-1.32897	-1.32897	-1.32897	-1.32897	-1.32897	-1.32897	0.210123	1.97758	1.93844	1.04129	1.58482	1.46617	1.81896	1.39956	1.50152	1.56971	1.84379	0.233396	-1.32897
RMER17B_dup1944	-	ERVK	RMER17B	LTR	-6.46128	-0.00824555	29.7869	8.88137e-06	0.00539261	chr11	83228911	83229869	-1.32897	-1.32897	-1.32897	-1.32897	-1.32897	-1.32897	-1.32897	-0.797102	-0.664186	-1.32897	-1.32897	-0.649485	-1.32897	-1.32897	-0.358719	-1.32897	-1.32897	-1.32897	-1.32897	-1.32897	-1.32897	-1.32897	-1.32897	-1.32897	0.937738	2.2023	0.62574	0.183755	1.50442	0.829875	1.68493	1.29368	2.11399	0.833587	1.23167	0.9658	-1.32897
L1Md_F3_dup11715	+	L1	L1Md_F3	LINE	-6.02827	-0.381066	19.1395	0.00013475	0.0418257	chr11	83247713	83252896	-1.32897	-0.634181	-1.32897	-1.32897	-1.32897	-1.32897	-1.32897	-1.32897	-1.32897	-1.32897	-1.32897	-1.32897	-1.32897	-1.32897	-1.32897	-1.32897	-0.226547	-1.32897	-0.235543	-1.32897	-1.32897	-1.32897	-1.32897	-0.723015	0.210123	1.38445	0.117724	-1.32897	0.276279	-0.0155823	0.578823	1.05532	1.29692	0.47162	0.995506	1.10268	-0.777115
RLTR8_dup151	-	ERVK	RLTR8	LTR	-5.74088	-0.275355	22.9804	5.2817e-05	0.0210552	chr11	83260580	83260831	-1.32897	-1.32897	-1.32897	-1.32897	-1.32897	-1.32897	-1.32897	-1.32897	-0.664186	-1.32897	-0.253173	-1.32897	-1.32897	-1.32897	-1.32897	-1.32897	-1.32897	-1.32897	-1.32897	-1.32897	-1.32897	-1.32897	-0.729762	-1.32897	0.73345	1.38445	0.825373	-0.0718912	1.23222	0.2465	1.08384	1.29368	0.415713	0.663926	1.33668	0.454161	-0.777115
B2_Mm2_dup61558	+	B2	B2_Mm2	SINE	0.989137	3.00583	17.3586	0.000150618	0.0453035	chr11	87432669	87432843	2.71369	3.48971	3.1393	2.89425	2.45511	3.24609	2.75732	3.06754	3.86895	3.88483	3.36744	3.83658	3.33788	3.51378	2.82368	2.96207	3.28672	3.10232	3.33647	3.47306	3.02408	3.38744	3.0332	3.0154	2.80194	3.13852	2.61419	2.56838	2.25952	2.65767	2.39229	2.86893	1.98349	1.91048	2.46984	2.54619	3.18835
B2_Mm2_dup61561	-	B2	B2_Mm2	SINE	2.64264	1.47183	33.3013	8.45614e-07	0.000821724	chr11	87445563	87445758	1.60354	2.53994	2.30103	1.89117	1.63706	1.80606	2.00348	1.43559	2.63758	0.621875	1.4975	1.70996	1.80993	1.44895	2.25967	1.54743	1.75109	1.96644	2.0821	1.8324	1.90711	1.77315	1.29135	1.53177	0.937738	-1.32897	0.117724	-0.382807	0.276279	-0.748747	0.0343516	-0.774153	-0.059502	0.249679	-0.104758	-0.345885	2.10204
B2_Mm2_dup61569	-	B2	B2_Mm2	SINE	1.72032	2.15397	20.0393	5.70044e-05	0.022318	chr11	87483918	87484105	2.09466	2.03276	2.78021	1.89117	1.47055	2.24379	0.960427	2.21937	3.24562	1.84493	2.12665	2.61941	3.19217	2.61404	2.1398	2.44569	2.43854	2.47145	2.22821	2.94445	2.093	1.66282	2.03111	1.63188	2.51329	2.81477	1.15703	1.38483	0.619435	1.65856	0.419128	1.39956	1.29692	1.36345	0.995506	0.645585	2.33202
B2_Mm1t_dup15753	-	B2	B2_Mm1t	SINE	1.5767	4.77458	22.2526	2.64655e-05	0.0125021	chr11	87973563	87973749	4.80935	4.99633	4.9755	4.95548	4.45461	4.83258	4.17889	5.33993	2.40352	5.12312	4.75907	5.32725	5.54926	5.12742	4.96921	4.8254	5.24189	5.43362	5.39728	5.87167	5.35354	5.01611	5.16409	4.75455	4.93048	5.3221	4.48421	3.44778	3.19828	3.41219	3.40208	3.2548	3.99405	3.18553	4.18018	3.59231	4.8375
B1F_dup31764	+	Alu	B1F	SINE	2.21933	0.85032	17.0215	0.000170797	0.0494253	chr11	96781354	96781494	1.1101	1.24373	1.08663	0.518873	1.37949	1.17462	0.515956	1.23268	1.56607	1.42207	0.957203	1.05259	1.64049	1.20545	1.42701	1.45555	1.84577	0.648963	0.379266	1.50147	0.960042	0.490265	1.70813	0.523005	-0.619352	0.589176	0.393979	-0.779676	-0.834816	-0.0155823	-0.204923	-0.774153	-1.32897	-1.32897	-0.104758	0.233396	1.39167
B2_Mm2_dup62137	-	B2	B2_Mm2	SINE	2.308	1.32407	19.7344	6.35115e-05	0.0241858	chr11	96781507	96781687	1.76171	2.03276	1.47037	0.884988	1.71362	1.71821	1.08261	2.16332	1.96086	1.93377	1.2525	1.35228	1.64049	1.55685	1.93896	1.86567	2.24367	1.68079	1.40851	2.01719	1.29933	0.490265	2.16899	1.30792	-0.619352	1.50182	0.825373	-0.382807	-0.467418	0.660347	-0.204923	-0.774153	-0.772918	-1.32897	0.146999	0.233396	1.90177
B1F_dup31801	-	Alu	B1F	SINE	1.59803	1.20306	20.4	5.02005e-05	0.0202937	chr11	97245639	97245697	1.42587	2.19673	1.08663	0.0270437	0.943882	1.41712	0.679805	1.11941	1.44784	1.42207	1.4975	1.35228	1.34195	1.33233	1.42701	1.45555	1.15352	0.137563	0.983787	1.50147	1.13964	1.26984	1.29135	1.53177	0.210123	1.11649	1.15703	1.16512	1.01727	0.829875	1.37251	1.29368	0.415713	0.249679	0.547815	0.233396	1.04781
MER33_dup1836	+	hAT-Charlie	MER33	DNA	1.3026	2.29241	19.5549	6.77056e-05	0.0254456	chr11	102576320	102576573	2.15294	3.09161	1.47037	1.89117	1.92158	2.5284	2.23192	2.56049	2.69061	2.66228	2.45141	1.70996	2.80797	2.07523	2.52189	2.29479	2.37647	2.2762	2.7477	3.23283	2.53945	2.62908	2.29484	2.42888	2.90296	1.50182	2.02215	1.82115	1.12875	1.65856	1.28256	1.05532	1.50152	1.83253	1.52622	1.44927	2.57591
MER2B_dup782	-	TcMar-Tigger	MER2B	DNA	1.90424	1.9757	26.935	5.72078e-06	0.00376178	chr11	102576628	102576754	1.68479	2.91446	1.35344	1.89117	1.47055	2.24379	1.39715	2.42404	2.83892	1.75026	2.19772	1.2102	2.22399	1.8392	2.42264	2.29479	2.43854	2.05033	2.157	3.195	2.33342	2.301	2.16899	1.97464	2.44792	1.38445	1.84956	1.38483	0.619435	1.35941	0.853319	0.769613	0.772579	0.249679	1.33668	0.645585	2.10204
B2_Mm2_dup62907	+	B2	B2_Mm2	SINE	1.12025	3.7724	27.1743	5.30621e-06	0.00356207	chr11	102643262	102643450	4.11265	4.25652	4.03219	3.77012	3.675	4.02727	3.51158	3.84968	4.08241	3.21668	3.72104	2.37495	4.39162	3.43112	3.84136	4.2998	3.90786	4.22109	4.07647	4.49446	4.30301	4.28721	4.38496	4.3017	2.99737	3.5463	2.76761	3.34677	2.52706	2.65767	2.3036	2.53898	2.90899	2.87152	3.0966	2.84832	4.33946
B3A_dup65866	+	B2	B3A	SINE	3.75367	0.0204267	19.3098	7.39037e-05	0.0271969	chr11	102819851	102820044	0.140481	-0.634181	0.334471	0.0270437	0.105834	-0.301824	0.118995	-0.409362	-0.664186	0.114427	0.585486	0.439225	0.453505	-0.712987	0.435697	0.565747	0.391003	1.02576	0.610073	0.173803	0.515607	0.205443	0.284347	0.29768	0.495387	-0.250533	-1.32897	-0.779676	0.276279	-0.748747	-0.204923	-0.061764	-0.772918	-1.32897	-1.32897	-1.32897	-0.0671903
B1F_dup32082	-	Alu	B1F	SINE	-3.42102	0.433474	17.4939	0.000143241	0.0435697	chr11	103124557	103124690	0.70526	0.907339	0.0637775	0.0270437	0.500954	0.517011	1.19525	0.36212	0.133605	0.821334	0.783283	0.875614	-0.346342	0.0483262	0.435697	-0.398299	0.622572	0.84963	0.808997	0.173803	-0.130013	1.41306	0.0185014	0.29768	0.937738	0.0865844	0.393979	0.905829	-0.174848	-0.0155823	1.08384	0.919525	1.18261	-1.32897	1.23167	0.645585	0.595445
B2_Mm2_dup63307	-	B2	B2_Mm2	SINE	0.565638	4.92941	18.0981	0.000114643	0.0373983	chr11	107166924	107167115	4.55221	5.29669	4.99515	4.78185	4.95794	4.843	4.68254	5.02312	5.22666	5.05544	5.0166	5.11438	4.82639	4.83767	5.01251	4.74035	5.21554	5.14011	5.03969	5.1766	5.12742	5.16521	5.3568	5.0987	4.9891	4.93028	4.93663	4.50564	4.61255	4.81684	4.82054	4.65687	4.27078	4.4032	4.8374	4.41899	5.10964
B1_Mus1_dup67254	-	Alu	B1_Mus1	SINE	1.23666	1.86945	19.2698	7.49702e-05	0.0274565	chr11	110517258	110517403	1.42587	2.03276	0.932108	2.36683	2.04524	1.71821	1.65524	1.69479	2.27051	1.93377	2.0519	1.81187	1.88772	2.14605	1.42701	2.12623	2.24367	1.96644	2.0821	1.7303	2.40542	2.4413	2.41058	2.31301	1.54951	1.80562	1.84956	1.89456	1.23222	1.65856	2.51587	1.67728	1.05844	1.2481	0.861143	0.9658	1.82832
B2_Mm2_dup64239	+	B2	B2_Mm2	SINE	1.46009	1.3192	17.464	0.00014484	0.043914	chr12	3272772	3272920	1.3281	0.185	0.759025	0.713513	1.28229	0.292075	1.19525	1.23268	2.04472	1.29368	1.80117	1.35228	1.22692	1.06632	1.61856	1.54743	2.0183	0.84963	1.63503	1.37183	1.69367	1.11083	1.61467	1.04284	1.27581	1.50182	1.00071	1.89456	0.764581	0.829875	0.72259	1.29368	0.605152	1.2481	-0.409934	0.814559	1.04781
L1MEd_dup2315	+	L1	L1MEd	LINE	-4.45557	0.627623	38.5969	1.95554e-07	0.00026129	chr12	4721097	4721643	0.540407	-0.167212	-0.269715	-0.724973	-0.817136	0.517011	0.331086	-1.32897	-0.210833	-0.227049	-0.693038	-0.189411	0.453505	-1.32897	-0.0428146	-0.789856	-0.226547	-0.207482	-0.235543	0.173803	-0.60837	-1.32897	-0.307653	-0.297593	1.66906	1.71129	1.42651	1.74381	1.93082	2.24293	1.45718	2.23011	1.50152	1.47026	1.69372	1.6413	-0.378918
MYSERV6-int_dup2192	+	ERVK	MYSERV6-int	LTR	-2.39465	1.96571	52.5624	6.35787e-09	1.60567e-05	chr12	4721649	4723461	0.70526	0.467876	1.08663	1.41931	1.55621	1.17462	1.19525	1.23268	0.644335	0.621875	0.585486	1.2102	0.813843	0.912329	0.626175	0.731622	1.15352	0.137563	1.28034	0.4556	-1.32897	0.490265	1.40736	1.30792	3.08597	3.37227	2.99181	2.99283	3.36693	3.65722	3.01205	3.3894	3.49244	2.61636	3.57565	2.84832	1.04781
MYSERV6-int_dup2193	+	ERVK	MYSERV6-int	LTR	-2.45517	1.55454	32.7793	9.82616e-07	0.000929894	chr12	4723485	4724996	0.70526	0.467876	0.562309	0.0270437	1.06572	1.41712	1.08261	0.713888	0.644335	1.42207	0.356196	0.875614	0.965064	0.739915	1.42701	0.162794	0.622572	1.02576	1.40851	-1.32897	0.228615	0.728021	-0.307653	0.523005	2.15207	2.90277	1.75486	2.73752	2.68131	2.70203	2.7352	3.22631	2.717	2.46959	2.72327	2.72649	0.912191
MYSERV16_I-int_dup1712	+	ERVK	MYSERV16_I-int	LTR	-2.60502	1.87652	70.8374	1.46674e-10	8.253e-07	chr12	4725724	4727636	1.68479	0.907339	0.334471	1.03823	0.810798	0.711561	1.57424	0.548699	1.1776	1.15275	0.585486	1.2102	1.34195	0.317384	1.52596	0.880376	0.622572	0.648963	0.983787	0.691247	0.754871	0.728021	1.02692	1.18146	3.04235	2.81477	2.66716	2.88889	3.09224	3.27206	3.2202	3.10634	3.17127	3.18553	2.83503	2.59342	1.58245
L1_Mus2_dup15651	+	L1	L1_Mus2	LINE	-2.40085	0.570837	25.4703	9.12265e-06	0.00551335	chr12	4727690	4728762	0.853192	-0.634181	-0.704236	0.884988	-0.440099	0.292075	-0.810882	0.548699	0.411453	0.996536	0.0834482	-0.189411	-0.755566	-0.282684	-0.358719	-0.789856	0.115022	0.137563	0.379266	0.173803	-1.32897	0.205443	-0.729762	-0.723015	1.66906	1.61035	1.42651	1.27915	1.58482	0.660347	1.28256	1.29368	2.11399	1.66274	1.7707	1.22769	-0.378918
L1_Mus3_dup35346	+	L1	L1_Mus3	LINE	-5.65278	-0.173268	22.4779	6.08603e-05	0.0234875	chr12	7640631	7642550	-1.32897	-1.32897	-1.32897	-1.32897	-1.32897	-0.725855	-0.810882	-1.32897	-1.32897	-1.32897	-1.32897	-1.32897	-1.32897	-1.32897	-1.32897	-1.32897	-1.32897	-1.32897	-1.32897	-1.32897	-0.130013	-0.622123	-1.32897	-1.32897	0.210123	1.11649	-0.224264	1.16512	1.86794	0.660347	1.18662	1.17942	1.50152	0.663926	-0.409934	0.645585	-0.378918
L1Md_F_dup3130	-	L1	L1Md_F	LINE	-3.49178	0.535884	28.5659	3.44499e-06	0.00248969	chr12	7642544	7645542	-0.800609	-0.634181	-0.704236	-1.32897	-0.817136	-1.32897	-1.32897	-0.797102	-0.664186	-1.32897	-1.32897	-1.32897	-0.346342	0.317384	-1.32897	-0.789856	-1.32897	-0.207482	-1.32897	-1.32897	-0.130013	-1.32897	-1.32897	-0.723015	1.88202	1.89416	1.00071	1.48329	2.25952	2.30177	2.6297	2.39279	1.29692	1.83253	1.52622	1.22769	-0.777115
Lx7_dup27951	-	L1	Lx7	LINE	-5.78883	-0.0940412	24.1228	1.9632e-05	0.0100828	chr12	7656601	7657926	-1.32897	-0.634181	-0.704236	-1.32897	-1.32897	-0.725855	-1.32897	-0.409362	-1.32897	-1.32897	-1.32897	-0.649485	-0.755566	-1.32897	-1.32897	-1.32897	-1.32897	-1.32897	-1.32897	-1.32897	-0.60837	-1.32897	-0.729762	-1.32897	0.210123	0.787144	1.75486	0.756319	1.32877	1.46617	0.973181	1.75913	1.05844	0.985379	0.861143	0.233396	-0.777115
L1_Mus3_dup35349	+	L1	L1_Mus3	LINE	-4.80629	-0.025147	30.801	3.62337e-06	0.0025812	chr12	7846615	7848099	-0.414726	-0.167212	-1.32897	-0.724973	-1.32897	-1.32897	-1.32897	-1.32897	-0.664186	-1.32897	-1.32897	-1.32897	-1.32897	-1.32897	-0.763773	-1.32897	-1.32897	-1.32897	-1.32897	-1.32897	-1.32897	-1.32897	-1.32897	-1.32897	0.937738	0.589176	1.00071	1.48329	1.58482	0.981561	0.853319	0.19506	1.40285	1.66274	0.861143	1.10268	-0.777115
L2_dup12730	-	L2	L2	LINE	-5.37013	-0.433548	18.4158	0.000170098	0.0493748	chr12	7854744	7855340	-1.32897	-1.32897	-1.32897	-1.32897	-1.32897	-1.32897	-1.32897	-1.32897	-0.664186	-1.32897	-1.32897	-1.32897	-0.755566	-1.32897	-0.763773	-1.32897	-1.32897	-1.32897	-1.32897	-1.32897	-1.32897	-1.32897	-1.32897	-0.723015	0.73345	0.961195	0.62574	0.183755	1.23222	0.468213	0.578823	-0.061764	-0.372554	1.12271	0.361282	0.454161	-0.777115
L1MCb_dup495	+	L1	L1MCb	LINE	-0.946772	2.38228	20.1668	5.44957e-05	0.0215933	chr12	8229638	8230548	2.7519	2.86655	2.58656	2.36683	2.58306	2.42119	2.33387	2.10501	2.40352	2.49719	2.61613	2.37495	2.22399	2.39894	2.47312	2.44569	2.0974	2.05033	1.83076	2.58365	1.90711	1.97134	2.16899	1.7255	1.88202	1.89416	2.17628	2.52281	2.3077	2.78687	1.68493	2.11047	2.63242	2.87152	3.06638	2.49736	2.70464
IAPLTR1_Mm_dup1075	+	ERVK	IAPLTR1_Mm	LTR	2.10725	1.44232	25.3339	9.53313e-06	0.00566958	chr12	17122156	17122521	1.83473	2.03276	0.334471	1.52684	1.78632	1.17462	1.48841	1.69479	1.56607	0.821334	1.3802	1.48162	1.7277	1.65723	1.32076	1.25212	2.17239	1.78242	1.52621	2.18097	1.69367	1.77315	1.70813	1.7255	-0.145805	0.961195	0.393979	0.589503	0.458036	0.981561	-0.850577	-0.061764	-0.059502	-1.32897	1.11841	0.814559	1.97166
IAPEz-int_dup5030	+	ERVK	IAPEz-int	LTR	0.909362	4.873	25.6881	8.50517e-06	0.00522632	chr12	17122522	17128989	4.98804	5.43451	5.21217	5.09305	5.1073	5.14206	4.60309	4.9993	5.88539	4.87651	5.15696	5.0323	4.99406	4.9994	4.8971	4.6079	5.22438	5.1013	5.16294	5.44989	5.28839	5.35459	5.07917	5.21626	4.19808	4.16013	4.584	4.03957	3.51791	4.04943	3.93231	3.97323	4.25672	3.74929	4.57301	3.84739	4.75071
RSINE1_dup83976	+	B4	RSINE1	SINE	-1.51593	1.26168	19.8948	5.99965e-05	0.0232714	chr12	17709131	17709287	1.22321	1.08531	0.0637775	0.713513	1.71362	1.17462	1.19525	1.61346	1.96086	1.53996	1.3802	1.2102	0.453505	1.20545	0.794411	1.13852	1.15352	-0.207482	0.808997	1.37183	1.29933	1.26984	1.51474	1.53177	2.15207	1.25668	1.29805	0.756319	1.66098	1.46617	1.28256	1.17942	2.11399	2.12185	1.23167	1.81075	1.39167
MTD-int_dup1666	+	ERVL-MaLR	MTD-int	LTR	1.07063	2.9447	19.865	6.06335e-05	0.0234581	chr12	17898735	17899411	3.45436	3.04932	3.51091	2.85352	3.09336	3.18185	2.23192	2.10501	2.88515	3.31918	3.20445	3.38615	3.03008	3.18432	3.31371	2.92829	3.66982	3.51045	2.84152	2.94445	3.19632	3.20261	3.20335	3.18979	2.51329	2.27005	2.24758	2.52281	2.56719	2.51574	2.2091	2.17153	2.39637	1.75013	1.84379	2.49736	3.03356
L1_Mus1_dup19610	+	L1	L1_Mus1	LINE	0.729168	4.02411	28.539	3.4736e-06	0.00249468	chr12	17903748	17904151	4.23908	4.44773	4.2441	4.23398	4.08837	4.00887	3.75153	4.18136	4.36936	4.05291	4.47427	4.39172	4.39162	4.29942	4.00469	4.00796	4.40426	4.32581	4.35625	4.41441	4.12255	4.32393	4.25162	3.90136	3.4286	3.62603	4.11631	4.02329	3.47636	3.43865	3.35871	3.53591	3.65132	3.49477	3.41706	3.19306	4.11077
MTD_dup37147	+	ERVL-MaLR	MTD	LTR	1.40561	2.00461	25.3495	9.48518e-06	0.00566936	chr12	18002224	18002525	2.31484	1.84774	2.16885	2.47819	2.45511	2.5284	2.38226	2.04424	2.04472	2.01745	2.12665	2.56207	2.59256	2.84442	2.61474	2.53818	2.71425	1.96644	2.0821	2.1014	2.53945	1.66282	2.03111	2.25139	1.97776	1.61035	1.54446	0.400847	0.89645	1.65856	1.18662	1.17942	1.29692	1.2481	0.861143	0.645585	2.10204
L1Md_F2_dup46980	-	L1	L1Md_F2	LINE	0.994529	2.80255	20.986	4.09053e-05	0.017256	chr12	18007334	18008480	2.78912	2.817	3.36751	3.24856	2.94247	2.76601	3.4674	3.34454	2.58253	2.85658	3.13373	2.72768	3.39228	3.25009	3.34114	2.99508	2.90222	2.64339	3.30388	3.15614	3.31322	3.48794	2.95909	3.05201	2.23191	2.13121	2.50203	2.21422	2.04891	2.18158	1.7535	1.75913	2.28995	1.47026	1.6124	1.96237	2.82281
MTA_Mm_dup10989	+	ERVL-MaLR	MTA_Mm	LTR	1.358	1.73016	24.2127	1.37398e-05	0.00757231	chr12	18019397	18019790	2.03394	1.7455	2.02333	2.24615	2.1033	1.41712	1.39715	2.04424	2.40352	2.31073	2.0519	2.30676	1.7277	2.07523	1.93896	2.18463	1.75109	1.57145	1.52621	1.62041	2.00305	1.87565	1.87864	1.30792	1.41914	1.38445	2.10128	1.38483	1.12875	1.46617	1.18662	1.17942	1.40285	0.985379	0.146999	0.645585	1.75093
Lx4B_dup4013	-	L1	Lx4B	LINE	1.15974	3.07491	36.6077	3.3484e-07	0.000397686	chr12	18020665	18022072	3.54419	3.28625	3.39735	3.15109	3.03488	3.11462	3.42182	3.31911	3.13518	2.90133	3.16952	3.3185	3.25223	3.40248	3.34114	2.96207	3.10724	2.93583	3.01264	3.37496	3.11277	3.31633	3.35554	3.48575	2.57582	2.94483	2.61419	3.02588	2.39948	2.24293	2.59275	2.23011	1.84001	1.66274	2.684	2.22483	3.38046
B1_Mus1_dup68474	+	Alu	B1_Mus1	SINE	1.12182	2.58317	17.9908	0.000119243	0.038274	chr12	18028852	18028995	2.78912	3.21152	2.91009	2.76844	2.4098	2.89181	2.42909	3.24003	3.64544	2.09655	2.26544	2.44006	3.19217	3.15027	2.82368	2.49268	2.71425	2.84479	2.69839	2.94445	2.82845	2.99058	2.51773	2.42888	2.15207	2.72105	2.24758	1.96441	1.32877	1.98013	1.7535	1.75913	1.68067	1.56971	2.04314	1.88855	3.06587
RLTR11A2_dup1802	+	ERVK	RLTR11A2	LTR	3.89881	0.0438083	17.7568	0.00013416	0.0417219	chr12	18537763	18537971	0.354258	1.38645	-0.704236	0.293816	0.316878	0.517011	-0.12974	0.36212	1.02077	-0.227049	-0.693038	-0.189411	0.453505	0.317384	0.794411	1.13852	0.115022	-1.32897	0.808997	0.691247	0.515607	-0.622123	0.284347	-0.723015	-1.32897	-0.691246	-1.32897	-1.32897	-0.834816	-0.336084	-0.491928	-1.32897	-1.32897	-1.32897	-0.797477	-1.32897	-0.0671903
MurSatRep1_dup1540	+	MurSatRep1	MurSatRep1	Unknown	0.945777	3.39477	28.6287	3.37919e-06	0.00246149	chr12	18648635	18649269	3.52225	4.05753	3.5645	3.45323	3.69402	3.78933	3.42182	3.91902	3.56251	3.06761	3.64679	3.3185	3.74563	3.51378	3.72121	3.72279	3.92964	3.67806	3.8009	3.62305	3.52195	4.0001	3.94106	3.86067	2.6933	2.27005	2.38041	2.32458	2.15806	2.1175	2.43467	2.44319	2.49547	2.24731	2.21826	2.54619	3.94692
RLTR6-int_dup948	-	ERV1	RLTR6-int	LTR	2.18441	2.9802	59.2041	1.4914e-09	4.79371e-06	chr12	18892668	18895236	2.96206	3.24937	3.53795	3.18432	3.63618	3.14863	3.39848	3.48834	3.31481	3.21668	3.39794	3.0109	3.49528	3.66611	3.36807	3.14967	3.69547	3.02148	3.27053	3.03289	3.70426	3.27941	3.10369	3.28512	1.41914	0.961195	2.17628	1.38483	1.41927	0.981561	1.7535	1.75913	1.05844	1.36345	1.11841	1.22769	3.52694
RLTR6-int_dup949	-	ERV1	RLTR6-int	LTR	1.82473	2.51072	37.2991	2.77308e-07	0.000340805	chr12	18895300	18896359	2.67444	1.94322	2.68663	3.08225	2.94247	2.85109	2.8289	3.12736	2.69061	2.71336	2.71634	3.05313	3.03008	2.75664	3.3945	2.70708	3.0685	3.02148	2.7477	2.98935	2.9776	2.8962	2.88096	2.04896	1.27581	-0.250533	1.00071	1.27915	0.458036	0.829875	0.973181	1.59052	0.772579	1.12271	1.23167	1.10268	2.57591
IAP-d-int_dup1023	+	ERVK	IAP-d-int	LTR	2.23367	3.22487	39.0863	1.71682e-07	0.000234159	chr12	18900502	18901565	3.22911	3.45773	3.78371	3.63245	3.37844	3.8526	3.6759	3.91902	4.19681	3.14407	3.09702	3.3185	3.88494	4.23591	3.76238	3.367	3.47622	2.93583	3.67911	3.50433	3.78744	2.74192	3.26617	3.22227	1.66906	1.25668	2.38041	1.66209	1.12875	1.56557	1.99921	1.39956	1.18261	1.36345	1.11841	1.81075	3.57263
IAP-d-int_dup1024	+	ERVK	IAP-d-int	LTR	1.68573	2.34049	18.2972	0.000106592	0.0355025	chr12	18901565	18903080	2.78912	2.91446	2.78021	2.67803	2.54166	3.14863	2.47444	2.04424	2.83892	2.85658	2.19772	2.37495	2.76738	2.96684	3.28574	2.82192	1.29447	2.58832	2.0821	2.52387	2.66208	2.94416	2.99662	2.85893	-0.145805	1.11649	2.24758	1.04129	-0.174848	0.829875	0.973181	0.602298	1.98349	0.663926	0.361282	0.454161	2.89653
RMER17D_dup837	-	ERVK	RMER17D	LTR	4.82544	0.993137	32.6286	1.02637e-06	0.000960808	chr12	19291814	19292150	1.3281	1.84774	1.35344	1.30312	-0.141462	0.882965	1.48841	1.77178	1.67535	0.114427	0.585486	-1.32897	1.80993	1.55685	0.945062	2.44569	1.75109	1.32425	0.610073	0.691247	1.29933	1.11083	1.02692	1.81341	-1.32897	-0.691246	-0.224264	-0.779676	-1.32897	-1.32897	-0.850577	-1.32897	-0.772918	-1.32897	-1.32897	-1.32897	1.90177
RMER17D_dup838	-	ERVK	RMER17D	LTR	5.62292	0.604765	42.9567	8.77894e-08	0.000137249	chr12	19292198	19292572	1.1101	1.63546	1.67913	0.713513	0.943882	0.882965	1.08261	1.84487	1.67535	-0.227049	0.356196	-0.649485	1.44848	1.33233	1.08146	1.01522	0.822062	0.415805	0.808997	1.22938	0.515607	0.490265	0.284347	0.29768	-1.32897	-0.250533	-0.673367	-0.382807	-0.834816	-1.32897	-1.32897	-1.32897	-1.32897	-1.32897	-1.32897	-1.32897	1.49021
MTA_Mm_dup11003	+	ERVL-MaLR	MTA_Mm	LTR	2.98191	0.628375	17.7111	0.000132181	0.041331	chr12	19296497	19296892	0.987356	1.38645	0.759025	0.713513	0.810798	0.517011	1.19525	0.996478	1.02077	-0.675268	0.0834482	-1.32897	1.10193	1.55685	1.20607	1.45555	1.15352	0.415805	0.610073	0.893754	1.69367	0.490265	0.873982	1.18146	-1.32897	-1.32897	-0.673367	-0.779676	-0.834816	-0.748747	-1.32897	-1.32897	-0.772918	-1.32897	-0.409934	-1.32897	1.58245
Lx4B_dup4024	-	L1	Lx4B	LINE	2.7247	2.02066	36.749	3.22136e-07	0.000387607	chr12	19297573	19298902	2.365	2.53994	2.5338	2.67803	2.62331	1.80606	1.80476	2.51642	3.01557	0.996536	2.8547	1.05259	2.99535	2.92718	2.7437	2.58229	2.55522	2.20477	1.9195	2.39631	2.00305	2.50665	1.7959	2.04896	0.495387	0.589176	-0.224264	-0.779676	-0.834816	-0.336084	-1.32897	-0.774153	-0.372554	0.249679	0.361282	0.233396	2.74511
MurSatRep1_dup1571	+	MurSatRep1	MurSatRep1	Unknown	5.34655	1.62591	53.8177	4.796e-09	1.29298e-05	chr12	19300551	19301397	2.41349	2.71247	1.47037	2.1818	1.63706	1.41712	1.65524	2.04424	2.12398	-0.227049	1.3802	1.35228	2.03176	2.39894	2.1398	2.44569	1.64976	1.78242	0.983787	1.8324	2.17767	1.77315	1.7959	1.89628	-0.145805	-1.32897	-0.673367	0.183755	-1.32897	-0.0155823	-0.850577	-1.32897	-1.32897	-0.747162	-1.32897	-1.32897	2.27787
MurSatRep1_dup1572	+	MurSatRep1	MurSatRep1	Unknown	3.52273	1.32809	18.1741	0.000138678	0.0425226	chr12	19301581	19302574	1.83473	2.817	1.57852	1.03823	1.78632	1.03615	2.06407	1.91443	2.1991	-0.227049	0.356196	0.15888	1.80993	1.92224	1.52596	2.24076	1.54077	1.68079	1.40851	1.22938	1.44309	0.490265	1.87864	1.81341	-1.32897	-1.32897	-1.32897	-1.32897	-1.32897	-1.32897	-1.32897	-1.32897	-1.32897	-1.32897	-0.797477	-0.755263	2.48324
MurSatRep1_dup1573	+	MurSatRep1	MurSatRep1	Unknown	4.81411	0.439683	21.1126	5.13364e-05	0.020626	chr12	19302616	19302911	0.540407	1.38645	0.0637775	0.518873	0.664178	1.17462	0.679805	0.36212	0.133605	-0.227049	-0.253173	-0.649485	0.965064	-0.712987	1.20607	1.79244	1.15352	1.18271	0.983787	-0.176736	0.754871	0.490265	-0.307653	0.0305304	-1.32897	-1.32897	-1.32897	-0.779676	-1.32897	-1.32897	-1.32897	-1.32897	-1.32897	-1.32897	-1.32897	-1.32897	1.66915
L1_Mus1_dup19619	+	L1	L1_Mus1	LINE	5.62431	0.564486	19.1613	8.708e-05	0.0304838	chr12	19303880	19304285	0.70526	1.51632	1.67913	2.04379	1.47055	0.0254727	1.08261	0.862091	2.12398	-1.32897	-0.693038	-1.32897	0.453505	0.739915	1.52596	0.565747	1.54077	0.137563	0.808997	1.0713	0.515607	0.490265	0.0185014	0.523005	-0.619352	-0.691246	-1.32897	-1.32897	-1.32897	-1.32897	-1.32897	-0.774153	-1.32897	-1.32897	-1.32897	-1.32897	-0.0671903
ORR1B2_dup6073	+	ERVL-MaLR	ORR1B2	LTR	4.79482	0.0258791	19.3036	8.62593e-05	0.0302927	chr12	19304679	19304764	-0.414726	1.08531	-0.704236	0.0270437	0.105834	0.0254727	0.331086	0.36212	0.411453	-1.32897	-0.693038	-1.32897	1.54768	0.317384	0.626175	0.731622	-0.674925	-0.207482	0.379266	0.173803	0.228615	0.490265	0.284347	0.523005	-1.32897	-1.32897	-0.673367	-1.32897	-1.32897	-0.748747	-1.32897	-1.32897	-1.32897	-1.32897	-1.32897	-1.32897	1.39167
L1_Mur3_dup19002	-	L1	L1_Mur3	LINE	2.44592	1.06548	17.0241	0.000170632	0.0494253	chr12	19305984	19306542	1.22321	1.51632	1.2262	1.52684	1.28229	0.711561	0.679805	1.43559	1.96086	0.821334	0.585486	1.05259	1.80993	1.65723	1.86528	1.35742	1.29447	1.45314	1.63503	1.37183	1.57382	1.11083	1.70813	1.30792	-0.619352	-1.32897	-1.32897	-1.32897	-1.32897	-1.32897	-0.204923	-0.061764	0.197584	-1.32897	-0.797477	-1.32897	1.66915
RLTR11A2_dup1808	+	ERVK	RLTR11A2	LTR	2.81037	0.386073	19.3956	7.16693e-05	0.0266304	chr12	19308733	19308940	0.853192	0.467876	0.932108	0.293816	0.500954	0.517011	0.960427	0.548699	1.1776	-0.227049	-0.253173	0.439225	0.232785	1.20545	1.08146	1.45555	0.391003	-0.207482	-0.235543	1.22938	-0.130013	0.205443	0.0185014	0.523005	-0.619352	-1.32897	-0.673367	-1.32897	-0.834816	-1.32897	-1.32897	-1.32897	-1.32897	-0.333703	-0.797477	-1.32897	1.2859
Lx4B_dup4025	-	L1	Lx4B	LINE	2.13246	1.72461	27.4916	4.8046e-06	0.00328627	chr12	19400924	19402331	2.46039	2.03276	1.86147	2.30775	1.85553	1.30096	1.73194	2.97289	2.1991	1.29368	1.88968	1.35228	2.16271	2.39894	2.1398	2.29479	2.0974	1.78242	1.83076	1.7303	1.80434	2.301	1.51474	1.30792	0.495387	1.11649	-0.224264	0.400847	-0.834816	0.660347	1.18662	0.19506	0.415713	-0.333703	0.361282	0.454161	2.43457
MurSatRep1_dup1583	+	MurSatRep1	MurSatRep1	Unknown	2.41335	1.092	21.4617	3.46955e-05	0.0152722	chr12	19407032	19407800	1.3281	1.94322	1.57852	1.03823	0.810798	1.03615	0.331086	1.23268	1.67535	0.390348	1.2525	0.15888	1.7277	1.33233	2.00906	1.54743	0.391003	1.57145	1.28034	1.62041	1.57382	1.87565	1.02692	1.30792	-1.32897	0.787144	-0.673367	-0.382807	-0.834816	-0.748747	-0.491928	-0.061764	-0.059502	-1.32897	-0.409934	-0.0273629	1.75093
RLTR6-int_dup951	+	ERV1	RLTR6-int	LTR	2.7523	2.07662	68.1259	2.46215e-10	1.17885e-06	chr12	19840133	19841173	2.09466	2.47752	2.5338	2.6306	2.26468	2.30538	2.2838	2.47097	2.69061	1.29368	2.33013	1.99635	2.92329	2.33975	2.78424	2.66667	2.66316	2.20477	2.36088	2.39631	2.47399	1.87565	2.16899	1.81341	0.210123	1.38445	-0.224264	-0.0718912	0.276279	0.468213	-0.204923	0.413001	0.197584	-0.333703	0.361282	0.233396	2.89653
RLTR6-int_dup952	+	ERV1	RLTR6-int	LTR	2.32139	3.67114	82.5664	1.78994e-11	1.58216e-07	chr12	19841257	19843800	3.92474	4.09958	4.27657	3.89579	4.11684	3.9132	4.23267	4.19541	4.43299	3.21668	3.94411	3.68367	4.61392	4.21959	4.31253	4.16125	3.6171	3.85179	3.84687	3.65126	3.98834	3.5819	3.71205	4.15797	2.44792	1.11649	1.65349	1.96441	1.58482	1.1188	1.18662	1.39956	1.76254	1.56971	2.04314	1.44927	4.31278
RLTR1D2_MM_dup116	+	ERV1	RLTR1D2_MM	LTR	2.97058	1.36769	40.3223	1.24023e-07	0.00018389	chr12	19843801	19844337	1.3281	1.51632	2.02333	2.04379	1.85553	1.62466	1.29973	2.21937	1.87183	1.64894	1.70688	1.05259	1.44848	1.33233	1.42701	1.54743	1.54077	1.78242	1.9195	1.7303	2.17767	1.11083	1.61467	1.7255	0.495387	0.589176	-0.224264	-0.0718912	-0.834816	-0.748747	-0.491928	-0.374427	-0.372554	-1.32897	-0.409934	-0.345885	2.03832
ORR1A2_dup10133	-	ERVL-MaLR	ORR1A2	LTR	3.59409	0.574472	29.0539	3.16381e-06	0.00233085	chr12	19847743	19848089	1.1101	0.185	1.35344	0.518873	0.500954	0.517011	0.515956	1.3377	1.56607	0.996536	1.11239	1.05259	0.644895	0.0483262	1.32076	1.54743	0.622572	1.57145	0.104367	0.893754	0.515607	0.205443	0.284347	0.889475	-0.619352	-1.32897	-0.224264	-0.0718912	0.0682772	-0.748747	-0.491928	-0.774153	-1.32897	-1.32897	-0.797477	-0.755263	0.912191
L2a_dup17753	+	L2	L2a	LINE	1.88643	1.62657	17.5854	0.000138469	0.042492	chr12	19852084	19852216	2.20895	2.11707	2.73418	2.42358	2.26468	1.88887	1.94024	1.91443	2.04472	1.64894	1.70688	1.81187	2.22399	1.44895	1.86528	2.24076	1.84577	1.57145	1.73621	1.7303	2.17767	2.06108	1.70813	1.42418	-0.145805	-0.691246	1.15703	-0.0718912	0.458036	0.2465	-0.204923	1.05532	-0.372554	-0.333703	1.11841	0.233396	1.49021
L1MC1_dup3791	-	L1	L1MC1	LINE	5.23538	0.188542	23.2207	2.3292e-05	0.0115117	chr12	19855935	19856050	0.354258	0.907339	1.2262	0.518873	0.664178	0.882965	-0.43048	0.548699	-0.664186	-0.675268	-1.32897	0.673857	1.64049	1.06632	0.626175	0.565747	0.115022	-0.207482	0.379266	1.0713	0.515607	0.205443	-0.307653	0.523005	-1.32897	-1.32897	-1.32897	-0.382807	-1.32897	-0.748747	-1.32897	-1.32897	-1.32897	-1.32897	-1.32897	-1.32897	1.17176
RLTR20C1_MM_dup3898	+	ERVK	RLTR20C1_MM	LTR	2.3661	2.08448	38.8028	1.85115e-07	0.000249519	chr12	19857053	19857144	2.50582	2.65722	2.63747	2.47819	2.66246	2.67561	3.08427	2.64477	1.67535	1.42207	2.19772	2.61941	1.96154	2.75664	3.00615	2.70708	2.49806	2.40926	2.53949	1.50147	2.33342	2.301	2.1017	2.37211	0.937738	0.0865844	-0.673367	0.183755	0.764581	-0.336084	0.0343516	0.769613	0.605152	-0.0127229	0.146999	0.233396	2.27787
Lx2B2_dup7702	+	L1	Lx2B2	LINE	2.36312	1.01949	20.1953	5.60604e-05	0.0220612	chr12	19858642	19858715	1.3281	1.7455	1.35344	1.89117	1.47055	0.882965	1.19525	1.77178	1.31903	1.29368	1.11239	1.81187	1.34195	1.44895	1.52596	0.731622	0.822062	1.78242	1.63503	0.4556	2.00305	1.54334	1.02692	1.81341	0.73345	-0.691246	0.825373	-0.779676	-0.834816	-0.748747	-0.491928	-0.061764	-1.32897	-0.333703	-0.409934	0.233396	1.39167
MRLTR33_dup459	+	ERVK	MRLTR33	LTR	1.82773	1.80161	23.3541	1.82617e-05	0.00957587	chr12	19861473	19861670	1.90423	2.41228	1.67913	2.04379	1.98473	2.1121	2.06407	2.21937	1.31903	1.64894	1.97307	2.23519	2.28276	2.39894	2.20098	2.49268	2.37647	1.96644	1.73621	1.37183	2.40542	1.66282	1.95689	2.31301	0.210123	-0.691246	-0.224264	-0.382807	0.276279	0.2465	0.578823	0.769613	0.415713	-1.32897	0.861143	-0.0273629	2.48324
L1Md_F2_dup46999	-	L1	L1Md_F2	LINE	2.30808	6.21325	81.4461	2.16884e-11	1.74891e-07	chr12	19861672	19864542	6.82784	6.68426	6.70858	6.55371	6.59266	6.49937	6.40669	6.4691	6.62529	5.97009	6.24848	6.11606	6.85294	6.53655	6.64732	6.77966	6.46058	6.43868	6.34311	6.47127	6.73321	6.6981	6.46805	6.66361	4.89413	4.34427	4.61129	4.71262	4.0153	3.67958	4.48968	4.1953	4.21371	3.44326	4.28886	4.41899	6.71946
L1M4_dup9896	+	L1	L1M4	LINE	2.6116	2.02869	32.499	1.06562e-06	0.000989494	chr12	19864540	19864581	2.26286	2.86655	2.47903	2.58156	2.45511	1.71821	2.17811	1.91443	2.92995	0.996536	1.3802	2.30676	1.88772	1.55685	2.65902	2.74638	1.84577	2.89103	2.0821	2.52387	3.0691	2.50665	1.7959	2.11964	0.73345	0.359657	1.42651	1.04129	0.0682772	-0.0155823	0.578823	-0.374427	0.92258	-0.747162	-0.104758	0.233396	2.78448
B1_Mus1_dup68602	-	Alu	B1_Mus1	SINE	2.53948	2.98281	76.3466	5.31862e-11	3.59505e-07	chr12	19864593	19864734	3.45436	3.61097	3.48334	3.58348	3.25579	3.04411	3.19678	3.12736	3.72385	3.0278	2.81003	2.82839	3.70322	3.18432	3.61283	3.17869	2.55522	3.25156	3.27053	3.65126	3.48919	3.27941	3.2351	3.37454	1.41914	0.961195	1.93844	1.57546	0.764581	0.981561	1.18662	0.919525	1.05844	1.2481	0.861143	0.9658	3.45555
ORR1C2_dup9163	-	ERVL-MaLR	ORR1C2	LTR	1.94808	1.12577	23.2071	1.91811e-05	0.00993948	chr12	19865029	19865097	0.987356	1.08531	1.57852	0.713513	1.37949	1.71821	0.960427	1.3377	1.02077	1.84493	0.957203	1.35228	0.644895	1.20545	1.86528	1.93535	1.42287	1.32425	1.28034	1.50147	0.515607	1.66282	1.51474	1.53177	0.210123	0.0865844	-0.224264	-0.779676	-0.834816	-0.336084	-0.850577	-0.774153	-0.059502	0.47162	-0.104758	-0.755263	1.90177
L1_Mus1_dup19624	-	L1	L1_Mus1	LINE	1.67468	2.13697	17.7823	0.000128752	0.0406451	chr12	19865506	19865911	1.83473	2.86655	1.94467	2.93386	1.47055	2.62819	2.2838	2.97289	2.92995	2.01745	2.39205	1.99635	2.76738	1.75108	1.52596	1.93535	2.49806	1.87736	2.48237	3.07515	2.33342	2.84658	2.66486	2.5869	0.495387	1.25668	1.54446	1.48329	0.619435	0.2465	0.72259	0.919525	0.92258	-0.0127229	0.995506	1.10268	2.27787
MMSAT4_dup971	-	Satellite	MMSAT4	Satellite	1.7408	2.22156	20.8292	4.32008e-05	0.0179374	chr12	19866053	19866263	2.92909	3.04932	2.63747	1.72047	2.84372	2.5284	2.5184	2.27333	2.27051	2.17153	1.97307	1.48162	3.06399	2.4558	2.86206	2.58229	2.3116	2.64339	2.22821	2.25638	2.53945	2.6866	2.56846	2.53613	0.495387	-0.250533	0.62574	1.38483	0.89645	0.468213	1.08384	0.413001	0.605152	-0.333703	0.547815	1.44927	2.66299
MurSatRep1_dup1610	-	MurSatRep1	MurSatRep1	Unknown	2.06442	4.76348	69.2173	1.99569e-10	1.02675e-06	chr12	19866264	19867343	5.3537	5.2785	5.0804	5.04864	5.20998	5.13359	5.16295	5.20763	4.49393	4.89875	4.97675	4.53271	5.32991	4.58078	5.38626	5.35038	4.8886	5.1111	5.181	4.80187	5.12742	5.23435	5.04375	5.58434	2.85333	2.94483	2.66716	3.12071	2.85347	2.56462	3.03977	2.71337	2.44677	2.52019	2.21826	3.41961	5.52439
MurSatRep1_dup1612	-	MurSatRep1	MurSatRep1	Unknown	2.38028	1.31735	18.8656	8.67113e-05	0.0303778	chr12	19868116	19868576	2.03394	1.63546	0.932108	1.30312	1.28229	1.03615	1.94024	1.61346	0.644335	0.996536	1.80117	0.15888	1.54768	1.20545	1.42701	2.18463	1.42287	-0.661891	1.40851	0.893754	2.00305	1.54334	2.29484	1.18146	-0.145805	-0.250533	-0.224264	0.400847	0.458036	-0.336084	-0.491928	-0.774153	-0.372554	-0.747162	-0.409934	-0.0273629	2.33202
MTA_Mm_dup11013	-	ERVL-MaLR	MTA_Mm	LTR	1.89902	1.66321	19.4824	6.94799e-05	0.0260059	chr12	19870814	19871065	1.97054	1.24373	2.47903	1.17675	2.21287	1.17462	1.94024	1.23268	2.63758	1.64894	2.26544	1.70996	2.54533	2.14605	1.86528	1.54743	2.37647	2.53107	1.73621	1.92775	2.71969	1.77315	1.16518	1.63188	0.495387	0.0865844	0.62574	0.905829	-0.467418	-0.0155823	0.23953	0.19506	0.415713	-0.747162	1.11841	0.814559	1.49021
RMER17D_dup845	+	ERVK	RMER17D	LTR	2.27487	2.43447	35.7965	4.18669e-07	0.000469356	chr12	19875574	19876485	2.50582	2.65722	2.99061	2.67803	2.62331	2.85109	2.5184	2.76263	3.0964	2.94473	2.61613	2.37495	2.92329	2.75664	3.00615	3.20715	3.18173	2.53107	2.48237	2.80071	3.0691	2.4413	2.35387	2.97784	0.495387	0.359657	1.54446	1.74381	0.0682772	0.660347	0.72259	1.05532	1.50152	-0.333703	0.712969	-0.0273629	2.78448
MTD_dup37292	+	ERVL-MaLR	MTD	LTR	0.853131	3.32838	21.6311	3.27304e-05	0.014621	chr12	20207467	20207865	3.431	3.69567	3.48334	3.81324	3.35473	3.47775	3.75153	3.24003	3.89177	3.71976	3.62117	3.48202	3.56797	3.59195	3.44595	3.79954	3.41578	3.35416	3.20143	2.94445	3.3862	3.69835	3.73444	3.43122	2.74864	2.90277	2.02215	2.65543	2.20968	2.41272	2.98379	2.94084	2.97917	2.70652	2.16222	2.76825	3.70163
MMERGLN-int_dup649	-	ERV1	MMERGLN-int	LTR	1.02033	5.85568	50.0599	1.12841e-08	2.54244e-05	chr12	20226754	20234331	6.19197	5.95903	6.30623	6.36012	6.05916	6.27143	5.93733	6.23085	6.47846	5.76747	6.0894	5.65662	6.50042	6.22519	6.3323	6.17348	6.06258	5.90288	5.8677	6.06758	6.00795	5.89576	5.832	6.03652	5.14159	5.13492	5.50808	4.99722	4.27967	4.66822	4.77178	4.92854	5.00983	4.63898	5.11343	5.2812	6.20287
Lx4B_dup4030	-	L1	Lx4B	LINE	1.02729	3.38885	21.9913	2.89303e-05	0.0134047	chr12	20238213	20239613	3.89089	3.5816	3.99364	3.67981	3.57594	3.45075	3.76984	3.57682	4.15967	3.64279	3.33628	3.45077	3.72458	3.40248	3.70018	3.78073	2.98776	3.38681	3.97661	2.80071	3.84035	3.77991	3.4667	3.73122	2.30756	2.27005	2.61419	2.47574	2.56719	2.56462	2.55482	2.62881	2.717	1.75013	2.21826	2.84832	3.52694
MurSatRep1_dup1631	+	MurSatRep1	MurSatRep1	Unknown	1.21302	3.47453	32.2629	1.14124e-06	0.00104488	chr12	20240985	20242099	3.70863	4.07871	3.82821	3.55835	3.73132	3.8526	3.75153	3.46535	3.67205	3.71976	3.20445	3.41882	3.4447	3.73664	3.61283	4.17572	3.50552	3.25156	3.27053	3.44109	3.73252	3.90636	3.61886	3.77567	2.99737	2.33476	3.07257	2.88889	2.44327	1.65856	2.76872	3.00934	2.63242	2.12185	2.16222	2.44681	4.01471
Lx4B_dup4035	-	L1	Lx4B	LINE	1.63065	1.98662	17.2314	0.00015792	0.0468597	chr12	20628258	20629248	1.90423	1.94322	2.30103	1.80835	2.62331	2.17945	2.06407	2.04424	1.96086	0.821334	2.61613	1.81187	2.63829	2.07523	2.31606	2.29479	2.0183	2.7476	2.48237	2.39631	2.71969	2.8962	2.23329	1.89628	2.06754	1.11649	1.42651	0.400847	-0.467418	0.981561	0.578823	-0.774153	1.05844	-0.333703	1.52622	0.814559	2.57591
L1_Mus1_dup19632	+	L1	L1_Mus1	LINE	1.87501	1.82979	21.1059	3.92376e-05	0.0167612	chr12	20636265	20636670	2.41349	2.11707	2.02333	2.76844	1.63706	1.41712	1.73194	1.98079	3.0964	1.75026	1.60599	1.6003	2.44596	2.27803	1.86528	2.6251	1.64976	2.40926	1.83076	2.69626	2.17767	2.22537	2.16899	2.42888	1.11665	0.359657	1.29805	1.57546	-0.174848	-0.336084	0.973181	0.413001	-0.059502	0.833587	0.995506	0.233396	2.48324
ORR1C2_dup9168	+	ERVL-MaLR	ORR1C2	LTR	2.62776	0.902389	19.9278	5.92987e-05	0.0230689	chr12	20637197	20637274	1.51744	0.907339	0.759025	1.52684	0.500954	0.292075	0.331086	1.3377	1.31903	0.821334	0.356196	1.05259	1.44848	1.55685	1.52596	1.13852	0.391003	1.78242	1.63503	0.691247	1.13964	1.97134	1.02692	1.18146	0.495387	-0.691246	-0.224264	-0.0718912	0.0682772	-1.32897	-0.491928	-1.32897	-0.372554	-1.32897	-0.104758	-0.755263	1.66915
B1_Mus1_dup68661	+	Alu	B1_Mus1	SINE	2.0022	1.49843	17.6404	0.000135679	0.0419498	chr12	20637572	20637717	2.365	1.51632	2.36283	1.17675	2.36303	1.52461	1.94024	1.77178	2.40352	1.15275	1.60599	1.35228	2.16271	1.65723	1.61856	1.35742	1.29447	1.32425	1.9195	1.0713	2.40542	2.22537	2.16899	1.7255	-1.32897	0.787144	-0.673367	0.183755	0.276279	-1.32897	0.578823	0.602298	-0.059502	-0.333703	-0.104758	0.9658	1.90177
RLTR11A2_dup1826	+	ERVK	RLTR11A2	LTR	3.70844	0.136603	20.4217	5.62621e-05	0.0221027	chr12	20641946	20642155	0.70526	0.185	0.334471	-0.724973	0.105834	0.0254727	0.515956	-0.409362	1.1776	0.114427	0.585486	0.673857	-0.346342	0.739915	0.21619	0.378294	-0.674925	-0.207482	0.379266	0.173803	0.228615	1.26984	-0.307653	0.29768	-1.32897	-0.691246	-0.224264	-0.382807	-1.32897	-1.32897	-1.32897	-1.32897	-0.772918	-1.32897	-1.32897	-1.32897	0.40649
ORR1A2_dup10142	+	ERVL-MaLR	ORR1A2	LTR	2.45956	0.85965	22.2953	2.60837e-05	0.0124239	chr12	20650191	20650537	0.354258	1.24373	1.2262	1.52684	1.37949	1.03615	1.19525	1.91443	1.31903	0.821334	1.3802	0.439225	1.34195	1.55685	1.08146	1.13852	0.997288	0.137563	0.610073	0.4556	1.44309	0.728021	1.61467	0.717845	-0.619352	-0.691246	-0.224264	-0.382807	-0.467418	-0.748747	0.0343516	-0.774153	-0.772918	-0.333703	-0.409934	-0.755263	0.595445
RLTR13A1_dup136	+	ERVK	RLTR13A1	LTR	2.38624	0.734251	21.1765	3.82897e-05	0.016394	chr12	20655536	20656402	1.1101	1.24373	0.562309	1.30312	0.316878	1.52461	1.08261	1.43559	1.31903	0.996536	0.585486	1.05259	1.64049	0.317384	0.794411	0.731622	0.997288	1.57145	1.63503	-0.176736	1.69367	0.205443	1.29135	1.18146	-0.145805	-0.691246	-0.673367	-0.779676	-0.834816	-1.32897	-0.204923	-0.374427	-0.372554	-0.747162	-0.409934	-0.755263	1.17176
[truncated: 665 more rows]
[truncated: 28 more columns]

## Sheet: WT6J1_HOMO6J1 with WGBS 
	logFC	logCPM	F	PValue	FDR	chr	start	end	strand.x	ID	Family	Class	CONTROL.SIX.1J.1	CONTROL.SIX.1J.2	CONTROL.SIX.1J.3	CONTROL.SIX.1J.4	CONTROL.SIX.J1.1	CONTROL.SIX.J1.2	CONTROL.SIX.J1.3	CONTROL.SIX.J1.4	MAT_MUT.SIX.1J.1	MAT_MUT.SIX.1J.2	MAT_MUT.SIX.1J.3	MAT_MUT.SIX.1J.4	MAT_WT.SIX.1J.1	MAT_WT.SIX.1J.2	MAT_WT.SIX.1J.3	MAT_WT.SIX.1J.4	PATHAPLO_WT.SIX.J1.1	PATHAPLO_WT.SIX.J1.2	PATHAPLO_WT.SIX.J1.3	PATHAPLO_WT.SIX.J1.4	MATHAPLO_WT.SIX.J1.1	MATHAPLO_WT.SIX.J1.2	MATHAPLO_WT.SIX.J1.3	MATHAPLO_WT.SIX.J1.4	ZYG_HOMO.SIX.1J.1	ZYG_HOMO.SIX.1J.2	ZYG_HOMO.SIX.1J.3	ZYG_HOMO.SIX.1J.4	ZYG_HOMO.TWELVE.J1.1	ZYG_HOMO.TWELVE.J1.2	ZYG_HOMO.TWELVE.J1.3	ZYG_HOMO.TWELVE.J1.4	ZYG_HOMO.SIX.J1.1	ZYG_HOMO.SIX.J1.2	ZYG_HOMO.SIX.J1.3	ZYG_HOMO.SIX.J1.4	ZYG_WT.SIX.1J.1
[truncated: 1,594 more rows]
[truncated: 28 more columns]

[truncated: 17 more sheets: WT12_HOMO12 with WGBS, WT12_WT6 with WGBS, HOMO12_HOMO6 with WGBS, WT6J1_HOMO6J1, WT61J_HOMO61J, WT12_HOMO12, WT12_WT6, HOMO12_HOMO6, WT12HOMO6, WT6HOMO12, MATHAPLO, PATHAPLO, MATMUT, Control1JvsHOMO1J, ControlJ1vsHOMOJ1, ControlJ1vsWTJ1, Control1JvsWT1J]
